# Supplementary material for: Circadian rhythm-based prognostic features predict immune infiltration and tumor microenvironment in molecular subtypes of hepatocellular carcinoma
Source: Open Life Sci. 2026 Jan 1;20(1):20251208. doi: 10.1515/biol-2025-1208 (PMC13011610; doi:10.1515/biol-2025-1208)
Supplement: Supplementary file 3 — Supplementary Material [file j_biol-2025-1208_suppl_003.xls]

## Sheet: Table S2
id	TCGA-EP-A3RK-11A-11R-A22L-07	TCGA-DD-A1EJ-11A-11R-A155-07	TCGA-BC-A216-11A-11R-A155-07	TCGA-DD-A114-11A-12R-A131-07	TCGA-BC-A10T-11A-11R-A131-07	TCGA-BC-A10U-11A-11R-A131-07	TCGA-FV-A2QR-11A-11R-A213-07	TCGA-DD-A3A4-11A-11R-A22L-07	TCGA-DD-A3A5-11A-11R-A22L-07	TCGA-DD-A39X-11A-11R-A213-07	TCGA-DD-A39V-11A-11R-A213-07	TCGA-FV-A3R2-11A-11R-A22L-07	TCGA-DD-A11D-11A-12R-A131-07	TCGA-BD-A2L6-11A-21R-A213-07	TCGA-DD-A11B-11A-11R-A131-07	TCGA-DD-A39W-11A-11R-A213-07	TCGA-G3-A3CH-11A-11R-A22L-07	TCGA-DD-A118-11A-11R-A131-07	TCGA-DD-A1EE-11A-11R-A131-07	TCGA-EP-A26S-11A-12R-A16W-07	TCGA-DD-A3A6-11A-11R-A22L-07	TCGA-EP-A12J-11A-11R-A131-07	TCGA-BC-A10X-11A-11R-A131-07	TCGA-DD-A116-11A-12R-A26B-07	TCGA-BD-A3EP-11A-12R-A22L-07	TCGA-FV-A23B-11A-11R-A16W-07	TCGA-BC-A10W-11A-11R-A131-07	TCGA-DD-A11A-11A-11R-A131-07	TCGA-BC-A10Z-11A-11R-A131-07	TCGA-BC-A10Q-11A-11R-A131-07	TCGA-FV-A3I1-11A-11R-A22L-07	TCGA-DD-A113-11A-12R-A131-07	TCGA-DD-A11C-11A-11R-A131-07	TCGA-DD-A3A3-11A-11R-A22L-07	TCGA-DD-A1EC-11A-11R-A131-07	TCGA-DD-A1EB-11A-11R-A131-07	TCGA-DD-A119-11A-11R-A131-07	TCGA-DD-A1EL-11A-11R-A155-07	TCGA-DD-A1EI-11A-11R-A131-07	TCGA-BC-A10Y-11A-11R-A131-07	TCGA-ES-A2HT-11A-11R-A180-07	TCGA-DD-A3A2-11A-11R-A213-07	TCGA-BC-A10R-11A-11R-A131-07	TCGA-DD-A39Z-11A-21R-A213-07	TCGA-FV-A3I0-11A-11R-A22L-07	TCGA-DD-A1EH-11A-11R-A131-07	TCGA-BC-A110-11A-11R-A131-07	TCGA-DD-A1EG-11A-11R-A213-07	TCGA-DD-A3A1-11A-11R-A213-07
AL139039.3	0	0	0	0	0	0	0	0	0	0	0	0	0	0	0	0	0	0	0	0	0	0	0	0	0	0.0288	0	0.0244	0	0	0	0	0	0	0	0	0	0	0	0	0	0	0	0	0	0	0	0	0
AC015871.6	0.0894	0.1096	0.1174	0.2579	0.2516	0.2109	0.2772	0.1164	0.0951	0.0353	0.1276	0.143	0.4876	0.13	0.029	0.0375	0.1553	0.0313	0.4721	0.0181	0.0417	0.0357	0.2159	0.1211	0.0844	0.1355	0.1795	0.0986	0.7479	0.4276	0.1243	0.2517	0.3814	0.2906	0.0715	0.1883	0.0679	0.113	0.1038	0.1169	0.0845	0.1744	0.2328	0.1323	0.0454	0.189	0.6969	0.1262	0.0272
AC002460.2	0.0978	0.0171	0.0367	0.0434	0.0501	0.042	0.0138	0.0255	0.13	0.058	0.0814	0.0391	0	0.0102	0.0317	0.0923	0.0607	0.1369	0.1391	0.0198	0.0228	0.0587	0.0169	0.0189	0.1077	0.0742	0.0109	0.027	0.0341	0.0123	0.068	0.025	0.1043	0.1237	0.0521	0.0229	0	0.0618	0.0379	0.1152	0.0347	0.1378	0.0743	0.0103	0.0497	0.0282	0	0.0806	0.0297
ARNTL2-AS1	0	0	0	0	0	0.1569	0.0688	0	0	0	0	0	0	0	0.0791	0	0	0	0	0	0	0	0	0	0	0	0.1088	0.0448	0.3968	0	0	0	0	0	0	0.0571	0	0	0	0	0	0	0.1059	0.0516	0	0	0.1227	0.0574	0
AC017037.5	0	0	0	0	0	0	0	0	0	0	0	0	0	0	0	0	0	0	0	0	0	0	0	0	0	0	0	0	0	0	0	0	0	0	0	0	0	0	0	0	0	0.0595	0	0	0	0	0	0	0
AC010425.1	0	0	0	0	0.0906	0	0	0.0922	0.0941	0	0	0.0944	0	0	0.1147	0.0742	0.0878	0	0	0	0	0	0.1222	0	0	0	0	0	0	0.3565	0	0	0	0	0	0	0.1793	0.0639	0.0685	0.1852	0	0	0	0	0	0	0	0.0833	0
AL359233.1	0	0	0	0	0.1379	0	0	0	0	0	0	0	0	0.112	0	0	0	0.1886	0	0	0	0	0	0	0.1696	0	0	0	0	0	0	0	0	0	0	0	0	0	0	0.2819	0	0	0	0	0	0	0	0	0
AC008808.2	0	0	0	0	0	0	0	0	0	0	0	0	0	0	0.1117	0	0	0	0	0	0	0.1378	0	0	0	0	0	0	0	0	0	0	0	0	0	0	0	0	0	0	0	0	0	0	0	0	0	0	0
AC009975.1	0.0182	0.0127	0	0	0	0	0	0	0	0	0	0.0194	0	0	0	0	0	0	0	0	0	0	0.0251	0	0	0	0	0	0.0338	0.0183	0	0	0	0	0	0	0	0.0131	0	0	0	0	0	0	0	0	0	0	0
AL356807.1	0	0	0	0	0	0	0	0.0652	0	0	0.0596	0	0.0651	0	0	0	0	0	0	0	0	0	0	0	0	0	0	0	0	0	0	0	0	0	0	0	0	0	0	0.0655	0	0	0	0.053	0	0	0	0	0
LINC02332	0	0	0.0953	0	0.13	0	0	0	0	0.2007	0	0	0	0	0	0	0	0	0	0	0	0	0	0	0	0	0.1133	0	0	0	0	0	0	0	0.1354	0	0	0	0	0	0	0	0	0	0	0	0	0	0
AL450338.2	0.1604	0.0281	0.0602	0	0	0	0.4521	0.1253	0.0853	0.1584	0.1144	0.171	0	0.3333	0.052	0.2017	0	0	0	0	0.0748	0	0.0277	0.2173	0.1009	0.4168	0	0	0.1118	0.0404	0	0	0.0855	0.0579	0.0855	0.1126	0	0	0	0.2098	0	0.0348	0	0.0678	0.0814	0	0.0807	0	0.1951
VLDLR-AS1	0.0072	0.0355	0.0109	0.0128	0	0.0124	0.0245	0.0528	0.0231	0.0172	0.0138	0.0386	0.0301	0.0541	0.0281	0.0425	0.0215	0.0405	0.0235	0.0409	0	0.0231	0.02	0.0168	0.0273	0.0627	0.0452	0.0053	0.0336	0	0.0402	0.0148	0.0154	0.0209	0.0694	0.0474	0.022	0.0366	0.0392	0.0227	0.0616	0.0251	0.0063	0.0122	0	0.0111	0.0218	0.0068	0.044
AC073188.4	0	0	0	0	0	0	0	0	0	0	0	0	0	0	0	0	0	0	0	0	0	0	0	0	0	0	0	0	0	0	0	0	0	0	0	0	0	0	0	0	0	0	0	0	0	0	0	0	0
AC022535.3	0	0	0	0	0	0	0	0	0	0	0	0	0	0	0	0	0	0	0	0	0	0	0	0	0	0	0	0	0	0	0	0	0	0	0	0	0	0	0	0	0	0	0	0	0	0	0	0	0
LINC00924	0.7631	1.2782	0.6531	0.3493	0.2074	0.2556	1.8419	3.589	0.2789	0.4804	0.2608	0.5722	1.2014	2.7351	0.6182	0.1999	0.213	0.4339	1.201	0.4238	0.1558	0.8008	1.2752	0.5906	0.3452	2.7681	0.6063	1.0257	0.5098	0.6362	1.0874	0.4027	0.4577	0.6889	1.0291	1.0044	0.6522	1.2313	0.6091	1.0729	1.3749	0.3308	0.3726	0.6353	0.2543	0.7883	0.3238	0.5947	1.1892
AC090709.1	0	0	0	0	0	0	0	0	0	0	0	0	0	0	0	0	0	0	0	0	0	0	0	0	0	0	0	0	0	0	0	0	0	0	0	0	0	0	0	0	0	0	0	0	0	0	0	0	0
AL031775.2	3.3904	2.2058	3.2711	1.6122	3.098	1.7654	2.4577	4.0358	3.4761	2.9654	3.8004	5.94	2.6413	4.0255	1.7265	4.0611	4.6864	2.7115	3.1476	1.663	4.2939	1.549	4.0941	2.2494	2.5909	3.6713	4.4286	1.6916	4.9518	1.7068	7.1376	4.2138	3.6154	4.3728	5.2902	3.6268	2.0853	3.4105	2.8115	6.9681	1.4878	4.934	3.2581	5.3249	1.7214	4.9338	3.7752	2.7349	3.9764
AL139106.1	0	0	0.0087	0	0	0	0	0	0	0	0	0	0	0	0	0.0098	0	0.0163	0	0	0	0	0.0241	0	0.0293	0	0	0	0	0	0	0	0	0	0.0124	0	0	0	0	0.0122	0	0	0	0	0.0118	0	0.0117	0	0
AC062015.1	0	0	0	0	0	0	0	0	0	0	0	0	0	0	0	0	0	0	0	0	0	0	0	0	0	0	0	0	0	0	0	0	0	0	0	0	0	0.0312	0	0	0	0	0	0	0	0	0	0	0
LINC02046	0	0	0	0	0	0	0	0	0	0	0	0	0	0	0.0169	0	0	0	0	0	0	0	0	0	0	0	0	0	0	0	0	0	0	0	0	0	0	0	0	0	0	0	0	0	0	0	0	0	0
LINC00382	0	0	0	0	0	0	0	0.0337	0	0	0	0	0	0	0	0	0	0	0	0	0	0	0	0	0	0	0	0	0	0	0	0	0	0	0	0	0	0	0	0	0	0	0	0	0	0	0	0	0
AP000781.1	0	0	0	0	0.1614	0	0	0.1642	0	0	0.15	0.1682	0.3276	0	0.2044	0	0	0	0	0	0.2943	0	0	0.1221	0	0	0.1407	0.1159	0	0	0.1754	0.3228	0	0	0	0	0	0.1139	0	0.495	0	0.1367	0	0	0	0	0.6343	0.1484	0.3836
AC006019.3	0	0	0	0	0	0	0	0	0	0	0	0	0	0	0	0	0	0	0	0	0	0	0	0	0	0	0	0	0	0	0	0	0	0	0	0	0	0	0	0	0	0	0	0	0	0	0	0	0
WWC3-AS1	0	0	0	0	0	0	0	0	0	0	0	0	0	0	0	0	0	0	0	0	0	0	0	0	0	0	0	0	0	0	0	0	0	0	0	0	0	0	0	0	0	0	0.0736	0	0	0	0	0	0
AC010503.4	24.3775	21.3252	16.4207	29.6105	15.6835	18.706	29.4169	34.1509	28.1928	27.5361	19.7954	32.7624	19.8429	21.801	20.9732	25.3404	25.8189	16.9589	19.571	15.7204	25.0104	35.1055	18.9851	25.1032	19.1989	25.255	27.3414	13.5213	24.3134	14.9991	26.082	22.2514	21.4348	20.7987	24.3054	22.8175	16.4634	30.1141	21.6258	23.8654	46.8905	26.3876	22.0253	24.4738	17.806	30.2489	16.6314	25.692	36.6722
AC005562.1	0.0113	0.0197	0	0.025	0.0058	0	0.0318	0	0.012	0.0134	0.0107	0.006	0.0117	0.0141	0.0146	0.0047	0.0168	0.0079	0.0092	0	0	0.009	0.0039	0.0087	0.0071	0.0049	0.0101	0.0166	0.0052	0.0284	0	0.0231	0	0.0081	0.006	0.0264	0	0.0203	0.0131	0.0059	0.0107	0.0195	0	0	0.0057	0.0087	0.0113	0.0212	0.0069
AC104938.1	0.0547	0.0767	0.0411	0.1457	0	0.0469	0.0617	0.228	0.0582	0.173	0.0521	0.3502	0.0569	0.091	0.1419	0.0459	0	0.0766	0.2668	0.0884	0	0	0	0.1271	0	0.0948	0.0488	0	0.1526	0.2204	0.2435	0.112	0.1167	0	0.2916	0.1537	0	0.1186	0.0847	0.0573	0.0517	0.0949	0.095	0.1389	0.0556	0.0421	0	0	0.0666
LINC00317	0	0	0	0	0	0	0	0	0	0	0	0	0	0	0	0	0	0	0	0	0	0	0	0	0	0	0.143	0	0	0	0	0	0	0	0	0	0	0	0	0	0	0	0	0	0	0	0	0	0
AL589923.1	0	0	0	0	0	0	0	0	0	0	0	0	0	0	0	0	0	0	0	0	0	0	0	0	0	0	0	0	0	0	0	0	0	0	0	0	0	0	0	0	0	0	0	0	0	0	0	0	0
AL021707.9	0	0	0.0759	0	0	0	0	0	0	0	0	0	0	0	0	0	0	0	0	0	0	0	0	0	0	0	0	0	0	0	0	0	0	0.1461	0	0	0	0	0	0	0	0	0	0	0	0	0	0	0
AC069280.2	0	0.015	0	0	0	0	0	0	0	0	0	0	0	0.0355	0	0	0	0	0	0	0	0	0	0	0	0	0.0191	0	0	0.0215	0	0	0	0.0309	0	0	0	0	0	0	0	0	0	0	0	0	0	0	0
AL132657.1	0.0689	0.2896	0.1551	0.3057	0.141	0.0591	0.1553	0.5022	0	0.5441	0.131	0.5142	0.0715	0.229	0.1786	0.3465	0.1367	0.0964	0.2238	0.1669	0.3214	0.2203	0.4753	0.4798	0.1734	0.4773	0.3072	0.2026	0	0.208	0.6128	0.0705	0.5876	0.199	0.1468	0.3223	0.3489	0.199	0.1599	0.4324	0.2604	0.1194	0.2391	0.233	0	0.2648	0.0693	0.0648	0.3351
DHCR24-DT	0	0.8085	0.5772	0.4552	0.7873	4.3982	1.4457	0.6677	0.7497	0.1519	0.9755	1.2989	0.2664	0.7459	0.4155	0.2687	0.5089	0.7177	0.6249	0.1036	0.0598	0.3075	0.4423	0.1985	1.3716	0.2777	2.0586	2.1681	1.847	1.2909	0.2139	1.0498	0.4102	1.2038	0.2732	0.18	0.5845	0.7407	0.3969	0.4695	1.333	0.4446	0.7233	0.4337	1.2368	0.3943	2.5789	1.5686	0.6238
AL355602.1	0	0	0	0	0	0	0	0	0	0	0	0	0	0	0	0	0	0	0	0	0	0	0	0	0	0	0	0	0	0	0	0	0	0	0	0	0	0	0	0.0151	0	0	0	0	0	0	0	0	0
AC103764.1	0.0234	0	0	0	0	0	0	0	0	0	0	0.0998	0	0	0	0	0	0	0	0	0	0	0.0323	0	0	0	0	0	0.0652	0.0236	0.1301	0	0	0	0	0	0	0	0	0	0	0	0	0	0	0	0	0	0
AC103987.2	0	0	0	0	0	0	0	0	0	0	0	0	0	0	0	0	0	0	0	0	0	0	0	0	0	0	0	0	0.1093	0	0	0	0	0	0	0	0	0	0	0	0	0	0	0	0	0	0	0	0
LINC02780	0	0	0	0	0	0	0	0	0	0	0	0	0	0	0	0	0	0	0	0	0	0	0	0	0	0	0	0	0	0.0269	0	0	0	0	0	0	0	0	0	0	0	0	0	0	0	0	0	0	0
AC091151.1	0	0	0	0.0213	0	0	0	0	0.0256	0	0	0	0.025	0	0	0	0	0	0	0	0	0	0.0166	0	0	0.0208	0.0214	0	0.0223	0	0.0267	0	0	0.0347	0.0256	0	0	0.0174	0	0.0252	0	0	0.0209	0.0203	0	0	0	0	0.0292
AC008663.3	0	0	0.0805	0	0.1098	0.2761	0	0	0	0.1695	0	0	0	0	0.1391	0	0	0	0	0	0	0	0.2962	0	0	0	0.0957	0	0	0.9724	0	0	0	0	0	0	0	0	0	0.7859	0	0	0.2794	0.0908	0.109	0.0825	0.1079	0.101	0
BX323043.1	0.1945	0.3893	0.5629	0.1973	0.2559	0.0715	0.6579	0.5209	0.5908	0.439	1.0042	0.237	0.2598	0.8775	0.2881	0	0.1103	0.0778	0.7674	0.0224	0.1556	0.2666	0.0192	0.043	0	0.5777	0.0744	0.429	0.2582	0.3077	0.1236	0.455	0.2963	0.2809	2.3686	0.13	0.2533	0.9832	0.1505	0.5233	0.2364	0.2168	1.7123	0.235	0.1693	0.1068	0.5589	0.1307	0.5069
AC007100.1	0	0.0572	0	0	0	0	0	0.2126	0	0.0323	0	0	0	0	0	0	0	0	0	0	0	0	0	0	0	0	0.0364	0	0	0	0	0	0.0871	0.059	0	0	0	0	0.0316	0	0.0386	0	0.0354	0	0	0	0.0411	0	0.0993
AC073569.3	0	0.1008	0	0.1915	0	0	0.4054	0	0.0765	0	0.0684	0	0.0747	0.2391	0	0	0	0	0	0	0	0	0	0.1113	0	0.0623	0.0641	0	0.2673	0.0724	0	0	0.1534	0	0	0	0	0.0519	0.0557	0	0.1359	0	0.0624	0.0608	0.073	0.0553	0	0.1353	0.0875
AC103702.2	0	0.0215	0.392	0.0545	0	0	0	0.032	0	0.0485	0.0584	0.0655	0.0319	0.1277	0	0	0.061	0.043	0.0499	0	0.0287	0	0	0.0714	0.0387	0	0	0	0.0571	0	0	0	0.0655	0	0	0	0	0.0222	0.0238	0	0	0.0266	0.0267	0	0	0.0709	0	0	0
AC027348.1	0	0	0	0	0	0	0	0.3322	0	0	0	0	0	0.2651	0	0.0669	0	0	0.1296	0	0	0	0	0.1234	0	0.1382	0.0711	0	0	0	0.1774	0	0	0	0	0	0	0.0576	0	0	0	0	0	0	0	0	0	0	0
AC093074.1	0	0	0	0	0	0	0	0	0	0	0	0	0	0	0	0	0	0	0	0	0	0	0	0	0	0	0	0	0	0	0	0	0	0	0	0	0	0	0	0	0	0	0	0	0	0	0	0	0
AL451069.1	0	0.0279	0	0.0706	0	0.0171	0.1121	0.0829	0	0	0	0.0212	0.0413	0	0.0258	0	0	0	0.0323	0.0321	0	0.0318	0.0274	0.0462	0	0.0861	0	0.0146	0.037	0.04	0.0442	0.0204	0	0.0287	0.0636	0.0186	0	0.0431	0.0308	0	0.2631	0	0	0	0.0404	0.0917	0.02	0	0
AL359711.2	0.0562	0.2758	0.3376	0.4493	0.1151	0.1447	0.4439	0.7029	0.1196	0.4443	0.4814	0.06	0.7594	0.4674	0.2187	0.5187	0.1674	0.0787	0.4568	0.4543	0	0.6295	0.7373	0.1306	0.0708	0.2436	0.2007	0.2894	0.3659	0.1699	0.3753	0.1727	0.3598	0.9749	0.1798	0.4211	0.5127	0.2437	0.2612	0.1765	0.2126	0.3413	0.4881	0.4756	0.2855	0.2162	0.3394	0.0529	0.684
AL157756.1	0.2799	0.305	0.1517	0.2346	0.1114	0.1734	0.1578	0.3725	0.281	0.1597	0.0887	0.4974	0.2423	0.1551	0.2217	0.339	0.1697	0.3264	0.2021	0.1759	0.1306	0.174	0.1609	0.1926	0.2348	0.2425	0.1942	0.0915	0.3035	0.1096	0.415	0.1273	0.1658	0.1348	0.0994	0.3493	0.0158	0.2134	0.1685	0.2115	0.1764	0.4314	0.3374	0.1446	0.2684	0.1793	0.344	0.3366	0.2269
AP003774.1	0	0	0	0	0	0	0	0	0	0	0	0	0	0	0	0	0	0	0	0	0	0	0	0	0	0	0.0453	0	0	0	0	0	0	0	0	0	0	0	0	0	0	0	0	0	0	0	0	0	0
LINC00899	0.4263	0.3542	0.2678	0.3168	0.2029	0.085	0.4807	0.9086	0.3057	0.3368	0.4337	0.666	0.4016	0.4531	0.3726	0.2161	0.2656	0.2914	0.5798	0.2403	0.1295	0.5548	0.2257	0.3146	0.262	0.7471	0.283	0.1385	0.3962	0.1098	0.6395	0.2638	0.3383	0.315	0.2113	0.3155	0.1205	0.3078	0.2762	0.8713	0.2249	0.4297	0.1033	0.3102	0.1812	0.4496	0.1097	0.2799	0.422
AC004816.1	0.2854	0.26	0.0643	0.4814	0.0584	0.2693	0.3541	0.2378	0.2428	0.1579	0.2172	0.0913	0.2965	0.3321	0.148	0.2154	0.085	0.1598	0.2319	0.1845	0.1865	0.3195	0.0985	0.3977	0.1078	0.2473	0.3056	0.1259	0.2653	0.1437	0.1905	0.1461	0.2435	0.2474	0.1521	0.0534	0.1446	0.2268	0.3093	0.1195	0.1889	0.099	0.0991	0.2414	0.1449	0.1536	0.1435	0.1343	0.1736
AL022334.2	0.1013	0.071	0	0	0	0	0	0	0	0.08	0	0	0	0	0	0.085	0	0	0	0.0819	0	0	0	0.0784	0	0	0	0	0	0	0	0	0	0	0	0.0948	0	0	0	0	0	0	0	0	0	0	0.1019	0.0954	0
LINC01834	0	0	0	0	0	0	0	0	0	0	0	0	0	0	0	0	0	0	0	0	0	0	0	0	0	0	0	0	0	0	0	0	0	0	0	0	0	0	0	0	0	0	0	0	0	0	0	0	0
AC108463.2	0.119	0.0834	0	0.1057	0	0.1021	0	0.124	0	0	0	0.1269	0	0	0	0	0	0	0.1934	0	0	0	0	0	0	0.1031	0	0	0	0	0.1324	0	0	0	0.1268	0.1114	0.1206	0.086	0.0921	0.2491	0.1125	0.2064	0	0.1007	0	0	0	0	0
SMIM10L2B-AS1	0	0	0	0	0	0	0	0	0	0	0	0	0	0	0	0	0	0	0	0	0	0.059	0	0	0	0	0	0	0	0	0	0	0	0	0	0	0	0	0	0	0	0	0	0	0	0	0	0	0
AC022413.2	0	0	0	0	0	0	0	0	0	0	0	0	0	0	0	0	0	0	0	0	0	0	0	0	0	0	0	0	0	0	0	0	0	0	0	0	0	0	0	0	0	0	0	0	0	0	0	0	0
AC012313.3	1.8784	3.2365	1.2145	3.3033	1.4388	1.1854	2.611	3.0393	2.8263	2.8093	1.9776	4.145	2.5648	2.278	1.5467	2.0307	2.169	2.3644	3.2246	1.0117	1.0915	1.7947	3.0651	2.5787	2.1561	2.7223	2.2764	1.2161	3.7004	3.1759	4.2572	2.8658	3.855	2.0137	3.9907	3.7376	1.4122	1.7747	1.0698	2.6329	2.9591	1.7105	2.902	5.0055	1.3556	2.7702	3.2199	3.3132	1.1352
LINC01612	12.1142	6.4602	0.5724	0.4779	1.6989	2.1548	4.8821	0.6309	0.7156	1.9495	1.2162	0.2871	0.2796	3.2256	1.861	0.79	1.0909	0.7535	0.0364	6.3794	1.298	0.0717	0.2477	0.6772	2.9365	3.7119	1.3008	6.1854	4.0659	0.7454	3.2685	4.6152	6.4591	2.0416	0.3825	4.1366	0.0909	0.5508	1.1807	1.6431	0.1272	3.1508	0.4284	0.8537	2.0047	1.1383	1.5342	1.0978	5.0479
AC110716.2	0	0	0	0	0	0	0	0	0	0	0	0	0	0	0	0	0	0	0	0	0	0	0	0	0	0	0	0	0	0	0	0	0	0	0	0	0	0	0	0	0	0	0	0	0	0	0	0	0
AC021088.1	0	0	0	0	0	0	0	0	0	0	0	0	0	0	0	0	0	0	0	0	0	0	0	0	0	0	0	0	0.0566	0.0613	0	0.0624	0	0	0	0	0	0	0	0	0	0	0.0529	0	0	0	0	0	0
PGM5-AS1	0	0.0292	0	0	0	0	0	0.0651	0	0.0165	0.0198	0.1555	0.0216	0.1038	0.081	0.0175	0.0207	0.0291	0	0	0.0194	0	0.0431	0.0322	0.0262	0.1443	0.0186	0.0153	0.0194	0	0.0463	0	0.0888	0.0301	0.0444	0.1169	0	0.1654	0.1612	0.0218	0.0197	0.0361	0	0	0	0	0.0419	0.0588	0.2279
ITGB5-AS1	0	0.0747	0	0	0.1091	0.0914	0	0.111	0.1134	0	0	0.1137	0.2215	0.1772	0	0	0	0	0	0	0	0	0	0	0	0	0	0.3919	0.0991	0	0	0	0	0	0	0	0.108	0	0	0	0	0	0.1851	0	0.1083	0	0	0	0
AC011754.2	0	0	0	0	0	0	0	0	0	0	0	0	0	0	0	0	0	0	0	0	0	0	0	0	0	0	0	0	0	0	0	0	0	0	0	0	0	0	0	0	0	0	0	0	0	0	0	0	0
AC112176.1	0	0	0	0	0	0	0	0	0	0	0	0	0	0	0	0	0	0	0	0	0	0	0	0.0126	0	0	0.0289	0	0	0	0	0	0	0	0	0	0	0	0	0	0	0	0	0	0	0	0.0163	0	0
AL391883.1	0	0	0	0	0	0	0	0	0.3499	0	0	0	0	0	0	0	0	0	0	0	0	0	0.1514	0	0	0	0	0	0	0	0	0	0	0	0	0	0	0	0	0	0	0	0	0	0	0.0843	0	0.1032	0
AL135923.2	0	0	0	0	0	0.0355	0	0	0	0	0	0	0	0	0	0	0	0	0	0	0	0	0	0	0	0	0.0369	0	0.0384	0	0	0	0	0	0	0	0	0	0	0	0	0	0.0359	0	0	0	0	0	0
LINC01687	0.6663	1.3165	0.48	0.4258	0.2864	0.3771	1.0068	0.9716	0.4817	0.6317	0.3169	0.8385	0.5675	0.7531	0.6564	0.771	0.8332	0.5968	1.299	0.7536	0.3979	0.4475	1.1678	0.8458	0.4696	0.6696	0.214	0.3037	0.322	0.5367	0.9782	0.4501	0.9663	0.2887	1.4484	1.871	0.5535	0.6352	0.4641	1.2549	0.3023	0.4275	0.3701	0.8114	0.4466	0.4405	0.2546	0.5518	0.5025
AC006449.6	2.9689	1.3319	1.0578	1.2703	1.2897	0.9342	2.1676	2.7808	0.9538	2.6492	0.9954	4.3506	0.7543	2.2545	0.8859	2.0774	1.9077	1.5245	1.2145	2.5538	1.4152	1.2295	0.7664	1.5706	0.8603	2.3869	1.2956	0.6125	1.1315	1.0322	2.5893	0.7214	1.7766	1.3575	1.1835	2.0992	0.8871	1.5579	1.2564	2.3912	1.07	3.2036	0.7786	1.3547	1.3231	1.6749	0.8807	1.4473	1.169
AL133240.1	0	0	0	0.0751	0	0	0	0	0	0	0	0	0	0.2108	0	0	0	0	0	0	0	0	0	0	0	0	0	0	0	0	0	0	0	0	0	0	0	0	0	0	0	0	0	0	0	0	0	0	0
AC022710.1	0	0	0	0	0	0	0	0	0	0	0	0.0294	0	0	0	0	0	0	0	0	0	0	0	0	0	0.0239	0	0	0	0	0	0	0	0	0	0	0	0.0199	0.0213	0.0288	0	0	0	0	0	0.0212	0	0	0
AL772202.1	0	0	0	0	0	0	0	0	0	0	0	0	0	0	0	0	0	0	0	0	0	0	0	0	0	0	0	0	0	0	0	0	0	0	0	0	0	0	0	0	0	0	0	0	0	0	0	0	0
LINC01895	0	0	0	0	0.0241	0	0	0	0	0	0	0	0	0	0	0.0197	0.0233	0	0	0	0	0	0.0162	0	0	0	0	0	0	0	0	0	0	0	0	0	0	0	0	0	0	0	0	0	0	0	0	0	0
AC079163.2	0	0.0195	0	0	0	0.0956	0	0	0	0	0.0265	0.0297	0	0.0232	0	0	0.0277	0	0.0453	0	0	0	0	0.0216	0	0	0.0746	0	0	0	0	0	0	0.0402	0.0297	0.0522	0	0	0	0.0292	0	0	0.0726	0.0236	0.0283	0	0	0	0
AC139795.2	0.3944	0.4926	0.4246	0.8523	0.2632	0.3529	0.638	0.6608	0.237	0.3793	0.2283	0.6583	0.659	1.1686	0.3556	0.3882	0.6636	0.192	0.78	0.4017	0.224	0.521	0.3431	0.5574	1.2949	0.6981	0.1836	0.4665	0.2709	0.8114	0.7628	0.4914	0.5485	0.5449	1.0415	0.6259	0.3821	0.5696	0.4778	1.0585	0.5348	0.55	0.8632	0.6235	0.3657	0.3691	0.4829	0.2743	0.2294
AC130324.2	0	0	0	0.0682	0	0	0	0	0	0	0	0	0	0.0639	0	0	0	0	0	0	0	0	0	0	0	0.0666	0	0	0	0	0.0855	0.0787	0	0	0	0	0	0	0	0	0	0	0	0	0	0	0	0	0
AC145207.5	0.2011	0.269	0.1509	0.1623	0.1871	0.1411	0.5773	0.3809	0.175	0.2889	0.1565	0.468	0.133	0.3039	0.4266	0.1686	0.1089	0.2303	0.1782	0.3398	0.3242	0.0877	0.1009	0.2123	0.5984	0.3802	0.1142	0.2689	0.1699	0.2209	0.4271	0.2807	0.195	0.3962	0.5066	0.4279	0.0185	0.2245	0.2547	0.4592	0.2938	0.1585	0.2539	0.2474	0.0928	0.2811	0.1839	0.1893	0.0667
LINC00276	0	0	0	0	0	0	0	0	0	0	0	0	0	0.0106	0	0	0	0	0	0	0	0	0	0	0	0	0	0	0.0118	0.0128	0	0	0	0	0.0136	0	0	0	0.0099	0	0	0	0	0	0	0	0	0	0
LINC01593	0	0.0886	0	0	0	0	0	0	0	0	0	0	0	0	0	0	0	0	0	0	0	0	0	0	0	0	0	0	0	0.2545	0	0	0	0	0	0	0	0	0	0	0	0	0	0	0	0	0	0	0
AL132857.1	0	0	0	0	0	0	0	0.0493	0	0	0	0	0.0491	0.0393	0.0307	0.0198	0	0	0	0.0191	0	0	0	0	0	0	0	0.0522	0	0	0	0.0726	0	0	0.0756	0	0.024	0	0.0183	0	0	0.0205	0	0	0	0	0	0	0.0575
AF127577.1	0	0	0	0	0	0	0	0	0	0	0	0	0	0	0	0	0	0	0	0	0	0	0	0	0	0	0	0	0	0	0	0	0	0	0	0	0	0	0	0	0	0	0	0	0	0	0	0	0
N4BP2L2-IT2	0.1404	0.1546	0.1505	0.2938	0.1026	0.129	0.2827	0.1253	0.096	0.1505	0.1526	0.3102	0.2396	0.8752	0.065	0.042	0.2588	0.1825	0.277	0.0486	0.0094	0.1123	0.2145	0.3571	0.1388	0.4691	0.2594	0.1401	0.6059	0.1414	0.3792	0.1848	0.4705	0.0579	0.171	0.169	0.0406	0.2462	0.0543	0.2938	0.3507	0.1565	0.2437	0.3901	0.0917	0.1079	0.3429	0.1699	0.0854
NCOA7-AS1	1.1746	1.3031	0.1469	0.6082	0.601	0.4197	1.1037	0.6117	0.5204	0.8506	0.1862	0.3132	1.0168	0.8135	0.7613	1.3132	0.7771	0.959	1.5903	2.2932	0.1827	1.4087	1.7561	1.4395	1.3552	1.3567	0.1746	0	0.182	0.7884	2.8305	0.4007	0.4175	1.1312	2.1904	2.9319	0.0992	2.4035	0.5303	0.8193	0.2776	1.1032	0.2549	0.1656	0.2982	0.2258	0.3938	0.2764	0.2381
AC125807.2	0.1675	0.44	0.0524	0.1239	0.3856	0.3232	1.2589	0.6541	0.1039	0.1764	0.1195	0.1637	0.3769	0.4176	0.4341	0.2574	0.1523	0.2539	0.5442	0.124	0.0521	0.2008	0.2022	0.162	0.5445	0.5803	0.1618	0.1744	0.4929	0.2389	0.4346	0.2428	0.0595	0.383	0.6841	0.1437	0.1555	0.2117	0.4212	0.3942	0.1979	0.2299	0.4603	0.1888	0.1701	0.0966	0.2246	0.2889	0.0849
LINC01210	0	0	0	0	0.0136	0	0	0	0	0	0	0	0	0	0	0	0	0	0	0	0	0	0	0	0	0	0	0	0.0123	0.0133	0	0	0	0	0	0	0	0	0	0	0	0	0	0	0	0	0	0	0
AC009269.2	0	0	0	0	0	0	0	0	0	0	0	0	0.1079	0	0.1347	0	0	0	0	0	0	0	0	0	0	0	0	0	0	0	0	0	0.4432	0	0	0	0	0	0	0	0	0	0	0	0	0	0	0	0
AP000704.1	0.1223	0.257	0.1418	0.0888	0.2048	0.1716	0.2757	0.1737	0.1418	0.2371	0.0951	0.2252	0.0577	0.2587	0.072	0.1398	0.0331	0.2645	0.1806	0.1347	0.1556	0.0355	0.115	0.1118	0.1539	0.2118	0.2281	0.1716	0.4959	0.2238	0.1607	0.182	0.0948	0.3853	0.2014	0.2913	0.1239	0.1605	0.1118	0.3722	0.1471	0.2216	0.1833	0.188	0.1242	0.1538	0.2906	0.0732	0.1082
LINC02816	0	0	0	0	0	0	0	0	0	0	0	0.0699	0	0.0545	0	0	0.0651	0.0918	0	0	0	0	0	0	0	0	0	0	0	0	0	0	0	0	0	0	0	0	0	0	0.1859	0	0	0	0	0	0.0659	0	0.0797
AC005329.3	0	0.0253	0.0136	0.0482	0.0185	0.0155	0.0408	0.0377	0.0385	0.0572	0.0172	0.0386	0.0188	0	0.0469	0	0.018	0.0253	0.0588	0.0146	0	0	0.025	0	0.0228	0	0.0484	0	0.0168	0.0364	0	0	0.0386	0.0261	0.0964	0	0.0366	0.0261	0.014	0.0568	0.1197	0.0157	0.0628	0	0.0735	0.0139	0	0.034	0.022
SOS1-IT1	0.2346	0.7672	0.675	1.0761	0.6003	0.6372	0.7937	0.5702	0.5821	0.6179	0.4463	0.5839	0.5687	1.1051	1.1659	0.6558	0.3493	0.6021	0.6354	0.4423	0.2555	0.2501	0.9445	0.2724	0.5414	0.6776	0.5931	0.9776	0.945	0.3937	0.8699	0.6805	0.5004	1.0168	0.5417	1.0981	1.1093	0.7061	0.8475	0.5728	0.7023	0.9832	0.6449	0.3969	0.5163	0.6013	0.3146	0.5152	0.2378
AC037450.1	0	0	0	0	0	0	0	0	0	0	0	0	0	0	0	0	0	0	0	0	0	0	0	0	0	0	0	0	0	0	0	0	0	0	0	0	0	0	0	0	0	0	0	0	0	0	0	0	0
LINC01176	0.2502	0.182	0.1661	0.4271	0.1576	0.2063	0.3581	0.3308	0.2558	0.1292	0.1373	0.3387	0.5198	0.6319	0	0.1372	0.2388	0.2559	0.1876	0.1088	0.0539	0.0616	0.2922	0.2235	0.0484	0.3918	0.3777	0.0849	0.6708	0.1841	0.1498	0.3152	0.2873	0.1668	0.1231	0.2162	0.078	0.1946	0.2085	0.2316	0.473	0.2253	0.4093	0.179	0.2541	0.4365	0.5323	0.326	0.199
AC008655.1	0	0	0	0	0	0	0	0	0	0	0	0	0	0	0	0	0	0	0	0	0	0	0	0	0	0	0	0	0	0	0	0	0	0	0	0	0	0	0	0	0	0	0	0	0	0	0	0	0
AL138759.1	0	0	0	0	0	0	0	0	0	0	0	0	0	0	0	0	0	0	0.1235	0	0	0	0	0	0	0	0	0	0	0	0	0	0	0	0	0	0	0	0	0	0	0	0	0	0	0	0	0	0
AC007278.1	0.1109	0.0518	0.1109	0.4264	0.0378	0.1902	0.0417	0	0.0393	0.1168	0.0703	0.1576	0	2.1193	0	0	0.11	0.2069	0.06	0.1791	0	0	0.1785	0.0858	0.093	0.1921	0.2308	0.2445	0	0.186	0.0411	0	0.0788	0	0.1181	0.0346	0.0374	0.1868	0.0286	0.0773	0.0349	0	0.417	0.0625	0	0.1136	0.1115	0.1043	0
AL080284.1	0	0	0	0	0	0	0	0	0	0	0	0	0	0	0	0	0	0	0	0	0	0	0	0	0	0	0	0	0	0	0	0	0	0	0	0	0	0	0	0	0	0	0	0	0	0	0	0	0
AC026803.1	0.7159	0.1254	0.1343	0.4766	0.1832	0.307	0.2018	0.1864	0	0.2828	0	0	0.3718	0.1488	0	0.3001	0.1776	0	0.5816	0.1446	0.6681	0	0	0.2771	0.2253	0	0.3193	0	0.1663	0.3604	0	0.5496	0.3817	0.7756	0	0.335	0.3626	0.3878	0	1.1236	0	0.4655	0.3107	0.1514	0.3635	0.2752	1.08	0.3369	0.4354
AC022211.3	0.2452	0.0859	0	0.4353	0.1255	0.4206	0	0	0	0	0.2332	0.2615	0.1273	0.3057	0	0.1028	0.1217	0	0	0	0	0.196	0.1692	0	0.4629	0.2124	0.2187	0.0901	0.6837	0.1234	0.1364	0.251	0	0	0.2613	0.1148	0	0.0885	0.0949	0.1283	0	0.1063	0.6385	0.2074	0	0	0	0	0.1491
LINC02141	0	0	0	0	0	0	0	0	0	0	0	0	0.0077	0	0	0	0	0	0	0	0	0.0119	0	0	0	0.0065	0	0	0	0	0	0	0	0	0	0	0	0	0	0.0078	0	0	0	0	0	0	0	0	0
AC091153.4	0	0	0	0	0	0	0	0	0	0	0	0	0.1061	0	0	0	0	0	0.166	0	0	0	0.0705	0	0.1286	0	0	0	0	0	0	0	0	0	0	0	0	0	0	0.1069	0	0	0	0	0	0	0	0	0
STK24-AS1	0.0767	0.0807	0	0.1022	0.0393	0	0.1731	0.1599	0.0408	0.1213	0.1825	0.3274	0.1196	0.0638	0.0497	0.0643	0.0381	0	0.1247	0.155	0	0	0.0265	0.0891	0.0483	0.0997	0.1027	0.0846	0.107	0.0386	0.0854	0	0.0818	0.0554	0.1636	0.0718	0.0777	0.0831	0.0594	0.2409	0.0725	0.0333	0.1332	0.0325	0.1169	0.177	0.2316	0.1806	0
AC008766.1	0	0.0167	0	0	0	0	0	0	0	0	0	0	0	0	0	0	0	0	0	0	0	0.0381	0	0	0.03	0	0	0	0	0	0	0	0	0	0	0	0	0	0	0	0	0	0	0	0	0	0	0	0
AC008608.2	9.195	3.7168	1.6807	3.4531	5.1876	4.1451	6.3805	8.3493	6.3924	4.4702	2.9151	16.9718	3.1837	3.1353	5.5009	4.1514	2.8077	4.9496	4.022	7.2379	7.2606	5.0896	3.9858	2.0074	5.1931	3.4721	4.7322	0.9534	7.9983	4.8663	7.6045	3.6197	2.5142	6.9817	1.5074	6.9515	2.1496	2.3838	3.1934	4.8104	3.1198	6.1322	2.558	5.2838	5.5066	3.6251	3.2011	7.544	8.3161
AC026427.1	0	0	0	0	0	0	0	0	0	0	0	0	0	0	0	0	0	0	0	0	0	0	0.061	0	0	0	0.0788	0	0.1642	0	0	0	0	0	0	0	0	0	0	0	0	0	0	0	0	0	0	0	0
AL096865.1	0.0529	0	0.1588	0.1878	0	0.0454	0	0.1102	0	0	0.0503	0.5077	0.055	0.9673	0.0686	0	0	0	0.1719	0.0427	0	0.0846	0	0	0.1332	0.1375	0	0.0778	0.0492	0	0.1177	0	0	0	0	0	0.0536	0.1528	0.0819	0.1661	0.15	0	0.0459	0.0447	0.0537	0.0407	0.0532	0	0
AC013401.1	0	0	0	0	0	0	0	0	0	0	0	0	0	0	0	0	0	0	0	0	0	0	0	0	0	0	0.1398	0	0	0	0	0	0	0	0	0	0	0	0	0	0	0	0	0	0	0	0	0	0
LINC02774	0.0243	0.0171	0	0.0432	0	0	0	0.0254	0	0.0192	0.0232	0.1039	0	0.0202	0.0631	0.0408	0.0242	0.0341	0	0.0787	0	0	0.0168	0	0	0.0211	0	0	0	0.0245	0	0.0498	0	0.0703	0.0519	0.114	0	0.0176	0	0.051	0	0.0211	0	0	0	0.0562	0	0	0
AC068481.1	0	0.0333	0.0179	0.0422	0	0	0	0.0496	0	0	0	0.0254	0	0.0791	0	0	0	0	0.0387	0.0192	0	0	0	0	0	0.0206	0.0212	0	0.0221	0	0.0265	0	0	0	0.0507	0	0	0.0344	0	0	0.0225	0	0	0	0	0	0.0239	0	0.0289
PSMG3-AS1	0.6172	0.7474	0.5775	1.2377	0.4757	0.2287	1.074	1.4682	0.8264	1.234	0.6377	1.8039	0.7519	1.1842	1.3334	1.0733	0.7864	0.9918	1.3493	1.5697	0.6755	0.8529	0.5889	0.6252	1.966	1.1749	0.5981	0.3866	0.5595	0.491	1.6017	0.7565	0.7313	0.8805	1.8106	0.649	0.4709	1.5903	0.5072	1.1959	2.0453	0.8918	0.4563	0.7862	0.3482	0.5448	0.2759	0.5091	1.2233
AC019349.1	0	0	0	0	0	0	0	0	0	0	0	0	0	0	0	0	0	0	0	0	0	0	0	0	0	0	0	0	0	0	0	0	0	0	0	0	0	0	0	0	0	0	0	0	0	0	0	0	0
AC002331.1	0	0	0	0.0468	0	0	0	0	0	0	0	0	0	0	0	0	0	0	0	0	0	0	0	0	0	0	0	0	0	0	0	0	0	0	0	0	0	0	0	0	0	0	0	0	0	0	0	0.0248	0
AP001341.1	0	0	0	0.0444	0	0	0	0	0	0	0	0	0	0	0	0	0	0	0.0813	0	0	0	0	0	0	0.0433	0	0	0	0	0	0	0	0	0	0	0	0	0	0	0	0	0	0	0	0	0	0	0
AC034195.1	0	0	0	0	0	0	0	0	0.039	0	0	0.1565	0	0	0	0	0	0	0.0596	0	0	0	0	0	0	0	0	0	0	0	0	0.0375	0	0	0	0	0	0	0	0	0	0	0	0	0	0.0282	0.0738	0	0
AC009704.3	0	0.0234	0	0.0297	0	0	0	0	0	0	0	0	0	0	0	0	0	0	0	0	0	0	0	0	0.021	0	0	0	0	0	0	0.0171	0	0	0.0534	0	0	0.0362	0	0	0.0158	0	0.0145	0	0	0	0.0168	0.0315	0
AC023595.1	0	0	0	0	0	0	0	0	0	0	0	0	0	0	0	0	0	0	0	0	0	0	0	0	0	0	0	0	0	0	0	0	0	0	0	0	0	0	0	0	0	0	0	0	0	0	0	0	0
AC106892.1	0	0	0	0	0	0	0	0	0	0	0	0	0	0	0	0	0	0	0	0	0	0	0.0568	0	0	0	0	0	0	0	0	0	0	0	0	0	0	0	0	0	0	0	0	0	0	0.0633	0.0828	0	0
AC010186.4	0	0	0	0	0	0	0	0	0	0	0	0	0	0	0	0	0	0	0	0	0	0	0	0	0	0	0	0	0	0	0	0	0	0	0	0	0	0	0	0	0	0	0	0	0	0	0	0	0
AC010240.3	0	0	0.0932	0	0	0.1065	0	0	0	0.1962	0.2362	0.5296	0	0.2064	0	0	0.3696	0.1738	0.2017	0.1003	0	0.1985	0.1713	0.0961	0	0	0.1107	0	0	0	0	0	0	0	0	0.4648	0.1258	0.0897	0.0961	0.2598	0.1173	0	0.1078	0	0.1261	0	0	0	0.302
AP001922.2	0	0	0	0	0	0	0	0.131	0	0.0993	0	0	0	0	0	0	0	0	0	0	0	0	0	0	0	0	0	0	0	0	0	0	0	0	0	0	0	0	0	0	0	0	0	0	0	0	0	0	0
AC092818.1	0	0	0	0	0	0	0	0	0	0	0	0	0	0	0	0	0	0	0.1247	0	0	0	0	0	0	0.0665	0	0	0	0	0	0	0	0	0	0	0	0	0	0	0	0	0	0	0	0	0	0	0
AL034397.1	0	0	0.0216	0	0	0	0	0	0	0	0	0	0.0299	0.024	0	0	0	0	0	0	0	0	0	0	0	0	0	0	0	0	0	0	0	0	0	0	0.0292	0	0	0	0	0	0	0	0	0	0	0	0
AC124283.1	0	0	0	0	0	0	0	0	0	0	0	0	0	0	0	0	0	0	0	0	0	0	0	0	0	0	0	0	0	0	0	0	0	0	0	0	0	0	0	0	0	0	0	0	0	0	0	0	0
AC011611.2	0	0	0.2056	0	0	0	0	0	0	0	0	0	0	0	0	0	0	0	0	0	0	0	0	0	0	0	0	0	0	0	0	0	0	0	0	0	0	0	0	0	0	0	0	0	0	0	0	0	0
MIR4422HG	0	0	0	0.017	0	0	0	0	0	0	0	0	0.0793	0	0	0	0	0	0	0	0	0	0	0	0.024	0	0	0.014	0	0	0	0.0195	0	0	0	0	0	0	0	0	0	0	0	0	0	0	0	0	0
AC073127.1	0	0	0	0	0	0	0	0	0	0	0	0	0	0	0	0	0	0	0	0	0	0	0	0	0	0	0	0	0	0.1483	0	0	0	0	0	0	0	0	0	0	0	0	0	0	0	0	0	0	0
AC011840.1	0.0274	0	0.0824	0	0	0	0	0	0	0	0	0	0	0	0	0	0	0	0	0	0	0.0439	0	0	0	0	0	0	0	0	0	0	0	0	0	0	0	0	0	0	0	0	0	0	0	0	0	0	0
AC114811.2	0.0087	0.0061	0.0065	0.0077	0.0089	0.0074	0	0	0.0092	0	0	0	0	0.0361	0	0.0218	0	0.0243	0.0282	0.007	0.0081	0.0139	0	0.0067	0	0.015	0.0155	0.0064	0	0.0175	0	0	0	0.0125	0.0185	0	0	0	0	0.0091	0	0	0	0	0	0	0	0	0
AL731537.1	0	0	0	0	0	0	0	0	0	0	0	0.1242	0	0	0.151	0	0	0	0	0	0	0	0	0	0	0	0	0	0	0	0	0	0	0	0	0	0	0	0	0	0.1101	0	0	0	0	0	0	0	0.1417
CYP51A1-AS1	0.212	0.0396	0.0106	0.0753	0.0289	0	0.0319	0.0294	0.1503	0.0223	0.0403	0.0603	0.0734	0.0117	0	0.1066	0.014	0	0	0.0571	0.0396	0	0.0488	0.0656	0.0712	0.0857	0	0.0312	0	0.0285	0.0472	0.0723	0.0301	0	0.0452	0.0661	0.043	0.0714	0.0438	0.0444	0.0134	0.0858	0.0613	0.0239	0.0144	0.0326	0.0284	0.0399	0
AC091962.1	0	0	0	0	0	0	0	0	0	0	0	0	0	0	0	0	0	0	0	0	0	0	0	0	0	0	0	0	0	0	0	0	0	0	0	0	0	0	0	0	0	0	0	0	0	0	0	0	0
AC126468.1	0	0	0	0	0	0	0	0	0	0	0	0	0	0	0	0	0	0	0	0	0	0	0	0	0	0.088	0	0	0	0	0.1129	0	0	0	0	0	0	0	0	0.1062	0	0.088	0	0	0	0	0	0	0
AC006017.1	0.0729	0.0511	0.164	0	0	0.0625	0.2465	0	0	0.0576	0.0693	0.0777	0.0757	0.1817	0	0	0.0723	0	0	0.0589	0	0	0.1006	0.0564	0	0.0631	0.065	0.2143	0.1355	0	0.081	0.1492	0.3108	0	0.0776	0	0.0738	0.0526	0.0564	0.305	0.2755	0.1264	0.0632	0	0.074	0.056	0.0733	0	0.0886
AC010636.1	0.0781	0	0	0	0	0	0	0	0	0	0	0	0	0	0	0	0	0	0	0	0	0	0	0	0	0	0	0	0	0.2359	0	0	0	0	0.0832	0	0	0	0	0	0	0	0	0	0	0	0.1571	0	0
AL512283.1	0.0709	0	0.0266	0	0	0	0	0	0	0	0	0	0	0.0883	0	0	0	0.0496	0	0	0	0	0.0244	0	0	0.0307	0.0316	0	0	0	0	0	0	0.0512	0.0378	0.0332	0	0	0	0	0	0	0	0.0599	0	0	0.0356	0	0
LINC01750	0.642	0.3541	0.328	0.8973	0.3076	0.6678	0.3697	0.3842	0.7553	0.7122	0.4677	2.2289	0.3831	0.1817	0.425	0.378	0.5151	0.9177	0.577	0.618	0.2295	0.4369	0.1414	0.6238	0.6877	0.4733	0.3168	0.452	0.1651	0.3026	1.1243	0.5313	0.2622	0.9472	0.3057	0.537	1.1347	0.6018	0.6872	0.4002	0.5294	0.5329	0.2016	0.2657	0.3052	0.231	0.2885	0.3085	1.0467
AP000317.1	0	0	0	0.1081	0.1247	0	0	0.1904	0	0.0481	0	0	0	0.1519	0	0.0511	0	0.0853	0.099	0.0984	0	0.1948	0.042	0.0472	0.1534	0.0528	0.163	0.0896	0	0	0	0.0624	0.5197	0	0.0649	0.114	0	0.044	0	0.0637	0	0	0	0	0	0	0	0	0.0741
AC004771.3	0	0	0	0	0	0	0	0	0	0	0	0	0	0	0	0	0	0	0	0	0	0	0	0	0	0	0	0	0	0	0	0	0	0	0	0	0	0	0	0	0	0	0	0	0	0	0	0	0
AC131182.1	0	0	0	0	0	0	0	0	0	0	0	0	0	0.062	0	0	0.1481	0	0	0	0	0	0	0	0	0	0	0	0	0	0	0	0	0	0	0.0699	0	0.0539	0	0	0	0.0647	0	0	0	0	0	0	0
AC008462.1	0	0	0	0.1278	0	0.0618	0	0.075	0.0766	0	0	0	0	0	0	0.0604	0.0715	0.1008	0	0.1164	0	0	0	0	0	0	0.0642	0	0	0	0.0801	0	0	0	0	0	0.073	0	0.1115	0.0753	0	0	0.0625	0	0	0	0	0	0
HS6ST2-AS1	0	0	0	0	0	0	0	0	0	0	0	0	0	0	0	0	0	0	0	0	0	0	0	0	0	0	0	0	0	0	0	0	0	0	0	0	0	0	0	0	0	0	0	0	0	0	0	0	0
AL163051.1	0.7784	0.8408	0.2677	0.7197	0.5643	0.5007	0.4389	1.4526	0.5862	0.7431	0.2776	1.5565	0.539	0.4043	0.2522	0.8974	0.7081	1.044	0.5269	0.9695	0.5448	0.8298	0.5371	0.7782	0.3266	0.5338	0.4629	0.2862	0.6933	0.2939	0.9018	0.2988	0.5534	0.5154	0.3456	0.8804	0.23	0.2577	0.5523	0.543	0.5825	0.6468	0.2815	0.384	0.494	0.748	0.1957	0.5494	0.789
AC092567.1	0	0	0	0	0	0	0	0	0	0	0	0	0	0	0	0	0	0	0	0	0	0	0	0	0	0	0	0	0	0	0	0	0	0	0.2082	0	0	0	0	0	0	0	0	0	0	0	0	0	0
AC092941.2	0.1946	0.1704	0.1825	0.0432	0.0498	0	0.1097	0	0.0517	0.0769	0	0.1038	0	0.2022	0.0631	0	0	0.2043	0.4742	0.0393	0	0.0778	0.1343	0	0	0.2529	0.0434	0.0358	0.1809	0.049	0	0.0498	0.3113	0.0703	0.2592	0	0.0986	0.2459	0.0377	0.1527	0.092	0.0844	0.1689	0	0	0.187	0.0489	0.1374	0.0592
ARMCX3-AS1	0	0	0	0	0	0	0	0	0	0	0	0	0	0	0	0	0	0	0	0	0	0	0	0	0	0	0	0	0	0	0	0	0	0	0.1066	0	0	0	0	0	0	0	0	0	0	0	0	0	0
AC123567.2	0	0	0	0.014	0	0.0135	0	0	0	0.0125	0	0	0	0	0	0	0	0	0	0.0127	0	0	0.0109	0	0	0	0	0.0116	0	0	0	0	0	0.0228	0	0	0	0	0	0	0	0	0	0	0	0	0	0	0.0192
AC064836.2	1.6031	0.97	0.9842	0.3881	1.1932	0.8124	1.7255	1.6697	1.1621	1.727	1.1782	1.7873	1.3624	1.0296	1.039	2.4439	1.7355	1.5297	1.3022	0.883	1.428	0.3496	1.257	1.9177	0.642	2.02	0.78	0.3215	2.0318	1.3939	1.2157	0.9696	1.0879	3.1578	2.0188	1.2277	0.6644	0.9472	0.6768	1.2199	0.7576	1.5162	0.8222	1.2941	0.37	0.7843	0.9527	1.6458	1.5953
LINC01680	0	0	0	0	0	0	0	0	0	0	0	0	0	0	0	0	0	0	0	0	0	0	0	0	0	0	0	0	0	0	0	0	0	0	0	0	0	0	0	0	0	0	0	0	0	0	0	0	0
LINC00161	0.0564	0	0	0	0	0	0.0636	0	0.0599	0	0	0.0601	0	0.1874	0.1461	0	0	0.0789	0	0	0	0	0	0	0	0	0.0503	0.0414	0.1048	0	0	0	0	0	0.0601	0.1583	0.0571	0	0	0	0	0	0	0	0	0.0433	0	0	0
RUSC1-AS1	1.6179	0.5082	0.2931	0.3838	0.2141	0.1794	0.3303	0.2324	0.2224	0.2534	0.3449	1.0412	1.1446	0.9158	0.2712	0.2339	0.3599	0.3514	0.4305	0.1127	0.1171	0.1784	0.6352	0.5722	0.7549	0.5316	1.6672	0.2051	0.7778	0.4915	1.1479	1.1135	0.9221	0.1209	0.3716	0.248	0.0706	0.3526	0.3778	0.6421	0.4746	0.2418	0.4358	0.46	0.1841	0.6434	0.519	0.7744	0.0679
AL672291.1	0	0	0	0	0	0	0	0	0	0	0	0	0	0	0	0	0	0	0	0	0	0	0	0	0	0	0	0	0	0	0	0	0	0	0	0.0994	0	0	0	0	0	0	0	0	0	0	0	0	0
AC114737.1	0	0	0.0812	0	0	0.0928	0	0.1128	0	0	0	0	0	0	0.1403	0	0	0	0	0	0	0	0	0	0	0	0	0	0.1006	0.109	0	0	0	0	0	0	0	0	0	0	0	0	0	0	0	0	0	0	0
AC079382.2	0	0.0292	0	0	0	0	0	0	0	0	0	0	0	0	0	0	0	0	0	0	0	0	0	0	0	0	0	0	0	0	0	0	0	0	0	0	0	0	0	0	0	0	0	0	0	0	0	0	0
AC010894.2	0.0081	0	0.0061	0.0288	0	0.007	0.0092	0.0085	0	0	0	0.0173	0.0253	0.0203	0	0	0	0.0114	0	0.0066	0	0	0.0056	0.0063	0.0102	0.0141	0.0145	0	0.0075	0.0327	0.009	0	0	0.0117	0	0	0.0082	0.0176	0.0126	0.017	0.0077	0.0141	0.0212	0.0069	0.0082	0	0.0245	0	0.0099
AP002439.1	0	0	0	0.1814	0	0	0	0	0	0	0	0	0	0	0	0	0	0	0	0	0	0.1634	0	0	0	0	0	0	0	0	0	0	0	0	0	0.0956	0	0	0	0	0.0966	0	0	0	0	0	0	0	0
AL022396.1	0	0	0	0	0	0	0	0	0	0	0	0	0	0	0	0	0	0	0	0	0	0	0	0	0	0	0	0	0	0	0	0	0	0	0	0	0	0	0	0	0	0	0	0	0	0	0	0	0
CD81-AS1	0	0.0223	0	0.0565	0.0325	0.0545	0.0359	0.0331	0	0.0251	0.0302	0.0678	0	0.0793	0.1237	0.0533	0	0.0445	0.0517	0.0514	0.0297	0	0.0219	0	0	0.0276	0.0284	0.0234	0.0296	0.032	0.1061	0.0651	0	0.0459	0.0678	0	0.0644	0.023	0.0985	0.0333	0.0902	0.0551	0.0276	0	0.0323	0.0489	0.064	0.0299	0.116
AL021368.1	0	0.0636	0	0	0	0	0	0.1892	0	0	0.0864	0.1937	0	0	0	0	0	0	0.1475	0	0	0.1452	0	0	0	0	0.081	0	0.3376	0	0.404	0	0	0	0	0	0	0	0	0	0.0858	0	0	0.1536	0	0.0698	0	0.0855	0.1105
AC090206.1	0	0	0	0	0	0	0.033	0.0609	0	0	0	0.0312	0	0	0	0.0245	0	0	0	0	0	0.0467	0	0	0	0.0253	0	0.0215	0	0	0.0325	0	0	0	0.0311	0.0274	0	0	0	0	0.0552	0	0.0254	0.0247	0	0.0225	0	0	0.1066
LINC02787	0	0	0	0	0	0	0	0	0	0	0	0	0	0	0	0	0	0	0	0	0	0	0	0	0	0	0	0	0	0.2137	0	0	0	0	0	0	0	0	0	0	0	0	0	0	0	0	0	0	0
AC010328.3	0	0	0	0	0	0	0	0	0	0	0	0	0	0	0	0	0	0	0	0	0	0	0	0	0	0	0	0	0	0	0	0	0	0	0	0	0	0	0	0	0	0	0	0	0	0	0	0	0
AC104564.4	0	0	0	0	0	0	0	0	0	0	0	0	0	0	0	0	0	0	0	0	0	0	0	0	0	0	0	0	0	0	0	0	0	0	0	0	0	0	0	0	0	0	0	0	0	0	0	0	0
AC008738.7	0	0	0	0	0	0	0	0	0	0	0	0	0	0	0	0	0	0	0	0	0	0	0	0	0	0	0	0	0	0	0	0	0	0	0	0	0	0	0	0	0	0	0	0	0	0	0	0	0
AC008147.1	0	0	0	0.1339	0	0	0	0	0	0	0	0	0	0	0	0	0	0	0	0	0	0	0	0	0	0	0	0	0	0	0	0	0	0	0	0	0	0	0	0	0	0	0	0	0	0	0.1518	0	0
AC093610.1	0	0	0	0	0	0	0	0.057	0	0	0	0	0	0	0	0	0	0	0	0	0	0	0	0	0	0	0.0488	0	0.1017	0	0.0609	0	0	0	0	0	0	0	0	0	0.0517	0	0	0	0	0	0	0	0.0666
AC020907.3	0	0.0608	0	0	0.0888	0	0	0	0	0	0	0	0	0.0721	0	0	0	0	0	0.0701	0	0	0	0	0	0.0752	0.2323	0.1276	0.1613	0.1748	0.0965	0	0	0.1254	0.185	0	0	0	0.0672	0.0908	0.082	0	0	0.1468	0	0.0667	0.0873	0.0817	0
AC006037.1	0.1709	1.4367	0.5129	0.1517	0.5246	0.1465	1.3487	0	0.545	0.9449	0	0.5467	0	0.284	0.2215	0.2865	0.6783	0.2391	0.2776	0.138	0.1595	0	0.5895	0.529	0.4301	0.296	0.1524	0.1256	0.1588	0	0.7602	0.1749	0.3644	0.9873	0.3642	0.6397	0	0.3702	0	1.9666	0	1.7777	0	0.289	0.347	0.2627	0.1718	0	0.6235
C21orf62-AS1	0.1217	0.1492	0.0742	0.1384	0.0856	0.0652	0.1544	0.1267	0.1011	0.1082	0.123	0.219	0.0711	0.1896	0.0739	0.1212	0.0981	0.1331	0.1483	0.1321	0.0852	0.0669	0.1863	0.1118	0.0766	0.1878	0.0543	0.0727	0.1308	0.111	0.1734	0.0701	0.1784	0.1813	0.2188	0.1922	0.0925	0.1483	0.0795	0.2109	0.1366	0.1286	0.0858	0.0933	0.0579	0.1199	0.0688	0.0823	0.0694
AC102945.1	0	0	0	0	0	0	0	0	0	0	0	0	0	0	0.1562	0	0	0	0	0	0	0	0.0831	0	0	0	0	0	0.112	0	0.268	0.1233	0.257	0	0.1284	0	0	0.087	0	0.1261	0.1139	0	0	0.1019	0	0	0	0	0.1466
LINC01853	0	0	0	0	0	0	0	0	0	0	0	0	0	0	0	0	0	0	0	0	0	0	0	0	0	0	0	0	0	0	0	0	0	0.1595	0	0	0	0	0	0	0	0	0	0	0	0	0	0	0
LINC01555	0	0	0.0128	0	0	0	0	0	0	0	0	0	0	0	0	0	0	0	0	0	0	0	0	0	0	0	0	0	0	0	0	0	0	0	0	0	0	0.0123	0	0	0	0	0	0	0	0	0	0	0
AC021269.3	0.0731	0	0	0	0	0	0.0412	0	0	0	0.0348	0.039	0.038	0	0	0	0	0.1024	0	0	0	0	0.0505	0	0.0921	0.0317	0	0.0538	0.102	0	0.0813	0	0	0.0528	0.0779	0	0.037	0.0264	0	0	0	0.0951	0.0317	0.0619	0	0.0562	0	0	0.0445
LINC02712	0	0	0	0	0	0	0	0	0	0	0	0	0	0	0	0	0	0	0	0	0	0	0	0.0512	0	0	0.059	0	0	0	0	0	0	0	0	0	0	0	0	0	0	0	0.0574	0	0	0.1016	0	0.0622	0
AC090577.1	0	0	0	0	0	0	0	0	0	0	0	0	0	0	0	0	0	0	0	0	0	0	0	0	0	0	0	0	0	0	0	0	0	0	0	0	0	0	0	0.0154	0	0	0	0	0	0	0	0	0
LINC01376	0.1128	0.0565	0.1572	0.186	0.099	0.0691	0.1817	0.1175	0.0857	0.0764	0.0766	0.1891	0.2846	0.2947	0.1044	0.054	0.112	0.1579	0.1833	0.1302	0	0.2062	0.189	0.2245	0.1623	0.1256	0.0575	0.1066	0.2546	0.1947	0.1075	0.1485	0.1719	0.163	0.0859	0.1659	0.0816	0.2677	0.0998	0.118	0.2285	0.1537	0.1259	0.109	0.0327	0.0867	0.2431	0.182	0.0784
ZNRF3-AS1	0.0226	0.0317	0.0509	0.1204	0.2081	0.0581	0.051	0.2354	0.0961	0.1071	0.0215	0.1446	0.0235	0.0563	0.0879	0.0568	0.0224	0.1265	0.1469	0.0548	0.0422	0.0361	0.078	0.035	0.0569	0.0196	0.0605	0.1828	0.042	0.1138	0.0754	0.185	0.0482	0	0.0963	0.0423	0	0.049	0.0875	0.1419	0.1068	0.0196	0.0981	0.0382	0.1147	0.1042	0.1591	0.0638	0.0825
LINC02494	0	0	0	0	0	0	0	0	0	0	0	0	0	0	0	0	0	0	0	0	0	0	0	0	0	0	0	0	0	0	0	0	0	0	0	0	0	0	0	0	0	0	0	0	0	0	0	0	0
AC106738.2	0	0	0	0	0	0	0	0	0	0	0	0	0	0	0	0	0	0	0	0	0	0	0	0	0	0	0	0	0	0	0	0	0	0	0	0	0	0	0	0	0	0	0	0	0	0	0.0634	0	0.0767
AC107918.6	0	0	0	0	0	0	0	0	0	0	0	0	0	0	0	0	0	0	0	0	0	0	0	0	0	0	0.0259	0	0	0	0	0	0.0619	0	0	0	0	0	0	0	0	0	0	0	0	0	0	0	0
AC113615.1	0	0.0083	0	0	0	0	0	0	0	0	0.0113	0	0	0	0	0	0.0118	0	0	0	0	0	0	0	0.015	0	0.0106	0	0	0	0	0	0	0	0	0	0	0	0	0	0	0	0	0	0	0	0.012	0	0
AC018695.2	0	0.069	0	0	0	0	0	0	0	0	0	0	0	0.0818	0	0	0	0	0	0	0	0.1575	0	0	0	0.0853	0.1757	0	0	0	0.1095	0	0	0	0	0	0	0	0	0	0.1862	0.0854	0	0	0.1	0	0	0	0
AC005306.1	0	0	0	0.0931	0	0.045	0.0591	0.0546	0	0	0	0	0	0	0	0	0	0	0	0	0	0	0	0	0.066	0	0.1404	0	0	0.0528	0	0.1074	0	0	0	0	0.0531	0	0	0	0.0991	0	0	0	0	0	0	0	0
AC138907.1	0	0	0	0	0	0	0	0	0	0	0	0	0	0	0	0	0	0	0	0	0	0	0	0	0	0	0	0	0	0	0	0	0	0	0	0	0	0	0	0	0	0	0	0	0	0	0.0205	0	0
AC092127.1	0	0	0	0.0252	0	0.0122	0	0	0	0.0112	0	0	0.059	0	0.0184	0	0	0	0	0	0	0	0	0	0	0	0	0	0.0396	0	0	0	0	0	0	0	0	0.0103	0	0	0	0.0123	0	0	0	0	0.0286	0	0
LINC00310	0.2542	0.1152	0.0561	0.0796	0.1224	0.1154	0.236	0.4672	0.159	0.1299	0.1706	0.1116	0.1708	0.2112	0.0969	0.0878	0.2671	0.1046	0.1457	0.1933	0.0419	0.2152	0.2579	0.162	0.0376	0.3238	0.1067	0.1759	0.1112	0.1505	0.3492	0.153	0.287	0.0432	0.3027	0.1819	0.0606	0.3563	0.1967	0.2972	0.1837	0.1296	0.1168	0.1138	0.0607	0.1954	0.0601	0.0704	0.4001
AC022523.3	0	0.0175	0	0	0	0	0	0	0	0	0	0.0267	0	0	0	0	0	0	0	0	0	0	0	0	0	0	0.0446	0	0	0	0	0	0	0	0	0	0	0	0	0	0	0	0	0	0	0	0	0	0
AC084871.1	0.3904	0.3283	0.2344	0.3466	0	0.067	0.2642	0	0.4151	0.1851	0	0.1666	0	0.1298	0.1012	0.4583	0.155	0.2186	0.1269	0.0631	0	1.1238	0.1078	0.6044	0.1966	0.2706	0.209	0.1722	0	0.3931	0.1737	0.0799	0.9993	0.2256	0.5825	0.3655	0.3955	0.282	0.1209	0.2451	0	0.0677	0.4067	0.6604	0.3965	0.2401	1.178	0.0735	0.19
AL035461.2	0.3744	0.9836	0.2809	0.7477	0.2873	0.2408	0.5276	0.5849	0.199	0.6654	0.4451	1.3973	0.0972	0.5445	0.1213	0.3924	0.1858	0.131	0.6082	0.2268	0.524	0.1497	0.1292	0.3622	0	0.0811	0.5844	0.0688	0.261	0.1885	0.5204	0.4789	0.998	0.4056	0.4986	0.3504	0.2844	0.7435	0.2897	0.7834	0.2654	0.1623	0.0812	0.3166	0.3801	0.9353	0.1882	0.7046	0.3415
AL024474.2	0	0	0	0	0	0.0839	0	0.102	0	0	0	0	0	0.1627	0	0.0821	0	0	0	0	0	0	0	0	0	0.0848	0	0	0	0	0	0	0	0	0	0.0916	0	0	0	0	0	0	0.085	0	0	0	0	0	0.1191
AC079612.1	0	0	0	0	0	0	0	0	0	0	0	0	0	0	0	0	0	0	0	0	0	0	0	0	0	0	0	0	0	0	0	0	0	0	0	0	0	0	0	0	0	0	0	0	0	0	0	0	0
AL133163.2	0	0	0.059	0	0.0804	0	0.0886	0	0	0.0621	0	0	0.0816	0	0	0	0	0	0	0	0	0	0	0	0	0	0.0701	0.0578	0.2922	0	0.1748	0	0	0.3406	0	0	0	0.0568	0	0	0.0743	0	0	0	0	0.0604	0	0	0
LINC02252	0	0	0	0	0	0	0	0	0	0	0	0	0	0	0	0	0	0	0	0	0	0	0	0	0	0	0.031	0	0.0323	0	0	0	0	0	0	0	0	0	0	0	0	0	0	0	0	0.0268	0	0	0
LINC01539	0	0	0	0	0	0	0.0113	0.0105	0	0	0	0.0107	0.0418	0.0084	0	0	0.01	0	0	0	0	0	0.0069	0	0	0.0087	0.009	0.0074	0	0	0	0	0.0215	0	0	0	0	0	0	0	0	0	0	0	0	0	0.0304	0	0
SLC9A9-AS2	0	0	0	0	0	0	0	0	0	0	0	0	0	0	0	0	0	0	0	0	0	0	0	0	0	0	0	0	0	0	0	0	0	0	0	0	0	0	0	0	0	0	0	0	0	0	0	0	0
BX927359.1	0	0	0	0	0	0	0	0	0	0	0	0	0	0	0	0	0	0	0	0	0	0	0	0	0	0	0	0	0	0	0	0	0	0	0	0	0	0	0	0	0	0	0	0	0	0	0	0	0
AL035045.1	0	0	0	0	0	0	0	0.1616	0.0825	0	0	0	0	0.1935	0	0	0.077	0	0	0.0627	0	0	0	0.0601	0	0.0672	0	0	0	0	0	0	0	0	0	0	0	0	0	0	0	0	0	0	0	0.0597	0	0	0
AC048380.1	0	0	0	0	0	0	0	0	0	0	0	0	0	0	0	0	0	0	0	0	0	0	0	0	0	0	0	0	0	0.1062	0	0	0	0	0	0	0	0	0	0	0	0	0	0	0	0	0	0	0
AL133410.2	0	0	0	0	0	0	0	0	0	0	0	0	0	0	0	0	0	0	0	0	0	0	0	0	0	0	0	0	0	0	0	0	0	0	0	0	0	0	0	0	0	0	0	0	0	0	0	0	0
AC138869.3	0	0	0	0	0	0	0	0	0	0	0	0	0	0	0	0	0	0	0	0	0	0	0	0	0	0	0	0	0	0	0	0	0	0	0	0	0	0	0	0	0	0	0	0	0	0	0	0	0
AC111182.1	0	0.01	0	0.0255	0	0.0123	0.0485	0.0149	0.122	0.0227	0.0136	0.0153	0	0.0358	0	0.012	0.0142	0.0201	0	0	0.0134	0	0.0099	0.0111	0.0361	0.0124	0.0128	0	0	0.0578	0	0	0	0.0207	0.0306	0	0.0145	0	0.0111	0.015	0	0.0124	0	0.0243	0.0146	0.0221	0.0433	0.0135	0
AC098657.2	0	0	0	0	0	0	0	0	0	0	0	0	0	0	0	0	0	0	0	0	0.0463	0	0	0	0	0	0	0	0	0	0	0	0	0	0	0	0.0251	0	0	0	0	0	0	0	0	0	0	0	0.0604
AC004160.1	1.0051	1.2202	0.9818	0.7845	0.736	0.5202	0.6057	0.8483	1.1147	0.8693	0.9147	0.8224	1.224	0.7993	0.7749	1.1115	0.8512	1.8917	1.1261	0.721	0.6145	0.6927	1.6381	0.845	0.8942	1.1409	0.6415	0.567	0.612	1.0468	1.6671	1.0198	1.4229	0.7134	1.6896	1.3219	0.8338	1.5831	0.5499	0.9881	0.2457	1.0291	0.8272	0.5349	0.9678	0.7594	0.854	0.8399	0.2213
AL589935.1	0.0569	0.0133	0.0214	0.0337	0	0.0163	0.0107	0.0395	0.0303	0	0	0.0304	0.0493	0.0867	0	0	0	0.0133	0.1233	0.0153	0.0089	0.0607	0.0262	0	0.0119	0.0657	0.0169	0.014	0.0529	0.0191	0.0422	0.0194	0.0405	0.0411	0.0101	0.0266	0.0192	0.0343	0.022	0.0298	0.0269	0.0329	0.0165	0.0321	0.0289	0.0219	0.0095	0.0089	0.0231
AL354920.1	6.3138	5.5752	4.4782	3.9154	4.5142	2.0028	3.901	11.0804	4.9659	6.2862	3.167	9.362	3.7733	4.0974	3.1391	8.0496	4.3345	6.7181	4.7073	5.9392	5.8113	4.3565	5.968	3.4142	2.5038	3.9336	4.0892	2.3529	4.4213	1.9593	6.926	2.5672	3.4125	3.5607	6.9123	5.4645	3.7237	4.3099	3.6148	4.4343	4.2509	7.7235	2.6275	4.6081	2.3714	4.5548	1.6527	3.3372	3.9975
AC022498.1	0	0.0238	0	0	0	0	0	0	0	0	0	0	0	0	0	0	0	0	0.0551	0	0	0	0	0	0	0	0	0	0	0	0	0	0	0	0	0	0	0	0	0	0	0	0	0	0	0	0	0	0
OGFR-AS1	1.1012	0.7716	0.5509	0.9123	0.0751	0.8185	1.0761	1.0705	1.327	0.9859	1.4663	0.4697	1.2964	0.9762	0.7613	0.554	0.6557	0.9247	0.5964	1.0675	0.0685	1.1739	0.6585	0.8524	0.6468	0.8268	0.3929	0.2699	0.887	0.3696	1.4697	0.2254	3.288	0.3181	0.3911	1.5117	0.2975	1.2194	0.3977	0.7681	0.6245	1.4003	0.5735	0.5588	0.0745	0.9595	0.5907	1.1054	0.4465
AP001208.1	0	0	0	0	0	0	0	0	0	0	0	0	0	0	0	0	0	0	0	0	0	0	0	0	0	0	0	0	0	0.0854	0	0	0	0	0	0	0	0	0	0	0	0	0	0	0	0	0	0	0
LINC02341	0	0	0	0.0466	0	0	0	0	0	0	0	0	0	0	0	0	0.026	0	0	0	0	0	0	0	0	0.0227	0	0	0	0	0	0	0	0	0	0	0	0	0	0	0	0	0.0228	0	0	0	0	0	0
AP002754.2	0	0.0744	0	0	0	0	0	0	0	0	0	0	0	0	0	0	0	0	0.1725	0	0	0	0	0	0	0	0	0	0	0	0	0	0	0	0	0	0	0	0	0	0	0	0	0	0	0	0	0	0
LINC01489	0	0.0711	0.0381	0	0	0.0435	0.0572	0	0	0.0801	0	0.0541	0	0	0	0	0.0503	0.142	0	0	0	0	0.035	0	0.0638	0.0879	0	0	0	0	0.0564	0	0	0	0.054	0.1424	0.1541	0.1465	0.0393	0	0.0959	0	0	0	0	0.039	0.051	0	0.0617
AC015971.1	0.0171	0.0601	0	0.0457	0.0351	0.0735	0	0.0179	0.1094	0.0271	0.0326	0	0	0.1425	0.0222	0	0.017	0.168	0	0.0277	0	0.0274	0.0592	0.0796	0.0647	0.0743	0.0765	0.0378	0.1116	0.0518	0.0954	0.0351	0.0366	0	0.1096	0.0321	0.0695	0.0743	0.0398	0.0359	0.0324	0.0297	0.1339	0.0145	0	0	0.069	0.0161	0
AC002550.1	0	0	0	0	0	0	0	0	0	0	0	0	0	0	0	0	0	0	0	0	0	0	0	0	0	0	0	0	0	0	0	0	0	0	0	0	0	0	0	0	0	0	0	0	0	0	0	0	0
AC011092.2	0	0	0	0	0	0	0.0944	0	0	0	0	0	0	0	0	0	0.1661	0	0	0	0	0	0	0	0	0	0	0	0.3889	0	0	0	0	0	0	0	0	0	0	0	0	0	0.0726	0	0.085	0	0	0	0
AC226119.3	0	0	0	0	0	0	0	0	0	0	0	0	0	0	0	0	0	0	0	0	0	0	0	0	0	0	0	0	0	0	0	0	0	0	0	0	0	0	0	0	0	0	0	0	0	0	0	0	0
AP003973.2	0	0.0689	0.0737	0.0872	0	0	0.1108	0	0	0	0	0.1048	0	0.245	0	0.0824	0	0	0	0	0	0	0	0	0	0	0	0.0723	0	0	0.1093	0	0	0	0	0	0	0.1419	0	0	0.0929	0	0	0	0	0	0	0	0.1195
AC011476.2	0.0386	0.0541	0	0.0685	0.079	0.0331	0.0435	0.0402	0	0.061	0	0.2057	0.1202	0.1283	0	0	0.0383	0	0.1254	0.0312	0.108	0	0.0532	0	0	0	0	0.0567	0.0717	0	0.0429	0	0	0.0557	0	0.0361	0	0.0557	0	0.0404	0.0365	0	0.067	0	0.0784	0	0.0776	0.0363	0.1877
AC106793.1	0.2521	0.2074	0.1727	0.2335	0.2131	0.1128	0.2101	0.0571	0.2098	0.2511	0.1355	0.339	0.1594	0.0911	0.1137	0.1379	0.1088	0.3835	0.2493	0.1151	0.1739	0.2454	0.3025	0.1442	0.1793	0.1614	0.088	0.1612	0.2139	0.2428	0.317	0.1346	0.1403	0.1583	0.1752	0.1231	0.1332	0.3166	0.1188	0.1376	0.0725	0.2756	0.0476	0.1761	0.2004	0.2275	0.1543	0.0619	0.0933
LINC02883	0	0.3215	0.2152	0.1018	0.1174	0.1476	0.1294	0.1195	0.4269	0.0453	0.6001	0.1835	0.3575	0.143	0	0	0	0	0.3727	0	0	0	0.0396	0.1332	0	0.4969	0.1535	0.253	0.5331	0.231	0.4465	0.4109	0.1223	0.0829	0	0.0537	0.1743	0.29	0.0444	0.24	0.1084	0.0995	0.4978	0.097	0.0582	0	1.096	0.108	0.2093
AL513542.1	0	0	0	0	0	0	0	0	0	0	0	0	0	0	0	0	0	0	0	0	0	0.2145	0	0	0	0	0	0	0	0	0	0	0	0	0	0	0	0	0	0	0	0	0	0	0	0	0	0	0
AC009404.1	0.8626	0.9683	0.2575	0.247	0.3417	0.1671	0.7426	1.9998	0.3846	0.5349	0.3088	3.7292	0.3758	0.8943	0.4929	0.4822	1.5925	0.3765	0.5274	1.0266	5.9033	0.2818	0.8512	0.7251	0.4203	0.4902	0.3972	0.3205	4.5864	0.4483	0.4642	0.1899	1.0089	1.0317	0.6523	0.6598	0.3759	2.0096	0.7394	0.5144	0.3156	0.587	0.4509	1.208	0.3014	0.542	0.8676	1.4665	0.519
AC087164.1	0.0215	0.0151	0.0323	0.0191	0.022	0	0.0243	0.0224	0.0458	0	0.0205	0.0688	0.0671	0.0179	0.0558	0	0	0	0.035	0.0174	0.0602	0	0	0.0167	0.0271	0.0373	0.0192	0	0.06	0	0.0239	0.022	0	0	0.0229	0.0403	0	0	0.0333	0.0225	0.0407	0.0373	0.0747	0.0182	0.0219	0.0165	0	0.0203	0.0785
LINC02585	0	0.7012	0.751	0.2221	0	0.4292	0.5643	0.7818	0	0.1977	0	1.3341	0	0	0	0.2098	0.2483	0	0.4065	0.4043	0	0.4001	0.3453	0.3873	0.6298	0.6502	1.116	0	0	0	0.2783	0	0.5336	0	0	0.7026	0.5069	0.1807	0.3873	0.2618	0.473	0.2169	0.6515	0.2116	0	0	0	0.7064	0.6086
AC022679.1	0	0	0	0	0	0	0	0	0	0	0	0	0	0	0	0	0	0	0	0	0	0	0	0	0	0	0	0	0	0	0	0	0	0	0	0	0	0	0	0	0	0	0	0	0	0	0	0	0
LINC01757	0	0	0	0	0	0	0	0	0	0	0	0	0	0	0	0	0	0	0	0	0	0	0	0	0	0	0	0	0	0	0	0	0	0	0	0	0	0	0	0	0	0	0	0	0	0	0	0	0
AC093810.1	0	0	0	0	0	0	0	0	0	0	0	0	0	0	0	0	0	0	0	0	0	0	0	0	0	0	0	0	0	0	0	0	0	0	0	0	0	0	0	0	0	0	0	0	0	0	0	0	0
AC008269.1	0.0088	0.0619	0.0531	0.0628	0.0633	0.0834	0.0698	0.1197	0.0752	0.0419	0.042	0.0943	0.0092	0.1175	0.1146	0.0519	0.0526	0.0619	0.0862	0.05	0.033	0.0283	0.0732	0.0821	0.1558	0.1225	0.1183	0.065	0.115	0.1513	0.0885	0.0543	0.0754	0.1021	0.0848	0.1241	0.0448	0.0766	0.0684	0.111	0.0585	0.0613	0.0691	0.1047	0.0539	0	0.1511	0.0998	0.0538
AC005865.2	0	0.0274	0	0.0693	0	0.0335	0.044	0.0407	0	0	0	0	0.0406	0.0649	0	0	0	0	0.0634	0	0	0	0	0	0	0	0	0.1148	0.0363	0	0	0	0.0833	0	0	0	0	0	0	0	0	0	0.0678	0.033	0	0	0	0.0367	0.1425
LINC02435	0.084	0.0588	0	0	0	0	0.3787	0.0875	0.2679	0.199	0.0799	0.0896	0.1745	0.1396	0.1088	0	0.25	0	0.2729	0.2035	0	0.1343	0.1738	0.065	0	0.291	0.0749	0.1235	0	0.1691	0.3736	0	0.5373	0	0.0895	0.0786	0	0.1819	0.195	0.0879	0.3968	0.0728	0	0.3551	0.0853	0	0.0845	0	0
AL122008.1	0	0	0	0	0	0	0	0	0	0	0	0	0	0.0902	0	0	0	0	0	0	0	0	0	0	0	0	0	0	0.1008	0	0	0	0	0	0.1156	0	0	0	0	0	0	0	0	0	0	0	0	0	0.132
AL161729.4	0	0.1444	0.0773	0.0914	0	0	0	0.2146	0	0.3256	0	0	0	0	0	0	0	0	0	0.0832	0	0	0	0	0	0.1785	0	0	0.4788	0	0	0.1054	0	0	0	0	0	0.0744	0	0	0.1948	0	0.0894	0.0871	0	0	0.1036	0	0.1253
AC243654.1	0.1674	0	0	0	0	0	0.3775	0.1743	0	0	0.3184	0.1785	0.1739	0.1391	0	0.2807	0	0.2342	0.2719	0	0	0	0	0	0	0	0.2986	0	0.4667	0	0.1862	0	0	0.2418	0	0	0	0	0.1295	0	0	0	0	0	0.17	0	0	0	0
AC147067.1	1.1858	0.5934	0.5085	2.3306	1.0401	0.2179	1.1461	1.5879	0.4503	0.736	0.5639	1.8065	1.1437	3.2381	0.2196	0.7812	0.4203	0.5927	0.8256	0.8895	0.3952	1.2189	0.3507	0.7211	0.533	1.174	0.9067	0.2491	0.8659	0.2558	0.7536	0.8669	0.3613	0.7341	0.722	0.5549	1.1154	1.468	0.4589	1.0634	1.6011	0.514	0.6616	0.8595	0.43	0.586	0.4259	1.1956	2.2664
MACROD2-AS1	0	0	0	0	0	0	0	0	0	0	0	0	0	0	0	0	0	0	0	0	0	0	0	0	0	0.0225	0	0	0	0	0	0	0	0	0	0	0	0	0	0	0	0	0	0	0	0	0	0	0
MIR193BHG	1.0783	0.8066	0.803	0.9211	0.6803	0.8343	0.777	0.9964	0.8878	0.8326	0.5783	1.9194	1.1369	0.5593	0.6305	1.0196	0.9574	1.5658	0.8298	0.524	1.2256	0.9593	1.5216	1.1232	0.949	0.8849	1.4898	0.4947	0.3692	1.7386	2.3985	0.863	1.1412	0.7495	0.933	1.2748	0.5913	0.7787	0.8534	1.1875	0.567	1.2019	1.0766	0.9599	0.9303	1.2091	0.7257	1.0376	1.341
AC007528.1	0.143	0	0	0.3807	0.439	0.1226	0.1612	0.1489	0.456	0.3389	0.136	0	0.297	0	0	0	0.2838	0.2001	0	0	0	0.2286	0	0.1107	0.18	0.2477	0.1275	0.4205	0.1329	0.144	0	0.1463	0.3049	0	0	0.1338	0	0.7228	0	0.5984	0.5405	0.3719	0.1241	0.2418	0	0	0	0.4037	0.3478
LINC02650	0	0	0	0	0	0	0	0	0	0	0	0	0	0	0	0	0	0	0	0	0	0	0	0	0	0	0	0	0	0	0	0	0	0	0	0	0	0	0	0	0	0	0	0	0	0	0	0	0
AC010205.1	1.6383	0.5357	0.6557	0.5817	1.2295	0.281	0.4926	0.7963	1.2774	1.0354	1.0388	1.0483	0.3404	0.6354	0.5663	2.5642	1.4091	0.9172	0.3549	0.7941	0.8154	0.5239	1.0551	0.5918	0.6873	0.7569	1.2666	0.3212	1.1166	0.5498	1.3362	1.0061	0.6988	0.3155	0.8147	0.9201	0.3319	0.3944	0.3381	1.1428	0.3097	1.5151	0.474	0.6466	0.4436	1.1755	0	1.6446	0.2657
LINC02578	0	0	0	0	0	0	0	0	0	0	0	0	0	0	0	0	0	0	0	0	0	0	0	0	0	0	0	0	0	0	0	0	0	0	0	0	0	0	0	0	0	0	0	0	0	0	0.1927	0	0
AC004584.1	0	0	0.067	0.0793	0	0	0	0	0.095	0.0706	0.085	0.0953	0.1856	0.1485	0	0	0.0886	0	0	0.0722	0	0.1428	0.1233	0	0	0.1548	0	0.0657	0.3321	0	0.0993	0.1829	0.1905	0	0	0	0	0.129	0.2074	0	0	0	0.0775	0	0.0907	0	0.0898	0	0
AC126768.3	0	0	0	0	0	0	0	0	0	0	0	0	0	0	0	0	0	0	0	0	0	0	0	0	0	0	0	0	0	0	0	0	0	0	0	0	0	0	0	0	0	0	0	0	0	0	0	0	0
AC008280.2	1.8089	1.8307	1.9104	2.2003	2.0569	2.2982	4.3815	3.14	4.4876	3.1756	2.039	3.3579	2.5052	2.7284	3.7341	2.3593	2.5264	2.2503	2.1769	1.2989	2.8759	1.1784	3.1435	2.5409	2.1924	2.6116	2.51	1.9703	4.2964	0.4722	3.8001	2.3314	2.5719	4.9355	2.7842	4.3268	3.5291	2.6611	3.2148	5.5376	2.7228	3.4269	1.163	2.4929	1.8368	2.5237	2.4256	1.5762	4.1557
BX255925.1	0.1058	0.1112	0.1389	0.0704	0.1624	0	0.2088	0.3031	0.0281	0.0209	0.3522	0.141	0.1923	0.3078	0.1714	0	0.0787	0	0.043	0.1282	0.0247	0.0423	0.2008	0.0409	0.1332	0.2062	0.2596	0.0778	0.1475	0.0533	0	0.2707	0.1692	0.3057	0.2255	0.1238	0.1608	0.0955	0.1228	0.1384	0.4	0.0917	0.2066	0	0.1343	0.1627	0.0532	0.2987	0.4504
LINC00485	0	0.0092	0	0	0	0	0	0	0	0	0	0	0	0.0219	0	0.011	0	0	0	0	0	0	0.0091	0	0	0	0	0	0.049	0.0133	0	0	0	0	0.0421	0	0.0133	0	0.0204	0	0	0	0	0	0	0	0	0	0.016
AL021937.3	0	0	0	0	0	0	0	0	0	0	0	0	0	0	0	0	0	0	0	0	0	0	0	0	0	0	0	0	0	0	0	0	0.1522	0	0.0761	0	0	0	0	0	0.0675	0	0	0	0	0	0	0	0.0868
AC109927.1	0	0	0	0	0.0756	0.19	0	0	0	0	0	0.0788	0	0	0	0.0619	0.0733	0	0	0.0597	0	0.1181	0.1019	0	0.093	0	0.1318	0.0543	0.0686	0	0.1643	0	0	0.1067	0.0787	0	0	0.0533	0	0.0773	0	0	0	0	0	0	0.0743	0.0695	0
AC015712.6	0.03	0.0084	0	0.0267	0	0.0206	0.0068	0.0313	0.0064	0.0047	0.0057	0.0192	0.0312	0.02	0.0078	0	0.006	0.0252	0.0098	0	0.0392	0.0192	0.0207	0.0046	0.0454	0.0052	0	0.0044	0.0279	0.0363	0.0267	0.0061	0	0.0087	0.0128	0.0337	0.0061	0.0217	0.0093	0	0	0.0208	0	0.0203	0.0061	0.0046	0.0423	0.0113	0.0438
AC096763.1	0	0	0	0	0	0	0	0	0	0	0	0	0	0	0	0	0	0	0	0	0	0	0	0	0	0	0	0	0	0	0	0	0	0	0	0	0	0	0	0	0	0	0	0	0	0	0	0	0
AC004471.1	0.0843	0	0.2529	0.1496	0.2587	0.4336	0.19	0.1755	0	0.0666	0.2404	0	0.4376	0.07	0.1092	0.1413	0.2509	0.1179	0.2738	0.0681	0	0.1347	0.407	0.1304	0	0.219	0.3007	0.062	0.3916	0	0.1874	0.1725	0.1797	0.6086	0.1796	0.0789	0.0854	0	0.1956	0.1763	0.3982	0.0731	0.0731	0.0713	0.599	0.1296	0.339	0.2379	0.1025
LINC00535	0.3402	0.1589	0.1134	0.2181	0.0774	0.0648	0.1279	0.1181	0.3215	0.1493	0.1258	0.1612	0.1178	0.2042	0.1715	0.1585	0.1688	0.2645	0.2149	0.2595	0.1234	0.1813	0.2217	0.4681	0.0951	0.311	0.1854	0.0695	0.2986	0.1142	0.042	0.1934	0.2015	0.2457	0.1812	0.1415	0.2297	0.4231	0.3072	0.2175	0.2322	0.2949	0.246	0.0639	0.2687	0.2179	0.3421	0.1601	0.1149
AL157414.4	0.2733	0	0.3809	0	0	0.6027	0.0881	0.0813	0.2076	0.1234	0.2971	0	0	0	0.5061	0	0	0	0	0.0946	0	0.8116	0.2425	0.0604	0.0491	0	0.1741	0	0	0.0786	0.2171	0.1199	0.4996	0	0.2912	0.2558	0	0	0.3626	0	0.1476	0	0	0	0.3568	0	0.2749	0.2572	0.2849
AC036214.2	1.9787	2.3231	2.5282	3.1805	1.5324	2.9353	3.3166	3.5649	1.9901	2.9574	1.9837	2.9657	2.7775	2.6224	2.0103	2.3317	2.972	1.8712	2.0852	2.6786	2.9445	2.7365	3.6533	3.5185	3.6348	1.7605	3.2917	2.1626	4.2249	2.0461	1.9033	2.0252	2.3952	3.09	4.046	4.2548	2.6004	3.2829	2.7732	3.0216	2.3252	1.9937	3.5742	1.9447	2.4438	2.179	3.0119	4.2276	1.5611
MIR600HG	0.2786	0.1206	0.1353	0.2764	0.0839	0.0773	0.3789	0.2134	0.1133	0.1554	0.0857	0.4457	0.315	0.4768	0.2868	0.1168	0.2684	0.1835	0.4394	0.2185	0.0076	0.0262	0.1244	0.4187	0.2579	0.4544	0.2559	0.0964	0.4342	0.2145	0.6107	0.151	0.4544	0.0474	0.2183	0.2378	0.1079	0.2308	0.1776	0.2658	0.3021	0.135	0.1707	0.3396	0.0832	0.1071	0.1566	0.1697	0.0598
PRKCE-AS1	0	0	0	0	0	0.1125	0	0	0	0	0	0	0	0	0	0	0.1301	0	0	0	0	0	0	0	0	0	0	0	0	0	0	0	0	0	0	0	0	0	0	0	0	0	0.1138	0	0	0	0	0	0
AL137789.1	0	0	0	0.0289	0	0	0	0	0	0.0257	0	0	0	0.0271	0	0	0	0	0	0	0	0	0	0	0	0	0	0.0479	0	0	0	0	0	0	0	0	0	0.0235	0	0	0	0.0282	0	0	0.0331	0	0	0	0
AC243773.1	0	0	0	0	0	0	0	0	0	0	0	0	0	0	0	0	0	0	0	0	0	0	0	0	0	0	0	0	0	0	0	0	0	0	0	0	0	0	0	0	0	0	0	0	0	0	0	0	0
LINC02132	0	0	0.0491	0	0	0	0	0	0	0.0517	0	0	0	0	0	0	0	0	0	0	0	0	0	0	0.0823	0	0	0	0	0	0	0	0	0	0.0697	0	0	0	0	0	0	0	0	0	0	0	0	0	0
LINC02459	0	0	0	0	0	0	0	0	0	0	0	0	0	0	0	0	0	0	0	0	0	0	0	0	0	0	0	0	0	0.1042	0	0	0	0	0	0	0	0	0	0	0	0	0	0	0	0	0	0	0
NAV2-AS2	0	0	0	0	0	0	0	0	0	0	0	0	0	0	0.0813	0	0	0	0	0	0	0	0	0	0	0	0	0	0.1166	0	0	0	0	0	0	0	0	0	0	0	0	0	0.1089	0	0	0	0	0	0
LINC01007	0	0	0	0	0	0	0	0	0	0	0.0177	0	0	0	0	0.0156	0.0184	0	0	0	0	0	0	0.0144	0	0	0	0	0	0	0	0	0	0	0	0	0	0.0134	0	0	0.0176	0	0	0	0	0	0	0	0
AL391538.1	0	0	0	0	0	0	0	0	0	0	0	0	0	0	0	0	0	0	0	0	0	0	0	0	0	0	0	0	0	0	0	0	0	0	0	0	0	0	0	0	0	0	0	0	0	0	0	0	0
AC011479.4	0	0	0	0	0	0	0	0	0	0	0	0	0	0	0	0	0	0	0	0	0	0	0	0	0	0	0	0	0	0	0	0	0	0	0	0	0	0	0	0	0	0	0	0	0	0	0	0	0
CYTOR	0.0637	0.1748	0.0624	0.278	0.3063	0.5206	1.7002	0.1819	0.0589	0.0482	0.0975	0.2306	0.2937	0.4884	0.1329	0.079	0.0743	0.0853	0.2657	0.0694	0.0388	0.1285	0.0803	0.1523	0.2093	0.2161	0.4253	0.1345	0.6105	0.0753	0.0401	0.0965	0.0355	0.5966	0.13	0.0415	0.087	0.1361	0.1244	0.2088	0.4716	0.0817	0.2237	0.0539	0.121	0.0256	0.2314	0.3834	0.4551
DIRC1	0	0	0	0	0	0	0	0	0	0	0	0	0	0	0	0	0	0	0	0	0	0	0	0	0	0	0	0	0	0	0	0	0	0	0	0	0	0	0	0.0495	0	0	0	0	0	0	0	0	0
AC093627.7	0.0153	0.0214	0	0.0136	0.0156	0	0.1724	0.1592	0	0	0.0145	0.0163	0.0635	0.0889	0	0	0	0	0.0248	0.037	0	0	0	0.0118	0	0.0132	0.0136	0	0.0142	0.0154	0.017	0	0	0.0662	0	0.0429	0.031	0.0883	0.0355	0.016	0.0433	0.0265	0.0531	0	0	0.0235	0	0.1007	0.0186
AC020551.1	0	0	0	0	0	0	0	0	0	0	0	0	0	0	0	0	0	0	0	0	0	0	0	0	0	0	0	0	0	0	0	0	0	0	0	0	0	0	0	0	0	0	0	0	0	0	0	0	0
AC018767.2	0	0	0	0	0	0	0	0	0	0	0	0	0	0	0	0	0	0	0	0	0	0	0	0	0	0	0.1458	0	0	0	0	0	0	0	0	0	0	0	0	0	0	0	0	0	0	0	0	0	0
AL031118.1	0.083	0.0349	0.0623	0.0442	0.017	0.0142	0.1123	0.0519	0.0529	0.0787	0.0316	0.1416	0.0862	0.1517	0.0645	0.0835	0.0329	0.0929	0	0.1743	0.1084	0.2123	0.1374	0.0642	0.0209	0.1725	0.0148	0.0366	0.0308	0.2172	0.0554	0.1359	0	0.1918	0.0707	0.1087	0.0841	0.0719	0.0128	0.1215	0.0941	0.0576	0.0288	0.0281	0.0506	0.0128	0.1001	0.0156	0.0807
LRRC8C-DT	0.0205	0.0373	0.0307	0.1018	0.0712	0.0527	0.0693	0.1237	0.0174	0.0259	0.0312	0.0699	0.0766	0.2144	0.0159	0.024	0.0732	0.0344	0.0865	0.0596	0.0229	0.0458	0.0678	0.0412	0.0515	0.1455	0.0438	0.0391	0.0799	0.0206	0.0865	0.0629	0.0349	0.1775	0.1178	0.0498	0.029	0.0384	0.038	0.12	0.0619	0.0213	0.0746	0.0381	0.0166	0.0126	0.0371	0.0462	0.0398
AL365181.3	0.1218	0.5012	0.5482	2.675	0.0623	0.1436	0.5664	1.1256	0	0.2886	0.0869	0.0649	0.4111	0.1392	0.1776	0.051	0.0302	0	0.816	0.1844	0.0142	3.9428	0.1575	0.2827	0.1341	0.7384	0.5838	0.2574	0.4385	0.1226	0.2201	0.3895	0.0649	0.1319	0.0973	0.0855	0.2159	0.1319	0.1531	0.0796	10.3003	0.0396	0.1057	0.5406	0.1391	0.0585	0.0306	0.2005	0.8331
CDC37L1-DT	4.8	4.9326	3.4818	2.6274	4.9123	4.9399	4.0593	4.0829	3.8277	3.0336	2.9674	9.3847	2.3268	4.1224	2.6961	3.3539	2.223	6.3819	4.0292	4.5241	5.0766	2.5585	4.6922	3.2819	4.0276	2.2177	3.2114	1.9999	3.4947	4.0273	4.0039	2.047	2.3887	3.9291	4.6886	2.3213	2.4313	2.5421	2.8482	3.9341	1.8147	4.5083	4.5135	3.9917	2.4371	2.9522	2.9769	5.5713	7.8815
AL049541.1	0	0	0	0	0	0	0	0	0	0	0	0	0	0	0	0	0	0	0	0	0	0	0	0	0	0	0	0	0	0	0	0	0	0	0	0	0	0	0	0	0	0	0	0	0	0	0	0	0
AC074132.1	0	0	0	0.0634	0	0	0	0	0	0	0	0	0	0	0	0	0	0	0	0	0	0	0	0	0	0.1237	0	0	0	0.1437	0	0	0	0	0	0.0668	0	0	0	0	0	0	0	0	0	0	0	0.0672	0
AC008687.3	0	0	0	0	0	0	0.0925	0	0	0	0	0	0	0	0	0	0	0	0	0	0	0	0	0	0	0	0	0	0	0	0	0	0	0	0	0	0	0	0	0	0	0	0	0	0	0	0	0	0.0997
LINC00559	0.0115	0	0	0	0.0118	0	0	0	0	0	0	0	0	0	0	0	0	0	0	0	0	0	0	0	0	0	0	0	0.0107	0	0	0	0	0	0	0.0108	0.0117	0.0083	0	0.0121	0.0109	0	0	0	0	0	0	0	0
AC018557.3	0	0.128	0	0	0	0	0	0.1902	0	0	0	0	0.2846	0	0	0	0	0.1278	0	0	0.1704	0	0.063	0	0.1149	0	0	0.0671	0	0.0919	0	0	0	0	0	0	0	0	0.0707	0.0956	0	0	0	0.0772	0	0	0	0	0
LINC01282	0	0	0	0	0	0	0	0	0	0	0	0	0	0	0	0	0	0	0	0	0	0	0	0	0	0	0	0	0	0.0346	0	0	0	0	0	0	0	0	0	0	0	0	0	0	0	0	0	0	0
AP002840.1	0	0	0	0	0	0	0	0	0	0	0	0.0998	0	0	0	0	0	0	0	0	0	0	0	0	0	0	0	0	0	0	0	0	0	0	0	0	0	0	0	0	0	0	0	0	0	0	0	0	0
PDYN-AS1	0	0	0	0	0	0	0	0	0.0161	0	0	0.0162	0	0	0	0	0.0151	0	0	0	0	0	0	0	0	0	0	0	0	0	0	0	0	0	0	0	0.0154	0	0	0	0.0143	0	0	0	0	0	0	0	0.0185
LINC01217	0	0	0	0	0	0	0	0	0	0	0	0	0	0	0	0	0	0	0	0	0	0	0	0	0	0	0	0	0	0	0	0	0	0	0	0	0	0	0	0	0	0	0	0	0	0	0	0	0
AL354984.1	0	0.0151	0	0	0	0	0.0729	0	0	0	0.0205	0.023	0	0.0358	0.0279	0	0.0428	0	0	0.0174	0	0	0	0	0	0	0	0	0	0.0434	0	0	0.046	0	0	0	0	0	0.0167	0.0226	0	0	0	0	0	0	0	0	0
AL096678.1	0.2078	0	0	0.1844	0	0	0	0.1082	0	0	0	0	0	0.0864	0	0	0	0	0	0	0.097	0.1661	0.0717	0.0804	0	0.09	0	0	0.0966	0	0	0	0	0	0	0	0	0	0.0804	0	0.0982	0	0	0	0	0.2396	0	0	0
AL162293.1	0.092	0.0161	0.1035	0.0408	0.0706	0.1577	0	0	0.0733	0.0182	0.1093	0.0245	0.0716	0.0764	0.1788	0.0386	0.2282	0	0	0.0929	0	0.1103	0.0317	0.0534	0.0868	0.0398	0.0615	0.0169	0.0214	0.0926	0.0256	0.2353	0.4413	0.1328	0	0.0215	0.1397	0.0996	0.1779	0.0962	0.0435	0.0399	0	0	0.07	0.0177	0.0231	0.1082	0.0559
AL031768.2	0.0138	0	0	0.0246	0	0.0119	0	0.0144	0.0294	0	0	0.0738	0.0144	0.023	0.0179	0	0.0275	0.0194	0.0225	0.0224	0	0	0.0191	0.0321	0	0.084	0	0.0102	0.0257	0.0139	0.0154	0.0567	0.0886	0	0.0295	0.013	0.0281	0.02	0	0.029	0	0	0	0.0234	0.0141	0.0106	0	0.0651	0
LINC01674	0	0	0	0	0	0	0	0	0	0	0	0	0	0	0	0	0	0	0	0	0	0	0	0	0	0	0	0	0	0	0	0	0	0	0	0	0	0	0	0	0	0	0	0	0	0	0	0	0
AC104779.1	0	0	0	0.1974	0	0	0.627	0	0.1182	0	0	0	0.1155	0.3697	0	0	0	0.1556	0	0	0	0	0	0	0.4199	0	0.1984	0	0	0	0	0	0.2372	0	0	0	0.1127	0	0.0861	0	0	0	0.193	0	0.1129	0	0	0	0
CASC19	0.0971	2.2501	0.3975	0.6661	0.131	1.2209	2.8795	0.8851	1.2883	0.0889	0.2225	0.652	1.3985	0.5833	0.1173	0.1388	0.3329	0.7939	1.42	0.23	0.2369	0.9035	0.8574	0.3707	0.6556	0.4359	2.3941	3.3608	2.0247	1.4711	0.054	1.701	0.6637	0.6153	0.7902	0.7231	0.3466	1.2608	0.3297	0.3233	2.6285	0.0459	1.8966	0.3826	0.3115	0.4429	0.3818	0.7602	0.502
AL137001.1	0	0	0	0	0	0	0	0	0	0	0	0	0	0	0	0	0	0	0	0	0	0	0	0	0	0	0	0	0	0	0	0	0	0	0	0	0	0	0	0	0	0	0	0	0	0	0	0	0.5995
LINC01923	0	0	0.0093	0	0	0	0	0	0	0	0	0	0	0	0	0	0	0	0	0	0	0	0	0.0096	0	0	0	0	0	0	0	0	0	0	0	0	0	0	0	0	0	0	0	0	0	0	0	0	0
ST3GAL3-AS1	0	0	0	0	0	0	0	0	0	0	0	0	0.2172	0	0	0	0	0	0	0	0	0	0	0	0	0	0	0	0.4859	0	0	0	0.223	0	0	0	0	0	0	0	0	0.0907	0	0	0	0	0.2103	0	0.1272
AC025465.2	0	0	0	0	0	0	0	0	0	0	0	0	0	0	0	0	0	0	0	0	0	0	0	0	0	0	0	0	0	0	0	0	0	0	0	0	0	0	0	0	0	0	0	0	0	0	0	0	0
AC008798.3	0	0	0	0	0	0	0	0	0	0	0	0	0	0	0	0	0	0	0	0	0	0	0	0	0	0	0	0	0.0193	0	0	0	0	0	0	0	0	0	0	0.0217	0	0	0	0	0	0	0	0	0
AC112503.1	0	0	0	0	0	0	0	0	0	0	0	0	0	0	0	0	0	0	0	0	0	0	0	0	0	0	0	0	0	0	0	0	0	0	0	0	0	0	0	0	0	0	0	0	0	0	0	0	0
LINC02716	3.1736	12.3358	4.5361	8.8536	2.7066	5.5732	8.35	7.0832	6.829	8.8945	11.9298	11.8457	9.0263	7.4106	12.7329	11.7843	5.774	7.5085	12.5219	5.6161	20.3081	5.4373	3.1805	12.6333	8.084	6.415	7.819	5.9446	9.1299	3.5757	4.7903	7.4246	6.6074	27.7244	5.9584	6.9312	6.9658	7.8582	1.9299	12.887	14.3554	6.7477	5.2469	9.7771	3.2227	3.7179	6.9155	3.7689	17.9215
PROX1-AS1	0.5813	0.9547	1.0154	1.0826	1.5652	0.7069	0.967	1.3349	1.2715	0.7716	1.3096	1.2143	0.8314	0.7365	1.0746	0.9468	0.5579	1.2803	2.1054	0.9007	0.5113	1.2799	0.9008	0.6564	1.1693	0.8709	0.7225	0.6376	1.8466	1.0841	1.5632	1.1313	1.3413	1.8032	1.3911	0.8696	1.1728	0.991	0.9919	1.5204	1.1663	1.4623	1.2199	1.0073	1.2918	1.0256	1.1165	1.0806	1.3038
AL118511.2	0	0	0	0.14	0.1614	0	0	0	0	0	0	0	0	0	0.4088	0	0	0	0	0	0	0.5043	0	0	0	0.1366	0	0	0.2931	0	0	0	0	0	0	0	0	0	0.122	0	1.0433	0	0	0	0	0	0	0	0.5754
MIR3659HG	0.2868	0	0	0.0636	0	0.1845	0.0808	0.0747	0.3049	0.1133	0	0.3058	0.4468	0.0596	0.2788	0.4809	0	0.2007	0.4659	0.2896	0	0.1146	0.3463	0.2775	0.1805	0.2484	0.1279	0	0.3998	0	0.1595	0	0.1529	0.2071	0.0764	0.2684	0	0	0.222	0.075	0	0.1865	0.0622	0.0606	0	0.0551	0	0.0675	0
AC021382.1	0	0.0745	0	0	0.0544	0	0.06	0	0	0	0	0	0	0.0884	0	0	0	0	0	0	0	0	0.0367	0	0	0	0	0	0	0	0	0	0	0.0768	0	0.1494	0	0	0	0.167	0.0503	0	0	0.09	0	0	0	0	0
AL161937.1	0	0.0558	0	0	0	0	0.0898	0	0	0.1258	0.0757	0.0849	0	0	0	0	0	0	0	0	0	0	0	0.2465	0	0	0.071	0	0.074	0.0802	0	0.163	0	0	0	0	0	0	0	0.1666	0	0	0.0691	0	0.0808	0.0612	0	0	0
MGAT3-AS1	0	0	0	0	0	0	0	0	0	0	0	0	0	0	0	0.0826	0	0	0	0	0	0	0	0	0	0	0	0	0	0	0	0	0	0	0	0	0	0	0	0.103	0	0	0	0	0	0	0	0	0
LINC00313	0.0437	0.2448	0.1967	0.2843	0	0.2872	0.2134	0.1365	0.2322	0.069	0.3601	0.0932	0.1815	0.1452	0.0566	0.0366	0.0578	0.3057	0.1419	0.0235	0.0408	0.0466	0.2311	0.1465	0.2016	0.227	0.9871	0.5246	0.9067	0.088	0.0324	0.3428	0.3105	0.2314	0.0931	0.1363	0.1623	0.0631	0.1127	0.0914	0.1651	0.0884	0.2907	0.1601	0.2366	0.056	0.3807	0.0548	0.1948
LINC01795	0	0	0	0	0	0	0	0	0	0	0	0	0	0	0	0	0	0	0	0	0	0	0	0	0	0	0	0	0	0	0	0	0	0	0	0	0	0	0	0	0	0	0	0	0	0	0	0	0
RERG-AS1	0	0	0	0	0	0	0	0	0	0	0	0	0	0	0	0	0	0	0	0	0	0	0	0	0	0	0	0	0	0	0	0	0	0	0	0	0	0	0	0	0	0	0	0	0	0	0	0	0
AC099845.1	0	0	0	0	0	0	0	0	0	0	0	0	0	0	0	0	0	0	0	0	0	0	0	0	0	0	0.0312	0	0	0	0	0	0	0	0	0	0	0	0	0	0	0	0	0	0	0	0	0	0
AL391811.1	0	0	0	0.0249	0	0.0481	0	0	0	0	0	0	0	0	0	0	0	0	0	0	0	0	0	0.0217	0	0	0	0	0	0	0	0	0	0	0	0	0	0	0	0	0	0	0	0	0	0	0	0	0.0341
KCNMA1-AS3	0	0.0323	0	0	0	0	0	0	0	0	0	0	0	0.0384	0	0	0.0458	0	0	0	0	0	0	0	0	0.02	0	0.017	0	0	0	0	0	0	0.0246	0	0.0234	0	0	0	0.0218	0.02	0	0	0	0.0177	0	0	0
DPP10-AS1	0.0211	0.0222	0.0079	0.0047	0.0108	0.1131	0	0.011	0.0056	0.0042	0.01	0.0056	0.0219	0.0132	0.0068	0.0133	0.0314	0.0074	0.0086	0.0213	0.0689	0.0506	0.0291	0.0327	0.0465	0.0183	0.0565	0.0116	0.0883	0.0053	0	0.0054	0.0338	0.0152	0.0112	0.0247	0.0053	0.0267	0.0286	0	0.0998	0.0137	0.0183	0.0045	0.0375	0.0406	0.0053	0.0546	0.0193
MIR9-1HG	0.0214	0.0425	0.0241	0.0348	0.0256	0.0153	0.0282	0.052	0.019	0.0226	0.0441	0.0495	0.0148	0.0653	0.0093	0.015	0.0142	0.035	0.029	0.0259	0.0033	0.0114	0.0098	0.0387	0.0135	0.0402	0.0223	0.0131	0.0531	0.0108	0.0357	0.0183	0	0.0515	0.0266	0.0067	0.0072	0.0387	0.0193	0.0859	0.0337	0.034	0.0093	0.0211	0.0072	0.0192	0.0072	0.0134	0.0608
AL078587.2	0.0338	0.071	0.0253	0	0.0346	0.029	0.1904	0.2462	0.0718	0	0.0964	0.1081	0.1052	0.0561	0	0.085	0.0335	0.1418	0.2195	0.0546	0.0946	0.162	0.0699	0.0523	0.0425	0.0585	0.0301	0	0.0314	0	0.0376	0.0346	0.072	0.0488	0.036	0.0316	0	0.2195	0	0.0353	0.0638	0	0	0	0.0343	0.026	0.1698	0.0318	0.0411
AF067845.4	0	0	0	0	0	0	0	0	0	0	0	0	0.1061	0.0849	0	0	0	0	0	0	0	0	0	0	0	0.177	0	0	0	0	0	0	0.2179	0	0	0	0	0.0738	0	0	0	0	0	0	0	0	0	0	0
LINC00677	0.084	0.1177	0	0.0745	0	0	0.1894	0	0.0893	0.0663	0	0	0	0.1396	0.1088	0	0	0	0	0	0	0	0	0	0	0.291	0	0.0617	0.078	0.0845	0	0.0859	0.1791	0	0.0895	0.1572	0	0	0.065	0	0.0794	0.0728	0	0.213	0.0853	0.1291	0	0	0
AC087392.5	0.2006	0.5621	0.2258	0.5341	0	0.086	0.6785	0.6267	0.6398	0.0792	0.1908	0.7486	0	0.3334	0.26	0.5045	0.2986	0.2807	0	0.081	0.4679	0.1604	0.0692	0.1552	0.6311	0.695	0	0.2949	0	0	0.7808	0.1026	0.2139	0	0.2137	0.2816	0	0	0.4657	1.0493	0.6635	0.4347	0.3482	0.3392	0.2037	0.2313	0.1009	0.2831	0.3659
AC133644.2	1.1849	1.2409	1.2907	1.1536	1.1474	1.1801	1.6378	1.327	1.6527	1.0367	0.9937	1.318	0.847	1.5143	0.9744	1.0683	1.5679	0.7846	1.449	0.4838	0.9631	0.6927	1.2572	0.7889	0.7377	1.5342	0.932	0.7588	1.4329	1.4111	0.6802	1.2258	1.1413	2.1533	2.3352	1.3834	1.0584	1.601	0.6114	2.8928	0.7948	1.2924	0.9842	1.5947	1.4103	1.9003	3.1522	1.1151	1.0848
AC124798.1	0.1701	0.3456	0.2298	0.3624	0.2089	0.5252	2.0715	0.6024	0.5607	0.3225	0.0809	1.1791	0.4064	0.6927	0.1102	0.0428	0.2701	0.2381	0.2211	0.3985	0.1746	0.2448	0.1761	0.2107	0.5352	0.7663	0.9256	1.3382	1.8181	0.1199	0.2649	0.1219	0.1814	1.4251	0.1813	0.3662	0.1895	0.7002	0.1711	0.4805	1.1415	0.1917	0.4134	0.5754	0.2936	0.2615	0.5474	0.3362	0.7034
AC079354.2	0	0	0.0076	0.009	0	0.0087	0	0.0211	0	0	0.0096	0.0216	0	0	0	0	0	0.0284	0	0	0	0	0.007	0.0079	0.0128	0	0	0	0	0	0.0113	0	0	0	0.0216	0	0	0	0	0.0106	0	0	0.0176	0	0	0	0	0	0
AL138966.2	0.1057	0	0.1586	0	0	0.0906	0.1192	0	0.1124	0	0.1005	0.2254	0	0.0878	0.137	0.2659	0	0.1479	0.1717	0.0854	0.1973	0	0.0729	0.2454	0	0	0.0943	0	0	0.1064	0.2351	0.1082	0	0	0	0.0989	0.1071	0.0763	0	0	0.0999	0	0	0	0.2146	0.325	0	0.1989	0
AL161753.1	0	0	0	0	0	0	0	0	0	0	0	0	0	0	0	0	0	0	0	0	0	0	0.0129	0	0	0	0	0	0	0	0	0	0	0.0271	0	0	0	0	0	0	0	0.0162	0	0	0	0	0	0	0
AC023908.2	0	0	0	0	0	0	0	0	0	0	0	0	0	0	0	0	0	0	0	0	0	0	0	0	0	0	0	0	0	0	0	0	0	0	0	0	0	0	0	0	0	0	0	0	0	0	0	0	0
AL732314.4	0	0	0	0	0	0	0	0	0	0	0	0	0	0	0	0	0	0	0	0	0	0	0	0	0	0	0	0	0	0	0	0	0	0	0	0	0	0	0	0	0	0	0	0	0	0	0	0	0
LINC01114	0	0.0092	0	0	0	0	0.0147	0	0	0	0	0	0	0	0	0	0	0	0	0	0	0	0	0	0	0	0	0	0	0	0	0	0	0	0	0	0	0	0	0	0	0	0	0	0	0	0	0	0
AL353803.5	0	0.2437	0	0	0	0	0.7844	0.3623	0	1.6486	0.3308	0	1.0838	0.2891	0.9017	0	0.6903	0.4868	0.5651	0	0	0	0	0	0	0.3013	0.9308	0.2557	1.6163	1.0505	1.1605	0.356	0	0	1.1118	0.6511	0.7047	0.5024	0.5384	0	0	0	0.6038	0	0	0	0	0	2.5382
AL360157.1	0	0	0	0	0	0	0	0	0	0	0	0	0	0	0	0	0	0	0	0	0	0	0	0.4363	0	0	0	0	0	0	0	0	0	0	0	0	0	0	0	0	0	0	0	0	0	0	0	0	0
AC004147.2	0	0	0	0	0	0	0	0	0	0	0	0	0	0	0	0	0	0	0	0	0	0	0	0	0	0	0	0	0	0	0	0	0	0	0	0	0	0	0	0	0	0	0	0	0	0	0	0	0
AL353622.1	1.4624	0.2827	0.2838	1.4323	0.1548	0.1514	0.4265	0.3414	0.3753	0.737	0.5036	1.6133	1.1	1.4669	0.3922	0.6554	0.5505	0.5999	1.147	0.3259	0.447	0.8063	0.4349	2.0882	0.3491	0.7426	0.5173	0.1298	0.6327	0.1523	1.346	0.2839	0.484	0.1093	0.4299	0.6372	0.1788	0.6555	0.3317	0.6595	1.0247	0.9837	0.9192	0.4691	1.1522	0.8335	0.5325	0.2847	0.46
DLGAP2-AS1	0	0	0	0	0	0	0	0	0	0	0	0	0	0	0	0	0	0	0	0	0	0	0	0	0	0	0	0	0	0.0479	0	0	0	0	0	0	0	0	0	0	0	0	0	0	0	0	0	0	0
LINC02874	0	0.0327	0	0	0	0	0	0	0	0	0	0	0	0	0	0	0	0	0	0	0	0	0	0	0	0	0	0	0	0	0	0	0	0	0	0	0	0	0	0	0	0	0.0202	0	0	0	0	0.0219	0
AC002044.1	0	0	0	0.2755	0	0	1.0499	0	0.33	0.2452	0.2952	0	0.9672	1.2898	0.4023	0	0.308	0.4344	0	0	1.1586	0.4963	1.4992	0	0	0	0.2769	0.2282	1.1539	0	0.3452	0	1.3239	0.4483	0.3307	0	0.3144	0	0.4804	0	0	0.2691	0	0.2625	0	0	0	0.2921	0.3775
AC087284.1	0	0.0983	0	0.0415	0.0957	0.0802	0	0	0	0	0	0.0499	0	0.1166	0	0	0	0	0	0	0	0	0.0323	0.0362	0	0.081	0	0.1031	0.0435	0	0	0	0	0	0.0498	0	0	0.0338	0	0.0489	0.1326	0	0.0406	0.0395	0.0475	0	0.094	0.044	0.0569
AL356094.2	0	0.0266	0	0	0	0	0	0	0	0	0	0	0	0	0	0	0	0	0	0	0	0	0	0	0	0	0	0	0	0	0	0	0	0	0	0	0	0	0	0.0397	0	0	0	0	0	0	0	0	0
LINC01683	0	0.0326	0	0	0	0	0	0	0	0	0	0	0	0	0	0	0	0	0	0	0	0	0	0	0	0	0	0	0	0	0	0	0	0	0	0	0	0	0	0	0	0	0	0	0	0	0	0	0
AC027796.1	0	0	0	0	0	0	0	0.0998	0.2037	0	0.0911	0	0.597	0.398	0.1242	0	0.2852	0.2681	0	0	0	0	0.1322	0.0741	0	0.4149	0	0.0704	0.089	0	0.4261	0.098	0	0	0	0.0897	0	0.0692	0.0741	0.3006	0	0.083	0.2494	0.648	0	0.0736	0.0963	0.0901	0
AL499602.1	0.5052	0.5173	0.4082	1.7591	0.2386	3.0327	2.5852	0.3238	0.3718	0.0921	0.5174	1.4504	0.4844	0.6136	0.8563	0.4561	0.4628	0.2719	0.7576	0.0942	0.5439	1.1806	1.6893	0.2105	1.2227	1.1782	0.7626	0.2571	3.5033	0.7042	0.2161	0.9148	0.0829	0.2807	0.4555	0.8002	0.1181	0.9261	0.7218	0.6505	2.7546	0.6064	0.5059	0.3615	0.2368	0.4182	0.5081	0.9508	0.4726
AL133372.2	0	0	0	0	0	0	0	0	0	0	0	0	0	0	0	0	0	0	0	0	0	0	0	0	0	0	0.0247	0	0	0	0	0	0	0	0	0	0	0	0	0	0	0.024	0	0	0	0	0	0	0
AC008413.2	0	0	0	0	0	0	0	0	0	0	0	0	0	0	0	0	0	0	0	0	0	0	0	0	0	0	0	0	0	0	0	0	0	0	0	0	0	0	0	0	0	0	0	0	0	0	0	0	0
AL139193.2	0	0	0	0	0	0	0	0	0	0	0	0	0	0	0	0	0	0	0	0	0	0	0	0	0	0.0217	0	0	0	0	0	0	0	0	0.0267	0	0	0	0	0	0	0	0	0	0	0	0	0	0
AL133481.3	0	0	0	0	0	0	0	0	0	0	0	0	0	0	0	0	0	0	0	0	0	0	0	0	0	0	0	0	0	0	0	0	0	0	0	0	0	0	0	0	0	0	0	0	0	0	0	0	0
AC010655.2	0	0	0	0	0	0	0.0835	0.0772	0	0	0	0	0	0	0	0	0	0	0	0	0	0	0	0	0	0.0642	0	0	0	0	0	0	0	0.107	0.0789	0	0	0	0	0	0	0	0	0	0	0	0.149	0	0
AC097065.2	0	0.1289	0	0	0	0.0789	0	0	0	0	0	0.0981	0.1911	0	0	0.0771	0.1826	0	0	0	0	0	0	0.0712	0	0.1594	0	0	0	0	0.1023	0	0	0	0	0	0	0.1329	0	0	0	0.0798	0	0.0778	0	0.0707	0.2776	0	0
AC093110.1	0.7142	0.9174	0.4168	0.8805	0.5279	2.1778	1.1185	1.0331	0.6328	0.1254	1.0189	0.5077	1.937	1.2201	0.8229	0.1996	0.315	0.944	1.5471	0.0962	0	0.6979	1.8069	1.4127	2.4969	0.9968	3.2208	2.8297	1.1063	2.8762	0.7502	1.2589	1.8616	0.3439	1.3106	0.5199	0.3215	3.9829	0.5835	1.7851	1.0875	0.2064	3.7193	0.8724	0.8058	0.5185	1.5961	1.2322	0
AC004900.1	0.1179	0	0.0442	0.0523	0	0	0	0	0	0	0	0.0629	0	0.049	0	0	0.0585	0	0.0958	0	0	0	0.0813	0	0	0.1021	0.1577	0.0433	0.2739	0	0	0	0.1257	0	0.0628	0	0.1194	0.0851	0	0	0.0557	0	0.1535	0	0	0	0.1186	0	0
AC079466.2	0	0	0	0	0	0	0	0	0	0	0	0	0	0	0	0	0	0	0	0	0	0	0	0	0	0	0	0	0	0	0	0	0	0	0	0	0	0	0	0	0	0	0	0	0	0	0	0	0
AC005702.5	0	0	0	0	0	0	0	0	0	0	0	0	0	0	0	0	0	0	0	0	0	0	0	0	0	0	0	0	0	0	0	0	0	0	0	0	0	0	0	0	0	0	0	0	0	0	0	0	0
SNHG12	0.3449	0.588	0.5089	0.9184	0.3529	1.0549	1.1925	1.7361	0.3667	0.3814	0.5139	1.606	0.9195	1.7389	0.4023	0.3566	0.6959	0.6275	1.0459	0.195	0.1609	0.3493	0.3728	0.7474	0.709	0.9461	1.1075	0.803	3.6434	0.5671	0.8438	0.5295	0.662	0.8303	0.7962	0.538	0.0932	0.6476	0.5605	1.1787	1.6298	0.598	1.357	0.3694	0.8638	0.5833	1.8267	1.071	0.6711
FP325330.1	0	0	0	0	0	0	0	0	0	0	0	0	0	0	0	0	0	0	0	0	0	0	0	0	0	0	0	0	0	0	0	0	0	0	0	0	0	0	0	0	0	0	0	0	0	0	0	0	0
AL121809.1	0	0	0	0	0	0	0	0	0	0	0	0	0	0	0	0	0	0	0	0.0467	0.0539	0	0	0	0	0	0.0515	0	0.1074	0	0	0	0	0	0	0	0	0	0.0447	0	0	0	0	0	0	0	0	0	0
AL513478.4	0	0	0	0.0167	0	0.0323	0.0212	0.0196	0	0	0.0179	0.0602	0	0	0	0.0158	0.0187	0	0	0	0	0	0	0	0	0.0163	0	0.0138	0.0175	0	0	0	0	0	0.0201	0	0	0	0	0	0	0	0	0	0	0	0	0	0.0229
AC068733.3	0	0.0216	0.0154	0	0	0	0	0.0643	0.0438	0.0163	0.0098	0	0.0214	0.0171	0	0.0086	0.0102	0.0144	0	0.0083	0.0288	0	0	0	0.013	0	0	0.0076	0	0	0.0114	0.0316	0	0.0149	0.0768	0.0096	0.0417	0.0149	0.0319	0.0108	0.0097	0.0268	0	0.0174	0.0105	0.0079	0	0.0194	0.025
AC138811.1	0	0	0	0	0	0	0	0	0	0	0	0	0	0	0.1761	0	0	0	0	0	0	0	0.0937	0	0	0.1177	0	0	0.3788	0.5471	0	0	0	0	0	0	0	0.0981	0	0	0	0	0.1179	0	0	0	0	0	0
AC003102.1	0.195	0.1879	0.2744	0.4327	0.1247	0.209	0.1924	0.3046	0.2073	0.1733	0.1623	0.4159	0.481	1.0534	0.1264	0.2248	0.2419	0.1364	0.4356	0.2954	0.0682	0.1949	0.3532	0.1698	0.2147	0.3801	0.4566	0.1613	0.6343	0.2209	0.3795	0.3493	0.2079	0.2465	0.3896	0.2738	0.2716	0.2816	0.2264	0.357	0.3456	0.1902	0.2539	0.2474	0.099	0.2436	0.1961	0.3441	0.2668
AC009053.2	0.1659	0.0145	0.0467	0.0368	0.1485	0.0889	0.0468	0.108	0.1102	0.1474	0.0197	0.1327	0.2154	0.1723	0.1613	0.1217	0.1646	0.058	0.2021	0.1508	0.0774	0.0332	0.1145	0.1766	0.0261	0.1257	0.074	0.1067	0.0964	0.1253	0.0692	0.191	0.0442	0.0599	0.1989	0.1747	0.063	0.0449	0.016	0.1302	0.0784	0.2157	0.054	0.1228	0.0842	0.1754	0.0209	0.0781	0.0504
AC010608.1	0	0	0	0	0	0	0	0	0	0	0	0	0	0	0	0	0	0	0	0	0	0	0	0	0	0	0	0	0	0	0	0	0	0	0	0	0	0	0	0	0	0	0	0	0	0	0	0	0
AC004921.1	0.1336	0.9362	0.6016	0.8303	0.3419	0.1719	1.8081	1.2526	0	0.6862	0.3177	2.4225	0.4164	4.3868	0.0866	0.5042	1.1935	1.4026	0.8684	0.4318	0.3117	0.2137	0.7837	0.6723	0.7568	1.0997	1.0728	1.2772	0.7452	0.8072	0.5202	0.3419	0.7125	2.2198	0.7119	0.4378	0.8799	0.6273	0.4654	1.0486	0.8841	0.5792	1.5078	0.565	0.2714	0.2055	0.8063	1.1947	1.4627
LINC01850	0	0	0	0	0	0	0	0	0	0	0	0	0	0	0	0	0	0	0	0	0	0	0	0	0	0	0	0	0	0	0	0	0	0	0	0	0	0	0	0	0	0	0	0	0	0	0	0	0
LINC02256	0.4855	0.1512	0	0.3352	0.1656	0.0925	0.2433	0.1124	0.2868	0.2131	0.6157	0.1151	0.5044	0.3139	0.2797	0.5428	0.0535	0.302	0.2629	0.2615	0.1007	0.4313	0.335	0.2088	0.1358	0.3739	0.1444	0.1587	0.0501	0.163	0.3	0.1657	0.2301	0.0779	0.6324	0.1515	0.2186	0.2338	0.3758	0.3951	0.102	0.0935	0.281	0.1369	0.2739	0.3733	0.3255	0.1523	0.0656
AC018521.1	0	0	0	0	0	0	0	0	0	0	0	0	0	0	0	0	0	0	0	0	0	0	0	0	0	0	0	0	0	0	0	0	0	0	0	0	0	0	0	0	0	0	0	0	0	0	0	0	0
AL691515.1	0	0	0	0	0	0	0	0	0	0	0	0	0	0	0	0	0	0	0	0	0	0	0	0	0	0	0	0	0	0	0	0	0	0	0	0	0	0	0	0	0	0	0	0	0	0	0	0	0
HOXA10-AS	0	0	0	0	0	0	0	0	0	0	0	0	0	0.0246	0	0	0	0	0	0	0	0	0	0	0	0	0	0	0	0	0	0	0	0	0	0	0	0	0	0.031	0.056	0	0	0	0	0	0	0	0
AC021733.2	0	0	0	0	0	0	0	0	0	0	0	0	0	0	0	0	0	0	0	0	0	0	0	0	0	0	0	0	0	0	0	0	0	0	0	0	0	0	0	0	0	0	0	0	0	0	0	0	0
AC069155.1	0	0	0	0	0	0	0	0	0	0	0	0	0	0	0	0	0	0	0	0	0	0	0	0	0	0	0	0	0	0	0	0	0	0	0	0	0	0	0	0	0	0	0	0	0	0	0	0	0.1037
AL589642.1	0	0	0	0	0	0	0	0	0	0	0	0	0	0	0	0	0	0	0	0	0	0	0	0	0	0	0	0	0	0	0	0	0	0	0	0	0	0	0	0	0	0	0	0	0	0	0	0	0
KLRK1-AS1	0.0153	0.016	0.0744	0.1761	0.0234	0.0393	0.1118	0.0556	0.0162	0.0241	0.0653	0.0732	0.0792	0.3424	0.0494	0.0064	0.0606	0.0214	0.0992	0.0431	0	0.061	0.0263	0.1181	0.048	0.1057	0.0953	0.0841	0.0638	0.0461	0.0933	0.0312	0.0163	0.0441	0.0488	0.1	0.0232	0.0826	0.0413	0.1118	0.0649	0.0595	0.0728	0.0258	0.0077	0.0469	0	0.0574	0.0464
ZNF232-AS1	0.6356	0.8222	0.7521	0.217	0.4754	0.3564	0.827	0.6111	0.4419	0.3476	0.3488	0.9907	0.2285	0.2032	0.2535	0.451	0.3396	0.5816	0.3972	0.4147	0.4563	0.0782	0.3036	0.3028	0.2769	0.593	0.6106	0.4134	0.4317	0.5907	0.3535	0.4254	0.5214	0.565	0.2084	0.3204	0.1981	0.3001	0.3784	0.5627	0.3235	0.657	0.3395	0.3721	0.1986	0.3571	0.1475	0.3451	0.8326
LINC02031	0	0	0	0	0	0.2131	0	0	0	0	0	0	0	0	0	0	0	0	0	0	0	0	0	0.0641	0	0	0.0739	0	0	0	0	0	0	0	0	0.0775	0	0	0	0	0	0	0	0	0	0	0	0	0
DPP9-AS1	0.0958	0	0.0599	0.0425	0	0.0137	0.072	0.0499	0.017	0.0252	0.0456	0.1703	0.1161	0.0133	0.1863	0	0.0634	0.0447	0.1297	0.0129	0	0.0255	0.0331	0.0865	0.0201	0.1522	0.0142	0.0352	0.0297	0.0643	0.1243	0.049	0.1362	0.0231	0.034	0.0299	0	0	0.0494	0.117	0.0453	0.0554	0.0832	0.081	0	0.0123	0.0482	0.1202	0.0194
ALMS1-IT1	0.233	0.3428	0.3496	0.2482	0.453	0.6394	0.289	0.6066	0.1734	0.2393	0.1108	0.5466	0.242	0.3292	0.1812	0.3321	0.2081	0.2608	0.3406	0.1694	0.087	0.2235	0.418	0.2344	0.3812	0.2018	0.187	0.3426	0.9744	0.6568	0.3109	0.31	0.3478	0.2356	0.1738	0.3271	0.3068	0.286	0.3426	0.1219	0.2202	0.202	0.4246	0.1773	0.3075	0.197	0.5623	0.2631	0.1133
RBMS3-AS2	0	0.0149	0	0	0	0.0548	0.024	0.0665	0.0226	0	0	0.0227	0	0.0177	0	0	0	0.0298	0	0	0.0397	0	0.0294	0.0165	0	0	0.019	0.0313	0.0198	0.0214	0	0	0	0	0.0454	0.0199	0	0	0.0165	0	0	0.0185	0.0185	0	0	0.0327	0	0	0
AC133919.2	0	0	0.1933	0.823	0.0527	0.0442	0.2323	0.6438	0.2739	0	0.294	0	0	0.7278	0.0668	0.1296	0.0511	0.3605	0	0.2497	0	0.1647	0.0711	0	0.1297	0.4462	0.3676	0.303	0	0.0519	1.4896	0.3163	0.9888	0.2976	0.3842	0.3375	0.2087	0.1116	0.319	0	0	0	0.2236	0	0.2092	0.5544	0	0.0485	0.1253
AC093001.1	0	0	0	0	5.465	5.4958	0	0	0	0	0	0	0	0	0	0	0	0	0	0	0	0	2.4565	0	0	0	5.24	0	0	7.7961	0	0	0	0	0	0	0	0	0	2.7937	0	0	2.6266	0	0	0	0	0	0
AP002761.1	0.1872	0.3934	0.1405	0.3323	0.1916	0	0	0.195	0	0	0.178	0.3992	0.1944	0.1556	0.4852	0.3139	0	0.5239	0	0.3024	0	0.5986	0.2583	0.2898	0	0.1621	0.3339	0	0	0	0	0.1916	0.3992	0.5408	0	0	0	0.1352	0.2897	0.7834	0.1769	0.3246	0.1625	0.1583	0	0.2878	0.1882	0.3523	0.683
AL139350.1	0	0	0	0	0	0	0	0	0	0	0	0	0	0	0	0	0	0	0	0	0	0	0	0	0	0	0	0	0	0	0	0	0	0	0	0	0	0	0	0	0	0	0	0	0	0	0	0	0
AL035658.1	0	0.0962	0	0	0	0	0	0.1431	0	0	0	0	0.2854	0	0	0	0	0	0.2232	0	0	0	0.2844	0	0	0	0	0	0	0	0	0	0	0	0	0.1286	0	0.0992	0	0	0	0.1191	0	0	0.1395	0	0	0	0
AC004923.4	0.0664	0	0.0498	0.1178	0	0	0.1497	0.2765	0	0.0524	0.0631	0.2831	0	0.4964	0	0	0.461	0.5572	0.2156	0.0536	0	0.1061	0.1374	0.1027	0.0835	0.2874	0.0592	0.0976	0.3084	0	0.2214	0.0679	0.4246	0.0959	0	0.1863	0.0672	0.1438	0.1027	0	0	0.0575	0.1728	0.0561	0.1348	0.102	0	0.1874	0.2421
AL358154.1	0	0	0	0	0	0	0	0	0	0	0	0	0	0	0	0	0	0	0	0	0	0	0	0	0	0	0	0	0	0	0.1228	0	0	0	0	0	0	0.1595	0	0.2311	0	0.0958	0	0	0	0	0	0	0
AC108449.2	0.9773	0.9959	0.6	1.4195	0.0909	0.9905	1.0018	1.0179	1.1335	0.7018	0.4225	1.0422	0.9228	1.7721	1.0364	0.8939	0.3527	1.6164	2.0207	1.4354	0.4974	1.5627	1.4099	1.7191	1.9009	1.7701	0.7925	1.437	0.7431	0.9839	1.8774	0.6365	0.9474	1.0267	3.5974	1.58	1.53	1.0907	1.2377	2.2309	1.1756	1.3094	2.2362	0.6762	0.9924	0.4781	1.3402	0.7525	0.2161
CHL1-AS2	0	0	0	0	0	0.0109	0.0286	0	0	0	0.0241	0	0	0	0	0	0	0	0.0206	0.0102	0.0118	0	0	0	0.016	0	0	0.0093	0.0236	0	0	0	0	0	0.1891	0	0	0	0	0	0	0	0	0	0	0	0	0	0.0154
AC046168.1	0	0	0	0.0342	0	0	0	0.0536	0	0	0	0	0.0134	0.0107	0.0333	0.0108	0	0	0	0	0.012	0	0	0	0.0162	0	0.0115	0	0	0	0	0	0	0	0.0137	0	0	0.0371	0	0.0135	0	0	0	0.0109	0	0	0	0	0.0156
AL021392.1	0.0166	0.0233	0.0499	0.0148	0.017	0.0285	0.1875	0.0173	0	0.0131	0.0633	0.0709	0.0173	0.0553	0.0431	0.0279	0.0165	0.0465	0	0.0269	0	0	0.0115	0.1416	0.0628	0.0288	0	0	0.1082	0.0167	0	0.034	0.1064	0	0	0.0156	0.0337	0.048	0.0386	0.0174	0.0472	0	0.0144	0.0141	0.0169	0.0639	0.0167	0	0.0809
AL807742.1	0	0.0166	0	0	0	0	0.0089	0	0	0.0125	0	0	0	0	0	0.0066	0	0	0	0	0	0	0	0	0	0	0.007	0.0058	0	0.0159	0	0	0	0	0.0084	0	0.008	0	0.0061	0	0	0	0	0	0	0	0	0	0
AC092802.3	0.3503	0.3272	0.1752	0.8291	0.1195	0.6008	0.2633	0.2432	0.2483	0.369	0.1111	0.3736	0.2426	0.4852	0.454	0.5874	0.1159	1.1439	0.3794	0.1887	0	0.3734	0.1611	0.723	0.4409	0.4046	0.4166	0.4292	0.1085	0.4702	1.5584	0.3585	0.249	0.1687	0.6221	0.1093	0.3549	0.0843	0.2711	1.0995	0	0.4049	1.5202	0.2962	0.1186	0	0.1174	0.2198	0.142
AC055811.1	0	0	0	0	0	0.1708	0.1348	0	0.0424	0	0	0	0	0.0993	0	0	0	0	0	0	0	0	0.11	0.0617	0.1003	0.069	0.0711	0.0879	0	0	0.0443	0.0408	0.085	0	0	0.0373	0.0807	0.0575	0	0	0	0	0	0.0674	0	0	0	0.0375	0.0969
NFYC-AS1	0.2907	0.224	0.1091	0.2322	0.0297	0	0	0.1817	0.2164	0.1837	0.1382	0.341	0.302	0.7731	0.1507	0.1462	0.4904	0.1221	0.1417	0.1644	0.0543	0.093	0.2608	0.36	0.2561	0.4029	0.1297	0.0855	0.2432	0.2049	0.6143	0.0595	0.31	0.084	0.1549	0.1905	0.0589	0.2099	0.2475	0.8212	0.2198	0.126	0.328	0.1967	0.1181	0.2235	0.2047	0.1368	0
AC106875.1	0	0	0	0	0	0	0	0	0	0	0	0	0	0.0696	0	0	0	0	0	0	0	0	0	0	0.1054	0	0	0	0.0389	0	0	0	0	0	0	0	0	0	0	0	0	0	0	0	0	0	0	0	0
LINC01920	0	0.0272	0.0146	0.0344	0	0	0	0	0.0206	0	0.0553	0	0.0403	0.0161	0.0251	0	0	0.0543	0.0315	0	0	0	0.0134	0.015	0	0.0336	0	0.0713	0.0541	0	0	0.0596	0.0827	0	0.0207	0	0	1.6952	0.015	0	0	0	0	0.0164	0.0394	0	0	0	0.0236
AC022655.1	0	0	0	0	0	0	0	0	0	0	0	0	0	0	0	0	0	0	0	0	0	0	0	0	0	0	0	0	0	0	0	0	0	0	0	0	0	0	0	0	0	0	0	0	0	0	0	0	0
AL035454.1	0	0	0	0	0	0	0	0	0	0	0	0	0	0	0	0	0	0	0	0	0	0	0	0	0	0	0	0	0	0	0	0	0	0	0.1207	0	0	0	0	0	0	0	0	0	0	0	0	0	0
AL357054.5	0	0	0	0	0	0	0	0	0	0	0	0	0	0	0	0	0.0548	0	0	0	0	0	0	0	0	0	0	0	0	0	0	0	0	0	0	0	0	0	0	0	0	0	0	0	0	0	0	0	0
AL807776.1	0	0	0	0.0225	0	0	0	0	0	0	0.0241	0	0	0	0	0	0	0	0	0	0	0.0405	0.0175	0	0	0	0	0	0	0.051	0	0	0	0.1097	0	0	0	0	0	0.0265	0.0239	0	0	0	0	0	0	0	0.0308
AC109479.3	0	0	0	0	0	0	0	0	0	0	0	0	0	0	0	0	0	0	0	0	0	0	0	0	0	0	0	0	0.1266	0	0	0	0	0	0	0	0	0	0	0	0	0	0	0	0	0	0	0	0
AC010761.5	0	0	0	0	0	0	0	0	0	0	0	0	0	0	0	0	0	0	0	0	0	0	0	0	0	0	0	0	0	0	0	0	0	0	0	0	0	0	0	0	0	0	0	0	0	0	0	0	0
AC024588.1	0	0	0.0227	0.0269	0	0.013	0.0683	0	0.0322	0	0	0.0323	0.0315	0.0378	0.0196	0.0381	0.015	0.1059	0.123	0.0245	0	0	0.0104	0.0469	0	0	0.027	0	0.0141	0.0152	0.101	0.031	0.0323	0	0.0161	0.0283	0	0	0	0	0.0143	0.0263	0.0131	0	0	0.0116	0.0914	0.0142	0.0368
AF233439.2	0	0	0	0.0323	0	0	0	0.0379	0	0	0	0	0	0.0302	0	0	0	0	0	0	0	0	0	0.0282	0.0458	0.0315	0	0	0.0338	0	0	0	0	0	0	0	0	0	0	0	0	0	0	0	0	0	0	0	0
AP001605.1	0	0	0	0	0.0193	0	0	0.0196	0	0.0149	0	0.0201	0	0.0313	0	0	0	0	0	0	0	0	0	0	0	0	0.0168	0.0139	0	0.0569	0	0	0	0	0.0803	0	0	0	0	0.0197	0	0.0163	0	0.0159	0	0.0869	0	0	0
LNCSRLR	0	0.0969	0.1038	0.2456	0.7079	0.2373	0.546	0.8645	0.2942	0.1093	0.1316	0	0.4311	0.0575	0.0897	0.174	0.2059	0.2904	0.3371	0.1676	0	0.1106	0.4295	0.1071	0.8706	0.1798	0.8638	0.8645	0.45	0.3482	0.4616	0.1416	0	0.6994	0.3685	0.4532	0.4204	0.0999	0.2141	0.579	0.2615	0.5397	0.9005	0.117	0.281	0.1064	1.113	0.1302	0.1683
AL096701.3	0.0652	0.0304	0.0163	0.0386	0	0.0745	0.049	0.0452	0.0693	0.0343	0.062	0	0.0226	0.0181	0	0.0182	0.0647	0.0912	0	0.0175	0.0608	0.0695	0.03	0	0.0547	0.1129	0.0969	0.0319	0.1009	0.0219	0.0725	0.0445	0.0463	0.0314	0.0694	0.122	0.022	0.0471	0.0336	0.0454	0.0411	0.0565	0.0754	0.0184	0.0662	0.0334	0.0437	0.1431	0.0264
CR559946.2	0	0	0	0	0	0	0	0	0	0	0	0	0	0	0	0	0	0	0	0	0	0	0	0	0	0	0	0	0	0	0	0	0	0	0	0	0	0	0	0	0	0	0	0	0	0	0	0	0
SRP14-AS1	1.1371	2.3091	1.1064	1.993	0.7791	0.6777	3.89	2.9107	2.3975	2.0022	1.6406	2.8775	1.5015	2.3307	1.1991	1.1554	0.5068	1.996	1.5343	1.0977	0.6205	1.4639	1.4895	0.9771	0.8248	2.0703	0.8854	1.2399	2.1227	1.271	1.8434	1.6965	0.8837	1.8653	1.4376	2.3902	0.7614	1.9138	0.8577	2.5509	1.3298	1.9383	0.8699	1.418	1.0666	1.9262	0.3974	0.8343	2.2504
AC027307.2	3.3914	3.3191	3.4739	6.7374	2.0934	1.6158	5.4023	10.709	5.0367	6.2515	3.9422	8.5537	4.1937	6.5768	5.7217	5.4614	4.7545	2.9382	8.3959	4.3053	3.5667	6.2837	2.563	3.7917	6.5721	6.3421	3.5535	1.979	3.102	2.7641	7.8431	3.3609	4.4775	7.8537	6.8261	4.9378	3.2719	4.4319	3.7914	5.914	9.9216	4.1537	4.1117	4.0972	3.1158	4.4282	2.328	4.2048	7.3331
AL357874.1	0.0854	0.1197	0	0	0	0.0733	0	0.267	0	0	0	0	0	0.213	0	0	0	0	0	0	0	0	0	0	0	0.074	0	0	0.2382	0	0	0.1749	0.1822	0.1234	0	0	0.1731	0	0.0661	0.0894	0.0808	0.0741	0	0	0	0	0	0.0804	0.3117
LINC01597	0.033	0.0866	0	0.0512	0.0084	0.0141	0.093	0.0944	0	0.0065	0.0549	0.0879	0.0428	0.185	0.0321	0.0138	0.0245	0	0.1071	0.0266	0	0.1055	0.0057	0.0128	0	0.1143	0.0294	0.0364	0	0	0.0275	0.0337	0.1231	0.0476	0.0527	0	0.0668	0.0714	0.0574	0.1208	0.0935	0.0143	0.0286	0	0	0.0634	0.0166	0	0.1103
AC055717.2	0	0	0.1913	0	0	0	0	0.0885	0	0.3357	0	0	0	0	0	0.0713	0	0.1189	0	0	0	0	0	0	0	0	0	0	0	0	0	0	0	0	0	0	0	0.0614	0	0	0	0	0	0	0	0	0	0.08	0
AC119673.2	0.0787	0.5184	0.065	0.021	0.1933	0.1013	0.3728	0.205	0.1674	0.2052	0.3144	0.7639	1.2837	0.0262	0.3061	0.2112	0.0391	0.011	0.0512	0	0.1028	0	0.4128	0.0122	0.0694	0.3478	0.0492	0	1.134	0.0793	0.4202	0.6043	0.5036	0.0114	0.4362	0.361	0.0159	0.0114	0.0792	0.4365	0.0074	0.2116	0.6217	0.2397	0.2798	0.0303	0.0633	0.2	0.0574
AL159169.2	0.1932	0.2437	0.203	0.4459	0.0791	0.0994	0.3486	0.2013	0.1233	0.0916	0.1103	0.7006	0.4817	1.0278	0.2505	0.0648	0.2301	0.1623	0.5023	0.0624	0.2524	0.1236	0.16	0.1496	0.1946	0.2343	0.1034	0.1989	0.3951	0.1945	0.086	0.1978	0.4121	0.2791	0.5353	0.0362	0.1174	0.1954	0.1196	0.3235	0.2557	0.134	0.4361	0.3268	0	0.0594	0.0389	0.0364	0.188
AL354740.1	0.0175	0.0041	0	0.026	0.006	0.01	0.0264	0.0305	0.0062	0.0092	0.0056	0.0374	0.0182	0.0049	0.0152	0.0049	0.0058	0.0246	0.038	0.0094	0	0	0.0161	0.0181	0.0368	0.0253	0.0209	0.0172	0.0109	0.0059	0.026	0.012	0.0249	0	0.0436	0.0493	0.0059	0.0127	0.0091	0.0184	0.0166	0.0152	0.0152	0.0049	0.0238	0.009	0.0235	0.0055	0
LINC01734	0	0	0	0	0	0	0	0	0	0	0	0	0	0	0	0	0	0	0	0	0	0	0	0	0	0	0	0	0	0	0	0	0	0	0	0	0	0	0	0	0	0	0	0	0	0	0	0	0
AC090115.1	0.0873	0	0	0.1549	0	0.0748	0.0984	0	0.0928	0	0	0	0	0	0	0.0732	0	0	0	0	0	0	0	0.0675	0	0	0.0778	0	0	0	0	0	0	0	0	0	0	0.126	0.0675	0	0.165	0	0	0	0	0	0	0	0
MTUS2-AS2	0	0	0	0	0	0	0	0	0	0	0	0.0494	0.0481	0	0	0	0.046	0	0	0	0	0	0.0639	0	0	0	0	0	0	0	0	0	0.0988	0	0	0	0	0	0	0	0	0	0.0804	0	0	0	0.1863	0	0
AC092138.1	0	0	0	0	0	0	0	0	0	0	0	0	0	0	0	0	0	0	0	0	0	0	0	0	0	0	0	0	0	0	0	0	0	0	0	0	0	0	0	0	0	0	0	0	0	0	0	0	0
AC012640.3	0.3421	0.1598	0.1712	0.5062	0.5836	0.0978	0.2572	0.7127	0.7276	0.3604	0.1085	0.4865	0.4739	0	0.4435	2.1994	0.1132	0.6385	0.3706	0.4607	1.3836	0.3647	0.8656	0	2.0096	0.0988	0.1017	0	0.424	0.8038	0.2537	1.284	0.7297	0	1.2153	0.2135	0	0.6589	0.0883	0.716	0	0.8899	0.198	1.4467	0.4632	0.5261	0.4588	0.322	1.1097
AC015818.9	0.0152	0	0	0	0	0	0.0171	0.0158	0	0	0	0.0162	0	0	0	0	0	0	0	0	0	0	0	0	0	0	0	0	0.0282	0	0.0169	0	0	0	0	0	0	0	0	0	0	0	0	0	0	0	0	0	0
AC068189.2	0	0	0	0	0	0	0.0357	0.0659	0.0336	0	0	0.0337	0	0.1314	0	0	0	0.0443	0	0.0255	0	0	0.0218	0.0245	0	0.0274	0.0564	0	0	0.0318	0.0703	0.0324	0.0674	0	0.0674	0	0	0	0	0.0331	0	0	0.0549	0.0267	0.0321	0	0.0954	0	0.0385
LINC01945	0	0	0	0	0	0	0	0	0	0	0	0	0	0	0	0	0	0	0	0	0	0	0	0	0	0	0	0	0	0	0	0	0	0	0	0	0	0	0	0	0	0	0	0	0	0	0	0	0
AC068413.1	0	0	0	0	0	0	0	0	0	0	0	0	0	0	0	0	0	0	0	0.0511	0	0	0.0436	0.0489	0	0	0	0	0	0	0.0703	0	0	0	0	0	0	0	0	0	0	0	0	0	0	0	0	0	0
AC068473.4	0	0	0	0	0.1716	0	0	0	0	0	0	0	0	0.0697	0	0	0	0	0	0	0	0	0	0	0	0.0726	0	0	0	0	0	0	0	0	0.0893	0	0	0.0605	0	0	0.0792	0	0	0	0	0	0	0	0
AL591368.1	0.078	0.1641	0	0.0924	0.0266	0.1116	0.2347	0.0271	0.1383	0.0411	0.0247	0.0555	0.0811	0.0649	0.0337	0.0873	0.0516	0.1092	0.1268	0.1051	0	0.0416	0.0718	0.1007	0.0327	0.0676	0	0.0191	0.1451	0.0524	0.0289	0	0.111	0.0752	0.0277	0.0731	0.0264	0.0188	0.0604	0.1089	0.0738	0.0451	0.0903	0.022	0	0	0	0.0735	0.0316
C15orf54	0	0	0.012	0	0	0	0	0	0	0	0.0152	0	0.0165	0	0.0207	0	0	0	0.0518	0	0	0	0	0	0	0.0138	0.0284	0	0	0	0	0	0	0.023	0.017	0.0149	0.0161	0	0	0	0	0	0	0	0.0324	0	0	0	0
AC007402.2	0	0.0055	0	0	0	0	0	0	0	0	0	0	0	0	0	0	0	0	0	0	0	0	0	0	0	0	0	0	0	0	0	0	0	0	0	0	0	0	0	0.0082	0	0	0	0	0	0	0	0	0
LINC02880	0	0.0456	0.0163	0.0193	0.0222	0	0.0734	0.0452	0	0.0171	0.0206	0.0463	0	0.2704	0	0	0.0215	0	0.0352	0.035	0	0.0347	0.0748	0.0168	0.0819	0.1691	0.0193	0.0319	0	0	0.0724	0.0222	0.0463	0.1253	0.0693	0.0406	0	0.047	0.0168	0.2496	0	0.0376	0.0941	0.0367	0	0.05	0.0873	0	0
AC012564.1	0	0	0	0	0	0	0	0	0	0	0	0	0	0	0	0	0	0	0	0	0	0	0	0	0	0	0	0	0	0	0	0	0	0	0	0	0	0	0	0	0	0	0	0	0	0	0	0	0
AC069243.1	0	0.0661	0	0	0	0	0	0.0983	0	0	0.0449	0	0	0	0.0612	0.0792	0	0.0661	0	0.1144	0	0	0	0.0365	0	0	0.0421	0	0	0.1426	0.105	0.0483	0.4027	0	0.1509	0.0442	0.0478	0	0.1096	0.0988	0.0892	0.0818	0	0	0	0.0363	0.0475	0	0
AC128687.2	0.0866	0.0607	0.065	0.2307	0	0.1486	0	0	0	0.0684	0.0824	0.0924	0.18	0.144	0.1123	0.0726	0.086	0	0	0.07	0	0	0.0598	0.2012	0	0.1501	0.1546	0.1274	0	0.0872	0	0.1774	0.3696	0	0	0	0	0.1877	0.2012	0.0907	0	0	0	0	0.264	0.1332	0	0.0815	0
AC016245.1	0.0153	0	0.0115	0.0136	0	0	0	0	0	0	0	0	0.0318	0	0	0	0	0.0214	0	0	0	0	0	0	0	0	0	0.0113	0	0.0154	0	0	0	0	0.0163	0.0287	0	0	0	0.016	0	0	0	0.0129	0	0	0	0	0
AC130343.1	0	0	0	0	0	0	0	0	0	0	0	0	0	0	0	0	0	0	0	0	0	0	0	0	0	0	0	0	0	0	0	0	0	0	0	0	0	0	0	0	0	0	0	0	0	0	0	0	0
AC090791.1	0	0	0	0	0	0	0	0	0	0	0	0	0	0	0	0	0	0	0	0	0	0	0	0	0	0	0	0	0	0	0	0	0	0	0	0	0	0	0	0	0	0	0	0	0	0	0	0	0
AL442125.2	0.1173	0	0	0.1041	0	0.4025	0.1323	0.4888	0	0.0927	0.1116	0.1251	0	0	0.1521	0	0.1164	0	0	0.0948	0	0	0.081	0.0908	0	0.1016	0.2093	0	0.2181	0	0	0	0	0	0	0.3294	0	0.0847	0	0	0.2218	0	0.1018	0.0992	0.1191	0.0902	0	0.1104	0
AL078644.1	0.1956	0.2285	0.2447	0.0579	0.267	0.2796	0.5883	0.3396	0.0693	0.103	0.062	0.0695	0	0.0542	0.2536	0	0.0647	0.1825	0.6357	0.158	0	0.4171	0.315	0.0505	0.2462	0.0565	0.2327	0.1438	0.3031	0	0.2176	0	0.4172	0	0.139	0.3052	0.1321	0	0.2019	0.1365	0.0616	0.0565	0.1132	0.3309	0.1987	0.1003	0.0656	0	0.1586
AC020978.2	0	0	0	0	0	0.0858	0	0	0	0	0	0	0	0.1664	0.2595	0	0	0	0	0	0	0.16	0	0	0	0.1734	0	0.1472	0	0	0.2226	0	0	0	0	0	0	0.0723	0	0.1047	0	0.0868	0	0.0846	0.1016	0	0	0.1884	0
AL159978.1	0	0	0	0	0	0	0	0	0	0	0	0	0	0	0	0	0.0188	0	0	0	0	0	0	0	0	0	0	0	0	0.019	0	0	0	0	0.0202	0	0	0	0	0	0	0	0	0	0	0	0	0	0
AC012236.1	0.251	0.1539	0.4944	0.3621	0.1927	0.2422	0.3538	0.3595	0.0334	0.0496	1.1936	0.1338	0.554	0.7823	0.6507	0.1052	0.6227	0.0878	0.2039	0.1014	0	0.7024	0.3031	0.7286	0.1185	0.8698	0.4758	0.3691	0.2041	0.0316	0.3839	0.1927	1.3383	0.136	0.1003	0.2937	0.3814	0.3399	0.0729	0.0985	0.6524	0.1632	0.0545	0.1592	0.223	0.2171	0.1262	0.3839	0.3816
AC135803.1	1.9963	4.9868	4.2336	3.8522	3.7307	2.382	3.4255	7.2323	6.46	2.6742	3.3846	6.0166	2.4343	3.6069	3.4877	3.6388	3.79	2.6725	1.1281	3.5761	3.4019	3.0534	4.2523	5.9793	4.3698	1.8798	6.4264	2.5527	9.1159	5.156	3.7649	3.7312	0.9256	3.636	2.6822	5.1995	3.693	6.0176	2.6871	4.5408	7.7936	2.4833	4.2942	6.8265	1.7628	3.4699	1.1348	5.4728	6.0174
LINC02136	0	0	0	0	0	0	0	0	0	0	0	0	0	0	0	0	0	0	0	0	0	0	0	0	0	0	0	0	0	0	0	0.0414	0	0	0	0	0	0	0	0	0	0	0	0	0	0	0	0	0
AP006285.1	1.8348	2.4543	0.1878	1.2585	1.0242	0.9299	0.9404	1.5636	3.4584	4.3486	3.0142	0.8005	0.7797	2.0795	0.6486	0.3496	1.2415	1.4007	2.0325	0.4043	0.8561	2.2672	3.6831	2.4531	0.3149	2.1675	1.488	0.6132	1.2403	1.4275	3.3393	0.8536	8.1822	1.4457	2.2218	2.42	1.7743	2.8911	2.2593	1.4835	1.1036	1.0846	0.7963	1.199	1.1857	2.3083	2.0131	1.0204	0.5072
AC127070.1	0.2651	0.1857	0.2652	0.2353	0.2713	0.3031	0.0996	0.1841	0.4697	0.349	0	0.2827	0.0918	0.2938	0	0.2963	0.0877	0.1237	0	0	0	0	0.061	0.2052	0	0.0765	0	0	0	0.089	0	0.3618	0	0	0.0942	0.4135	0.2685	0.2553	0.2052	0.3698	0	0.4596	0	0.0747	0.0897	0.1359	0	0.1663	0.3224
AC061708.1	0.1083	0.3034	0	0	0	0	0.1221	0	0	0.0855	0	0.3463	0	0.4499	0	0	0.2149	0.303	0	0	0	0.1731	0	0.0838	0	0	0	0	0.3018	0	0	0	0	0	0.1154	0	0	0	0	0	0.1023	0.0939	0	0	0	0	0	0.2038	0
AL136501.1	0	0	0	0	0	0	0	0	0	0	0	0	0.0645	0	0	0	0	0	0	0	0	0	0	0	0	0	0	0	0	0	0	0	0	0	0	0	0	0	0	0	0	0	0	0	0	0	0	0	0
AC087664.1	0	0.0321	0	0	0	0	0	0	0	0	0	0	0	0	0	0	0	0	0	0	0	0	0	0	0	0	0	0	0	0.0462	0	0	0	0	0	0	0	0	0	0	0	0	0	0	0	0	0	0	0
AC097713.1	0	0	0	0	0	0	0	0	0	0	0	0	0	0	0	0	0	0	0	0	0	0	0.0602	0	0	0	0	0	0	0	0	0	0	0	0	0	0	0	0	0	0	0	0	0	0	0	0	0	0
AC021078.1	0.3918	0.7122	0.4432	0.9375	0.3836	0.7695	0.7748	0.4968	0.3683	0.2961	0.297	0.7509	0.9025	1.2035	0.3533	0.2809	0.5297	0.6199	0.5812	0.2248	0.0954	0.454	0.7092	0.5802	0.6718	0.7576	1.0992	0.7307	1.0872	0.6975	0.7831	0.6451	0.763	0.2953	0.6959	0.4837	0.4314	0.6152	0.334	0.9388	0.7138	0.2806	1.0252	0.6963	0.4267	0.4278	0.8909	0.6573	0.2694
AC084125.1	0	0	0	0	0	0	0	0	0	0	0	0	0	0	0	0	0	0	0	0	0	0	0	0	0	0	0	0	0	0	0	0	0	0	0	0	0	0	0	0	0	0	0	0	0	0	0	0	0
LINC00898	0	0	0	0	0	0	0	0	0.0105	0	0	0	0	0	0	0	0	0	0	0	0	0	0.0068	0	0	0	0	0	0	0.0099	0	0	0	0	0	0	0.01	0	0	0	0	0	0	0	0	0	0	0	0
AL353150.1	0.189	0.1655	0.1064	1.8033	0	0.1621	0.2664	0.3937	0.1507	0.2986	0.1797	0.6046	0.4417	0.2356	0.3062	0.0396	0.1407	0.1322	0.4605	0.0382	0.0882	0.6044	0.0978	0.256	0.1189	0.8185	0.0843	0.1042	0.3074	0.0951	0.4204	0.4836	0.2015	0.2047	0.151	0.1769	0.0957	1.5013	0.3291	0.2966	0.6698	0.3277	0.082	0	0.048	0.1816	0.2851	0.2223	0.0575
AC106821.1	0	0	0	0	0	0	0	0	0	0	0	0	0	0	0	0	0	0	0	0	0	0	0	0	0	0	0	0	0	0	0	0	0	0	0	0	0	0	0	0	0	0	0	0	0	0	0	0	0
LINC02653	0	0	0	0	0	0.0181	0	0	0	0	0	0	0	0	0	0	0	0	0	0	0	0	0	0	0	0	0	0	0	0	0	0	0	0	0	0	0	0	0	0	0	0	0	0	0	0	0	0	0
AL358394.3	0	0	0	0	0	0	0	0	0	0	0	0	0	0	0	0	0	0	0	0	0	0	0	0	0	0	0	0	0	0	0	0	0	0	0	0	0	0	0	0	0	0	0	0	0	0	0	0	0
LINC01857	0.1994	0.5587	0.1496	0.5309	0.204	0	3.3718	0.3115	0	0	0	1.063	3.3132	8.7813	0.5168	0.0836	0.8902	0.1395	1.9433	0.5637	0.186	0.1594	0.0688	0.3858	1.7564	1.0362	0.3557	0.0733	0.1853	0	1.1086	0.204	0.2126	1.2958	0.1062	0.5598	0.101	0.3599	0.2314	1.1472	0.6595	0	0	0	0	0.2299	0	0.5628	0.2425
AC241644.2	0	0	0	0	0	0	0	0	0	0	0	0	0	0	0	0	0	0	0	0	0	0	0	0	0	0	0	0	0	0	0	0	0	0	0	0	0	0	0	0	0	0	0	0	0	0	0	0	0
AC002383.1	0	0.0171	0	0	0	0	0	0	0	0	0.0232	0	0	0	0	0	0	0	0	0	0	0	0.0169	0	0	0	0	0	0	0	0	0	0	0	0.026	0	0	0	0	0.0256	0	0	0	0	0	0	0	0	0
Z82196.1	0	0	0	0	0	0.0548	0	0	0	0	0	0	0	0	0	0	0	0	0	0	0	0	0	0	0	0	0	0	0	0	0	0	0	0	0	0	0	0	0	0	0	0	0	0	0	0	0	0	0
AP000812.1	0.2056	0.3602	0.2314	0.0913	0.1052	0.1763	0.8115	1.3921	0	0.0812	0.0978	0.7675	0	0.8545	0	0.431	0	0.4317	0.3341	0.1661	0	0.3288	0.8513	0.557	0.2588	0.3562	0.4586	0.1512	0.0956	0.1035	0.6861	0.2105	0.4385	1.3366	0.5478	0.3849	0.3124	0.1485	0.0796	0.6454	0.0972	0.4457	0.0892	0	0.2088	0.2371	1.1374	0.0968	0.5002
LINC02579	0.0242	0	0	0.0215	0	0	0	0	0	0	0	0.0258	0	0.0402	0	0	0	0	0	0	0	0.0386	0.0167	0	0	0.0209	0	0	0	0.0243	0	0	0	0	0.0515	0.0679	0	0	0	0.0253	0	0	0.021	0	0	0	0.0243	0.0227	0
AP001978.1	0	0	0	0	0	0	0	0	0	0	0	0	0	0	0	0	0	0	0	0	0	0	0	0	0	0	0	0	0	0	0	0	0	0	0	0	0	0	0	0	0	0	0	0	0	0	0	0	0
AP001180.1	0	0.0096	0	0	0	0	0	0	0	0	0	0	0	0	0	0	0	0	0	0	0	0	0	0	0	0.0119	0	0	0	0	0	0	0	0.0199	0	0	0	0	0	0	0.013	0	0	0	0	0	0	0	0.0167
LINC02042	0.0243	0	0	0	0	0	0	0	0	0	0	0	0	0	0	0	0	0	0	0	0	0	0	0	0	0	0	0	0	0	0	0	0	0	0	0	0	0	0	0	0	0	0	0	0	0.0186	0	0	0
AL157688.1	0	0	0	0	0	0	0	0	0	0	0	0	0	0	0	0	0	0	0	0	0	0	0	0	0	0	0	0	0	0	0	0	0	0	0	0	0	0	0	0	0	0	0	0	0	0	0	0	0
AC051619.10	0.0506	0.0355	0	0.0449	0	0	0	0	0.0538	0	0	0	0	0.0421	0.0656	0.0424	0	0	0	0.0409	0	0	0.0349	0	0	0	0	0	0	0	0.0563	0	0.1079	0	0	0	0	0	0	0.1059	0	0	0	0	0	0	0	0	0.0616
LINC02783	0	0.0073	0	0	0	0.009	0	0	0	0	0	0	0	0	0	0	0	0	0	0	0.0098	0	0	0	0	0	0.0187	0	0	0	0	0	0	0	0.0112	0	0	0	0	0.011	0	0	0	0	0.0106	0	0	0	0.0255
AC092118.1	0.0464	0.4388	0.1219	0.5971	0.3086	0.2586	0.4447	0.3141	0.1727	0.1466	0.3971	0.1979	0.1928	0.4242	0.1203	0.1556	0.2072	0.1948	0.6407	0.2061	0.2814	0.2597	0.3522	0.1616	0.3212	0.7837	0.6622	0.29	0.6468	0.3036	0.1032	0.3561	0.3958	0.1675	0.2966	0.3257	0.517	0.5864	0.4309	0.267	0.5262	0.1609	0.5235	0.1962	0.1649	0.1962	0.28	0.3493	0.3386
AC006445.2	0	0	0	0.0922	0	0	0.1172	0	0	0.1642	0	0.2216	0	0.0864	0	0	0	0	0	0	0	0	0	0	0	0	0.0927	0	0	0	0	0	0	0	0	0	0.1053	0.075	0	0.2174	0	0	0	0	0	0.0799	0	0	0
AC068985.1	0	0	0.0523	0	0	0	0	0	0	0	0	0	0	0	0	0	0	0	0	0	0	0	0	0	0	0	0	0	0	0	0	0	0	0	0	0	0	0	0	0	0	0	0	0	0	0	0	0	0
LHX5-AS1	0	0	0	0	0	0	0	0	0	0	0	0	0	0	0	0	0	0	0	0	0	0	0	0	0	0	0	0	0	0	0	0	0	0	0	0	0	0	0	0	0	0	0	0	0	0	0	0	0
AC015712.7	0	0.0541	0	0	0	0	0	0	0	0	0	0.1647	0.0802	0.0642	0	0	0	0	0	0	0	0.1235	0	0	0.0972	0	0	0	0.3589	0	0	0	0	0	0	0	0	0	0.1195	0	0	0	0	0	0	0.0594	0	0	0
AC011333.1	0	0	0	0	0.1151	0	0	0	0	0	0	0	0	0	0	0	0	0	0	0	0	0	0	0	0	0	0	0	0	0	0	0	0	0	0	0	0	0	0	0	0.1063	0	0.0976	0	0	0	0	0	0
ERICD	0.0735	0.2402	0.2756	0.4129	0.0752	0.336	1.1871	0.3315	0.2863	0.1741	0.3493	0.4178	0.3815	0.3256	0.4126	0.1026	0.2673	0.2056	0.5171	0.1385	0.2513	0.1566	0.1858	0.0948	0.339	0.4242	0.2184	0.216	0.5234	0.3205	0.2178	0.1253	0.2611	0.2829	0.1565	0.4125	0.1984	0.2122	0.1516	0.3074	0.5785	0.1486	0.4675	0.2071	0.174	0.2259	0.3447	0.2765	0.2978
AC015468.1	0	0.0327	0.1051	0	0.1434	0.0401	0.0527	0.0486	0.0993	0.0369	0.0444	0	0.0485	0.0388	0	0.0392	0.139	0.1961	0.1518	0	0	0	0.0967	0	0.1176	0	0	0	0.0434	0	0.1039	0	0	0.1349	0.0498	0.0437	0	0.1012	0.0723	0.0977	0.1766	0.243	0	0.0395	0.0474	0.1795	0	0.044	0.1136
AP006248.5	0	0.0203	0	0	0	0	0	0	0	0	0	0	0	0	0.0375	0	0	0	0	0	0	0	0	0	0	0.0251	0	0	0	0	0	0.0296	0	0	0	0	0	0	0	0	0	0	0	0	0	0	0	0	0
LINC02336	0.0648	0.1664	0	0.0575	0.243	0.0185	0.0487	0.9892	0.1606	0.3751	0.0821	0.4604	0	0.0538	0.3078	0.0362	0.3856	0.3625	0.3156	0.8544	0.5438	0.1381	0.1638	0.5513	0	0.2057	0.2888	0.0317	0.0201	0.1304	0.1921	0.1988	0.0921	0.0312	0	0.6465	0.1093	1.0132	0.2506	0.7001	0.4896	0.4678	0	0.2738	0.3945	0.2489	0	0.325	0
WWC2-AS2	0.966	0.6611	0.4046	0.4387	0.2989	0.1541	0.3546	1.2869	0.5971	0.7099	0.1923	0.7906	0.3967	0.3361	0.233	0.6027	0.5573	0.3144	0.6934	0.49	0.6708	0.898	0.465	0.8694	0.3393	0.6422	0.1002	0.1652	0.2923	0.294	0.7995	0.4139	0.7187	0.4543	0.4309	0.9252	0.4551	0.3894	0.4868	0.6111	0.3185	0.5453	0.078	0.304	0.2737	0.2936	0.3841	0.2326	0.3006
LINC00479	0.0464	0.0163	0.0522	0.2883	0	0.0398	0.0523	0.0242	0.1233	0	0.0221	0.0742	0.1446	0.0771	0.0301	0	0.023	0.0325	0	0	0.0433	0.0742	0.1921	0.018	0.0292	0.1809	0.0414	0.0171	0.2372	0	0	0.0712	0	0.0335	0.0247	0.0869	0.0235	0.0335	0.0718	0.0485	0.0877	0.0201	0.0604	0.1177	0.0236	0.0178	0.1866	0	0.0564
Z97198.1	0	0	0	0	0	0	0	0	0	0	0	0	0	0	0.0966	0	0	0.1043	0	0	0	0	0	0	0	0	0.0665	0	0	0	0	0	0	0	0	0	0	0	0	0	0	0	0	0	0	0	0	0	0
AC095059.1	0	0	0	0	0	0	0	0	0	0	0	0	0	0	0	0	0	0	0	0	0	0	0	0	0	0	0	0	0	0	0	0	0	0	0	0	0	0	0	0	0	0	0	0	0	0	0	0	0
AC132872.3	0.3119	0.2731	0.468	0.4844	0.3989	0.6018	1.1429	0.3248	0.2487	0.308	0.6674	1.3303	1.1338	0.7776	0.9095	0	0.2321	0	0.1267	0.2519	0.1455	0.1247	0.3766	0.3621	0.8832	0.8105	2.156	0.6879	1.3043	0.628	1.1273	0.8778	0.3326	0.1126	0.7477	0.4379	0.2369	0.4504	0.3017	0.3263	1.2527	0.0676	0.609	0.3297	0.3167	0.4795	1.333	0.8805	0.2845
AC123768.1	0	0.0469	0	0	0.1371	0.1149	0.1511	0	0.0712	0.0529	0.0637	0	0	0	0	0	0	0.0938	0	0.0541	0	0.1071	0.0462	0.0519	0	0	0	0.0985	0	0.1349	0.149	0	0	0	0.0714	0	0.3393	0.0484	0	0.0701	0.1266	0.1742	0.0581	0	0	0	0	0	0.2445
BX470102.1	0.0924	0.3235	0.0693	0.2459	0	0.396	1.9786	0.1924	0	0	0	0	0.1919	0.2303	0	0	0	0	0.3001	0	0	0	0.0637	0	0.5812	0.08	0.0824	0.1358	1.7167	0.093	0.2054	0.2836	0	0.2668	0	0	0	0.1334	0.143	0.0966	0	0	0.1603	0	0.1876	0	0.0929	0.6953	0.337
AL035446.1	0.1083	0.0759	0.0812	0.1922	0.1108	0.3714	2.0752	0.5638	0	0.5131	0.103	0.3463	0.1125	0.8098	0.1403	0.0908	0.2149	0.4545	0.7035	0	0	0.5193	0.3735	0.1676	0.1363	0.9378	0.2897	0.1592	0.1006	0.436	0.1204	0.1108	0.6926	0.9383	0.2307	0.5066	0	0.3909	0	0.4531	0.1023	0.1877	0	0.0916	0.4397	0	0.2178	0.1019	0.9217
AC084035.1	0	0	0	0	0	0	0	0	0	0	0	0	0	0	0	0	0	0	0	0	0	0	0	0	0	0	0	0	0	0	0	0	0	0	0	0	0	0	0	0	0	0	0	0	0	0	0	0	0
NPSR1-AS1	0	0	0.0104	0.0061	0	0	0	0	0	0	0	0	0.0072	0	0	0	0	0	0.0112	0.0056	0	0	0	0	0	0	0	0	0.0064	0	0	0.0071	0.0147	0	0	0	0	0.0449	0	0	0.013	0	0.006	0	0	0	0	0	0.0084
AC007159.1	0	0	0	0	0	0	0	0	0	0	0	0	0	0	0	0	0	0	0	0.0084	0	0	0	0	0	0	0	0	0	0.0105	0	0	0	0	0	0	0	0	0	0	0	0	0	0	0	0	0	0	0
LINC00670	0.0103	0.0072	0	0.0092	0	0	0	0	0	0.0081	0	0	0	0	0.0134	0.0086	0	0	0.0168	0	0	0	0	0	0	0.0089	0	0	0	0.0104	0.0115	0	0	0.0298	0	0	0	0	0	0	0.0195	0	0	0	0	0.0079	0	0	0
AC093627.6	0	0.0252	0	0.0319	0.625	0.0308	0.081	0.3742	0.0382	0.1135	0.0683	0.0383	0.2239	0	0.2328	0	0	0.352	0	0.2902	0.0335	0.1149	0.124	0.0278	0	0.5602	0	0.0792	0	0.0362	0.0799	0.0368	0	0	0	0.0336	0	0.0259	0.2503	0.3383	0	0.1869	0.1247	0.0304	0.1824	0	0	0	0.3059
LINC00558	0	0	0	0	0	0	0	0	0	0	0	0	0	0	0	0	0	0	0	0	0	0	0	0	0	0	0	0	0	0.0362	0	0	0	0	0	0.0112	0	0	0	0	0	0	0	0	0	0	0	0	0
LINC02695	0	0	0	0	0	0	0	0	0	0	0	0	0	0	0	0	0	0	0	0.2226	0	0	0	0	0	0.2387	0	0	0	0	0	0	0	0	0	0	0	0	0	0	0	0	0	0	0	0	0	0	0.3351
AP006259.1	0	0	0	0.0776	0	0	0	0	0	0	0	0	0.0908	0	0	0	0	0	0	0	0	0	0	0.0677	0	0	0	0	0	0	0	0	0	0	0.0931	0	0	0	0	0	0	0	0	0	0	0	0	0	0.1063
AL049648.1	0.1739	0	0	0	0	0	0	0	0	0	0	0	0	0	0	0	0	0	0	0	0	0	0	0	0	0	0	0.2557	0	0	0	0	0	0	0.1853	0	0	0	0	0	0	0	0	0	0	0	0	0	0
AC007344.1	3.9277	4.4135	3.8231	3.7988	1.5168	1.7319	1.8175	5.1329	4.3336	3.4249	3.1364	6.1643	4.8303	2.0325	2.6416	3.8058	1.2686	5.3154	8.1269	2.9635	2.2648	4.0883	4.2059	1.7495	2.635	1.9259	3.0574	0.9127	2.9789	6.4354	2.6581	3.5839	3.7142	6.2356	4.738	5.4104	4.936	2.9971	0.6739	2.3843	1.9262	6.8746	13.6847	4.0423	3.5181	2.9768	6.2233	2.563	2.2534
AC097382.2	0.0228	0	0	0	0	0.0098	0	0	0	0.018	0	0	0	0.019	0	0	0.0113	0.0319	0	0	0	0	0.0079	0.0177	0.0144	0.0296	0	0	0.0424	0	0	0	0	0.0165	0	0	0	0	0	0.0119	0.0108	0	0	0	0	0	0	0	0
AL139118.1	0	0	0	0	0	0	0	0	0	0	0	0	0	0	0	0	0	0	0	0	0	0	0	0	0	0	0	0	0	0	0	0	0	0	0	0	0	0	0	0	0	0	0	0	0	0	0	0	0
AL591135.2	0	0	0	0	0	0	0	0	0	0	0	0	0	0	0	0	0	0	0	0	0	0	0	0	0	0	0	0	0	0	0.0336	0	0	0.0872	0	0	0	0	0	0	0	0	0	0	0	0	0	0	0
AC104463.1	0	0	0	0	0	0	0	0	0	0	0	0	0	0	0	0	0	0	0	0	0	0	0	0	0	0	0	0	0	0	0	0	0	0	0	0	0	0	0	0	0	0	0	0	0	0	0	0	0
FAM138D	0	0	0	0	0	0	0	0	0	0	0	0	0	0	0	0	0	0	0	0	0	0	0	0	0	0	0	0	0	0	0	0	0	0	0	0	0	0	0	0	0	0	0	0	0	0	0	0	0
AP000240.1	0	0.5321	0.4071	0.5778	0.7772	0.8374	0.734	0.791	0.3461	0.0857	0.2064	1.7356	0.7889	0.9017	0.4219	0.1819	0.646	0	0.1763	0.4383	0.405	0	0.5989	0.2519	0.4097	0	0.7743	0.4786	2.2185	0.3277	0.6033	0.8884	0.6942	0.7836	0.4624	0.4062	0	0.3134	0.2519	1.2487	0.5127	0.4703	0.6592	0.5505	0.4407	0.1668	1.2003	0.7147	1.3196
AL355102.1	0	0	0	0	0	0	0	0	0	0	0	0	0	0	0	0	0	0	0	0	0	0	0	0	0	0	0	0	0	0.1073	0	0	0	0	0.1136	0	0	0	0.0825	0.2231	0	0	0	0	0	0	0	0.1003	0.1297
BMP8B-AS1	0	0.0282	0	0	0	0	0	0	0	0	0	0	0	0	0	0	0	0	0	0	0.0376	0	0	0	0	0	0	0	0	0	0	0	0	0	0	0	0	0	0	0	0	0	0	0	0	0	0	0	0
AC034154.1	0	0	0	0	0.1304	0	0	0	0	0	0	0	0	0.0529	0	0	0.1896	0	0	0	0	0	0	0	0	0	0	0	0	0	0	0	0	0	0	0	0	0	0	0	0	0	0	0	0	0	0	0	0
MIR4458HG	1.2641	0.9952	1.2596	0.8325	0.9807	1.632	1.3104	1.7271	0.831	0.6819	0.7821	2.0655	0.953	0.6778	0.9161	0.9459	0.8295	0.875	1.4464	0.9004	0.9576	0.8476	0.8628	1.4203	0.2481	1.2304	1.5702	0.8345	1.0106	0.3626	0.582	0.7791	0.8262	1.2566	1.4266	1.2595	1.0189	1.7718	0.7679	1.287	1.1755	1.0723	1.3272	0.9311	0.766	1.1233	0.2324	0.9082	0.9423
AP001437.1	0	0	0	0	0	0	0	0	0	0	0	0	0	0	0	0	0	0	0	0	0	0	0	0	0	0	0	0.0791	0	0	0.1196	0	0	0	0	0	0	0	0	0	0	0	0	0	0	0	0	0	0
TTTY3	0	0	0	0	0	0	0	0	0	0	0	0	0	0	0	0	0	0	0	0	0	0	0	0	0	0	0	0	0	0	0	0	0	0	0	0	0	0	0	0	0	0	0	0	0	0	0	0	0
AC009413.1	0	0	0.0163	0	0	0	0	0	0	0	0.0206	0	0	0.018	0	0	0	0	0	0	0.0405	0	0	0.0168	0	0	0.0194	0.016	0.0202	0	0.0241	0	0	0.0313	0	0	0	0	0	0	0	0	0	0.0184	0	0	0	0	0.1056
LINC01616	0	0	0	0	0	0	0	0	0	0	0	0	0	0	0	0	0	0	0	0	0	0	0	0	0	0	0.0384	0	0	0	0	0	0	0	0	0	0	0	0	0	0	0	0	0	0	0	0	0	0
AC018637.1	0	0	0	0	0	0	0	0	0	0	0	0	0	0	0	0	0	0	0	0	0	0	0	0	0	0	0	0	0	0	0	0	0	0	0	0	0	0	0	0	0	0	0	0	0	0	0.0718	0	0
AC010889.2	0.0414	0	0	0.0147	0	0.0071	0.0093	0.0173	0	0	0.0315	0.0706	0	0.0551	0	0	0.0247	0	0.0807	0.0334	0	0.0265	0	0.0641	0	0	0.0369	0.0183	0	0	0	0	0.053	0.0239	0	0	0	0.0419	0.0064	0.0607	0.0078	0	0	0	0	0.0191	0	0.0156	0
AL137779.1	0.3275	0.1147	0.1843	0.1453	0.0838	0	0.0923	0.0853	0.087	0	0.1557	0.3492	0.1701	0.4083	0.1061	0.0686	0.1625	0	0.133	0.0661	0.382	0.2618	0.0565	0.0634	0.4122	0.0709	0.2191	0.2408	0.1522	0.0824	0.1821	0	0	0.3548	0.1745	0.2299	0	0	0.0634	0	0.0774	0.2129	0.0711	0	0.1663	0.1259	0	0.2311	0.1992
AC009812.3	0.1953	0.219	0.0489	0.2312	0.3332	0.2345	0.1468	0.3391	0.1246	0.0823	0.0372	0.125	0.0947	0.2922	0.135	0.1419	0.1551	0.2005	0.2962	0.1683	0.0365	0.354	0.3774	0.131	0.0983	0.1805	0.0929	0.1628	0.2179	0.1967	0.2462	0.08	0.2777	0.0564	0.4024	0.3657	0.2111	0.3197	0.2419	0.2997	0.0985	0.0564	0.2487	0.0551	0.3438	0.0501	0.1441	0.0245	0.0158
AC120498.4	2.1455	4.1876	1.38	2.5846	1.7252	3.4172	4.6657	2.5539	2.4441	2.5424	1.8948	2.1246	4.2981	2.0379	2.5824	2.9554	1.9771	2.1448	1.7429	1.8571	1.4301	1.2253	3.4896	3.6772	2.1217	3.9828	6.6986	2.9296	7.8339	1.543	2.2158	1.2548	2.6147	3.3206	4.0826	3.5861	2.0182	0.8854	2.7281	0.9621	4.9249	1.3286	4.9217	0.5184	3.7349	2.7098	8.7852	2.4518	2.6095
AC068616.1	0	0	0	0	0	0	0	0	0	0	0	0	0	0	0	0	0	0	0	0	0	0	0	0	0	0	0	0	0.0766	0.083	0	0	0	0	0	0	0	0	0	0	0	0	0	0	0	0	0	0	0
AC011593.1	0	0	0	0	0	0	0	0	0	0	0	0	0	0	0	0	0	0	0	0	0	0	0.0256	0	0	0	0	0	0	0	0	0	0	0	0	0	0	0.0268	0	0	0	0	0	0	0	0	0	0	0
AL162385.1	0	0	0	0.0309	0	0.0597	0.0393	0	0.0741	0.0275	0	0	0	0	0	0	0	0	0	0	0	0	0	0	0	0	0	0	0	0.0351	0	0	0.0743	0	0	0	0	0	0	0	0	0.0302	0	0	0	0	0.0701	0	0.0847
AC025030.2	0	0	0	0	0	0	0	0	0	0	0	0	0	0	0	0	0	0	0	0	0	0	0	0	0	0	0.0772	0	0	0	0	0	0	0	0.0922	0	0	0	0	0	0	0	0	0	0	0	0	0	0
LINC02458	0	0	0.034	0.0201	0	0	0.0384	0.0118	0.0121	0.009	0	0	0.0118	0.0377	0	0.0285	0	0.0635	0	0	0	0.0181	0.0078	0	0	0.0295	0.0101	0	0	0.0343	0.0505	0.0232	0.0242	0.0164	0.0121	0.0318	0.0115	0.041	0.0088	0.0119	0.0536	0.0098	0.0492	0.0096	0.0115	0.0174	0.0114	0.0107	0.0276
NCF4-AS1	0	0	0	0	0	0	0.0454	0	0	0	0	0.0429	0	0	0	0	0	0	0	0.0651	0	0	0	0	0	0	0	0	0	0	0	0	0.0859	0.0582	0	0	0	0	0	0	0	0.0349	0	0	0	0	0	0.0379	0
AC108477.2	0	0	0.153	0	0	0	0.115	0	0	0	0.097	0	0.1059	0	0	0.171	0	0	0	0.0824	0	0	0	0.0789	0.1283	0	0.0909	0	0	0	0	0	0	0	0	0.0954	0	0	0	0	0	0.0884	0	0	0	0	0	0	0
AC092966.1	0	0	0	0	0	0	0	0	0	0	0	0	0	0	0	0	0	0	0	0	0	0	0	0	0	0	0	0	0	0	0	0	0	0	0	0	0	0	0	0	0	0	0	0	0	0	0	0	0
AC090589.3	1.0252	0.4789	0.1282	1.1375	0.1749	0.4396	1.3487	1.0678	0.4542	0.0675	0.6501	1.8222	1.5087	2.0592	0.3322	0.1433	0.7631	0.5979	0.9716	0.138	0.1595	0.1366	0.5306	1.2565	0.1075	1.4062	1.1432	1.1307	1.5087	0.8602	0.7602	0.5247	1.8221	0.2468	0.9104	0.3998	0.3462	0.8021	0.3967	0.8045	0.8883	0.4444	0.964	0.9393	0.2603	0.2627	0.6874	0.804	0
AJ003147.2	0	0.0186	0	0	0	0	0	0	0	0	0	0	0	0	0.0343	0	0	0.0371	0	0	0	0	0	0.0205	0	0.023	0	0	0	0	0.0295	0	0	0	0	0	0	0.0191	0	0	0.0501	0	0	0	0	0	0	0	0
AC010280.1	2.9287	2.6196	1.0287	0.2212	3.1247	1.8704	0.2811	0.9086	0.795	1.8214	1.6001	0.4652	1.6829	0.6733	0.6462	1.4107	1.1131	2.0058	0.5062	5.6381	2.4423	0.7971	2.2358	1.0611	1.1764	0.2159	1.0005	0.2749	1.5637	1.5685	2.4949	0.574	1.7277	0.6301	0.996	2.333	0.4419	1.08	1.2057	0.5868	0	1.4586	1.3521	1.3174	1.139	2.2516	1.8801	1.7593	0.6063
AL132875.3	0.0764	0.0536	0.0287	0	0.0782	0	0	0.0398	0.0406	0.151	0.2181	0.163	0.0794	0.0318	0.0495	0.0641	0.0379	0.107	0	0.1235	0.0357	0	0.1055	0.0888	0.0481	0.0993	0	0	0.2132	0.1155	0.1275	0.0782	0.3261	0.0552	0.0407	0.1431	0.0774	0.1104	0.0296	0.08	0	0.1988	0.0332	0.097	0	0.0588	0.1153	0	0.1395
AL136985.1	0	0.087	0	0	0	0	0	0	0	0	0	0	0	0	0	0	0	0	0	0	0	0	0	0	0	0	0	0	0	0	0	0	0	0	0	0	0	0	0	0	0	0	0	0	0	0	0	0	0
AP002518.2	0	0	0.0936	0	0	0	0.1407	0	0	0	0	0	0	0	0	0	0	0	0	0	0	0	0	0	0	0	0	0	0	0	0	0	0	0	0	0	0.3792	0	0	0	0	0	0	0	0	0	0	0	0
AC007222.2	0	0	0	0	0	0	0	0	0	0	0	0	0	0	0	0	0	0	0	0	0	0	0	0	0	0	0	0	0	0	0	0	0	0	0	0	0	0	0	0	0	0	0	0	0	0	0	0	0
AC093866.1	0	0.0049	0.0053	0	0.0072	0.0181	0.0317	0	0	0	0.0067	0	0	0.0175	0	0	0.0209	0	0	0.0057	0	0	0	0.0054	0.0089	0.0305	0.0188	0	0.1372	0.0425	0	0	0	0.0203	0.0075	0	0.0071	0.0305	0.0163	0.0294	0.0066	0	0	0	0	0	0	0	0.0342
KIAA1614-AS1	0	0	0	0.0605	0	0.0292	0	0	0.0362	0	0.0324	0.0726	0	0.0283	0.0441	0	0	0	0	0	0	0	0	0.0264	0	0.0295	0.0608	0	0	0	0.0379	0	0	0.0492	0	0.0956	0	0	0	0	0	0	0	0	0	0	0	0	0.1243
GPC6-AS2	0.0835	0	0	0.0742	0.0855	0.0716	0	0	0	0	0	0	0.2603	0.0694	0	0	0.0829	0	0.2715	0	0	0.1336	0.1729	0.0647	0	0	0.1491	0	0	0.1682	0	0	0	0	0	0	0	0	0	0.0874	0.079	0	0	0	0	0	0.168	0	0.1016
AL589743.1	0	0	0	0	0	0	0	0	0	0	0	0	0	0	0	0	0	0	0	0	0	0	0	0	0	0	0	0	0	0	0	0	0	0	0	0	0	0	0	0	0	0	0	0	0	0	0	0	0
LINC00837	0	0	0	0	0	0.0079	0	0	0	0	0.0088	0	0	0	0	0	0	0	0	0.0075	0	0	0	0	0	0.008	0	0	0	0	0	0.0095	0	0	0	0	0	0	0	0	0	0	0.008	0	0	0	0	0	0.0451
AC109449.1	0.0582	0	0	0.0516	0.0298	0	0.1312	0.0606	0.0309	0.046	0	0.2171	0	0.0242	0	0	0	0.0407	0.1418	0	0	0.0465	0	0.0901	0.0732	0.0756	0.0778	0.0642	0.1622	0	0.1294	0.0298	0.062	0.042	0.031	0.0272	0	0.063	0	0.0913	0.11	0	0	0.0738	0	0.0671	0.0293	0	0
SPON1-AS1	0	0	0	0	0	0	0.2304	0	0	0	0	0	0	0.1698	0	0	0	0	0	0	0	0	0	0.1582	0	0	0	0	0	0	0	0	0	0	0.2177	0	0	0	0	0	0	0	0	0.1728	0	0	0	0	0
LINC02634	0	0	0	0	0	0	0	0.1344	0	0	0	0.1376	0.1341	0	0	0	0	0	0	0	0	0	0	0	0.1624	0	0	0	0	0	0	0	0	0	0	0	0	0	0	0	0	0	0	0	0.131	0	0	0	0
GAS6-DT	0.1709	0.2052	0.2198	0.845	0.1249	0.1675	0.3028	0.5593	0.3374	0.1157	0.3482	0.3384	0.2536	0.3043	0.443	0.1433	0.2907	0.2391	0.3173	0.0789	0.0683	0.3513	0.3537	0.359	0.0922	0.3172	0.1742	0.1436	0.1815	0.4915	0.1357	0.1999	0.1562	0.1058	0.2081	0.3656	0.2967	0.2821	0.3401	0.3576	0.4845	0.0212	0.3178	0.3922	0.4958	0.244	0.1227	0.1378	0.0594
AC012417.1	0	0.2646	0.0354	0.1257	0.0483	0.1619	0.1597	0	0.2007	0	0.0449	0.1007	0	0.1177	0.1835	0	0.1874	0.0661	0	0.0381	0	0.0755	0.1954	0.1096	0.1188	0.0818	0.0842	0.0694	0.2193	0	0.105	0.0966	0.1007	0.6136	0.2012	0.0884	0.0956	0.0341	0.1096	0	0.0446	0.0818	0	0	0.0479	0	0.1424	0.1777	0.1148
AC145285.2	0.3248	0.3851	0.1125	0.2218	0.1023	0.0857	0.2817	0.5204	0.425	0.4737	0.2851	0.373	0.2855	0.3114	0.1619	0.2304	0.1488	0.3846	0.2435	0.3027	0.3497	0.2397	0.3448	0.2707	0.1572	0.4545	0.1337	0.349	0.1393	0.0503	0.3056	0.3324	0.3197	0.2887	0.5857	0.4911	0.2025	0.2706	0.3094	0.3398	0.1653	0.2599	0.1518	0.4225	0.0254	0.2497	0.3015	0.047	0.3646
AC099344.3	0	0.011	0.0197	0.0093	0.0107	0.0135	0.0296	0.0055	0.0056	0.0041	0.005	0.0056	0.0054	0.0218	0	0.0088	0.0052	0.0147	0.017	0.0085	0.0098	0.0084	0.0109	0.0203	0.0132	0.0136	0.0187	0.0039	0.0146	0.0053	0.0117	0.0054	0.0447	0.0076	0.0447	0.0294	0.0053	0.0227	0.0041	0.0055	0	0.0045	0.0136	0.0044	0.016	0.0081	0.0316	0.0049	0.0128
AC011287.2	0	0	0	0	0	0	0	0	0	0	0	0	0	0	0	0	0	0	0	0	0	0	0.0402	0	0	0	0	0	0	0	0	0	0	0	0	0	0	0	0	0	0	0	0	0	0	0	0	0	0
LINC01753	0	0	0	0	0	0	0	0	0	0	0	0	0	0	0	0	0	0	0	0	0	0	0	0	0	0	0	0	0	0	0	0	0	0	0	0	0	0	0	0	0	0	0	0	0	0	0	0	0
AL157888.1	0	0	0.0621	0	0	0	0.1865	0.0861	0	0	0	0	0	0	0.1072	0	0.0821	0	0	0	0	0	0	0.128	0	0	0	0	0.2306	0	0	0	0	0	0.1762	0	0	0	0	0	0	0	0	0	0	0	0	0	0
SSTR5-AS1	0.0244	0.0171	0	0	0.0125	0.0523	0	0	0.0259	0	0	0	0	0	0.0316	0.0307	0	0	0	0.0099	0.0114	0.039	0.1346	0	0.0153	0.0951	0.0109	0	0	0.0737	0.0136	0.025	0	0	0	0.0913	0	0	0	0	0.023	0	0.1164	0	0.0867	0.0187	0.0368	0	0.0148
AC090587.1	0.6514	0.1956	0	0.3304	0.0952	0.0798	0.3148	0.2908	0	0.0735	0.0885	0.1985	0.1933	0.3867	0.2412	0.3121	0.1847	0.2605	0.6047	0.2255	0.1737	0.8928	0.0642	0.072	0.3514	0.6449	0.166	0.2737	0.0865	0.1874	0.621	0.0952	0.5954	0.1344	0.3966	0.1742	0.2828	0.2016	0.4321	0.6815	0	0.3227	0.2423	0.1574	0.189	0.1431	0	0.3503	0
LINC02812	0	0.1105	0.0394	0.2333	0.1076	0	0.2371	0.1095	0	0.083	0	0	0.1092	0.3932	0	0.0881	0.2608	0	0.427	0	0	0.084	0.0725	0.0407	0.0662	0.3643	0.0469	0.0386	0.0489	0	0.2338	0	0.1121	0	0.224	0.246	0.0532	0.1518	0.0814	0.11	0.2484	0	0	0	0	0	0	0	0
AC107391.1	0	0	0	0	0	0	0	0	0	0	0	0	0	0	0	0	0	0	0	0	0	0	0	0	0	0	0	0	0	0	0	0	0	0	0	0	0	0	0	0.1245	0	0	0	0	0	0	0	0	0
AC099542.2	0	0	0	0	0	0	0	0	0	0	0	0	0	0	0.1149	0	0	0	0	0	0	0	0	0	0	0	0	0	0	0	0	0	0	0	0	0	0	0	0	0	0	0	0	0	0	0	0	0	0
AC105206.2	0.3809	0.1334	0.0715	0.169	0.2924	0.3267	0.2147	0.1984	0.405	0.0752	0.2717	0.6093	0.1978	0.2374	0.2469	0.0798	0.0945	0.1333	0.3094	0	0.1777	0	0.0657	0.3685	0.2397	0.6599	0.0849	0.21	0.6195	0.2876	0.2118	0	0	0.2751	0.1015	0.3565	0	0	0.2948	0	0.27	0.2477	0.0827	0.3221	0.0967	0.1464	0	0.4481	0
AL603832.2	0	0	0	0	0	0	0	0	0	0	0	0	0	0	0	0	0	0	0	0	0	0	0	0	0	0	0	0	0	0	0.077	0	0	0	0	0	0	0	0	0	0	0	0	0	0	0	0	0	0
AC008679.1	0.0126	0.0088	0	0	0	0	0	0	0	0	0.012	0	0	0.0105	0	0	0.0125	0	0.0205	0	0	0	0	0	0	0	0	0	0.0234	0	0.014	0	0	0	0	0	0	0.0091	0	0	0	0.0109	0	0	0	0	0	0	0
LINC02887	0	0	0.0176	0.0415	0	0.0803	0.0264	0.0975	0	0.0185	0	0.025	0.0243	0	0	0	0.0232	0	0.038	0	0	0.0374	0	0	0	0.0203	0.0209	0.0172	0.0435	0.0236	0.026	0	0	0	0	0.0219	0	0.0169	0	0.0245	0.0442	0	0.0203	0.0594	0	0.018	0	0	0
AC144836.1	0	0	0	0	0	0	0	0.1502	0	0	0.1372	0	0	0	0	0	0	0	0	0	0	0	0	0	0	0	0	0	0.2681	0	0	0	0	0	0	0	0	0	0.1116	0	0	0	0	0	0	0	0	0	0.3509
AC073573.1	0.3059	0	0.153	0.0905	0	0	0	0	0	0	0.097	0.2175	0.1059	0.0847	0.1322	0.0855	0.1012	0.4281	0	0	0	0.163	0	0.3157	0	0.1766	0.0909	0.075	0	0	0.2268	0	0.2174	0	0	0.1909	0	0	0.0789	0.32	0.1927	0.0884	0.177	0.4311	0.1035	0.3919	0	0.0959	0.124
AC026979.3	0.5322	0.3729	0.4564	0.27	0.8559	0.6521	0.3429	0.3168	0.2425	0.3604	0.0723	0.6487	0.2369	0.316	0.2957	0.5737	1.0563	0.4256	0.1235	0.43	0.6386	0.1216	0.3672	0.2354	0.4785	0.2635	0.7461	0.3913	0.212	0.3062	0.3382	0.2335	0.6486	0.4393	0.7292	0.4982	0.3851	0.4942	0.4119	0.716	0.6468	0.3296	0.264	0.3215	0.0772	0.5845	0.1529	0.1431	0.7398
Z82198.1	0	0	0	0	0	0	0	0	0	0	0	0	0	0	0	0	0	0	0	0	0	0	0	0	0	0	0	0	0	0	0	0	0	0	0	0	0	0	0	0.1174	0	0	0	0	0	0	0	0	0
AC008738.6	0.0862	0.1208	0	0	0	0	0	0	0	0	0	0.0919	0	0	0	0.1445	0.0855	0.1206	0	0.0696	0	0	0	0.1334	0.1085	0.224	0	0	0	0	0	0.0882	0	0	0.0918	0	0.0873	0.1867	0.2001	0	0	0	0	0	0.0875	0.0663	0.1734	0.0811	0.1048
AC243585.2	0	0	0	0	0	0	0	0	0	0	0	0	0	0	0	0	0	0	0	0	0	0	0	0	0	0	0	0	0	0	0	0	0	0	0	0	0	0	0	0	0	0	0	0	0	0	0	0	0
LINC00272	0	0	0	0	0	0	0	0	0	0	0	0	0	0	0	0	0.0658	0	0	0	0	0	0	0	0	0	0	0	0	0	0	0	0	0	0.0706	0	0	0	0	0.0693	0	0	0	0	0	0	0	0	0
AC109630.1	0.0152	0	0	0	0	0	0.0687	0	0	0	0	0	0	0	0	0	0	0	0	0	0	0	0.0105	0	0	0.0132	0.0136	0.0112	0	0.0153	0	0	0	0.022	0	0	0	0	0	0	0	0	0	0	0	0	0	0	0.0185
AC025674.2	0	0	0	0	0	0	0	0	0	0	0	0	0	0	0	0	0	0	0	0	0	0	0	0	0	0	0	0	0	0	0	0	0	0	0	0	0	0	0	0	0	0	0	0	0	0	0	0	0
AC106706.2	0	0	0	0	0	0	0	0	0	0	0	0	0	0	0	0	0	0	0	0	0	0	0	0	0	0	0	0	0	0	0	0	0	0	0	0	0	0	0	0	0	0	0	0	0	0	0	0	0
LINC01927	0	0.0175	0	0	0	0	0	0	0	0	0	0	0	0	0	0	0	0	0	0	0	0	0	0	0	0	0	0	0	0	0	0	0	0	0	0	0	0.018	0	0	0	0	0	0	0	0.0191	0	0	0
FGF10-AS1	0	0.0181	0	0	0	0	0	0	0	0	0	0	0	0	0	0	0	0	0	0	0	0	0	0	0.0326	0	0	0	0	0	0	0	0	0	0	0	0	0	0	0	0	0	0	0.0219	0	0	0	0	0
LINC01213	0	0	0.0214	0.0506	0.0292	0.0489	0.0322	0	0.0303	0	0	0	0.0296	0.0474	0	0.0239	0	0.0399	0.0463	0	0	0	0	0.0662	0.0359	0	0.0254	0.021	0	0.1436	0.0317	0	0	0	0.0912	0	0	0.0206	0	0	0.027	0	0	0	0	0	0.0287	0	0
AL161652.1	0	0	0	0	0	0	0	0	0	0	0	0	0	0	0	0.0431	0	0	0	0	0	0	0	0	0	0	0	0	0	0	0	0	0	0	0	0	0	0	0.0398	0	0	0	0	0	0	0	0	0	0
LINC01538	0	0	0.0117	0	0	0.0267	0	0	0	0	0	0	0	0.0129	0	0	0	0	0	0	0	0	0	0	0	0	0	0	0	0	0	0	0	0	0	0	0	0	0	0	0	0	0	0	0	0	0	0	0
GK-IT1	0	0.2596	0.0927	0.9868	0	0.6356	0.2786	0.1287	0.2627	0.3903	0.4699	0.1317	1.1548	0.308	0.3202	0.1036	0	0.1729	0.2007	0	0.5764	0	0.1705	0.4781	0.1555	0.8561	1.8733	0.7266	0.2296	0.3731	0	0.7586	0.5269	0.5353	0.1316	0.925	0.3754	0.3568	0.2868	0.1292	0.3503	0.7497	0.8577	0.4179	0.2509	0.2849	0.4969	0.2325	0.9015
AC006063.4	0	0	0	0	0	0	0	0	0	0	0	0	0	0	0	0	0	0	0	0	0	0	0	0	0	0	0	0	0	0	0	0	0	0	0	0	0	0	0	0	0	0	0	0	0	0	0	0	0
AL121888.2	0	0	0	0.1296	0	0	0	0	0	0	0	0	0	0	0	0	0	0.1021	0.1186	0	0	0	0.1007	0	0	0.0632	0	0	0	0	0	0	0	0	0	0	0	0	0	0	0.069	0	0	0	0	0	0	0	0
AC008894.1	0	0	0	0	0	0	0	0	0	0	0	0	0	0	0.1732	0	0	0	0	0	0	0	0	0	0	0	0	0	0	0	0	0	0	0	0	0	0	0	0	0	0	0	0	0	0	0	0	0	0
LINC00113	0	0	0	0	0	0	0.0905	0	0	0	0	0	0	0	0	0	0.1593	0	0	0	0	0	0	0	0	0.0695	0	0	0	0	0	0	0	0	0	0	0	0	0	0.084	0	0	0	0	0	0	0	0	0
AC005609.1	0.0795	0	0	0	0	0	0	0	0	0	0	0	0	0	0	0	0	0	0	0	0	0	0	0	0.1	0	0	0	0	0	0	0	0	0	0	0	0	0	0	0	0	0	0	0	0	0	0	0	0
LINC01488	1.4706	0.2313	0.03	37.1896	0.174	1.2269	1.3988	0.0938	0.9148	0.2529	2.3692	0.096	3.4604	0.7151	8.1954	0.0587	6.0461	1.1901	2.8118	0.0727	0.0187	6.6068	1.1735	14.7512	0.0881	13.9876	2.0347	0.0368	0.3161	1.4907	1.7802	0.7577	4.6299	0.2746	0.2558	0.2809	0.1115	7.5211	3.1436	0.9002	10.3823	0.7893	0.5991	0.4822	1.0972	2.2304	2.8775	9.3584	0.8639
AC107223.1	0.0123	0.0043	0	0.0192	0.0063	0.0079	0.0104	0.0032	0.0033	0.0073	0	0.0132	0.0256	0.0103	0	0.0129	0.0031	0.0043	0.0251	0.0075	0.0029	0.0197	0.0085	0.0072	0	0.0214	0.011	0.0045	0.0201	0.0217	0.0274	0.0126	0.0066	0	0.0131	0.0058	0	0.0111	0	0.0129	0.0233	0.0187	0.008	0.0026	0.0157	0.0024	0	0.0203	0.0225
AC011824.3	0	0	0	0	0	0	0	0	0	0	0	0	0	0	0	0	0	0	0	0	0	0	0	0	0	0	0	0	0	0.0877	0	0	0	0	0	0	0	0	0	0	0	0	0	0	0	0	0	0	0
AC125257.1	0	0	0	0	0	0	0	0	0	0	0	0	0	0	0	0	0	0	0	0	0	0	0	0	0	0	0	0	0	0	0	0	0	0	0	0	0	0	0	0	0	0	0	0	0	0	0	0	0
AL049840.6	0	0.0622	0.1333	0.2366	0.1818	0	0.4007	0.1851	0	0.0702	0.0845	0.1895	0.4614	0.5907	0.2303	0	0.1763	0.373	0	0.1435	0	0.4262	0.1226	0	0.1118	0.1539	0.1585	0.7838	0.7431	0.2683	0.1976	0	0.3789	0	0.0947	0.3326	0	0.0642	0.0688	0.3718	0.4199	0.077	0.4627	0.3005	0.1804	0.1366	0.8935	0	0.3242
ZNF790-AS1	0.2098	0.1946	0.1528	0.3396	0.2021	0.127	0.1809	0.225	0.1247	0.2243	0.1643	0.4212	0.2179	0.3488	0.128	0.088	0.196	0.1468	0.2206	0.0897	0.1555	0.2072	0.2001	0.1528	0.2019	0.2887	0.1706	0.1044	0.3613	0.1367	0.3088	0.1642	0.1316	0.2318	0.2433	0.2079	0.125	0.3387	0.1719	0.452	0.3441	0.2675	0.1178	0.3288	0.1316	0.3084	0.0869	0.2207	0.1876
AC025946.1	0	0	0	0	0	0	0	0	0	0	0	0	0	0	0	0	0	0	0	0	0	0	0	0	0	0	0	0	0	0	0	0	0	0	0	0	0	0	0	0	0	0	0	0	0	0	0	0	0
AL355076.2	0	0	0	0.0389	0	0	0	0	0	0	0	0	0.0911	0.0365	0	0	0	0	0	0	0	0	0	0	0	0	0	0	0.0815	0	0	0	0	0	0	0	0	0	0	0	0.0415	0	0	0	0	0	0	0	0.1601
NFE2L1-DT	0	0.0234	0.0502	0.0148	0.0342	0.0287	0.0754	0.209	0.0711	0.0793	0.0795	0.1248	0.0174	0.0973	0.0217	0	0.0498	0.0702	0.0815	0.027	0	0.0267	0.0808	0.0777	0.021	0.0869	0.0447	0.0123	0.0311	0	0.093	0.0342	0.0713	0.0242	0	0.047	0.0508	0.0362	0.0647	0.105	0.0948	0.1305	0.0435	0.0424	0.034	0.09	0.0336	0.0315	0.0407
TCF4-AS2	0	0	0	0	0	0.0945	0	0	0	0	0	0	0	0	0	0	0	0	0	0	0	0	0	0	0	0	0	0	0.1024	0	0	0	0	0	0	0	0	0	0	0	0	0	0	0	0	0	0	0	0
AC118754.1	2.1207	1.5787	0.9946	2.353	0.5426	0.7957	1.3451	1.6566	1.832	0.5235	1.1345	1.4135	1.6521	1.3219	1.3744	2.556	2.3676	0.5565	0.8613	1.0708	1.1132	0.6358	0.7316	0.6155	2.0018	1.1482	1.537	0.3898	1.6014	0.6672	2.506	0.8139	2.2614	0.3829	1.1299	2.6052	0.4028	1.8187	2.0517	1.5255	0.7516	0.9193	1.3805	0.5604	1.3459	2.0379	0.6665	1.7463	2.2569
LATS2-AS1	0	0	0	0	0	0	0	0	0	0	0	0	0	0	0	0	0	0	0	0	0	0	0	0	0	0	0	0	0	0.0781	0	0	0	0	0	0	0	0	0	0.1624	0	0.0673	0	0	0	0	0	0	0.0944
AL135999.3	0.4228	0.5924	0.6345	0.1608	0.4945	0.2072	0	0	0.7064	0.6203	0.0574	0.7729	0.2509	0.3012	0.0783	1.266	0.7192	0.8452	0.1962	0.4879	0.3945	0	0.9168	0.8882	0.3041	0.8894	0.862	0.1332	0.4491	0.1824	1.2762	0.8654	0.1288	0.1745	0.4505	0.5653	0.9177	0.4362	0.4674	1.011	0.1712	2.0944	0.4718	0.5107	0.184	0.3714	0.3644	0.3979	1.1018
AC026790.1	0	0	0	0	0	0	0	0	0	0	0	0	0	0	0	0	0	0	0	0	0	0	0	0	0	0	0	0	0	0	0	0	0	0	0	0	0	0	0	0	0	0	0	0	0	0	0	0	0
AC021231.1	0	0.0256	0	0	0	0	0	0	0	0	0	0	0	0	0.0474	0	0	0	0	0	0	0	0	0	0	0.0317	0	0	0	0.0736	0	0	0	0	0	0	0	0.0264	0.0283	0	0	0	0	0	0	0	0	0.0344	0.0889
AC068205.1	0	0	0	0	0	0	0	0	0	0	0	0	0	0	0	0	0	0	0	0	0	0	0	0	0	0	0	0	0	0	0.0446	0	0	0	0	0	0	0	0	0	0	0	0	0	0	0	0	0	0
AC095057.3	0.4239	0.5346	0.2226	0.4515	0.3904	0.0364	0.3823	0.3973	0.3155	0.2009	0.1209	1.356	0.5283	1.1273	0.3296	0.462	0.7151	0.3559	0.4132	0.2397	0.0791	0.0678	0.2047	0.4593	0.5335	0.4773	0.3781	0.3428	1.6152	0.5121	0.66	0.1301	0.2712	0.6123	0.3162	0.3174	0.1288	0.3673	0.1312	1.1087	0.2003	0.5145	0.3311	1.0037	0.1722	0.5865	0.8099	0.5186	0.3609
AC087190.2	0	0.0456	0	0	0	0	0	0	0	0	0	0	0	0	0	0	0	0	0	0	0	0	0	0.0504	0	0	0	0	0.0605	0	0	0	0.1389	0	0	0	0	0	0	0	0	0	0	0	0	0.0501	0	0	0
LINC01003	2.6411	3.0971	1.3769	2.0235	1.7355	1.5498	2.4765	4.0538	1.8326	2.6355	1.3749	4.9808	2.3102	3.9973	1.1171	1.7482	1.4898	2.9959	2.439	2.0887	1.4009	3.8675	2.7432	2.2594	2.5193	1.9026	3.3975	1.4513	3.1523	1.4275	2.8446	1.3089	1.4823	3.4536	1.3923	2.8884	1.8869	1.3653	1.8074	3.7523	1.8656	3.76	1.0859	1.5752	1.6656	1.9235	1.0065	1.7268	1.3863
LINC00601	0	0	0	0	0	0	0	0	0	0.0332	0	0	0	0	0.0544	0	0	0	0	0	0	0	0	0	0	0	0.0375	0	0.078	0	0	0	0	0	0	0	0	0	0	0	0	0	0	0	0	0	0	0	0
LINC01475	0	0.0376	0	0	0	0	0	0	0	0	0	0	0.0557	0	0	0	0	0	0	0	0	0	0	0	0	0	0	0	0	0	0	0	0	0	0	0	0	0	0	0	0	0	0	0	0	0	0	0	0
PKP4-AS1	0	0.0117	0.0063	0.0148	0	0.0286	0.0377	0	0	0	0.0079	0	0.052	0.0208	0.0108	0.007	0.0083	0.0117	0	0.0067	0	0	0.0115	0.0065	0.0105	0.0072	0.0223	0.0307	0.0233	0.0252	0	0	0	0	0.0089	0	0.0085	0.006	0.0129	0.0087	0.0237	0.0072	0.0072	0.0071	0	0.0128	0.0084	0.0236	0
AL390243.1	0	0	0	0	0	0	0	0	0	0.0547	0	0	0	0	0	0	0	0	0	0	0	0	0	0	0	0	0	0	0	0	0	0	0	0	0	0	0	0	0	0	0	0	0	0	0	0	0	0	0
AL390816.2	0	0	0	0	0	0	0	0	0	0	0	0	0	0	0	0	0.0152	0	0	0	0	0	0	0	0	0	0	0	0.0998	0	0	0	0	0	0	0	0	0	0	0	0.0145	0	0	0	0	0	0	0	0.0187
AC090844.2	0.6098	0.5341	0.8771	1.8495	0.5201	0.7409	0.8022	0.741	0.7565	0.6825	0.6283	2.8723	0.4223	0.4646	0.3952	0.8522	1.1095	0.9957	1.2384	1.2316	0.4268	1.4627	0.6312	0.3933	1.0874	0.2201	0.3627	1.0088	3.0701	1.0233	0.7348	0.5722	0.7587	1.0277	1.1372	0.9038	0.7722	0.5505	0.4327	1.5951	1.537	1.1896	1.1027	0.3868	0.7741	0.7814	0.46	0.287	0.4327
OSTN-AS1	0.3402	0.1192	3.0631	0.9058	0.6382	0.4862	0.1918	0.2362	1.0247	0.4031	0.3235	0.9674	1.7667	1.4136	0.2205	0.4754	0.6751	0.3967	0.4605	0.1374	0.1058	0.5439	1.7604	0.4827	0.2141	0.5894	1.3655	0.2084	0.4215	1.1416	0	1.0445	2.9019	0.2457	1.3291	1.6981	0.8041	1.3511	1.0092	0.4745	1.5004	0.4915	0.3937	0.1438	1.3817	0.5666	1.3114	0.6936	1.1722
AC107079.1	0	0	0	0	0	0	0	0	0	0	0	0.1563	0	0	0	0	0	0	0	0	0	0	0	0	0	0.0635	0	0	0	0	0	0	0	0	0	0	0	0	0	0	0	0.0636	0	0.062	0	0.0564	0	0	0
AL009031.1	0	0.0206	0.0442	0.0261	0	0	0	0	0	0.0232	0	0.0627	0.0917	0.0734	0	0	0	0.0412	0.0956	0	0	0	0	0	0	0	0	0	0	0.0592	0	0	0	0	0	0	0	0	0	0	0	0	0	0	0	0	0	0.0277	0
AC011747.1	0.9548	0.1216	0.1303	0.1541	0	0.2233	0.0979	0.2712	0.1846	0.5486	0.5779	0.6479	0.2705	0.0721	0.7875	1.3827	0.3445	1.5792	0.282	0.4207	0	0.1388	1.2577	0.6718	0.1092	0.3008	0.6968	0	0	0.6991	0.3861	0.1777	0.1851	0.3761	0.185	0.9749	0.5276	0.3134	0.2015	0.5449	0	0.7525	1.5067	0	3.2612	0.2002	1.484	0.4084	0
WASIR1	0	0	0	0	0	0	0	0	0	0	0	0	0	0	0	0	0	0	0	0	0	0	0	0	0	0	0	0	0	0	0	0	0	0	0	0	0	0	0	0	0	0	0	0	0	0	0	0	0
AC022405.1	0	0.0666	0	0	0	0	0	0	0	0	0	0	0	0.158	0	0	0	0	0	0	0	0	0	0	0	0.0823	0	0	0	0	0	0	0	0	0	0.089	0	0	0	0	0	0	0	0	0	0	0	0	0
AL035604.1	0	0	0	0	0	0	0	0	0	0	0	0	0	0	0	0	0	0	0	0	0	0	0	0	0	0	0	0	0	0	0	0	0	0	0	0	0	0	0	0	0	0	0	0	0	0	0	0	0
AC011509.3	0	0.0325	0	0	0	0.0398	0	0	0	0	0	0	0	0	0	0	0	0	0.0754	0	0	0	0	0	0	0	0	0	0	0	0	0	0	0	0	0	0	0	0	0	0	0	0	0	0	0	0	0	0.0565
AC005076.1	1.4042	1.2866	0.8916	0.7191	0.608	0.5095	0.9135	0.8438	1.3782	0.8107	0.565	1.3823	0.2244	0.8978	0.35	1.7661	0.8576	1.4362	0.5265	1.3526	0.8568	0.5182	0.7826	1.3377	0.4758	1.2633	0.9636	0.1588	0.7028	0.4894	1.3816	0.2764	0.9215	1.0142	0.3453	1.3144	0.5471	0.8971	1.1704	1.1867	0.2042	1.6389	0.375	0.8221	0.4388	0.7474	0.4889	0.4574	1.2481
LINC02335	0	0	0	0	0	0	0	0	0	0	0	0	0	0.0618	0	0	0	0	0	0	0	0	0	0	0	0.1289	0	0	0	0	0	0	0	0	0	0	0	0	0	0	0	0	0	0	0	0	0	0	0
AL136172.1	0	0	0	0.0937	0	0	0.0397	0	0	0.0834	0	0.0375	0	0.0292	0	0.0295	0	0	0	0	0	0	0.0485	0.0272	0	0.0305	0	0	0	0	0	0.072	0	0	0	0	0	0	0.0272	0	0	0.0305	0	0.0595	0.0357	0	0	0	0
AC015911.3	0.1733	0.1214	0.2167	1.1793	0.2956	0.1486	0.7165	0.4813	0.0614	0.2282	0.0549	0.6776	0.9	3.3605	0.3744	0.0484	0.5732	0.485	0.7508	0.14	0	0.5542	0.279	0.4024	0.2908	0.7506	0.3607	0.2973	0.1074	0.1745	0.1285	0.3547	0	0.2503	0.0616	0.2703	0.1755	0.5006	0.2235	0.1209	0.546	0.1002	0.4011	0.2442	0.0587	0.222	0.1162	0.4349	0
AC091564.7	0	0	0	0	0	0	0	0	0	0	0	0	0	0	0	0	0	0	0	0	0	0	0	0	0	0	0	0	0	0	0	0	0	0	0	0	0	0	0	0	0	0	0	0	0	0	0	0	0
AC004846.1	0.0322	0.1577	0.0965	0.2569	0.0494	0.0276	0.3082	0.4354	0.0342	0.0889	0.0765	0.2229	0.1169	0.3608	0.0417	0.0404	0.1277	0.0675	0.2612	0.0649	0	0.0514	0.0333	0.0871	0.1417	0.195	0.0574	0.1419	0.0448	0.0486	0.1073	0.0329	0.0686	0.209	0.1028	0.1505	0.0652	0.2322	0.0871	0.1009	0.1368	0.0558	0.1396	0.0136	0.0653	0.0865	0.0485	0.0454	0.1369
WT1-AS	0.0353	0.0124	0.0066	0.0157	0.018	0	0.0895	0.0459	0	0	0	0.0094	0	0.0147	0.0229	0.0074	0	0.0123	0.0287	0	0	0.0141	0.0061	0.0068	0.0111	0.0306	0	0.013	0.0082	0.0089	0	0	0	0.0127	0	0.0083	0.0089	0.0064	0.0068	0.0092	0.0083	0.0076	0	0	0	0	0	0	0
LINC00378	0	0	0.0108	0	0	0.0124	0	0	0	0	0	0	0	0	0	0	0	0	0	0	0	0	0	0	0	0	0	0	0.0134	0	0	0	0	0	0	0	0	0	0	0	0	0	0	0	0	0.0111	0	0	0
ZNF236-DT	1.9692	1.7246	0.8525	1.4454	1.8215	2.2734	2.3485	3.5498	1.6911	1.2266	1.5487	2.625	1.6914	1.3534	1.8162	1.9051	1.0147	2.014	2.0918	1.8662	2.085	1.635	1.7769	1.1725	2.7168	1.6075	2.466	2.7008	2.1118	1.6014	2.7798	1.7054	2.1806	2.2975	1.6141	2.4457	2.0332	1.1213	1.7879	2.9717	2.4339	1.4774	2.1694	1.217	1.4613	1.3101	1.9424	1.5324	1.6581
AC110772.2	0.0303	0	0	0	0	0	0.0342	0.0316	0	0	0	0	0	0	0	0	0	0	0	0	0	0	0	0	0	0.0788	0	0	0	0	0	0	0	0.0438	0	0	0	0	0	0	0	0	0	0.0256	0	0	0	0.0285	0.0369
AC007491.1	0	0	0	0	0	0	0	0	0	0	0	0	0	0	0	0	0	0	0	0	0	0	0	0	0	0	0	0	0.0174	0	0	0	0	0	0	0	0	0	0	0	0	0	0	0	0	0	0	0	0.0455
AC009682.1	0	0.0673	0	0	0	0	0.0361	0	0	0	0	0	0	0.0532	0	0	0	0	0	0	0	0	0	0	0	0.0277	0	0.0235	0.0298	0.0322	0	0	0	0	0	0	0	0	0	0	0	0	0	0	0	0	0	0	0
AC100830.1	0.061	0.0641	0.0457	0.1353	0.0312	0.1046	0.2406	0.0635	0.0324	0	0.058	0.2275	0	0.2027	0.1185	0.0511	0.0907	0.0427	0.1486	0.0492	0.0853	0.1462	0.0421	0.0708	0.1151	0.1056	0.0272	0.0224	0.0567	0.0921	0.0678	0	0	0.044	0.1624	0.0856	0.0309	0.1541	0.0472	0	0.1728	0.1057	0.1587	0.0258	0.0619	0.0469	0.1839	0.0861	0.1483
AL589863.2	0	0.1297	0.0463	0.1643	0	0	0	0	0.0656	0	0	0	0.1922	0.1538	0.08	0.1034	0.3673	0	0	0.0997	0	0	0.0426	0	0	0	0.1101	0.0454	0.1147	0	0.0686	0.1894	0.2631	0.0891	0.3287	0.1155	0.0625	0.2227	0.1432	0.0645	0.1749	0	0.1071	0.0522	0.0626	0.0474	0.2482	0.0581	0.1501
AC114810.1	7.1539	3.5595	3.1898	2.1167	5.3052	5.424	3.9749	5.0754	8.5984	5.4878	4.7332	8.4031	2.8001	6.5489	6.5851	5.7375	9.8774	6.8199	2.6951	8.0408	2.7091	3.4815	6.7964	3.9323	4.0453	2.6046	2.6821	1.8295	2.5054	6.3676	8.879	4.4569	7.297	7.3385	9.5012	5.5315	6.6169	8.0866	9.2281	10.631	1.4699	5.4831	6.4793	5.5239	3.6849	10.2822	2.1897	4.6835	4.1614
AC006296.1	0	0	0	0	0	0	0	0	0	0	0	0	0	0	0	0	0	0	0	0	0	0	0	0	0	0	0	0	0	0	0	0	0	0	0	0	0	0	0	0	0	0	0	0	0	0	0	0	0
AL136982.6	0	0	0	0	0	0	0	0.0413	0	0	0	0	0	0	0	0	0	0	0	0	0	0	0	0	0	0	0	0	0	0	0	0	0	0	0	0	0	0	0	0	0	0	0	0	0	0.0305	0	0	0
AC053527.2	0.6443	0.3511	0.4835	0.3177	0.4396	0.2456	0.888	0.9694	0.3045	0.2828	0.2043	0.6871	0.2975	0.4165	0.5568	0.7203	0.6394	0.6012	1.0468	0.347	0.2672	0.4579	0.5928	0.4987	0.5406	0.6202	0.3193	0.4737	0.5989	0.3604	0.7962	0.5129	0.3054	0.7239	0.4577	0.4021	0.5077	0.2068	0.3325	0.6742	0.609	0.4965	0.3107	0.6054	0.3635	0.2752	0	0.1347	0.5225
AC092653.1	0	0	0.1386	0.2459	0	0	0.1041	0	0	0.1459	0	0.197	0	0.5373	0.1197	0	0.0917	0	0.15	0	0	0	0	0.0715	0	0.08	0.0824	0.0679	0	0	0.1027	0	0	0	0	0	0.0936	0.0667	0.0715	0.1933	0	0	0.0802	0.0781	0	0	0	0	0
LINC00385	0	0	0	0	0	0	0	0	0	0	0	0	0	0	0	0	0	0	0	0	0	0	0	0	0	0	0	0	0	0	0	0	0	0	0	0	0	0	0	0	0	0	0	0	0	0	0	0	0
AC018766.1	0	0.071	0.076	0.0899	0	0	0	0.1055	0	0	0.3855	0.1081	0.1052	0.0842	0	0.085	0.1006	0.1418	0.3292	0	0	0	0	0.1569	0	0.3511	0.2712	0	0.1883	0.204	0.2254	0	0	0.1464	0.108	0.2845	0	0.1463	0.0784	0	0	0	0.2638	0	0	0.0779	0	0.1907	0
FAM198B-AS1	0.0348	0.1584	0.0653	0.1004	0.1157	0.0448	0.0981	0.163	0.0185	0.055	0.0496	0.1298	0.0452	0.2096	0.1465	0.0365	0.0777	0.0974	0.0989	0.0211	0	0.0834	0.12	0.0673	0	0.1356	0.0776	0.0895	0.0566	0.0788	0.0387	0.089	0.0742	0.0879	0.1205	0.0733	0.1321	0.0314	0.0606	0.0637	0.0493	0.0377	0.0453	0.0074	0.0265	0.0669	0.0437	0.0655	0.074
AC005042.1	0	0	0	0	0	0	0	0	0	0	0	0	0	0	0	0	0	0	0	0	0	0	0	0	0	0	0	0	0	0	0	0	0	0	0	0	0	0	0	0	0	0	0	0	0	0	0	0	0
LINC02023	0	0	0	0	0	0	0	0	0	0	0	0	0	0	0	0	0	0	0	0	0	0	0	0	0	0.0218	0	0	0	0	0	0	0	0	0	0	0	0	0	0	0	0	0	0	0	0	0	0	0
AC005580.1	0	0	0	0	0	0.0364	0	0	0	0	0	0	0	0	0	0	0	0	0	0	0	0	0	0	0	0	0	0	0	0	0	0	0	0	0	0	0	0	0	0	0	0	0	0	0	0	0	0	0.0516
AC005019.2	0	0.0408	0	0	0	0	0	0	0	0	0	0	0	0	0	0	0	0	0	0	0	0	0	0	0	0	0	0	0	0.1759	0	0	0	0	0	0	0	0	0	0	0	0	0	0	0	0	0	0	0
AC104640.1	0	0	0	0	0	0	0	0	0	0	0	0	0	0	0	0	0	0	0	0	0	0	0	0	0	0	0	0	0	0	0	0	0	0	0	0	0	0	0	0	0	0	0	0	0	0	0	0	0
AL158198.2	0	0	0	0	0.0597	0.0501	0	0.1824	0	0	0	0	0	0.0485	0	0.049	0.0579	0	0	0.0472	0	0	0	0.0452	0	0.0506	0.0521	0	0	0	0	0	0.1245	0	0.0622	0	0.0591	0	0	0	0	0	0.0507	0	0	0	0	0	0
AC027688.2	0.096	0.0672	0.144	0.4259	0	0.2469	0.1082	0.1999	0.3061	0.1516	0.0913	0.6141	0.7975	0.319	0	0.1609	0.1905	0.5373	0.3118	0.2326	0.0896	0	0.2649	0.8914	0.1208	0.1663	0	0.0706	0	0.773	0.5337	0.3929	0	0.4159	0.4091	0.7186	0.0972	1.0396	0.2228	0.5021	0.1814	0.6656	0.1666	0.8116	0.2924	0.2951	0	0.5419	0.2335
AC006364.1	0	0	0.0327	0	0	0.0125	0	0	0	0.0115	0	0	0	0.0121	0	0.0122	0	0	0	0	0	0	0	0	0	0	0	0	0.0135	0	0	0	0	0	0	0	0	0	0	0	0	0	0.0252	0	0	0	0	0.0137	0
AC140481.1	0	0	0	0	0	0	0	0	0	0	0	0	0	0	0	0	0	0	0	0	0	0	0	0.0229	0	0	0	0	0	0	0	0	0	0	0	0	0	0	0	0.031	0	0	0	0	0	0	0	0	0
LINC02359	0	0.0076	0	0	0.0056	0.0047	0	0.0114	0	0	0	0	0	0	0	0	0.0054	0	0	0	0	0	0	0	0	0	0	0	0.0101	0	0	0	0	0	0.0058	0	0	0.0039	0	0	0	0	0	0	0	0	0	0	0
AC022182.2	0	0.12	0	0	0	0	0.0644	0.1784	0	0.0451	0	0	0	0.1423	0.074	0.0479	0	0.0799	0.1855	0.0461	0	0	0.0394	0.0884	0.0719	0	0.2037	0.084	0.0531	0.115	0	0	0	0.1649	0.1217	0	0	0.0412	0.0442	0.1792	0.3777	0.1485	0.0496	0	0	0	0	0.0537	0.2777
AC067852.1	0	0	0	0	0	0	0	0	0	0	0	0	0	0	0	0	0	0	0	0	0	0	0	0	0	0	0	0	0	0	0	0	0	0	0	0	0	0	0	0	0	0	0	0	0	0	0	0	0
AC104564.3	0.5273	0.0739	0.1583	0.2808	0	0.1809	0	0.6591	0	0.2499	0.2006	0.3374	0	0.7012	0.1367	0	0.4186	0.4428	0.3427	0.0852	0	0	0.2911	0.3265	0	0.5482	0.0941	0.3877	0.098	0.3185	0.8211	0.2159	0.2249	0	0.4495	0.1974	0	0.914	0	0.2207	0.0997	0.1829	0	0.2676	0.1071	0.0811	0.2121	0.4963	0
AL109838.1	0	0	0.1301	0.056	0	0.0406	0	0.2134	0.0503	0.0498	0.045	0.0672	0.2456	0.0262	0.0613	0.5948	0.0626	0	0.1281	0.0127	0.0588	0.3025	0.2393	0	0	0.0137	0	0.0464	0.044	0.1587	0	0.0161	0.1681	0.0228	0.168	0.059	0.016	0.0455	0	0	0.1192	0	0.2189	0.0533	0	0.0364	0.0317	0	0.0575
AL008582.1	0.4438	0.0777	0.0833	0.197	0	0	0	0.5778	0.118	0.1753	0.1055	0.7099	0	0	0.4314	0.093	0	0	0	0.1793	0	0	0	0.1718	0.1396	0.0961	0	0.1632	0.6187	0	0	0	0.2366	0.1603	0	0	0	0	0	0.2322	0.1049	0.1924	0	0.1877	0.1127	0	0.1116	0.1044	0
AC009154.1	0	0	0	0	0	0	0	0	0	0	0	0	0.1003	0	0	0	0	0	0	0	0	0	0	0	0	0	0	0.071	0	0	0	0	0	0	0	0	0	0	0	0	0	0	0	0	0	0	0	0	0
AC020907.4	0.1865	0.0653	0.1399	0.0828	0.0954	0.08	0.1051	0.0971	0	0.221	0.0887	0.0994	0.4842	0.9298	0	0	0	0.261	0	0.1506	0.087	0.1491	0	0.2165	0.1173	0.3231	0.0832	0.0685	0.7799	0.0939	0.1037	0.0954	0	0.2694	0	0.4363	0	0	0	0	0.3525	0	0.2428	0	0.0947	0	0.6564	0.351	0.1134
LINC02696	0	0.0133	0.0142	0.0084	0.0097	0	0.0107	0.0692	0	0.015	0.0542	0.0101	0.0099	0.0473	0	0.008	0.0094	0.0133	0.0154	0.0153	0	0.0304	0.0196	0.022	0.0597	0	0.0085	0	0.0265	0	0	0	0	0.0685	0.0101	0	0	0.0137	0.0441	0.1092	0.0269	0	0.0247	0.008	0	0.0219	0	0.0089	0.0462
AC011477.1	0.8519	0.8581	0.3196	1.6542	0.3814	0.4567	1.0207	0.9428	0.2265	0.5889	0.5571	0.4543	1.1062	1.1949	0.2761	0.3572	0.7926	0.5962	0.7786	0.4302	0.0994	0.596	0.5879	0.4534	0.5361	1.2454	0.5225	0.5872	0.9898	0.2681	1.4805	0.545	0.2271	1.1537	0.6241	1.0466	0.8091	0.9229	0.6182	0.7243	0.6039	0.5078	0.3697	0.4953	0.4326	0.7368	0.7497	0.2506	0.0648
AC022387.2	0.467	0.2026	0.2336	0.4146	0.1821	0.3243	0.6019	0.9729	0.7567	0.5798	0.4231	0.4032	0.1386	0.3697	0.1153	0.7646	0.3311	0.5914	0.2891	0.4492	0.166	0.7468	0.4144	0.5337	0.14	0.3661	0.2976	0.3925	0.2481	0.1567	0.2226	0.7512	0.6641	0.3855	0.3555	0.7911	0.4957	0.3855	0.7574	0.3723	0.1892	1.0991	0.3861	0.3197	0.3388	0.2907	0.1342	0.1884	0.1623
AC018462.1	0.0534	0.0561	0.0802	0.1185	0	0.0687	0.0301	0.1391	0.0568	0.0633	0	0.057	0.0555	0.1332	0	0.2016	0.053	0.0374	0.0434	0.0647	0.0249	0.0427	0.1106	0.062	0.1009	0.1388	0.0953	0.0393	0.0248	0.1882	0.2079	0	0	0	0.1992	0.15	0	0.1157	0.062	0.1677	0.1515	0.0463	0.0464	0.0452	0.0542	0.0205	0.1612	0.0251	0.0325
AC004837.2	0	0.094	0.0503	0.1191	0.1373	0	0.0756	0.0699	0	0.053	0	0	0.0697	0.2788	0.087	0.0562	0.0666	0.0939	0	0	0	0	0	0	0.0844	0.2325	0.1197	0.0493	0.0624	0.0675	0	0	0	0	0	0.0628	0	0.0969	0.1558	0	0.0634	0	0	0	0.0681	0	0.3374	0.0631	0
AC009117.2	0	0	0	0	0	0.0198	0	0	0	0	0	0	0	0	0	0	0	0	0	0	0	0.0369	0	0	0	0	0	0	0	0.0464	0	0	0	0	0	0	0	0	0	0	0	0	0	0	0	0	0	0	0.0281
AL450468.2	0	0.0182	0.0195	0	0	0	0	0	0	0	0	0	0	0	0	0	0	0	0.0422	0	0	0	0	0	0.0654	0	0.0232	0	0.0724	0	0	0	0	0	0	0.0243	0	0.0187	0.0201	0.0272	0.0245	0	0	0	0	0	0	0	0
AC011369.1	0	0	0.0169	0	0	0	0	0	0	0	0	0	0	0	0	0	0	0	0	0	0	0	0	0.0174	0	0	0.0201	0	0.0209	0	0	0	0	0	0	0	0	0	0	0	0	0	0	0	0	0	0	0	0
AL606500.1	0.1202	0.8141	0.0301	0	0.041	0.2749	0.0904	0.2087	3.1523	5.5707	0.1143	0.5555	0.0416	0.0333	0.0519	0.4031	0.3976	1.2336	0.1302	0.0971	0.4113	1.6657	2.267	0.2481	6.3035	0.4165	0.0715	0.0589	0.0372	1.1698	1.5596	1.3122	0.2563	0	0.0854	0.1875	0.0406	11.1689	0.155	0.3354	1.7798	0.0347	0.6607	1.0165	2.4004	0	2.9818	0.0377	0.0487
AL121890.2	0	0	0	0	0	0	0.1189	0.1098	0	0.0833	0	0.2249	0	0.3506	0	0	0	0	0	0.0852	0	0	0	0	0	0	0	0	0.196	0	0	0	0	0	0.1124	0.1974	0	0	0	0.1103	0	0	0	0	0	0	0	0	0
AC007652.2	0	0	0	0	0	0.0776	0	0	0	0	0	0	0	0	0	0	0	0	0	0	0	0	0	0	0	0	0	0	0	0	0	0	0	0	0	0	0	0	0	0	0	0	0	0	0	0	0	0	0.055
SYNJ2-IT1	0	0	0	0	0	0	0	0	0	0	0	0	0	0	0	0	0	0	0	0	0	0	0	0	0	0	0	0	0.0761	0.0824	0	0	0	0	0	0	0	0	0	0	0	0	0	0	0	0.0629	0	0	0
AC090114.2	0.5631	0.5504	0.2295	0.7405	0.5621	0.2862	1.3875	1.2527	0.3622	0.5657	0.2777	1.594	0.5488	1.1845	0.3424	0.3847	0.4898	0.5449	0.7906	0.191	0.2141	0.4447	0.4365	0.296	0.7088	0.7528	0.4651	0.4703	1.2535	0.434	0.6418	0.3487	0.2076	0.5523	0.8667	0.898	0.2465	0.3364	0.3874	0.691	0.6702	0.3255	0.5129	0.4409	0.3883	0.31	0.3426	0.53	0.7103
LINC01615	0	0.0153	0.0164	0	0	0.0188	0.0986	0.0228	0	0	0.0208	0	0	0.0182	0	0	0	0	0	0.0353	0.0204	0.035	0.0453	0.0169	0.0275	0.0379	0.0195	0.0322	0.061	0.066	0	0	0	0.0316	0.0233	0	0.0221	0	0.0338	0	0	0	0	0	0	0	0	0.0617	0
CCDC37-DT	0	0	0	0	0	0	0	0	0	0	0	0	0	0	0	0	0	0.0579	0	0	0	0	0	0	0	0	0	0	0	0	0	0	0	0	0	0	0	0	0	0	0	0	0	0	0	0	0	0	0
AL583827.1	0	0	0.0144	0.0085	0	0	0	0	0	0	0.0091	0	0	0	0	0.008	0.0571	0.0268	0	0	0	0	0.0132	0.0148	0.0121	0.0249	0.0085	0.0775	0	0	0	0	0	0.0277	0	0.0359	0.0485	0.0069	0.0148	0	0.0272	0.0083	0	0	0.0097	0.0147	0.0193	0	0.035
C2orf27A	0.0484	0.0969	0.0363	0.3622	0.0283	0.0712	0.1014	0.0504	0.0221	0.082	0.0197	0.1106	0.0575	0.1322	0.0538	0.029	0.0755	0.029	0.2922	0.1229	0.0065	0.1438	0.0477	0.0857	0.0435	0.0539	0.0555	0.0712	0.1221	0.0627	0.1154	0.085	0.059	0.1499	0.14	0.1554	0.1121	0.1149	0.0375	0.123	0.1961	0.036	0.048	0.0234	0.007	0.0213	0.0487	0.0456	0.0421
HOXA-AS3	0	0	0	0	0.0084	0	0	0	0	0	0	0	0	0	0	0	0	0.0115	0	0	0	0	0	0	0	0	0	0	0	0	0	0	0.0175	0	0	0	0	0.0059	0	0	0	0	0	0	0	0	0	0	0
MIR124-1HG	0	0	0	0.0082	0	0	0	0.0383	0	0	0	0	0	0	0	0	0	0	0	0	0	0	0	0	0	0	0	0	0.0085	0.0092	0	0	0	0	0	0	0	0	0	0	0	0	0	0	0	0	0	0	0
AP002449.1	0.2069	0.5074	0.1553	0.0918	0.6353	0.5324	0.8166	0.8621	0.33	0.0817	0.0984	0.4413	0.2149	0.258	0.1341	0.2602	0.2053	0	0.3362	0.3343	0	0	0.2856	0.2402	1.0417	0.4481	0.7383	0.6086	1.5385	0.4167	0.3452	0.4236	0	0.4483	0.3307	0.2905	0.4192	0.3736	0.4004	0.433	0.7823	0.1794	0.5388	0.175	0.3152	0.1591	1.3527	0.5842	0
AC098656.1	0	0	0	0.045	0	0	0	0.0528	0	0	0	0	0	0	0	0	0.0503	0	0	0.0409	0	0	0	0	0	0	0.0452	0	0	0	0.0563	0	0	0	0	0	0	0	0	0	0	0	0	0	0	0	0	0	0
AL034422.1	0	0	0	0	0	0	0	0	0.0387	0	0	0	0	0	0	0	0	0	0	0	0	0	0	0	0	0.0315	0	0	0.0338	0	0	0	0	0	0	0	0	0	0	0	0	0.0316	0	0	0	0	0	0	0
EGFLAM-AS2	0	0	0	0	0	0	0	0	0	0	0	0	0	0	0	0	0	0	0	0	0	0	0	0	0	0	0	0.0175	0	0.0478	0	0	0	0	0	0	0	0	0	0	0	0	0	0	0	0	0	0	0.0289
AC138305.1	0	0	0	0	0	0	0	0	0	0	0	0	0	0	0.0268	0	0	0	0	0	0	0	0	0	0.026	0.0179	0	0	0	0	0	0	0	0	0	0	0	0	0	0	0	0	0	0	0	0	0	0	0
AC010387.1	0	0	0	0	0	0	0	0	0	0	0	0	0	0	0	0	0	0	0	0	0	0	0	0	0	0	0	0	0	0	0	0	0	0	0	0	0	0	0	0	0	0	0	0	0	0	0	0	0
AL359710.1	0.1174	0.0274	0.0098	0.0347	0.0134	0.0336	0.0294	0	0.0416	0.0309	0	0.0278	0.0271	0	0	0.0328	0.0388	0.073	0	0	0	0.1043	0.054	0.0202	0.0328	0.0113	0.0116	0.0576	0.0364	0.0657	0.0145	0.0267	0.0835	0.0942	0	0.0122	0.0132	0.0283	0.0202	0.0137	0.0493	0.0452	0.0906	0.0221	0.0662	0.0702	0.0656	0.0614	0
AC092848.1	0	0	0	0	0	0	0	0	0	0	0	0	0	0	0	0	0	0	0	0	0	0	0	0	0	0	0	0	0	0	0	0	0	0	0	0	0	0	0	0	0	0	0	0	0	0	0	0	0
AL365181.4	0	0	0	0	0	0.0769	0.1011	0.0934	0	0	0	0	0	0	0	0	0	0	0	0	0	0	0.0619	0	0	0	0	0	0	0	0.0997	0	0	0.1295	0	0	0	0.0647	0	0	0.0847	0	0	0.0758	0	0	0	0	0
AC090519.1	0.0749	0	0	0	0	0	0	0	0	0	0	0	0	0	0	0	0	0	0	0	0	0	0	0	0	0	0	0	0	0	0	0	0	0	0	0	0	0.0541	0	0	0	0	0	0	0	0	0	0.0705	0
ACTN1-AS1	0	0	0.1179	0	0	0.0449	0.0591	0.0546	0.1114	0	0	0.2794	0	0	0	0.0439	0	0	0	0.0847	0	0	0	0.0406	0.1319	0.0454	0.0467	0	0	0.3693	0	0.1073	0	0	0.1117	0.049	0	0.0378	0.0811	0.0548	0	0	0.0455	0	0	0.0806	0	0	0.1274
ASH1L-IT1	0	0.1534	0	0	0.2241	0	0	0	0	0	0	0	0	0.3639	0	0	0	0	0	0	0	0	0	0	0	0	0.0976	0	0	0.3306	0	0	0	0	0	0	0	0	0	0	0	0	0.095	0	0	0	0	0	0
AC004672.1	0	0.0329	0	0.0208	0	0	0	0	0	0.0186	0	0	0.0732	0	0.0304	0	0	0	0	0	0	0.0376	0	0.0182	0	0	0	0	0	0	0	0	0	0	0.025	0	0	0	0	0.0246	0	0	0	0	0.0715	0	0.0236	0	0
LINC01892	0	0	0	0.0155	0	0	0	0	0	0	0	0	0	0	0	0	0	0	0.0284	0	0	0	0	0	0	0	0	0	0	0	0	0	0.0373	0	0	0	0	0	0	0	0	0.0303	0	0	0	0	0	0.0164	0
FRMD6-AS2	0	0	0	0	0	0	0.0603	0	0	0	0.0509	0	0	0	0	0	0	0	0	0	0	0	0	0	0	0	0	0	0	0	0	0	0	0	0	0	0	0	0.0414	0	0	0	0.0464	0	0	0	0	0	0
AC078842.2	0	0.0182	0	0	0	0	0	0	0	0	0	0	0	0	0	0	0	0	0	0	0.1211	0	0	0	0	0	0	0	0	0	0	0	0	0	0	0	0	0	0	0	0	0	0	0	0	0	0	0	0
AC024909.1	0.7605	0.4567	0.3261	0.1736	0.3558	0.2236	0.4165	0.7016	0.7162	0.2403	0.3926	0.6951	0.1354	0.7043	0.169	0.4919	0.4528	0.4257	0.3883	0.3686	0.3853	0.2432	0.4048	0.6054	0.629	0.3765	0.6978	0.4154	0.3837	0.2625	0.8941	0.3781	0.5097	0.5022	0.7872	0.2237	0.1981	0.2825	0.3027	0.4319	0.1027	0.5086	0.264	0.588	0.2868	0.1837	0.2404	0.2249	0.3964
AC073257.1	0.0857	0.9406	0.3001	0.1268	0.1461	0.3184	0.6441	0.3272	0.5466	0.0451	0.3531	0.2437	0.3857	0.3323	0.1481	0.0479	0.1134	0.5197	0.3248	0.1384	0.2132	0.274	0.2168	0.0884	0.4673	0.1979	0.4841	1.134	1.0087	0.1725	0.0953	0.4677	0.4873	0.6601	1.2174	0.1871	0.6365	0.2063	0.619	0.2391	0.4859	0.2229	0.2479	0.0966	0.377	0.2855	0.2011	0.3494	0.139
AC011479.3	0	0	0	0	0	0	0.0585	0	0	0	0	0	0.0539	0.0431	0	0	0	0.0363	0	0	0	0	0.0179	0.0201	0.0327	0.0225	0.0231	0	0.0965	0	0	0	0	0	0	0.0243	0.0263	0.0187	0	0.1086	0.049	0.0225	0.045	0	0.0527	0	0	0.0244	0
DLEU2	0.1601	0.1033	0.1675	0.1832	0.1121	0.1084	0.1805	0.193	0.1344	0.0898	0.1042	0.2515	0.2669	0.2345	0.0983	0.1095	0.1463	0.1768	0.1916	0.0681	0.1218	0.0741	0.1657	0.1728	0.1166	0.2226	0.2405	0.1301	0.2584	0.1781	0.253	0.0948	0.1797	0.1278	0.1257	0.2129	0.0939	0.1734	0.1989	0.1763	0.1712	0.1899	0.1682	0.1282	0.077	0.1425	0.1567	0.218	0.0768
AL451081.1	0	0	0	0	0	0	0	0	0	0	0	0	0	0	0	0	0	0	0	0	0	0	0	0	0	0	0	0	0	0	0	0	0	0	0	0	0	0	0	0	0	0	0	0	0	0	0	0	0
AL590822.1	0.1504	0.3162	0	0.8012	0	0	0.1696	0.3134	0.3199	0.3565	0.1431	0.6417	0.9375	0.3751	0	0	0.1493	0.2105	1.222	0	0	0	0	0.1164	0	0.1303	0.2684	0.2212	0	0.1515	0.3346	0.7698	0.3208	0	0.1603	0.2816	0	0.3259	0.1164	0	0	0.3913	0	0.3817	0	0.5782	0.1513	0.1416	1.0978
GPR158-AS1	0	0	0	0	0	0	0	0	0	0	0	0	0	0	0	0	0	0	0	0	0	0	0	0	0	0	0.018	0	0	0	0	0	0	0	0	0	0	0	0	0.0211	0	0	0	0	0	0	0	0	0
AP003037.1	0	0	0	0	0	0	0	0	0	0	0	0	0	0	0	0	0	0	0	0	0	0	0	0	0	0	0	0	0	0	0	0	0	0	0	0	0	0	0	0	0	0	0	0	0	0	0	0	0
AC009262.1	0	0	0	0	0	0	0	0	0	0	0	0	0	0	0	0	0	0	0	0	0	0	0.0161	0	0	0	0	0	0	0.0469	0	0	0	0	0	0.0218	0	0	0	0	0.022	0	0	0	0	0	0	0	0
FUT8-AS1	0.0645	0	0	0.0859	0	0	0.0727	0.2015	0	0	0	0.1032	0.0335	0.1876	0	0.0541	0	0	0.1048	0	0	0	0.089	0	0.0812	0.0279	0.0288	0	0.1199	0.0325	0.1076	0.099	0	0	0.0687	0.0302	0.0327	0.0699	0.0499	0.0337	0.0305	0.028	0.028	0.0273	0.0327	0.0248	0	0.0303	0
BACH1-IT2	0.038	0.1597	0.0855	0.0337	0.0389	0.3584	0.514	0.0396	0.0404	0.03	0.1806	0.1215	0.1184	0.1894	0.0492	0	0.1131	0.1595	0.1234	0	0.0709	0.0607	0.0786	0.0882	0.0478	0.2303	0.1694	0.1396	0.4943	0.153	0.0422	0.1166	0.081	0.4938	0	0.0711	0.077	0.0823	0.0294	0.0795	0.1436	0.0659	0.1978	0.0642	0.1543	0.0584	0.2674	0.1787	0.0924
DNAJC27-AS1	0.339	0.2909	0.2862	0.3535	0.2602	0.1744	0.3249	0.2118	0.4055	0.308	0.3063	0.5874	0.2465	0.2606	0.3076	0.4334	0.2187	0.4625	0.2891	0.3149	0.3954	0.2168	0.2397	0.2558	0.256	0.3817	0.2797	0.1869	0.2993	0.2133	0.4995	0.2776	0.1988	0.3183	0.3251	0.3014	0.2146	0.41	0.1377	0.3015	0.3124	0.5069	0.0441	0.2508	0.2151	0.3257	0.1278	0.2233	0.7936
EGLN3-AS1	0	0	0	0	0	0	0	0	0	0	0	0	0	0	0	0	0	0	0	0	0	0	0	0	0	0	0	0	0	0	0	0	0	0	0	0	0	0	0	0	0	0	0	0	0	0	0	0	0
AC100779.1	0	0	0	0	0	0	0	0	0	0	0	0	0	0	0	0	0	0	0	0	0	0	0	0	0	0	0	0	0	0	0	0	0	0	0	0	0	0	0	0	0	0	0	0	0	0	0	0	0
AP001198.1	0	0	0.0176	0	0.0241	0	0	0	0	0	0	0	0.0244	0.0391	0.0305	0	0	0	0	0	0	0	0.0162	0	0	0.0204	0	0	0	0	0.0261	0.0241	0	0	0	0.022	0	0	0	0	0	0	0	0	0	0.0361	0	0.0221	0.0286
AC108021.1	0	0	0	0	0	0	0	0	0	0	0	0	0	0	0	0	0	0	0	0	0	0	0	0	0	0	0	0	0	0	0	0	0	0	0	0	0	0	0	0	0	0	0	0	0	0	0	0	0
AL162253.2	0.2571	0.2574	0.2481	0.1956	0.1316	0.1103	0.4349	0.2487	0.0976	0.1886	0.0699	0.4113	0.248	0.5038	0.1905	0.308	0.3281	0.5655	0.179	0.2671	0.1543	0.558	0.3422	0.327	0.2543	0.2387	0.2458	0.2431	0.3243	0.1849	0.3268	0.1504	0.235	0.5041	0.2349	0.3782	0.2047	0.5173	0.2274	0.3267	0.5208	0.3185	0.1435	0.0932	0.1492	0.1412	0.2586	0.3803	0.3798
FLJ16779	0	0.0045	0	0	0	0.0055	0	0.0201	0	0	0	0	0	0	0	0	0.0064	0.009	0	0	0	0	0.0177	0	0	0.0111	0.0057	0	0.006	0	0	0	0	0	0	0	0	0.0046	0	0	0	0.0056	0	0	0	0.0099	0	0	0
AC016910.1	0	0	0	0	0	0	0	0	0	0.037	0	0	0.0487	0.039	0	0	0	0	0	0	0	0.075	0.0647	0.0363	0.059	0.0406	0	0	0	0	0	0	0	0	0	0	0	0	0	0	0	0	0	0	0	0.036	0	0	0
AC234644.2	0	0	0	0	0	0	0	0	0.0958	0	0	0	0	0	0	0	0	0	0	0	0	0	0.0622	0	0	0	0	0	0	0	0	0	0	0	0	0	0	0	0	0	0	0	0	0	0	0	0	0	0
AC008592.1	0.1731	0.0404	0.2165	0.1536	0.2362	0.1484	0.1301	0.0601	0.4907	0.4102	0.2744	0	0.0599	0.1918	0.0748	0.2419	0	0.0807	0.0937	0	0	0	0.0398	0.134	0.1452	0	0.3603	0.1697	0.2145	0.2324	0.1283	0.2362	0.3691	0.1667	0	0.108	0.0584	0.1667	0	0	0	0.1501	0.1502	0.0488	0.1758	0	0.2901	0	0.1403
LINC01068	0	0.1018	0.0363	0	0	0	0.1092	0.0504	0	0	0	0.0516	0	0.0805	0	0.0406	0.0961	0.0678	0.0787	0	0	0	0	0	0.0609	0	0.0432	0.0356	0	0	0.0538	0	0.1032	0	0	0	0.049	0.035	0.0375	0.2026	0	0.042	0	0.0819	0.0492	0	0	0	0.1178
AC011507.1	0	0	0	0	0	0	0	0	0	0	0	0	0	0	0	0	0	0	0	0	0	0	0	0	0.1089	0	0	0	0	0	0	0	0	0	0.0922	0	0	0	0	0	0	0	0	0	0	0	0	0	0
LINC00410	0	0	0	0	0	0	0	0	0	0	0	0	0	0	0	0	0	0	0	0	0	0	0	0	0	0	0	0	0	0	0	0	0	0	0	0	0	0	0	0	0	0	0	0	0	0	0	0	0
AC108075.1	0.4114	1.7295	0.247	0.2191	0.3368	0.1411	1.4845	6.2562	0.4374	0.065	0.2348	0	0.0855	0.4103	0.6399	1.0349	0.0817	0.8061	0.401	0.1329	0.0768	0.1316	0.2839	0.3184	0.7249	1.1405	0	0.121	0.3059	0.1657	0.2745	0.1684	0.7019	0.7131	0.263	0	1.167	1.129	0.4458	0.3444	0.4666	0	0.2857	0.0696	0.0836	0.3163	0.1655	0.0774	0.4003
AC021915.2	0	0.0541	0	0	0	0	0	0	0	0	0	0	0	0	0	0	0	0	0	0	0	0	0	0	0	0	0	0	0.0718	0	0	0	0	0	0	0	0	0	0	0	0	0	0	0	0	0	0	0	0
LINC02394	0	0	0	0	0	0	0	0	0	0	0	0	0	0	0	0	0	0	0	0	0	0	0	0.0155	0	0	0	0	0	0	0	0	0	0	0	0	0.0203	0	0	0	0	0	0	0	0	0	0	0	0
AL021937.4	0	0.0774	0	0	0	0	0	0	0	0	0	0.1178	0	0.0918	0	0	0	0	0.1794	0	0	0	0	0	0.139	0	0	0.0812	0.1027	0	0	0	0	0	0.1177	0	0.1119	0.1595	0	0.1156	0	0	0	0	0	0	0	0.1039	0
AL109910.1	0	0.0258	0	0	0.0377	0	0.0832	0	0	0	0	0	0	0.1532	0	0	0	0	0	0	0	0	0.0254	0.0285	0	0.0319	0.0329	0.0542	0	0	0	0	0	0	0	0	0.0374	0.0266	0	0.0386	0	0	0	0	0	0	0	0	0.0448
AL162586.1	0.6984	0.4587	0.5732	0.3874	0.1787	0.3556	0.4922	0.7274	0.5337	0.569	0.5397	2.6999	0.7708	0.907	0.4243	0.3294	0.4548	0.6414	1.0992	0.5642	0.0611	0.1745	0.2861	0.7433	0.6593	0.9453	0.8956	0.5295	1.2982	0.4614	1.6506	0.5361	0.8844	0.2837	0.907	0.6128	0.1105	0.3625	0.5236	1.1189	0.5776	0.8704	0.3599	0.6829	0.3324	0.3524	1.1194	1.2118	0.5309
LINC01476	0	0	0.0057	0.0201	0	0.0323	0.017	0.0078	0.0321	0.0179	0.0143	0.0241	0.0235	0.0125	0.0195	0.019	0.0224	0.0422	0.0122	0.0061	0.0211	0.0241	0.026	0.0058	0.0095	0.0261	0.0202	0	0.007	0.0152	0.0168	0.0309	0.0161	0	0.0321	0	0.0076	0.0272	0.0175	0	0.0071	0.0196	0.0196	0.0064	0.0306	0.0116	0.0152	0.0284	0.0367
AC017100.1	0.5873	0.4115	0.3148	0.9682	0.5581	0.5037	0.2365	0.8739	0.6244	0.1988	0.4389	0.4026	1.0022	0.4533	0.435	1.5477	0.9159	0.9394	0.5452	0.4745	0.5481	0.3354	0.8684	0.2922	0.8448	0.8358	1.0852	1.0487	0.6238	1.0137	1.0265	0.9446	1.2526	0.3636	0.447	0.6283	0.3825	0.9998	0.7792	0.5267	0.793	0.3637	2.1483	0.3548	0.7668	0.4515	0.9282	0.3553	0.3061
SMAD9-IT1	0	0.0682	0	0	0	0	0	0.2027	0	0	0	0	0.2021	0	0	0	0	0.1362	0	0	0	0	0	0	0	0	0	0.0715	0.0904	0	0	0	0	0	0.1037	0.0911	0	0.0703	0.0753	0	0.1839	0	0.0845	0	0	0	0	0	0
LINC01389	0.2031	0.4268	0.3048	0.8111	0.7274	0.5225	0.229	0.3173	0	0.4011	0.2897	0.4331	0.6328	0.5907	0.2632	0.0851	0.403	0.2842	0.8248	0.3281	0.2842	0.1624	0.6305	0.4715	0.7668	0.5277	0.5434	0.2986	0.7549	0.5111	0.3388	0.2078	0	0.1467	0.3246	0.8553	0.3086	0.44	0.7072	0.6374	0.8637	0.2641	1.0575	0.3435	0.2062	0.1561	0.919	0.6689	0.247
CPVL-AS1	0	0	0	0	0	0	0	0	0	0	0	0	0	0	0	0	0	0	0	0	0	0	0	0	0	0.1092	0	0	0	0	0	0	0	0	0	0	0	0	0	0	0	0	0	0	0	0	0	0	0
AC093772.2	0	0	0	0	0	0	0.0277	0	0	0	0.0234	0	0.0255	0	0	0	0	0	0	0	0	0	0	0	0	0	0	0	0	0	0.0274	0	0	0.0355	0	0	0	0	0	0	0	0	0	0	0	0	0	0	0
AL161729.3	0.3643	0.2042	0.1094	0.1294	0.4474	0.4375	0.2465	0.3795	0.3874	0.1727	0	0.2331	0.3785	0.3634	0.0945	0.4277	0.5062	0.4079	0	0.1766	0.476	0.1165	0.5028	0.3384	0	0.3787	0.78	0.0536	0.6095	0.1467	0.4052	0.3729	0.4662	0	0.3882	0.5456	0.2215	0.1579	0.1692	0.2287	0.2755	0.5686	0.1265	0.1232	0.074	0.2801	0.1466	0.2057	0.6204
LINC02441	0	0	0	0	0	0	0	0	0	0	0	0	0	0	0.1152	0	0	0	0	0	0	0	0	0	0	0	0	0	0.2477	0	0	0	0	0	0	0	0	0	0	0	0.1679	0	0	0	0	0	0	0.0836	0.2161
AC015878.2	0	0.0952	0	0	0	0	0	0	0	0	0	0	0	0	0	0	0	0	0	0.1097	0	0	0	0	0	0	0	0	0	0	0	0	0	0	0	0	0	0	0	0	0.1284	0	0	0	0	0	0	0	0
AC010654.1	0.789	0.8505	0.9564	0.7542	0.6211	0.6246	0.8897	1.454	1.2261	0.8151	0.9813	1.424	0.6304	0.908	0.6294	1.2722	0.7228	1.0193	0.2958	0.9806	0.7363	0.6794	0.5026	0.9396	0.6875	0.6309	1.137	0.3124	0.7897	0.8555	0.675	0.6833	0.7767	0.9644	1.0348	0.6817	0.7993	0.7451	0.8455	0.9525	0.4016	0.6841	1.0536	0.6159	0.6163	0.6066	1.3429	1.0852	1.9193
LINC02510	0	0	0	0	0	0.0267	0	0	0	0	0	0	0	0.0259	0	0	0	0	0	0	0	0	0	0	0	0	0	0	0	0	0	0	0	0	0	0	0	0	0	0	0	0	0	0	0	0	0	0	0
AP001020.3	0	0.02	0.0429	0.0762	0	0	0	0.0298	0	0	0.0272	0	0.1189	0.0476	0	0	0	0.04	0	0.0231	0	0	0.1185	0.0443	0.036	0.0248	0.051	0.021	0	0.0288	0	0	0.061	0	0	0.0536	0	0.0207	0.0221	0.1197	0.0541	0	0.0993	0	0.0291	0.022	0.0576	0	0
AL359636.2	0.0163	0.0457	0.0061	0	0	0	0	0.034	0	0.0193	0.0078	0	0.1102	0	0	0.0068	0.0162	0	0	0.0066	0	0	0.0169	0.0126	0	0.0071	0.0073	0.006	0.0152	0.0164	0.0635	0.0084	0	0.0118	0.0087	0.0076	0.0248	0	0.0063	0.0085	0.0077	0.0141	0	0	0	0.0063	0.0082	0.0077	0.0099
F11-AS1	0.2709	0.4695	0.3958	0.329	0.1313	0.0978	0.4501	0.3118	0.485	0.3266	0.5966	0.4561	0.4442	0.3318	0.425	0.2869	0.3254	0.3192	0.3243	0.1267	0.0798	0.1596	0.5607	0.3641	0.2691	0.3705	0.2543	0.2725	0.4107	0.244	0.7611	0.3064	0.3648	0.2471	0.7899	0.3736	0.5199	0.5868	0.3531	0.2536	0.4851	0.3955	0.4826	0.3858	0.2027	0.1425	0.3011	0.2683	0.2427
AC013391.3	0	0	0	0	0	0	0	0	0	0	0	0	0.035	0	0	0	0	0	0	0	0	0	0	0	0	0	0	0	0	0	0	0	0	0	0	0	0	0	0	0	0	0	0	0	0	0	0	0	0
AC024075.3	0.7361	0.1289	0.1381	0.3267	0.1883	0.2367	0.6225	0.7666	0.0978	0.4361	0	0.3925	0.1911	1.4529	0.477	0.1543	0.2739	0.1288	0.7474	0.8176	0	0.1471	0.3174	0.7834	0.579	0.8768	0.3283	0.3382	0.3421	0.1853	0.7163	0.0942	0.1962	0.2658	1.8628	0.4306	0.1864	0.6645	0.2136	0.5776	0.1739	0.3191	0.3993	0.3891	0.0934	0.5659	0.2776	0.2598	0.5595
LINC02293	0	0	0	0	0	0	0	0	0	0	0	0	0	0	0	0	0	0	0	0	0	0	0	0	0	0	0.0104	0	0	0	0	0	0	0	0	0	0	0	0	0	0	0	0	0	0	0	0	0	0.0142
AC005757.1	0	0	0	0	0.1063	0	0	0	0	0	0	0	0	0	0	0	0	0	0	0	0	0	0	0	0	0	0	0	0.0966	0	0	0	0	0	0	0	0	0	0	0	0	0.0901	0	0	0	0	0	0	0
AC069281.1	0	0	0	0.0437	0.0503	0	0.0555	0.0512	0	0	0	0.0525	0	0	0.0638	0.0412	0	0	0.0799	0	0	0.0787	0	0.0761	0.0619	0	0.0439	0	0	0	0	0.0503	0	0.0711	0	0.0921	0	0	0.0381	0.0515	0	0	0	0.0416	0	0	0	0.0463	0
AL162718.3	0	0	0	0	0	0	0	0	0.045	0	0	0	0	0	0	0	0	0	0	0	0	0	0.0292	0	0	0	0	0	0	0	0	0	0	0	0	0	0	0	0	0	0	0	0	0	0	0	0	0	0.0515
AC113192.3	0	0	0	0	0	0	0	0	0	0	0	0	0	0	0	0	0	0	0	0	0	0	0	0	0	0	0	0	0	0	0	0	0	0	0	0	0	0	0	0	0	0	0	0	0	0	0	0	0
AL109930.1	0	0	0	0	0	0	0	0	0	0	0	0	0	0	0	0	0	0	0	0	0	0	0	0	0	0	0	0	0	0	0	0	0	0	0	0	0	0	0	0	0	0	0	0	0	0	0	0.0637	0
AP005203.1	0	0.0545	0	0	0	0	0	0	0	0	0	0	0	0	0	0	0	0	0	0	0	0	0	0	0	0	0	0	0	0	0	0	0	0	0	0	0	0	0	0	0	0	0	0	0	0.0597	0	0	0
AL359894.1	0	0	0	0	0	0	0	0	0	0	0	0	0	0	0	0	0	0	0	0	0	0	0	0	0	0.2321	0	0	0	0	0	0	0	0	0	0	0	0	0	0	0	0	0	0	0	0	0	0	0
LINC02194	0	0	0	0	0	0	0	0	0	0	0	0	0	0	0	0	0	0	0	0	0	0	0	0	0	0	0.0456	0	0	0	0	0	0	0	0	0	0	0	0	0	0	0	0	0	0	0	0	0	0
AC021483.2	0	0	0	0	0	0	0	0	0	0	0	0	0	0	0	0	0	0	0	0	0	0	0	0	0	0	0	0	0	0	0	0	0	0	0	0	0	0	0	0	0	0	0	0	0	0	0	0	0
AL031055.1	2.7201	2.7227	1.7496	1.5867	6.8401	2.3328	1.928	3.6426	4.5448	3.4997	2.0697	5.0558	2.1797	1.8732	1.3096	2.0201	2.9308	4.5683	2.9041	3.5788	1.6681	2.2369	2.4668	1.925	4.4997	3.097	2.0105	2.8	4.6229	2.3475	3.1982	2.7841	1.1603	3.2557	2.3188	2.7643	1.7321	2.8625	2.1053	4.7977	2.1303	2.4257	2.4959	1.8403	2.999	3.2264	5.4714	3.8764	2.5522
AC018552.2	0	0.0427	0	0	0	0	0.0688	0	0	0	0.058	0	0.0634	0.0507	0	0	0	0	0	0.0986	0	0	0	0	0	0	0.1088	0	0.1134	0.1842	0.0678	0	0	0	0	0	0.1854	0	0	0	0.0577	0	0	0	0.2478	0	0.1227	0	0.2226
AC110611.2	0.319	0.8622	0	0.6877	0.5131	0.3518	0.5653	1.1868	0.0485	0.288	0.4335	0.3888	0.3787	0.6061	0.4726	0.0764	0.3618	0.5103	0.5924	0.1841	0.0425	0.2915	0.5661	0.2469	1.5488	0.7896	0.5285	0.2681	0.7625	0.4589	0.1521	0.3265	0.6804	0.2633	0.5342	0.2133	0.6464	0.6583	0.4938	0.3338	0.4739	0.1185	0.4352	0.1156	0.1851	0.3153	0.6876	0.3431	0.9424
AP005530.1	0	0	0	0	0	0	0	0	0	0	0	0	0	0	0	0	0	0	0	0	0	0	0	0	0	0	0	0	0	0	0	0	0	0	0	0	0	0	0	0	0	0	0	0	0	0	0	0	0
AC020550.2	0	0	0	0	0	0	0	0	0	0	0	0	0	0	0	0	0	0	0	0	0	0	0	0	0	0	0	0	0	0	0	0	0	0	0	0	0	0.0358	0	0	0	0	0	0	0	0	0	0	0
AC073848.1	0	0.0752	0	0	0	0	0	0	0	0	0	0	0	0	0	0	0	0	0	0	0	0	0	0	0	0	0	0	0.1995	0	0	0	0	0	0	0	0	0	0	0	0	0	0	0	0	0	0	0	0
LINC02239	0	0	0	0	0	0	0	0	0	0	0	0	0	0	0	0	0	0	0	0	0	0	0	0	0	0	0	0	0	0	0	0	0	0	0	0	0	0	0	0	0	0	0	0	0	0	0	0	0
LINC02715	0	0.0266	0	0	0	0	0.0428	0	0	0	0	0	0	0.0947	0	0	0	0	0	0	0	0	0.0524	0	0.0956	0	0	0.0279	0	0	0	0	0	0	0	0	0	0	0	0	0	0	0	0	0	0	0.0382	0	0
PWRN2	0	0	0	0	0	0	0	0	0	0	0	0	0	0	0	0	0	0	0	0	0	0	0	0	0	0	0	0	0.0094	0.0307	0	0	0	0	0	0	0	0	0	0.0213	0	0	0	0	0	0	0	0	0.0124
PRDM16-DT	0.0963	0.0491	0.0263	0.2021	0.0269	0.1277	0.1382	0.1459	0.0372	0.0208	0.0666	0.1961	0.1637	0.1237	0.1135	0.0367	0.1304	0.0123	0.1423	0.0283	0.0899	0.2661	0.0906	0.0678	0.0882	0.1214	0.0625	0.0322	0.2442	0.1146	0.1071	0.2689	0.0187	0.0885	0.224	0.0738	0.0177	0.0443	0.1559	0.1191	0.3063	0.0531	0.076	0.0667	0.0622	0.0808	0.0617	0.1071	0.1917
AP000915.1	0	0	0	0	0	0	0	0	0	0	0	0	0	0	0	0	0	0	0	0	0	0	0	0	0	0	0	0	0	0	0	0	0	0	0	0	0	0	0	0	0	0	0	0	0	0	0	0	0
LINC01796	0	0	0	0	0	0	0	0	0	0	0	0	0	0	0	0	0	0	0	0	0	0	0	0	0	0	0	0	0	0	0	0	0	0	0	0	0	0	0	0	0	0	0	0	0.0198	0	0	0	0.0237
AL161668.2	0	0	0	0	0	0	0	0	0	0	0	0	0	0	0	0	0	0	0	0	0	0	0	0	0	0	0	0	0	0	0	0	0	0	0	0	0	0	0	0	0	0	0	0	0	0	0	0	0
LINC01189	0	0	0	0	0	0	0	0	0	0.0201	0	0	0	0.0106	0	0	0	0	0	0	0	0	0	0	0	0	0	0	0	0	0	0	0	0	0	0.0357	0	0	0	0	0	0.011	0	0	0	0	0	0	0
AC010271.2	0.0834	0.0584	0.0626	0	0	0	0	0	0.0887	0.1977	0	0	0.1733	0	0	0.0699	0	0	0.1355	0.0674	0	0	0.0575	0.1291	0.105	0.0722	0.0744	0	0	0	0.0928	0	0	0.3614	0	0.0781	0	0.0602	0.1937	0.1745	0.0788	0.1446	0	0	0	0	0	0.2355	0.3043
AL133355.1	0.0205	0.0144	0.0154	0	0	0.0176	0	0	0	0	0	0	0	0	0	0	0	0	0.0334	0	0	0	0	0	0	0.0356	0	0	0.0191	0	0	0	0	0	0.0656	0	0	0.0297	0	0	0	0.0178	0	0.0174	0	0.0158	0	0	0
AC002428.1	0	0	0	0	0.0651	0	0	0	0	0	0	0	0	0	0	0	0.0631	0	0	0	0	0	0	0	0	0	0.1135	0	0	0	0.1415	0	0	0	0	0	0	0	0.0492	0	0	0.1103	0	0	0	0	0	0	0
AC006566.2	0	0	0	0	0	0	0	0	0	0	0	0	0	0	0	0	0	0	0	0	0	0	0.061	0	0	0	0.0197	0	0	0	0	0	0	0	0	0	0	0.016	0	0	0	0	0	0	0	0	0	0	0
LINC02255	0	0	0	0	0	0.2113	0	0	0	0	0	0	0	0	0	0	0	0	0	0	0	0	0	0.1907	0	0	0.2198	0	0	0	0	0	0	0	0	0	0	0	0	0	0	0.2137	0	0	0	0	0	0	0.2997
AC124861.3	0	0	0	0	0	0	0	0	0	0	0	0	0	0	0	0	0	0	0	0	0	0	0	0	0	0	0	0	0	0	0	0	0	0	0	0	0	0	0	0	0	0	0	0	0	0	0	0	0
ASTN2-AS1	0.0559	0	0.021	0	0	0.0719	0	0	0	0.0221	0.0266	0.0596	0	0.0232	0.0362	0	0.0831	0	0	0	0.0782	0.0447	0.0385	0.0865	0.2109	0.0484	0.0249	0	0	0.1125	0	0.0286	0	0	0.0893	0.0261	0.0283	0.0605	0.0216	0	0.0264	0.0484	0.0242	0.0236	0.0567	0	0	0	0
AC090539.1	0	0	0	0	0	0	0	0	0	0	0	0	0	0	0	0	0	0	0	0	0	0	0	0	0	0	0	0	0	0	0	0	0	0	0	0	0	0	0.0875	0	0	0	0	0	0	0	0	0	0
AC011447.3	0.0063	0.0044	0.0142	0.0168	0	0.0054	0.0214	0.0593	0.0202	0.03	0.006	0.0202	0.0394	0.042	0.0246	0.0053	0.0063	0.0177	0.0205	0.0306	0.0177	0.0505	0	0.0343	0.0398	0.0329	0.0056	0.0093	0.0294	0.0191	0.0211	0.0129	0	0.0274	0.0404	0.0355	0.0192	0.0183	0.0391	0.0397	0.0359	0.0329	0.0219	0.016	0.0193	0.0146	0.0191	0.0178	0.0231
AL353651.2	0	0	0	0	0	0	0	0	0	0	0	0	0	0	0	0	0	0	0	0	0	0	0	0	0	0	0	0	0	0	0	0	0	0	0	0	0	0	0	0	0	0	0	0	0	0	0	0	0
HCG15	0.1901	0.3662	0.107	0.2531	0.3404	0	0.3215	0.3465	0.0505	0.2628	0.1356	0.152	0.0987	0.158	0.1232	0.1195	0.1886	0.3325	0	0.0384	0	0.228	0.2951	0.2943	0.2392	0.1235	0.0848	0.1048	0.0442	0.1914	0.4228	0	0	0.4119	0.2532	0.1334	0.2407	0.2059	0.2575	0.6961	0.0449	0.1648	0.1237	0.0804	0.1448	0.0731	0	0.1789	0
AC118755.2	0.2313	0.1621	0	0	0	0	0	0	0	0	0	0	0.2403	0	0	0	0	0	0	0	0	0	0	0.3581	0	0	0	0.1701	0	0	0	0	0	0	0	0	0	0	0.3581	0	0.4373	0	0	0	0	0	0	0	0
TTTY17A	0	0	0	0	0	0	0	0	0	0	0	0	0	0	0	0	0	0	0	0	0	0	0	0	0	0	0	0	0	0	0	0	0	0	0	0	0	0	0	0	0	0	0	0	0	0	0	0	0
LINC00461	0	0.0054	0.0039	0.0046	0.0026	0	0.0029	0.0027	0	0	0	0	0	0.0149	0	0	0	0	0	0.0042	0	0	0.0018	0	0.0032	0.0022	0.0023	0	0.0048	0.0026	0.0086	0	0	0	0	0	0	0.0019	0.002	0.0081	0	0	0	0	0	0.002	0.0026	0	0
AC008154.2	0	0	0.0889	0.1051	0	0	0	0	0	0	0	0	0.2461	0	0	0	0	0	0	0	0	0	0	0	0	0	0	0	0	0	0.1317	0	0	0	0	0	0.36	0	0	0	0.112	0	0.2056	0.1002	0	0	0	0.1115	0
TMEM18-DT	0	0	0	0.0893	0.0343	0	0	0	0	0	0	0	0.0174	0.0139	0	0.0141	0	0	0	0.0135	0	0	0	0	0	0	0.015	0.0247	0	0	0	0	0	0	0	0	0	0	0	0.0175	0.0159	0.0145	0	0.0142	0.017	0.0129	0	0	0.0204
AC008281.1	0	0	0	0	0	0	0	0	0	0	0	0	0	0	0	0	0	0	0	0	0	0	0	0	0	0	0	0	0	0	0	0	0	0	0	0	0	0	0	0	0	0	0	0	0	0	0	0	0
AP001591.1	0	0	0	0	0	0	0	0	0	0	0	0	0	0	0	0	0	0	0	0	0	0	0	0	0	0	0	0	0	0	0	0	0	0	0	0	0	0	0	0	0	0	0	0	0	0	0	0	0
AL161908.2	0	0	0	0	0	0	0	0	0	0	0	0	0	0	0	0	0	0	0	0	0	0	0	0	0	0	0	0	0	0.1253	0	0	0	0	0	0	0	0	0	0	0	0	0	0	0	0	0	0	0
AC104232.1	0.1118	0.2351	0	0.1489	0.4578	0.048	0.1892	0.1747	0.2378	0.0884	0.0532	0.1789	0.1743	0.2788	0.0725	0.0469	0.1665	0.2348	0.0908	0.0903	0	0.1788	0.0772	0.0866	0.3519	0.0484	0.0998	0.37	0.1039	0.1126	0.3732	0.1145	0	0.5654	0.3575	0.3664	0.1133	0.2423	0	0.0585	0.0529	0.0485	0.2912	0.0946	0	0.086	0	0	0.136
AC073188.3	0	0	0	0	0	0	0	0	0	0	0	0	0	0	0	0	0	0	0	0	0	0	0	0	0	0	0	0	0	0	0	0	0	0	0	0	0	0	0	0	0	0	0	0	0	0	0	0	0
AC010974.2	0	0	0	0	0	0	0	0	0	0	0	0	0	0	0	0	0	0	0	0	0	0	0.0273	0	0	0	0	0	0.1103	0	0.088	0.0405	0	0.0571	0	0	0	0	0	0	0	0	0.0343	0	0	0.0304	0	0	0.0481
AL121796.1	0	0.0737	0	0	0	0	0	0	0	0	0	0	0	0	0	0	0	0	0	0	0	0	0	0	0	0	0	0	0	0	0	0	0	0	0	0	0	0	0	0	0	0	0	0	0	0	0	0	0.128
LINC02561	0.0709	0.149	0.0532	0.0629	0	0	0.3196	0	0.0753	0.056	0	0	0.0736	0	0.0919	0	0	0.1984	0.2303	0	0	0.1133	0	0.0549	0	0.2456	0.0632	0.2084	0.0659	0.0714	0	0.0725	0	0	0.0755	0.199	0	0.1024	0	0	0.067	0.0614	0.0615	0	0	0	0.0713	0	0
AC004470.2	0	0	0	0	0	0	0	0	0	0.0341	0	0	0	0	0	0	0	0	0	0	0	0	0.0298	0.0334	0	0	0	0	0	0	0	0	0	0	0	0	0	0	0	0	0	0	0	0	0	0.1329	0	0.0407	0
AL353796.1	0.3783	0.6467	0.4428	0.2821	0.5729	0.3634	0.4948	0.5043	0.3861	0.5499	0.3454	1.0005	0.2043	0.4905	0.2942	0.4187	0.5556	0.3177	0.295	0.1711	0.3671	0.1694	0.5325	0.2577	0.4952	0.5899	0.3374	0.445	0.7032	0.3047	0.4544	0.3407	0.3872	0.3934	0.5643	0.5665	0.3066	0.4699	0.2342	0.6649	0.4004	0.4329	0.2101	0.627	0.4917	0.7212	0.35	0.3275	0.1472
AC124312.3	0	0	0	0	0	0	0	0	0	0	0	0	0	0	0	0	0	0	0	0	0	0	0	0	0	0	0	0	0	0	0	0	0	0	0	0	0	0	0	0	0	0	0	0	0	0	0	0	0
AC097534.1	0.1883	0.1319	0.0706	0.1671	0	0	0.2123	0.1961	0	0.1487	0.179	0.1004	0.1955	0.2347	0.122	0.2368	0.1868	0.2635	0.1529	0.1521	0	0	0.1299	0	0	0.1631	0	0.0692	0	0.0948	0.3141	0.0963	0	0.2719	0.1003	0.2643	0	0.068	0.1457	0	0.1779	0.0816	0	0.0796	0.0956	0.0724	0	0.2657	0
AC107302.2	0	0	0	0	0	0	0	0	0	0	0	0	0	0	0	0	0	0	0	0	0	0	0	0	0	0	0	0	0	0	0	0	0	0	0	0	0	0	0	0	0	0	0	0	0	0	0	0	0
DNMBP-AS1	0.1469	0.1486	0.0367	0.4635	0.1002	0.084	1.1041	0.034	0.1562	0.3352	0.0466	0.4003	0.2034	0.5019	0.3596	0.5063	0.2105	0.2056	0.2386	0.1187	0.3198	0.3392	0.2928	0.2905	0.1027	0.3817	0.131	0.012	0.1668	0.1807	0.3086	0.2673	0	0.7072	0.2261	0.3666	0.0661	0.2946	0.1137	1.2806	1.1569	0.1981	0.0425	0.2484	0.1823	0.1129	0.0328	0.1229	0.0794
AC003087.1	0	0	0	0	0	0	0	0	0	0	0	0	0	0	0	0	0	0	0	0	0	0	0	0	0	0	0	0	0	0	0	0	0	0	0	0	0	0	0	0	0	0	0	0	0	0	0	0	0
AC004771.4	0	0.1268	0	0.0803	0	0	0	0	0	0	0	0	0.094	0.1504	0.1173	0.0759	0.0898	0	0.294	0	0	0	0.1249	0.1401	0	0	0	0.1996	0	0	0	0	0	0	0.0964	0	0	0	0	0	0.0855	0	0	0	0	0	0	0.0852	0
AC092296.1	1.4729	0.4249	0.1951	0.7691	0.6207	0.0743	0.6839	0	0.5527	0.9583	0.412	0.6468	0.09	0.4321	1.0108	0.3632	1.2898	0.7276	0.7038	0.42	0.0809	0.8313	0.7772	1.2072	1.4177	0.9007	0.3092	0.1274	0.3221	0.1745	2.12	0.5321	0.7391	0.6258	0.3693	0.8921	0.6144	1.314	1.4753	0.6346	0.3276	1.1268	0	0.2198	0.264	0.2664	0.1743	0.2446	0.2108
AC233728.1	0.6749	0.3152	0.3376	0.9984	0	0.1929	0.761	0.9372	1.4351	1.0663	1.0698	1.1995	1.1683	0.5609	0.5832	0.3772	0	0.6297	0.7309	0.1817	0	1.4389	0.4657	1.0447	0.2831	0.7795	1.6054	0.4962	0.6272	0.2265	1.251	0.2302	0.4798	0	0.7191	0.6317	0.4558	1.4621	0.6964	1.1768	1.701	0.3901	0.1953	1.9024	0.2284	0.3459	1.1312	0.2117	0
LINC02432	1.4299	0.4233	0.7355	0.006	0.2473	0.0115	0.2195	0.6223	0.0642	0.0265	0.1341	0.5799	0.0279	0.3906	0.1653	0.1069	0.3797	0.2819	0.0654	0.038	0	0.0751	0.2826	0.1091	0.0676	0.2675	0.0539	0.3159	0.025	0.0406	0.0373	0.0687	1.7324	0.1261	0.0644	0.1885	0.5237	0.3539	0.0831	0.3933	0.1142	0.0058	0.1224	0	0.0273	0.1084	0.1418	0.259	0.2041
AL359258.1	0	0	0	0	0	0	0	0	0	0	0	0	0	0	0	0	0	0	0	0	0	0	0	0	0	0	0	0	0	0	0	0	0	0	0	0	0	0	0	0	0	0	0	0	0	0	0	0	0
LINC02159	0	0	0	0.1124	0	0.0181	0.0238	0	0	0	0	0	0	0	0.0274	0	0	0	0.0686	0	0	0.0338	0	0.0163	0	0	0	0	0	0	0	0	0	0	0	0.0198	0	0.0152	0	0	0.1197	0	0	0	0	0	0	0	0
LINC02517	0	0	0	0	0	0	0	0	0	0	0	0	0	0	0	0	0	0	0	0	0	0	0	0	0	0	0	0	0	0	0	0	0	0	0	0	0	0.018	0	0	0	0	0	0	0	0	0	0	0
AC024267.5	0	0	0	0	0	0	0.0923	0.0853	0	0	0	0	0	0.068	0	0	0.0812	0	0	0	0	0	0.0565	0	0.103	0.1418	0.073	0	0	0	0.0911	0	0	0	0	0	0	0.0591	0.0634	0	0	0.142	0	0	0	0	0	0	0
AC010731.1	0	0	0	0	0	0	0	0.1161	0	0	0	0	0	0	0	0	0	0	0	0	0	0	0	0	0	0	0	0.0819	0	0	0	0	0	0	0	0	0	0	0	0	0	0	0	0	0	0	0	0	0
LINC02582	0	0	0.5019	0	0	0.0169	0	0	0	0	0	0	0	0	0	0	0	0	0.032	0	0	0	0	0.0761	0	0	0	0	0	0	0	0	0	0	0	0	0	0.0426	0	0	0	0	0	0.0166	0	0	0	0.0185	0
AL137140.1	0	0	0	0	0	0	0	0	0	0	0	0	0	0	0	0	0	0	0	0	0	0	0	0	0	0	0	0	0	0	0	0	0	0	0	0	0	0	0	0	0	0	0	0	0	0	0	0	0
AC007450.1	0	0	0	0	0	0.2237	0	0	0	0	0	0	0	0	0	0	0	0	0	0	0	0	0	0	0	0	0	0	0	0	0	0	0	0	0	0	0	0	0	0	0	0	0	0	0	0	0	0	0
LAMA4-AS1	0	0.0166	0	0.0211	0.0121	0.0407	0.0401	0.0124	0.0126	0	0	0.0127	0.037	0.0296	0.0308	0	0	0.0166	0	0	0.0332	0	0.0082	0.0092	0.0299	0	0	0.0175	0.0552	0	0.0264	0.0121	0	0.0171	0.0253	0	0	0	0	0	0.0224	0	0	0.0401	0.0121	0.0182	0	0.0223	0.0289
AC079298.3	0	0.0105	0	0	0	0	0	0.0157	0	0.0119	0	0	0	0	0	0	0	0	0	0	0	0	0.0311	0.0116	0	0	0.0134	0.0111	0	0	0	0	0	0	0	0	0	0	0	0	0	0	0	0.0127	0	0	0	0	0.0183
RAMP2-AS1	0.1647	0.1566	0.1148	0.1671	0.0843	0.1312	0.2123	0.2696	0.0375	0.093	0.1119	0.2133	0.1711	0.3129	0.1373	0.1085	0.3736	0.2141	0.2867	0.1331	0.022	0.1317	0.2923	0.2368	0.1037	0.1937	0.1155	0.372	0.1859	0.1303	0.2094	0.1204	0.1757	0.102	0.3134	0.2313	0.3099	0.2294	0.3187	0.2831	0.1334	0.1734	0.1021	0.1592	0.1434	0.1809	0.071	0.0775	0.0859
PAN3-AS1	0.4719	0.4069	0.2179	0.29	0.1857	0.1245	0.2865	0.6805	0.2316	0.3154	0.1381	0.8129	0.2639	0.9051	0.4705	0.213	0.2161	0.5588	0.3538	0.2346	0.2371	0.1161	0.2505	0.3091	0.2741	0.566	0.4857	0.427	0.3036	0.3655	0.5652	0.0743	0.1548	0.3146	0.5415	0.4417	0.2942	0.6292	0.2809	0.1899	0.3774	0.2518	0.126	0.0614	0.258	0.4465	0.3286	0.3074	0.5298
AC002310.2	0	0	0	0.0409	0	0	0	0	0	0.0364	0	0	0.0239	0	0	0.0193	0	0.0645	0.0374	0	0	0	0.0159	0	0	0	0.0205	0	0.0428	0	0	0.0236	0	0	0	0.0216	0	0.0166	0.0178	0.0241	0.0435	0	0.02	0	0.0234	0	0	0	0
AC010999.2	0.0823	0.1153	0	0	0	0	0.1856	0	0	0	0	0	0	0.0684	0	0	0	0	0	0	0	0	0.0568	0	0.1036	0.0713	0	0	0	0	0.0915	0	0	0	0.0877	0	0	0	0	0.0861	0	0	0	0	0	0	0	0	0.1001
AC073094.1	0	0	0	0	0	0	0	0	0	0	0	0	0	0	0	0	0	0	0	0	0	0	0	0	0	0	0	0	0	0	0	0	0	0	0	0	0	0	0	0	0	0	0	0	0	0	0	0	0
AL049775.2	0	0	0	0	0	0	0	0	0	0	0	0	0	0	0	0	0	0	0	0	0	0	0	0	0	0	0.0784	0	0	0	0	0	0	0	0	0	0	0	0	0	0	0.0762	0.0763	0	0	0	0	0	0.1069
AC118553.1	0.3744	0.577	0.3371	0.3987	0.2299	0.1284	0.1688	0.3119	0.5572	0.2957	0.2136	0.1597	0.2333	0.2489	0.2911	0.3139	0.2229	0.6287	0.4866	0.121	0.4891	0.1197	0.465	0.3477	0.2827	0.1946	0.4007	0	0.3479	0.3769	0.6662	0	0.1597	0.5408	0.2393	0.2102	0.1517	0.3785	0.4636	0.1567	0.0708	0.3246	0.3899	0.5699	0.1521	0.1151	0.3012	0.4932	0.4553
LINC00482	0.4911	0.8133	0.5862	1.6841	0.2284	0.4594	2.0387	1.0695	1.0205	0.6348	0.7218	2.6661	0.5565	0.6308	1.5045	0.9732	0.6645	0.5311	0.9066	0.7754	0.4791	1.4991	0.6469	0.9675	0.4214	1.7983	0.7566	0.558	1.224	0.7416	0.8441	1.0281	1.0949	1.0963	0.4995	0.8566	0.2487	1.0317	0.4837	1.3779	3.3756	0.5419	0.3875	0.774	0.4533	0.429	0.898	1.5755	1.2489
AC004817.2	0	0	0	0	0	0	0	0	0	0	0	0	0	0.0626	0	0	0	0	0	0	0	0	0	0	0	0	0	0	0	0	0	0	0	0	0	0	0	0	0	0	0	0	0	0	0	0.0579	0	0	0
AC009137.2	0.612	0.536	0.5741	0.6791	0.2349	0.3937	0.8627	0.5578	0.6508	0.6044	0.5821	0.4079	0.5563	0.4451	0.4958	0.5132	1.2907	0.2141	0.6215	0.4326	0.7139	1.101	1.3198	0.7106	0.5778	0.9279	0.7507	0.2813	0.7822	1.3865	0.3404	0.5481	0.4895	0.3315	0.4076	1.3606	0.31	1.7128	1.0066	0.4002	0.7954	0.597	0.6641	0.3882	0.5438	0.7646	0.0769	0.36	0.5583
AC010186.3	0.1173	0.2329	0.3081	1.2844	0.08	0.1006	0.6394	0.6721	0.0416	0.2163	0.1116	0.2919	0.5484	1.3814	0.4816	0.2459	0.3881	0.0821	0.5083	0.158	0	0.4065	0.2564	0.3027	0.5168	0.7453	0.3314	0.3019	0.4543	0.1969	0.261	0.2001	0.1668	0.5932	0.375	0.2379	0.1188	0.3954	0.2421	0.4092	0.5544	0.1526	0.2037	0.215	0.0199	0.1203	0.2163	0.2392	0.1189
AC007563.3	0	0	0	0	0	0	0	0	0	0	0	0	0	0	0	0	0	0	0	0	0	0	0	0	0	0	0	0	0	0	0	0	0	0	0	0	0	0	0	0	0	0	0	0	0	0	0	0	0
LANCL1-AS1	0.1177	0	0	0.0783	0.0903	0.0252	0.0995	0	0.0626	0.0465	0.028	0.1255	0	0.1712	0.0763	0.0493	0	0.0412	0.239	0.0713	0	0	0.0609	0	0.037	0.1274	0.1312	0	0.0273	0.0592	0.0327	0.0301	0	0	0.0313	0.0275	0	0.0637	0.2505	0	0.0834	0.051	0.0255	0.0995	0.0597	0.0226	0.0888	0.0554	0.0358
AC010422.7	0	0	0	0	0	0	0	0	0	0	0	0	0	0	0	0	0	0	0	0	0	0	0	0	0	0	0	0	0	0	0	0	0	0	0	0	0	0	0	0	0	0	0	0	0	0	0	0	0
AP000534.1	0	0	0	0	0	0	0	0	0	0	0	0	0	0	0	0	0	0	0	0	0	0	0	0	0	0	0	0	0	0	0	0	0	0	0	0	0	0	0	0	0	0	0	0	0	0	0	0	0
AC004233.2	4.0191	2.5993	1.8269	5.6599	2.0961	3.6457	5.9698	4.7898	2.5475	2.0455	1.3599	4.1624	3.8938	2.7301	6.1613	3.2402	2.5311	3.8941	2.2602	2.7473	3.462	3.7077	5.3865	1.3161	4.864	5.0886	5.8259	1.648	4.5974	2.6847	3.8253	3.5598	1.9781	1.6189	2.1825	6.1492	1.4093	2.2327	3.0508	5.0138	8.6201	3.1494	3.6562	1.5687	4.9053	2.3174	2.4485	2.5822	3.0552
AC015943.1	0	0	0	0	0	0	0	0	0	0	0	0	0	0	0	0.0533	0	0	0	0	0.0594	0	0	0	0	0	0	0	0	0	0	0	0	0	0	0	0	0.0459	0	0	0	0	0.0552	0	0	0	0	0	0
AC007218.3	0.1092	1.0134	0.2253	0.0484	0.0838	0.0936	0.0615	0.0284	1.5378	0.6899	0.2855	0.3201	0.2835	0.3402	0	0.0229	0.0812	0	0.3547	0.022	0.0255	0	0.1318	0.0634	0	0.0236	0.1217	0.0803	0.1522	0.1649	0.3339	0.2514	0	0.2365	0.3199	0.1533	0	0.0394	0	0.257	0.1548	0.2366	0.1184	0.2539	0.0554	0.1049	0.7959	0.1284	0.0996
AL121757.1	0.0815	0.0114	0	0	0	0	0	0	0.0347	0	0	0.0348	0	0.0407	0	0	0	0	0	0	0.0457	0	0	0	0	0	0	0	0	0	0	0	0.0348	0	0	0	0.0165	0	0.0126	0	0	0	0.0283	0	0	0	0	0	0
LINC02135	0	0	0	0	0	0	0	0	0	0	0	0	0	0	0	0	0	0	0	0	0	0	0	0	0	0	0	0	0.0441	0	0	0	0	0	0	0	0	0	0	0	0	0	0	0	0	0	0	0	0
AC027338.1	0.1189	0	0	0	0	0.051	0.067	0	0	0	0	0	0.0617	0.0494	0	0	0	0	0	0	0	0	0	0	0	0	0	0	0	0	0	0	0	0	0	0	0	0.1288	0	0.0622	0.0562	0	0	0	0	0	0	0.0559	0
AC091153.3	0	0.4368	0.1559	0.0922	0	0	0	0.3246	0.5523	0.2462	0.2964	0.2216	0	0.4318	0.1347	0	0	0.4362	0.3376	0.3357	0.1939	0	0.5018	0.0804	0.3923	0.36	0.278	0.3056	0.3863	0.3138	0.1156	0.1063	0.2216	0.6003	0	0.1945	0.2105	0.3752	0.1608	0.1087	0.0982	0.0901	0	0.0879	0.211	0.2396	0	0	0.1264
AL132656.2	0.1869	0.5237	0.2604	0.545	0.1639	0.0916	0.3311	0.1946	0.1419	0.5062	0.2539	0.2278	0.1386	0.3106	0.0692	0.4253	0.0265	0.1494	0	0.151	0.4235	0.1708	0.3868	0.124	0.2016	0.0694	0.1429	0.1767	0.1737	0.1344	0.4157	0.1093	0.2847	0.1928	0.3414	0.4498	0	0.0964	0.1446	0.6704	0.0505	0.324	0.139	0.2032	0.0813	0.2258	0.2148	0.2512	0.1948
LINC01278	1.3416	1.3626	1.116	1.7417	1.0785	0.9603	1.7747	2.022	1.0984	1.0325	0.9562	1.8855	1.7609	1.4983	1.2627	1.651	1.3211	1.6448	2.2642	1.081	0.6082	1.8626	1.8491	1.3336	1.3657	1.5556	0.9277	1.3535	1.4274	1.1798	1.7967	1.3874	1.6857	1.5474	2.1684	2.0637	1.9737	1.4471	1.5026	1.8716	1.4516	1.3645	1.2638	0.9909	1.0667	1.0874	0.8821	1.0799	0.8349
AL590723.1	0.1559	0.1639	0.4095	0.2076	0.3989	0.2675	0.1758	0.406	0.1658	0.1848	0.1483	0.2494	0.3239	0.5832	0.2021	0.1307	0.5416	0.5456	0.38	0.3779	0.8003	0.374	0.5918	0.1207	0.8832	0.6754	0.4173	0.4586	0.8696	0.5495	0.2601	0.3192	0.1663	0.6757	0.3323	0.3649	0.6318	0.2252	0.181	0.3263	0.1474	0.2028	0.406	0.1319	0.6334	0.3596	0.8625	0.0734	0.1897
AC079210.1	0.1277	0.2684	0.0958	0.6802	0.7842	0.3286	1.44	0.266	0.4074	0.2018	0.8502	0.9534	0	0.4246	0.8277	0	0	0.7149	0.415	0.3095	0	0	0.0881	0.3954	0.8037	0.3319	0.5696	0.3756	2.3739	0.3857	0.2841	0.3921	0.5447	0	0.4083	0	0.1294	0.2767	0.4942	0.2672	0.6035	0.6643	1.3302	0.864	0.1297	0.4909	0.7706	1.2019	0.466
AL133230.1	0.0214	0.015	0.0241	0	0.0328	0.055	0.1567	0.0111	0	0.0253	0	0.0228	0.0999	0.1244	0.0139	0.009	0.0106	0.0299	0.0521	0.0259	0.02	0.0171	0.0148	0.0083	0.0135	0.0093	0.0858	0.1022	0.2087	0.0753	0.0238	0.0438	0.0684	0.0309	0.0342	0.04	0.0217	0.0309	0.0331	0.0559	0	0	0.1206	0.0271	0.0217	0.0082	0.0645	0.0704	0.013
AC097467.1	0	0	0	0	0	0	0	0	0	0	0	0	0	0	0	0	0	0	0	0	0	0	0	0	0	0	0	0	0	0	0	0	0	0	0	0	0	0	0	0	0	0	0	0	0	0	0	0	0
AC004832.4	1.4816	0.8305	2.0012	0.6576	0.9097	1.1436	0.3341	0.7716	3.4656	1.5216	1.6909	3.476	3.5396	0.9851	0.7682	1.2422	1.7644	1.6588	1.9256	0.8378	0.2765	1.4215	1.329	1.1468	0.5594	1.2835	1.7181	0.8715	0.1377	0.895	3.4604	2.5779	1.8959	0.8561	1.1051	0.8321	0.3002	0.321	1.1467	1.0851	1.4003	3.3397	0.643	0.8771	0.7522	1.8224	0.298	1.5337	1.0812
LINC01946	0	0.0822	0	0	0	0	0	0	0	0	0	0	0	0	0	0	0	0	0	0	0	0	0	0	0	0	0	0	0.2181	0	0	0	0	0	0	0	0	0	0	0	0	0	0	0	0	0	0	0	0
AC093249.2	0.1017	0.1426	0	0.2709	0	0.0873	0	0.106	0	0.1608	0	0.217	0	0	0	0.2559	0	0	0	0	0.0949	0	0.1404	0	0	0.0881	0.1815	0.0748	0	0	0	0.1041	0	0	0.1084	0	0	0	0.2362	0.1065	0	0.0882	0.1766	0.1721	0	0.2347	0	0.0958	0.1237
AC092364.1	0	0	0	0	0	0	0	0	0	0	0	0	0	0	0	0	0	0	0	0	0	0	0	0	0	0	0	0	0	0	0	0	0	0	0	0	0	0	0	0.0557	0	0	0	0	0	0	0	0	0
AL132765.2	0	0	0	0	0	0	0	0	0	0	0	0.149	0	0	0	0	0	0	0	0	0.1304	0	0	0	0	0	0	0	0.1299	0	0	0	0	0	0	0	0	0	0	0	0	0.1211	0.1213	0	0	0	0	0	0
LINC01285	1.0057	0.312	0.1383	0.5656	0.1807	0.1053	0.2337	0.1999	0.2122	0.1819	0.1168	0.2947	0.2392	0.1468	0.1393	0.1159	0.1981	0.1397	0.212	0.2915	0.1146	0.5401	0.1907	0.1129	0.2222	0.1862	0.2671	0.0677	0.2212	0.3633	0.2476	0.1336	0.3438	0.3216	0.1718	0.2156	0.07	0.1441	0.1248	0.2169	0.312	0.2396	0.2465	0.1104	0.2884	0.1298	0.2085	0.1084	0.1681
AL033381.3	0	0	0.0228	0.0811	0	0	0.103	0.0317	0	0	0.0869	0.0974	0	0	0	0	0	0	0.0989	0.0246	0	0.0487	0.021	0.0942	0	0.0264	0.0543	0	0.0566	0	0	0	0	0.0879	0.0324	0	0	0.044	0.0236	0.0637	0.0288	0	0	0	0	0	0	0.0286	0.074
PRSS30P	0.0772	0.0649	0.0579	0.0685	0.0632	0.053	0.1741	0.3537	0.1477	0.0488	0.1028	0.0329	0.0802	0.0641	0.02	0.0129	0.0766	0.0216	0.0502	0.0249	0.0288	0.074	0.0533	0.0478	0.0389	0.0936	0.0275	0.0681	0.1148	0.0155	0.103	0.0632	0.0988	0	0.0164	0.1156	0.0625	0.1338	0.0119	0.1454	0.0438	0.0535	0.067	0.0783	0.0627	0.0119	0.0155	0.0436	0.1126
AC107214.2	0.3868	0.2168	0.2322	0.1373	0.3958	0.3317	0.785	0.7251	0.1645	0.4889	0.2207	0.4124	0.1607	0.5786	0.3008	0.1297	0.1535	0.2165	0.377	0.125	0.5775	0.2474	0.2669	0.2994	0.0974	0.134	0.414	0.0569	0	0.1558	0.086	0.3958	0.165	0.4469	0.4945	0.2896	0.4701	0.4469	0.2395	0.4856	0.4387	0.2682	0.2686	0.2617	0.1571	0.1784	0.0778	0.1456	0.5645
EDNRB-AS1	0	0	0	0	0	0	0	0	0	0	0	0.0131	0	0.0204	0	0	0	0	0.02	0	0	0	0	0.0095	0.0309	0.0213	0	0.009	0.0457	0	0	0	0.0262	0	0	0.023	0	0	0.0095	0.0129	0.0116	0	0.032	0	0	0	0.0124	0	0
AC100810.1	14.5561	12.7181	10.7278	9.3828	11.7044	9.0469	13.0427	15.4317	14.5094	14.5111	12.2372	24.3704	12.06	7.9392	12.045	15.5466	9.3078	13.7631	13.1968	13.7892	13.5432	9.5251	13.1528	15.4583	7.1157	13.0225	17.371	7.6445	17.0318	13.8922	17.177	12.5926	9.378	23.029	13.9182	12.3675	7.2631	8.8384	12.8754	8.3402	5.5278	15.3992	12.2959	11.4673	10.822	12.2896	8.9753	11.8233	14.2003
AC005400.1	0.5132	0.5194	0.4707	0.4555	0.4669	0.4401	0.8359	0.8909	0.7276	0.4505	0.4881	0.6081	0.6516	0.3318	0.2217	0.7172	0.3395	1.9952	0.4632	0.6449	0.3725	0.2735	1.2198	0.3972	0.3589	0.4446	1.0682	0.5031	0.477	0.4593	0.3171	0.5253	0.4865	0.659	0.8507	0.9607	0.8087	0.8236	0.3972	0.4773	0.4312	0.8899	0.8414	0.3376	0.7528	0.4822	0.6882	0.5366	0.4855
LINC02027	3.8883	4.8556	4.2079	2.8762	3.492	3.1192	1.9089	3.8157	5.442	4.1584	3.0817	5.2608	5.1242	3.2976	3.2057	6.7976	4.2393	6.0342	4.4908	6.1008	3.2212	3.1088	6.4246	5.231	4.9938	3.5861	4.9079	2.1976	3.6631	3.6352	4.1627	6.5517	3.2437	3.5725	7.4411	7.0066	4.1533	4.8234	5.6401	4.8847	3.1626	4.2884	2.5714	2.9304	5.184	3.2638	2.7533	4.6425	3.3137
AC025175.1	0.2584	0.4074	0.7757	0.5162	0.4629	0.1108	0.6557	0.4711	0.2748	0.4083	0.3687	0.689	0.5369	1.4499	0.0838	0.2709	0.1282	0.4521	1.0497	0.261	0.6029	0.31	1.4267	0.15	0.0813	0.5597	0.0576	0.2375	0.5405	0.3903	0.5749	0.5952	0.4134	0.6533	0.6196	0.4838	0.5891	0.8399	0.3501	0.6084	0.3664	0.7282	0.2243	1.53	0.2624	0.9935	0.1949	0.4256	0.6287
Z93241.1	0.0739	0.0517	0.0554	0	0	0.0633	0.1666	0	0	0	0	0.0788	0	0	0.0957	0	0	0	0	0	0	0.1181	0	0	0.093	0	0	0.1629	0	0	0	0	0	0	0	0.0691	0.0748	0.0533	0.0572	0	0.1396	0.1281	0.0641	0	0.075	0	0	0	0.0898
AC068389.3	0	0	0	0	0	0	0	0	0	0	0	0	0	0	0	0	0	0	0	0	0	0	0	0	0	0	0	0	0	0	0.0792	0	0	0	0	0	0	0	0	0.0745	0	0	0	0	0	0	0	0	0
FLG-AS1	0.0327	0.0115	0.0418	0.0116	0.0737	0.0786	0.0221	0.0273	0.0348	0.0517	0.0093	0.014	0.0646	0.0027	0.1018	0.0055	0.0292	0.0229	0.1064	0.0264	0.0122	0.0681	0.052	0.0557	0.0165	0.0709	0.0672	0.0891	0.0335	0.0494	0.0364	0.0838	0.0209	0.0709	0.0035	0.0031	0.0862	0.0095	0.0785	0.0856	0.0526	0.0341	0.017	0.0221	0	0.0453	0.0263	0.0216	0.008
LINC01792	0	0.0106	0	0.0135	0	0	0.0171	0	0	0.012	0	0	0	0.0126	0	0	0	0	0	0	0	0	0	0	0	0.0131	0	0	0	0	0	0	0	0	0	0	0	0	0	0	0	0	0	0	0	0	0	0	0
AC005703.2	0	0	0	0	0	0	0	0	0	0	0	0	0	0	0	0	0	0	0	0	0	0	0	0	0	0	0	0	0	0	0	0	0	0	0	0	0	0	0	0	0	0	0.1141	0	0	0	0	0	0
AL136038.2	0	0	0	0	0	0	0	0	0	0	0	0	0	0	0	0	0	0	0	0	0	0	0	0	0	0	0	0	0	0	0	0	0	0	0	0	0	0	0	0	0	0	0	0	0	0	0	0	0
AL390195.2	0.0727	0.4416	0.2729	0.1076	0.2481	0.1455	0.164	0.2525	0.2835	0.0958	0.0231	0.2585	0.1259	0.3828	0.1885	0.4878	0.0722	0.2375	0.0788	0.1371	0.0452	0.1163	0.184	0.3002	0.2441	0.357	0.1297	0.1069	0.2929	0.2197	0.3505	0.0744	0.3102	0.2451	0.5683	0.3403	0.1719	0.3326	0.2251	0.1522	0.1146	0.3153	0.4208	0.2255	0.1969	0.2423	0.195	0.0913	0.0885
AC008443.2	0	0	0	0	0.0914	0	0	0.093	0	0.0706	0	0	0	0	0	0	0	0	0	0	0	0	0	0	0	0.0774	0	0	0	0	0	0	0	0	0	0	0	0	0	0	0	0	0	0	0	0	0	0	0
AC109439.1	0	0	0.1836	0	0	0	0	0	0	0	0	0	0	0	0	0	0	0	0	0	0	0	0	0	0	0	0	0	0	0	0	0	0	0	0	0	0	0	0	0	0	0	0	0	0	0	0	0	0.0229
LINC01556	0	0	0	0.1868	0	0	0.2373	0.2192	0	0.0831	0	0.1122	0.1093	0.1749	0.1364	0.0882	0.1044	0	0	0.085	0.0982	0	0.0726	0.0815	0.1325	0.2735	0	0	0	0.3179	0.2341	0	0	0	0	0.0985	0.2132	0.228	0.0814	0.2202	0.4973	0	0.1827	0	0.1069	0.0809	0	0.099	0
FOXO6-AS1	0	0	0	0	0	0.2135	0	0	0	0.0983	0	0.3982	0.3879	0	0.3227	0.1044	0	0	0	0	0	0	0	0.0963	0	0	0	0	0.3471	0	0	0.1274	0	0	0	0	0	0	0	0	0	0	0	0	0	0	0	0	0
AL035588.1	0	0	0	0	0	0	0	0	0	0	0	0	0	0	0	0	0	0	0	0	0	0	0	0	0.3026	0	0	0	0	0	0	0	0	0	0	0	0.1218	0	0	0	0	0	0	0.1016	0	0	0	0	0
AC106707.1	0	0	0	0	0	0	0	0	0	0	0	0	0	0.0186	0	0	0	0	0	0	0	0	0	0	0	0	0	0	0	0	0	0	0	0	0	0	0	0	0	0	0	0	0	0	0	0	0	0	0
TNFRSF10A-AS1	1.0778	1.1867	0.5777	2.0501	1.7333	3.9615	1.7362	1.2028	0.9004	0.8515	0.9519	0.9852	1.1995	1.4077	1.2973	0.7101	0.764	0.3232	2.7517	0.311	0.8621	0.9848	1.8061	0.6555	2.4224	2.3342	1.1675	2.2076	2.075	1.2402	2.055	1.5759	1.8061	2.0017	1.2305	2.5221	1.4818	2.3351	1.43	1.1277	2.183	0.6675	1.5369	0.9115	0.6254	1.7756	3.3293	1.0143	0.1873
AC079336.2	0	0.0741	0.0397	0	0	0	0	0	0	0	0	0	0	0.044	0	0	0	0	0.0859	0	0	0	0	0	0	0.1375	0	0	0	0.0533	0	0	0	0	0	0.0495	0.0536	0.0382	0.0409	0.1107	0	0	0	0	0	0	0	0.0498	0
AC007422.1	0	0	0	0	0	0	0	0	0	0	0	0	0	0	0	0	0	0	0	0	0	0	0	0	0	0	0	0	0	0	0	0	0	0	0	0	0	0	0	0	0	0	0	0	0	0	0	0	0
AC009812.4	2.4996	2.8554	1.5495	2.5804	3.5312	2.5165	3.0942	5.1785	2.1088	2.0605	1.5504	3.4769	1.6086	2.6645	1.3382	1.9363	2.2648	1.0647	1.7215	1.3389	0.786	1.8681	2.5871	2.145	1.1285	1.5063	2.6902	1.4183	2.9797	2.626	1.6015	1.446	2.0281	3.3359	2.7504	2.4667	2.0092	3.473	2.2921	3.3544	1.284	1.8137	2.8063	1.953	3.7246	2.5274	2.3772	2.9148	2.5775
AC120498.3	0	0	0.0679	0.1606	0	0.1552	0	0	0.0962	0.0715	0.0861	0.193	0.188	0	0.1173	0	0	0.1266	0	0	0	0	0	0	0	0	0	0	0.1682	0	0.2013	0.0926	0.193	0	0	0	0	0	0	0	0	0	0.0785	0.0765	0	0.0696	0.182	0	0.11
AL138826.1	12.346	1.9267	2.7729	4.2971	6.8304	5.3555	1.2597	0.2685	2.9847	6.6531	4.4135	3.4519	5.6534	5.0948	6.4235	11.3364	5.5432	4.45	2.1873	11.4318	7.8055	1.1451	7.8272	11.1746	1.1177	5.3352	3.9096	0.1896	8.2	2.5668	3.2496	5.5705	5.1317	5.5033	1.8619	8.9015	1.6831	4.9028	4.4562	12.0784	0.352	18.5018	2.5112	1.5988	4.1305	5.2192	3.5723	11.9153	2.6479
ARHGAP31-AS1	0	0.1101	0.059	0	0	0.2022	0.1772	0.1637	0	0.0621	0.0747	0.3352	0.4082	0.196	0.1019	0	0.234	0.22	0.1277	0	0	0	0.1085	0.0608	0	0.2042	0.0701	0.1733	0.1461	0	0.0874	0.2413	0	0	0	0	0	0.0568	0.0608	0.1645	0.0743	0	0.0682	0.0665	0.1596	0.1208	0	0	0
RABGAP1L-DT	0.0625	0.0482	0.136	0.1165	0.0128	0.0482	0.148	0.0456	0.0465	0.0296	0.0297	0.08	0.0584	0.052	0.1296	0.0314	0.0744	0.14	0.0914	0.0505	0.0467	0.06	0.0345	0.0532	0.0865	0.0866	0.1506	0.0322	0.0407	0.0566	0.0556	0.1152	0.04	0.0361	0.0266	0.0702	0.0697	0.1445	0.0726	0.0458	0.1182	0.0271	0.1139	0.0423	0.1714	0.0433	0.2452	0.1588	0.0228
AL139423.2	0	0	0.0128	0.0303	0	0	0	0.0355	0	0.0135	0	0	0.0886	0	0.0221	0	0.0169	0.0716	0	0	0	0	0.0235	0.0264	0.0429	0.0739	0.0304	0	0.0158	0.0515	0.019	0	0	0	0	0.0319	0.0345	0.0246	0	0.0714	0.0161	0.0148	0	0	0	0.0131	0.0686	0	0
AL353151.2	0	0	0.0196	0.1857	0.0268	0	0	0	0.0556	0.0207	0	0	0	0	0	0.0219	0	0	0.0425	0.0211	0.0488	0.1673	0.018	0.0405	0.0329	0	0	0.0192	0	0	0.0291	0	0.0558	0	0	0	0	0	0.0405	0.0274	0	0	0.0227	0.0221	0	0	0	0.0246	0.2227
AC106820.2	0.015	0.0316	0.0225	0.0267	0	0	0	0.0156	0	0.0119	0	0	0.0156	0.0125	0.0195	0.0252	0	0	0.0488	0	0	0.024	0	0	0.0189	0.013	0	0	0.0279	0.0303	0.0501	0	0	0	0	0	0	0	0.0116	0	0.0142	0	0	0	0	0	0	0.0141	0
AC002057.2	0	0	0	0.0326	0	0	0	0	0	0	0	0	0	0	0	0	0	0	0	0	0	0	0	0	0.0463	0	0	0	0	0	0	0	0	0	0	0	0	0	0	0	0	0	0	0	0	0	0	0	0
STIM2-AS1	1.7345	0.221	1.2424	0.21	0.4841	0.5409	0.9779	1.0675	2.431	0.9343	0.2999	1.7657	0.4095	0.8519	0.1022	1.1899	1.0954	1.7655	0.2562	1.1465	1.4715	0.3782	0.4896	1.2205	4.664	0.3415	0.3517	0.8695	2.0518	2.2227	0.8769	0.8877	0.8408	0.4556	1.7643	0.2214	1.9169	1.4804	1.1594	1.0724	0.6707	2.9393	0.5475	0.7334	0.4003	2.4851	0.3965	0.4452	1.2466
AL139351.2	0	0	0	0.0548	0	0	0	0	0	0	0.0587	0	0	0	0.04	0	0	0	0	0	0.0288	0	0	0	0	0	0.0275	0	0	0	0	0	0	0.0891	0	0	0	0	0	0	0	0	0.0268	0	0	0	0	0	0
GUSBP11	0.0884	0.1062	0.0616	0.1794	0.0194	0.0433	0.2065	0.0592	0.047	0.0898	0.0541	0.2627	0.2165	0.2205	0.0737	0.0159	0.0564	0.053	0.1539	0.0459	0	0.0202	0.0959	0.1907	0.0636	0.2025	0.0902	0.0743	0.3111	0.0254	0.1827	0.084	0.1482	0.0821	0.1683	0.0887	0.0128	0.1323	0.0978	0.1388	0.3224	0.0821	0.1645	0.1496	0.0449	0.0923	0.127	0.0713	0.023
AC007066.2	0.1467	0.2955	0.2202	0.5535	0.1689	0.1101	0.3516	0.382	0.078	0.2608	0.1221	0.5281	0.3429	0.4268	0.0713	0.1691	0.2548	0.2053	0.298	0.1333	0.1883	0.1466	0.2657	0.1278	0.1154	0.2065	0.3599	0.1214	0.4602	0.0923	0.2652	0.1126	0.0782	0.106	0.4104	0.2232	0.0557	0.3444	0.2555	0.3838	0.3467	0.1431	0.0955	0.2637	0.1862	0.2115	0.0922	0.2416	0.1784
AL360227.1	0	0	0	0	0	0	0	0	0	0	0	0	0	0	0	0	0	0	0	0	0	0	0	0.0877	0	0	0	0	0	0.2281	0	0	0	0	0	0	0	0	0	0	0	0	0	0	0	0	0	0	0
AP001056.1	0.0597	0.0419	0.0448	0.106	0	0	0	0.1244	0	0	0	0.0637	0.062	0.1986	0	0	0.0593	0	0	0.0483	0	0	0.0412	0	0.0752	0.0517	0	0.1318	0	0	0	0	0.1274	0.0863	0	0	0.0605	0.2157	0	0.125	0.2258	0	0	0.0505	0	0.0459	0.0601	0	0
AC022424.1	0	0	0	0	0	0	0	0	0	0	0	0	0	0	0	0	0	0	0	0	0	0.1727	0	0	0	0	0	0	0	0	0	0	0	0	0	0	0	0	0	0	0	0	0	0	0	0	0	0	0
AL121981.1	0	0	0	0	0	0	0	0	0	0	0	0	0	0	0	0	0	0	0	0	0	0	0	0	0	0	0	0	0	0	0	0	0	0	0	0	0	0	0	0	0	0	0	0	0	0	0	0	0.0762
LINC01388	0	0	0	0	0.1206	0	0	0	0	0	0	0	0	0.098	0	0	0	0	0	0	0	0	0	0	0.1484	0	0	0.0867	0	0	0	0	0	0	0	0.1103	0.1194	0	0	0.37	0.1114	0	0	0	0	0	0	0	0
AP001625.2	0.0853	0.239	0.064	0.3028	0	0.0731	0	0	0	0	0.1622	0.1819	0.1772	0.2835	0.2211	0	0	0.1194	0.4157	0.1378	0	0.1364	0.1765	0.132	0.1073	0.5172	0.3043	0.5644	0.2378	0.1717	0.2846	0.2619	0.1819	0	0.0909	0	0.0864	0.1848	0.066	0	0.0806	0	0.2961	0	0.0866	0	0.772	0.4013	0.1037
PLCB2-AS1	0	0.0605	0	0	0	0	0.0974	0	0	0	0	0	0	0.0718	0	0	0	0	0.1403	0	0	0	0	0	0	0.0748	0.077	0.0635	0	0	0	0	0	0	0	0	0	0	0	0	0	0	0	0	0	0	0	0	0
BX322557.2	0	0	0.1024	0	0.1396	0	0	0.071	0.0725	0.0539	0	0.0727	0.0708	0.0567	0.0884	0	0	0	0	0	0	0	0.0471	0	0	0.0591	0	0	0	0	0	0	0	0	0	0	0	0.0985	0	0	0	0	0.0592	0	0.1385	0.1049	0	0	0.1659
AC130371.1	0	0.0547	0	0	0	0	0	0	0.083	0	0	0	0	0.2596	0.1012	0	0	0	0	0	0	0	0	0	0	0	0	0.0574	0	0.0786	0	0	0	0	0	0	0	0	0	0	0	0	0.0678	0	0.0793	0	0	0	0
AL031848.1	0	0	0	0.248	0	0	0	0	0	0.1104	0	0	0	0	0	0	0	0.1955	0.454	0.1129	0	0.2234	0	0	0	0	0	0.1027	0	0.1407	0	0	0	0	0.1489	0	0	0	0	0	0.2641	0	0	0	0	0	0.1405	0	0
AC012507.3	0	0	0	0	0	0	0	0	0	0	0	0	0	0	0	0	0.0966	0	0	0	0	0	0	0	0	0	0	0	0	0	0	0	0	0	0	0	0	0	0	0	0	0	0	0	0	0	0	0	0
AL390038.1	0	0	0	0	0	0	0	0	0	0	0	0	0	0	0	0	0.0196	0	0	0	0	0	0	0	0	0	0	0	0	0	0	0	0	0	0	0	0	0	0	0	0	0	0	0	0	0	0	0	0
BX324167.2	0	0	0	0	0	0	0.0167	0.0154	0	0	0	0.0158	0	0.0123	0	0	0	0	0	0	0	0	0.0102	0.0114	0.0186	0	0	0	0.0275	0	0	0	0.0631	0	0	0	0	0	0	0	0	0	0.0385	0	0	0	0.0149	0	0
AL591043.2	0.0878	0.0615	0.0549	0.039	0.0449	0.0251	0.033	0.122	0	0.0347	0.0278	0.0156	0.0456	0.0608	0.038	0.0491	0.0581	0.0615	0.0476	0.0237	0.0137	0.117	0.0505	0.034	0.0184	0.0507	0.0522	0.0431	0.0272	0.0442	0.0163	0.015	0	0.0846	0.078	0.0137	0	0.0846	0.034	0.0306	0.0553	0.0381	0	0.0371	0.0297	0.045	0.0442	0.0138	0
COL18A1-AS2	0	0.0622	0.1333	0	0	0	0.1002	0.1851	0	0.5615	0	0.1895	0.0923	0.443	0.1152	0	0.529	0	0	0	0	0	0.3065	0.0688	0.2236	0.2309	0.1585	0	0.1651	0	1.0869	0.0909	0	0.1283	0	0.0832	0.09	0.1283	0.7564	0.3718	0.084	0.5392	0.1542	0	0.0902	0.2732	0.0893	0.1672	0
GRASLND	0.0083	0.0117	0.0374	0.0443	0	0	0.0094	0.0346	0.0088	0.0197	0.0316	0.0266	0.0691	0.0346	0	0.007	0	0.0233	0.0135	0	0	0.0133	0.0287	0.0386	0	0.0144	0.0297	0.0306	0.0077	0.0335	0.037	0.017	0.0177	0.024	0.0354	0.0545	0.0758	0.006	0.0193	0.0261	0.0157	0.0072	0.0217	0	0	0	0.0502	0	0.0202
AC144568.2	0	0	0	0	0	0	0	0	0	0	0	0	0	0	0	0	0	0	0	0	0	0	0.0348	0	0	0	0	0	0	0	0	0	0	0	0	0	0	0	0	0	0	0	0	0	0	0	0	0	0
AC009731.1	0.0223	0	0	0	0	0	0	0.0232	0	0	0	0	0	0	0	0	0	0.0312	0	0	0	0	0.0154	0	0	0	0	0	0	0	0	0.0228	0	0	0	0	0	0	0	0	0	0	0	0	0	0	0	0	0
AC245128.1	0	0	0	0	0	0	0	0	0	0	0	0	0	0	0	0	0.0752	0	0	0	0	0	0	0	0	0	0	0	0	0	0	0	0	0	0.0404	0	0	0	0	0	0	0	0	0	0	0	0	0	0
AL450326.1	4.4523	1.6276	1.1137	3.1502	1.1226	1.4942	2.0373	3.4948	1.2349	2.141	1.8411	3.3719	1.8097	3.0033	2.8438	3.4626	3.3939	2.348	3.5643	4.6916	0.3613	4.8495	2.0036	2.747	2.7613	2.7949	0.7483	1.3759	1.4393	1.6242	3.6601	1.519	3.9909	1.9574	4.4006	3.5634	3.5298	3.1222	2.4471	4.3209	3.5983	2.4056	2.0723	1.3097	1.9002	1.8851	0.9085	1.4574	0.4709
AC087393.2	0	0	0	0	0	0	0	0	0	0	0	0	0	0	0	0	0	0	0	0	0	0	0	0	0	0	0	0	0	0	0	0	0	0	0	0	0	0	0	0	0	0	0	0	0	0	0	0	0
AL049838.1	1.2997	0.2802	0.2251	0.1331	0.6651	0.6002	0.5073	0.0521	0.2126	0.1185	0.3328	0.3199	0.2596	0.4986	0.1944	0.3772	0.7441	0.1399	0.4873	0.525	0.1866	0.3197	0.6209	0.6965	0.3146	0.3031	0.2676	0.147	0.2788	0.2517	0.1112	0.2558	0.2132	0.7221	0.3196	0.3275	0.1013	0.1805	0.1548	0.4184	0.1417	0.1734	0.3471	0.8455	0.4569	0.5765	0.6033	1.3643	0.608
AL133467.1	0.7408	0.173	1.0377	2.0603	0.8592	0.6353	0.5012	1.2345	1.2602	0.6633	0.5167	1.4747	2.052	0.7799	0.9602	3.0642	1.3233	1.3824	0.7221	1.3166	1.1522	2.3691	1.772	1.1468	0.3108	0.2567	0.4405	0.1089	0.5049	0.8453	0.714	1.4659	1.2639	0.3567	1.1051	2.2188	1.6009	1.0343	0.688	0.2584	1.307	0.8991	1.3288	0.2506	1.8054	1.1011	0.2483	1.4873	0.6007
C5orf64-AS1	0.0949	0	0.0475	0.1965	0	0.0542	0.0357	0.0329	0	0.05	0.0301	0	0.0328	0.0788	0.041	0.0795	0.0314	0.0885	0.2055	0.0255	0	0	0.0218	0	0	0.0548	0	0	0	0.0955	0	0	0	0.0913	0.1011	0.0296	0.0641	0.1598	0.0245	0	0.0598	0.0548	0.0549	0	0	0	0	0.0298	0
AL357315.1	0	0	0	0	0	0	0	0	0	0	0	0	0	0	0	0	0	0	0	0	0	0	0	0	0	0	0	0	0	0	0	0	0	0	0	0	0	0	0.2989	0	0	0	0	0	0	0	0	0	0
AC092807.2	0.2018	0.707	0.1514	0.3583	0.4131	0.5192	0.6827	0.2102	0.2146	0.4783	0	0.4304	0.2096	1.1741	0	0	0	0.5649	0.3279	0	0.565	0	0.1393	0	1.524	0.5245	0	0.7419	0	0.8128	0.6734	0.4131	0.4304	0.2915	0.215	0	0	0.2915	0.781	0	0.763	0.5249	0.1752	0.6827	0.6148	0.7758	0.203	0.1899	0.7364
LINC01375	0	0	0	0	0	0	0	0	0	0	0	0	0	0	0	0	0	0	0	0	0	0	0	0	0	0	0	0	0	0.0441	0	0	0	0	0	0	0	0	0	0	0	0	0	0	0	0	0	0	0
ADARB2-AS1	0	0	0	0	0	0	0	0	0	0	0	0	0	0	0	0	0	0	0	0	0	0	0	0	0	0	0	0	0	0	0	0	0	0	0	0	0	0	0	0	0	0	0	0	0	0	0	0	0
AC006055.1	0	0	0	0	0	0	0	0	0	0	0	0	0	0	0	0	0	0	0	0	0	0	0	0	0	0	0	0	0	0	0	0	0	0	0	0	0	0	0	0	0	0	0	0	0	0	0	0	0
LINC01069	0	0	0	0	0	0	0	0	0	0	0.0127	0	0	0	0	0	0	0	0	0	0.0497	0	0.0184	0.0103	0	0	0.0119	0	0	0.0134	0	0	0	0	0	0.0125	0.0135	0	0	0	0	0	0	0	0	0	0	0.0125	0
AC079142.1	0.1947	0.2387	0.2556	0.2592	0.0996	0.1113	0.2927	0.2028	0.3622	0.2563	0.0771	0.2422	0.4213	0.1213	0.021	0.4081	0.161	0.2724	0.1845	0.3407	0.0757	0.3372	0.3358	0.226	0.3471	0.3092	0.1592	0.1073	0.2412	0.147	0.3067	0.1328	0.3806	0.0937	0.4322	0.3644	0.0493	0.246	0.2009	0.1528	0.1533	0.4079	0.2112	0.2195	0.1318	0.1871	0.2774	0.0916	0.0987
AC004895.1	0.1207	0.0846	0.0906	0.0357	0.0412	0.069	0.0454	0.0838	0.0855	0.0318	0.0383	0.1716	0.0836	0	0.0521	0.1349	0.0399	0.0563	0.1307	0	0.0375	0.0643	0.0278	0	0.2025	0.1046	0.1794	0.0592	0.0374	0.243	0.3132	0.0412	0	0.0581	0.0857	0.1506	0.1223	0.1743	0.1557	0.2526	0.038	0.0698	0.1397	0.1361	0.0409	0.0309	0.1618	0.0379	0
AP000355.1	7.7647	5.7983	1.6866	4.6251	1.2547	1.5772	3.1105	5.8527	3.1502	6.2149	3.4981	9.0432	6.1552	5.1797	3.3108	3.1695	5.2722	2.5738	5.4776	2.8888	0.572	2.1238	7.6137	11.0712	4.5007	6.3724	5.4683	1.9531	7.2167	7.612	10.3403	4.0782	11.3305	0.5903	6.4232	10.3279	2.1735	8.0424	2.4513	7.1621	3.4764	3.4545	7.449	9.1586	1.7637	4.3985	2.3633	4.6152	0.9941
AF121898.1	0	0	0	0	0	0	0	0	0	0	0	0	0	0	0	0	0	0	0	0	0	0	0	0	0.0211	0	0.015	0	0.0156	0.0338	0	0	0	0	0	0	0	0	0	0	0	0	0	0	0	0	0	0	0
LINC01414	0	0	0	0	0	0	0	0	0	0	0	0	0	0	0	0	0	0	0	0	0	0	0	0	0	0.0105	0.0108	0	0	0	0	0	0	0	0	0	0	0.0087	0	0.0253	0	0	0	0	0	0	0	0	0.0147
AC113145.1	0	0	0	0	0	0	0	0	0	0	0	0	0	0	0	0	0	0	0	0	0	0	0	0	0	0	0	0	0	0	0	0	0	0	0	0	0	0	0	0	0	0	0	0	0	0	0	0	0
AL929601.3	0	0	0	0	0	0	0	0	0	0	0	0	0	0	0	0	0	0	0	0	0	0	0	0	0	0	0	0	0	0	0	0	0	0	0	0	0	0	0	0	0	0	0	0	0	0	0	0	0
AC092720.1	0	0.0155	0	0	0	0	0	0	0	0	0.0211	0	0	0	0.0144	0	0	0	0	0	0	0	0	0	0	0	0	0.0082	0.0309	0.0112	0	0	0	0	0	0	0	0.008	0	0	0	0	0	0.0094	0	0.0085	0.0335	0	0.027
AL669970.3	0	0	0	0	0	0.0983	0	0	0	0	0	0	0	0	0	0	0	0	0	0	0	0	0	0	0	0.0993	0	0	0	0	0	0	0	0	0	0	0	0	0	0	0	0	0	0	0	0	0	0.1078	0
AC091691.2	0	0	0	0	0	0	0	0	0	0	0	0	0	0	0	0	0	0	0	0	0	0	0	0	0	0	0	0	0	0	0	0	0	0	0	0	0	0	0	0	0	0	0	0	0	0	0	0	0
AC019155.2	0	0	0	0	0	0	0	0	0	0	0	0	0	0	0	0	0	0	0	0	0	0	0	0	0	0	0.0228	0	0	0	0.0284	0	0	0	0	0	0	0	0	0	0	0	0	0	0	0	0	0	0
AC006435.2	0.0795	0.1114	0.1491	0.2117	0.0407	0.1363	0.3137	0.1242	0.169	0.1256	0.189	0.1695	0.8669	0.4954	0.103	0.1	0.1183	0.0556	0.3228	0.0642	0.0742	0.0635	0.3839	0.2153	0.1501	0.1033	0.2482	0.0584	0.2216	0.16	0.442	0.1627	0.339	0.0574	0.1694	0.2604	0.161	0.2009	0	0.3742	0.3005	0.0345	0.276	0.1344	0.0404	0.0917	0.0799	0.2992	0.0483
AC140847.2	0	0.0319	0	0	0.0466	0	0.0771	0.0237	0	0.072	0	0.0243	0	0.0189	0.0295	0.0764	0.0452	0.0638	0.037	0.0368	0	0.0364	0.0629	0.0882	0	0.079	0.061	0.067	0.0847	0.0229	0.0253	0.0466	0.0972	0.0658	0.0243	0.0427	0.0231	0.0494	0.0705	0.0238	0.0431	0.0593	0.0396	0.0193	0	0.0701	0	0.0429	0
IFNG-AS1	0	0.0076	0.0405	0.1055	0.0111	0.0093	0.0487	0.0338	0.0115	0.0256	0.0103	0.0346	0.1459	0.0269	0	0	0.118	0	0.1931	0.0175	0.0101	0.0691	0	0.0586	0.0408	0.337	0.0386	0.0795	0	0.0326	0	0.0221	0.023	0.0624	0.0461	0.0607	0.0438	0.078	0.0502	0.0226	0.0204	0	0.0281	0.0091	0	0	0	0.0203	0
AC055736.1	0	0	0	0	0	0	0	0	0	0	0	0	0	0	0	0	0	0	0	0	0	0	0	0	0	0	0	0	0	0	0	0	0	0	0	0	0	0	0	0	0	0	0	0	0	0	0	0	0
AC091564.6	0	0.0741	0	0	0	0	0.2384	0	0	0	0	0	0	0.0878	0	0	0	0	0	0	0	0	0	0.0818	0	0	0	0.0777	0	0	0	0	0	0	0	0	0	0	0	0	0	0	0	0	0	0	0	0	0
AP003721.2	0	0	0	0	0	0	0	0	0	0.0451	0	0	0.0593	0.0474	0	0	0	0	0	0	0	0	0	0.0442	0	0.0495	0	0	0	0	0	0.0584	0	0	0	0	0	0	0.0442	0	0	0.0495	0	0	0	0	0	0	0
AC095057.4	0	0.0828	0	0.2098	0	0.1013	0.3997	0.2462	0	0	0.2248	0.6301	0.1227	0.3929	0	0	0.2345	0.1654	0	0.2864	0	0	0.0815	0	0.1487	0.1024	0.5271	0	0.5491	0.119	0.3943	0.2419	0	0.5121	0.2518	0.3318	0.1197	0.256	0.0915	0.2473	0.1117	0	0.2051	0.1999	0	0.0908	0	0	0
Z93403.1	0	0.0263	0	0	0	0	0	0	0	0	0	0	0	0	0	0	0	0	0	0	0	0	0	0	0	0.0325	0.0334	0	0	0	0	0	0	0	0	0.0702	0	0	0	0	0.0709	0	0	0	0	0	0	0	0
AC090692.3	0	0.0161	0	0	0	0	0	0	0	0	0	0	0	0	0	0	0	0	0	0	0	0	0	0	0	0	0	0	0.0213	0	0	0	0	0	0	0	0	0	0	0	0	0	0	0.0194	0	0	0.0231	0	0
LINC00486	0	0	0	0	0.0234	0	0	0	0	0	0	0	0	0	0	0	0	0	0	0	0	0	0	0	0	0	0	0	0	0	0	0	0	0	0	0	0	0	0	0	0	0	0	0	0	0	0	0.0216	0
FGF14-AS1	0	0	0	0	0	0	0	0	0	0	0	0	0	0.0759	0	0	0	0	0	0	0	0	0.063	0	0	0	0	0	0	0	0	0	0	0	0	0	0	0	0	0	0	0	0	0	0	0	0	0	0
LINC00536	0.0141	0.0099	0	0	0	0	0	0	0	0.0112	0	0	0	0.0117	0	0	0	0	0	0	0	0	0.0097	0.0109	0	0	0	0	0	0.0142	0	0	0	0	0.015	0	0	0	0	0	0	0	0	0	0	0	0.0142	0	0
AC069213.1	0.0471	0.132	0.1768	0.2091	0.1446	0.0808	0	0.1472	0.1002	0.2233	0.0448	0.1005	0.3915	0.4307	0.0611	0.0395	0.1403	0.0659	0.1531	0.0761	0.044	0.1507	0.195	0.0729	0.1186	0.4081	0	0.0693	0	0.0949	0.2096	0.1446	0.2009	0.2722	0.2008	0.1764	0.0954	0.1021	0.0365	0.0986	0.1336	0.1225	0.1227	0.0398	0.1435	0.1449	0.3316	0.1773	0
AC017083.1	0	0.0702	0.0376	0.1334	0	0	0	0.1565	0	0	0.0953	0.0534	0.052	0.2082	0.0649	0.084	0	0	0	0.0809	0	0	0.0691	0	0	0.1302	0	0	0.0931	0	0.1671	0	0	0	0	0.0469	0	0.0362	0.0388	0.1048	0.142	0.0434	0	0.2965	0.0509	0.077	0.0504	0.0471	0
AL442003.1	0.0851	0	0.0639	0.0756	0	0.0365	0.096	0	0.0905	0.0336	0.0405	0	0.0442	0.1061	0	0	0	0.1787	0.0692	0.0688	0	0	0	0.0988	0.1072	0.0738	0.0759	0.0939	0.1583	0.0857	0.0947	0	0.2724	0	0	0.1992	0	0.0615	0	0.2227	0.0402	0.0369	0	0.108	0.0865	0.0327	0.0856	0.0401	0
AC125618.1	0	0	0	0	0	0	0	0.1814	0	0.1376	0	0	0	0.0724	0	0.073	0.0864	0	0	0	0	0	0.0601	0	0.1096	0	0.0777	0	0.081	0	0.0969	0	0	0	0	0	0	0	0	0.1823	0	0	0	0	0	0	0	0	0
FOXD2-AS1	0.9577	0.493	0.5867	1.0236	0.4801	0.1844	0.6832	0.7532	0.5195	0.6794	0.5577	2.0427	0.6903	1.0397	0.7347	0.5572	0.8341	0.5471	0.8256	0.4737	0.2371	0.5001	0.3372	0.4993	0.738	0.6604	0.4185	0.2012	0.9991	0.2165	1.413	0.4801	0.9588	0.1129	0.4166	0.6037	0.198	0.3247	0.4538	0.9816	0.7205	0.8473	0.4072	0.5951	0.2779	0.2705	0.1966	0.3311	0.6894
AL355306.2	0	0.0039	0	0	0	0	0	0	0	0	0	0	0	0	0	0	0	0	0	0	0	0.0088	0.0038	0	0	0	0	0	0	0.0055	0	0	0	0	0	0	0	0	0	0	0	0	0	0	0	0.0042	0.0055	0	0
AC019270.1	0	0	0	0	0.0144	0	0	0	0	0	0	0	0	0	0	0	0	0	0	0	0	0	0	0	0	0	0	0	0	0	0.0156	0	0	0	0	0	0	0	0	0	0	0	0	0	0	0	0	0	0
AC063977.5	0.0278	0.039	0.1044	0	0.0569	0.0239	0	0.029	0	0	0.0529	0.0593	0.1445	0.0231	0	0	0.0828	0.0389	0.0452	0	0	0	0.0192	0.0646	0	0.0241	0.0496	0.1227	0.1551	0.028	0	0.0285	0	0.1205	0	0.026	0	0.0402	0.0215	0.0873	0.0526	0.0482	0.0241	0.047	0	0.0214	0.028	0.0524	0.0338
AL121829.2	0	0	0	0.1327	0.153	0	0	0	0	0	0	0	0	0	0	0	0.1484	0	0.2429	0.2416	0	0.2391	0.1032	0	0.1882	0	0	0	0	0	0	0	0	0	0	0.1399	0	0	0	0	0.1413	0	0	0	0	0	0	0.2814	0.1818
AC013714.1	0	0	0	0	0	0.0563	0	0	0	0.1556	0	0	0	0	0	0	0	0	0	0	0	0	0	0	0	0	0	0	0	0	0	0	0	0	0	0	0	0	0	0	0	0	0	0	0.0667	0	0	0	0
AC009974.2	0.0535	0	0	0	0.1096	0	0.1207	0.0558	0	0	0	0	0	0	0	0	0.0531	0	0.087	0	0	0.0856	0	0	0.0674	0.0928	0.0478	0.0394	0.0995	0	0.3573	0.0548	0.2284	0	0.057	0	0	0.0387	0.0414	0.2241	0	0	0.0465	0.0906	0	0.0412	0	0.1008	0
LINC02586	0.0656	0.0459	0.0492	0.1164	0	0.1687	0.0739	0.6829	0	0.1036	0.4365	0.0699	0.0681	0.109	0.085	0.2749	0.0651	0.0918	0.1065	0.1059	0.0612	0	0.181	0.0507	0.165	0	0.1755	0	0	0.132	0.1458	0.1342	0.1398	0.2841	0.0699	0	0.0664	0.142	0.0507	0.2744	0.2479	0.3979	0.2276	0.1109	0.0666	0.1008	0.0659	0.1234	0.0797
AC231533.1	0	0	0	0	0	0	0	0	0	0	0	0.0565	0	0.0441	0.0687	0	0	0	0.0861	0	0	0	0	0.041	0.0667	0	0	0	0	0	0	0	0	0	0	0.0992	0	0	0	0	0	0	0	0	0	0	0.16	0	0.0645
Z82244.1	0	0	0	0	0	0	0	0	0	0	0	0	0	0	0	0	0	0	0	0	0	0	0	0	0	0	0	0	0	0	0	0	0	0	0	0	0	0	0	0	0	0	0	0	0	0	0	0	0
LEF1-AS1	0	0.0057	0	0	0	0	0.0091	0	0	0	0.0077	0	0	0	0	0	0.008	0	0	0	0	0	0	0	0	0.021	0.0144	0	0	0	0	0	0	0	0	0	0	0	0	0	0.0076	0	0	0.0068	0	0.0062	0	0.0076	0
LINC00379	0	0	0	0	0	0	0.1015	0	0	0.0711	0	0	0	0	0	0	0	0	0	0	0	0	0	0	0	0	0	0	0.1673	0	0	0	0	0	0	0	0	0	0.0696	0	0	0	0	0	0	0	0	0	0
AC025278.1	0	0	0	0	0	0	0	0	0	0	0	0	0	0.2374	0	0.1597	0	0	0	0	0	0	0	0	0.1199	0.0825	0	0.14	0	0	0	0	0	0	0	0	0	0	0	0	0	0	0	0	0	0	0	0	0
LINC02436	0	0.0049	0.0052	0	0	0	0	0	0	0	0	0	0	0	0	0	0	0.0097	0	0.0056	0.0065	0	0	0.0054	0	0	0	0	0	0.014	0	0	0	0	0	0	0	0	0	0.0073	0	0	0	0	0	0.0053	0	0	0
AC004882.1	0	0	0	0	0	0	0	0	0	0	0	0	0	0	0	0	0	0	0	0	0	0	0	0	0	0.055	0	0	0	0	0	0	0	0	0	0	0	0	0	0	0	0	0	0	0	0	0	0	0
AL592114.3	0	0	0.0496	0	0	0	0	0.0344	0	0	0	0	0	0	0	0.0277	0	0	0	0	0	0	0	0	0.0832	0	0	0	0	0	0	0	0	0	0.0352	0	0	0	0	0	0	0	0	0.0279	0	0.0254	0	0	0
AC139099.1	0	0	0	0	0	0	0	0	0	0	0	0	0	0	0	0	0	0	0	0	0	0	0	0	0	0	0	0	0	0	0	0	0	0	0	0	0	0	0	0	0	0	0	0	0	0	0	0	0
PTPRK-AS1	0	0	0	0.0579	0.1335	0.0559	0.2206	0	0	0.103	0.062	0.0695	0.1355	0.3252	0	0.0547	0.0647	0	0	0	0	0	0	0.0505	0.0821	0	0.1745	0	0.1818	0.0657	0	0.1335	0	0	0.139	0	0	0	0	0	0	0	0	0.0551	0	0	0.1312	0	0
AC006063.3	0	0	0	0	0	0	0	0	0	0	0	0	0	0	0	0	0	0	0	0	0	0	0.0238	0	0	0	0.0308	0	0.0642	0	0	0	0	0	0	0	0	0.025	0	0	0	0	0	0	0	0	0	0	0
TRAPPC12-AS1	0.162	0.0378	0.1621	0.8629	0.1658	0.139	0.3045	0.1125	0.402	0.4693	0.565	0.9216	0.2244	0.5835	0.5601	0.2264	0.4824	0.4535	0.702	0.2182	0.0504	0.3455	0.1491	0.8779	0.5438	0.4679	0.0482	0.5162	0.251	0.9788	0.7809	0.2764	0.3456	0.234	0.2878	0.3033	0	0.4291	0.209	0.5651	0.1531	0.3746	0.8438	0.6394	0.3839	0.083	0.3802	0.3558	0.1314
AC010424.2	0	0	0	0	0	0	0.1248	0	0	0	0	0.1181	0	0	0	0	0.1099	0	0	0	0	0	0	0	0	0	0	0	0	0	0	0	0	0	0	0	0	0	0	0	0	0	0	0	0	0	0	0	0
AL136982.7	0	0	0	0	0	0	0	0	0	0	0	0	0	0	0	0	0	0	0	0	0	0	0	0	0	0	0	0	0	0	0	0	0	0	0	0	0	0	0	0	0	0	0	0	0	0	0	0	0
AC095038.5	0	0	0	0	0	0	0	0	0	0	0	0	0	0	0	0	0	0	0	0	0	0	0	0	0	0	0.0316	0	0	0	0	0	0	0	0	0	0	0	0	0	0	0	0	0	0	0	0	0	0
LINC02297	0	0	0	0	0	0	0	0	0	0	0	0	0	0	0	0	0	0	0	0	0	0	0	0	0	0	0	0	0	0	0	0	0	0	0	0	0	0	0	0	0	0	0	0	0	0	0	0	0
AL022100.2	0	0	0	0	0	0	0	0	0	0	0	0	0	0	0	0	0	0	0	0	0	0	0	0	0	0	0	0	0	0	0	0	0	0	0	0	0	0	0	0	0	0	0	0	0	0	0	0	0
AC012181.2	0.1632	0.8576	0.1837	0.3621	0.0835	0.2799	0.184	0.4249	0.1735	0.3223	0.4656	0.4351	0.5086	1.2885	0.1058	0.2737	0.2429	0.3426	0.3977	0.3296	0	0.3914	1.0135	1.3263	0.6162	0.9189	0.0728	0.3	0.6067	0.1643	1.3613	0.4176	0.6961	0.3536	0.9564	1.0693	0.6613	0.4125	0.3158	0.3415	0.4627	0.4245	0.4249	0.9661	0.4972	0.8782	0.3283	0.0768	0.2977
AL132986.1	0	0.0222	0.0119	0	0	0.0136	0	0	0	0.0125	0.0151	0	0	0	0	0.0133	0	0	0	0	0	0	0	0	0	0	0.0424	0	0	0	0	0	0	0	0	0	0	0	0.0123	0	0.015	0	0	0	0	0	0.0159	0	0
AL627443.3	0	0	0	0	0	0	0	0	0	0	0	0	0	0.0592	0	0	0	0	0	0	0	0	0	0	0	0	0	0	0	0.0359	0	0	0	0	0	0	0	0	0	0	0	0	0	0	0	0	0	0	0
AC044840.1	0	0	0	0	0.2127	0.1782	0	0	0	0	0.0988	0	0.2158	0	0	0	0	0	0	0	0	0	0.0717	0	0.1308	0.09	0	0	0.1931	0.1046	0	0.1063	0	0	0	0	0	0.075	0	0.2174	0.1964	0.0901	0	0.0879	0	0	0	0	0.1264
AC026120.3	0	0	0	0.015	0	0.0145	0	0	0	0	0	0	0	0	0	0	0.0336	0	0	0	0	0	0.0117	0	0	0.0147	0	0	0	0.0341	0	0	0	0	0.0181	0	0	0.0122	0.0131	0	0	0	0.0147	0.0143	0.0172	0	0	0	0
AC026979.4	0.1817	0.1948	0.1444	0.2183	0.0985	0.0917	0.1206	0.1782	0.1705	0.0929	0.1424	0.171	0.1555	0.1777	0.0554	0.1345	0.1591	0.1347	0.1042	0.0864	0.0499	0.1026	0.1697	0.1407	0.2557	0.2408	0.1335	0.1336	0.0397	0.0431	0.1665	0.0985	0.1368	0.2162	0.1367	0.2202	0.1733	0.1467	0.24	0.3468	0.1415	0.1483	0.1206	0.226	0.0977	0.1397	0.1183	0.0402	0.182
AL392023.1	0	0	0	0	0	0	0	0	0	0	0	0	0	0	0	0	0	0	0	0	0	0	0	0	0	0	0	0	0	0	0.1027	0	0	0	0	0	0	0	0	0.0966	0	0	0	0	0	0	0	0	0
AC018647.1	0.0365	0.1584	0.0383	0.0777	0.0299	0.0375	0.1563	0.1291	0.0233	0.0691	0.0208	0.0622	0.0227	0.1637	0.0662	0.0734	0.0941	0.0306	0.0829	0.0648	0.0408	0.0933	0.0906	0.0677	0.0275	0.1832	0.0325	0.0643	0.0136	0.0441	0.073	0.0672	0.0467	0.137	0.1943	0.0273	0.0369	0.1159	0.0734	0.0839	0.0965	0.0569	0.0063	0.0925	0.0074	0.0505	0.0587	0.0275	0.1597
AC244102.1	0	0	0	0	0	0	0	0	0	0	0	0	0	0	0	0	0	0	0	0	0	0	0	0	0	0	0	0	0	0	0	0	0	0	0	0	0	0	0	0	0	0	0	0	0	0	0	0	0
AL109924.4	0	0	0	0	0	0	0	0	0	0	0	0	0	0	0	0	0	0	0	0	0	0	0	0	0	0	0	0	0	0	0	0	0	0	0	0	0	0	0	0	0	0	0	0	0	0	0	0	0
LINC01942	0.9559	1.0047	0.5021	1.4425	1.174	0.5739	1.6169	1.9913	2.1344	0.7552	0.5455	1.5292	2.7803	2.7808	0.6196	1.6832	1.8973	1.4717	2.9509	2.703	0.9813	3.0572	1.5171	5.0315	2.8877	1.9047	1.1939	1.0543	1.2439	1.7325	3.9338	2.1525	2.0388	1.519	3.0559	1.5211	2.1305	5.454	2.4416	2.2005	2.2588	1.2432	1.4935	0.4042	0.5824	0.5879	0.9614	1.3495	1.7441
IGSF11-AS1	0	0	0	0	0	0	0	0	0	0	0	0	0	0.0508	0	0	0	0	0	0	0	0	0	0	0	0	0.0273	0	0	0	0	0	0	0	0	0	0	0	0	0	0	0	0	0	0	0	0	0	0
GS1-124K5.4	3.8471	2.4504	2.9743	2.8284	2.6645	2.1662	2.1909	2.7117	6.2388	3.4997	1.774	5.5116	2.4622	2.7452	1.914	4.3334	3.2008	4.8403	2.4622	4.4892	3.3724	1.2427	1.9574	5.1734	1.8096	4.9485	5.9276	1.3714	1.9864	1.565	4.6244	3.0625	3.8952	3.2557	1.5735	3.4554	3.0311	4.9953	2.9474	3.6186	0.808	5.5252	1.1468	3.0891	2.6833	4.9293	2.2276	2.3039	5.4826
AL157829.1	0	0	0	0	0	0	0.0266	0	0	0	0	0	0	0	0	0	0	0	0	0	0	0	0	0.0183	0	0	0	0	0.0659	0	0	0	0	0	0	0	0	0	0	0	0	0	0	0	0	0	0	0	0.0287
AL451123.1	0.045	0.0946	0.0225	0.0977	0.0051	0.0386	0.1072	0.0625	0.0638	0.0316	0.0238	0.1067	0.0935	0.3118	0.0648	0.0377	0.134	0.098	0.0894	0.0364	0.0093	0.088	0.0587	0.0542	0.1322	0.1907	0.0402	0.0846	0.1255	0.0907	0.089	0.0256	0.1067	0.1156	0.1119	0.1124	0.0557	0.1662	0.0736	0.2093	0.3168	0.013	0.0738	0.0508	0.0406	0.0769	0.0604	0.0565	0.0365
AC006153.1	0	0	0	0	0	0	0	0	0	0	0	0	0	0	0	0	0	0	0	0	0	0	0	0	0	0	0	0	0	0	0	0	0	0	0	0	0	0	0	0	0	0	0	0	0	0	0	0	0
AL136298.1	0	0	0	0	0	0	0	0	0	0	0	0	0	0	0	0	0	0	0	0	0	0	0	0	0	0	0	0	0	0	0	0	0	0	0	0	0	0	0	0	0	0	0	0	0	0	0	0	0
AL023584.2	0	0	0	0	0	0.3789	0.1245	0	0	0	0	0	0	0.1836	0	0	0	0	0	0	0.4123	0	0.1524	0.171	0	0.0957	0	0.0812	0.5133	0	0	0.2261	0	0	0	0	0	0	0.0855	0.2311	0	0	0	0	0	0	0.2222	0	0.2687
AP000997.2	0	0	0	0.2726	0	0.1756	0.2309	0	0.1089	0	0	0.1092	0	0	0	0	0	0	0	0	0	0	0	0	0	0.1774	0.1827	0	0.0952	0	0	0	0	0	0	0	0	0.0739	0	0.1071	0.3871	0	0	0	0	0.0787	0	0	0.1245
AC012494.1	0	0	0	0	0	0	0	0	0	0	0	0	0	0	0	0	0	0	0	0	0	0	0	0	0	0	0	0	0	0	0	0	0	0	0	0	0	0	0	0	0	0	0	0	0	0	0	0	0
AC022146.2	0	0.0987	0	0.1251	0.1442	0.1209	0	0.1468	0	0	0	0	0.1464	0.1171	0	0	0	0	0	0	0	0	0.389	0	0	0	0.5028	0	0	0	0	0	0	0	0.1502	0.1319	0	0	0	0.2949	0	0	0.1223	0.1192	0.2862	0	0	0	0.3428
AC009271.2	0	0	0	0.0198	0	0	0	0	0	0	0	0	0	0	0	0	0	0	0	0	0	0	0.0154	0	0	0	0	0	0	0	0	0	0	0	0	0	0	0	0	0	0	0	0	0	0	0	0	0	0
AL445524.1	0.1426	0.2766	0.4114	0.477	0.1122	0.1693	0.1855	0.2855	0.1516	0.1386	0.146	0.2807	0.205	0.237	0.2559	0.1563	0.1741	0.2916	0.3029	0.124	0.2149	0.263	0.1513	0.2292	0.1794	0.2945	0.5185	0.3064	0.3058	0.2429	0.2195	0.2133	0.2339	0.1267	0.187	0.1334	0.3555	0.2613	0.1867	0.218	0.3835	0.2757	0.238	0.1762	0.2116	0.2529	0.0772	0.2167	0.3868
AL121904.1	0	0	0	0	0	0	0	0	0	0	0	0	0	0	0	0	0	0	0	0	0	0	0	0	0	0	0	0	0	0	0	0	0	0	0	0	0	0	0	0	0	0	0	0	0	0	0	0	0
TTN-AS1	0.0135	0.0391	0.0317	0.0358	0.0177	0.0313	0.0607	0.038	0.0102	0.0197	0.0165	0.041	0.0339	0.0831	0.0224	0.0161	0.0324	0.0269	0.0531	0.0248	0.009	0.0307	0.0239	0.0342	0.046	0.0633	0.0206	0.0551	0.0643	0.0194	0.062	0.0256	0.0205	0.0389	0.0287	0.027	0.0195	0.043	0.0208	0.0442	0.0382	0.0233	0.0284	0.0065	0.0195	0.0177	0.0406	0.0199	0.014
LINC02358	0	0	0	0	0	0	0	0	0	0	0	0	0	0	0	0	0	0	0	0	0	0	0	0	0	0	0	0	0	0	0	0	0	0	0	0	0	0	0	0	0	0	0	0	0	0	0	0	0
AC012254.1	0	0	0	0	0	0	0	0.7662	0.2607	0.1937	0	0.2615	0	0.4076	0	0.4112	0	0.3432	0	0	0	0	0.5076	0.1898	0.3086	0.4248	0.2187	0	0	0.2469	0	0	1.0459	0	0.2613	0.2295	0	0.1771	0	1.0262	0.6953	0.2126	0.2128	0	0	0	0.7398	0.2308	0
AC022469.2	0	0	0	0	0	0	0	0	0	0	0	0	0	0	0	0	0	0	0	0	0	0	0	0	0	0	0	0	0	0	0	0	0	0	0	0	0	0	0	0	0	0	0	0	0	0	0	0	0
AC019205.1	0.0282	0.023	0.0141	0.0708	0.024	0.0644	0.1058	0.0684	0.01	0.0185	0.0312	0.035	0.0682	0.1053	0.0182	0.0197	0.0373	0.046	0.061	0.0265	0.0044	0.0225	0.0389	0.04	0.0709	0.0691	0.0293	0.0345	0.0523	0.0425	0.0365	0.0096	0.04	0.0678	0.04	0.0703	0.0333	0.0373	0.0399	0.0589	0.0399	0.0244	0	0.0198	0.0048	0.0144	0.0142	0.0265	0.0228
AC006148.1	0	0.0017	0	0	0	0	0	0	0	0	0	0.0025	0	0	0.0031	0	0	0	0	0	0	0	0	0.0018	0.003	0	0.0042	0	0.0022	0	0	0.0048	0.005	0	0	0	0.0024	0.0085	0.0055	0.0025	0	0	0	0	0	0.0018	0	0	0.0029
AC084880.2	0	0	0	0	0	0	0	0	0	0	0	0	0	0	0	0	0	0	0	0	0	0	0	0	0	0	0	0	0	0	0	0	0	0	0	0	0	0	0	0	0	0	0	0	0	0	0	0	0
PDE4B-AS1	0	0	0	0	0	0	0	0	0	0	0	0	0	0	0	0	0	0	0	0	0	0	0	0	0	0	0	0	0	0	0	0	0	0	0	0	0	0	0	0	0	0	0	0	0	0	0	0	0
AC007314.1	0	0	0	0	0	0.0744	0	0.0904	0	0	0.0826	0.1851	0.1803	0.3607	0	0	0	0	0	0	0	0	0	0	0	0	0	0.0638	0.0807	0	0	0	0.3702	0.5015	0.0925	0	0	0.3134	0	0.1816	0	0	0.0753	0	0.0881	0.0667	0	0	0
AC104667.2	2.606	1.0582	0.9111	2.2343	2.1517	1.5238	1.9367	1.7273	2.5504	2.2225	1.4927	1.737	1.4458	1.526	2.2264	1.8374	2.0572	4.6005	2.5018	3.2536	2.8464	1.7994	0.9195	3.5758	1.3045	2.1036	1.4265	0.8274	1.789	1.6399	1.548	2.1217	0.8842	1.7539	0.9467	2.0789	0.96	2.2884	2.1086	1.5182	3.7507	3.2863	2.2362	1.2772	2.3155	2.0035	1.5189	2.3132	2.1971
AC018730.1	0	0	0	0.0233	0	0	0	0	0	0	0	0	0	0	0	0	0	0	0	0	0	0	0	0	0	0.0114	0.0117	0	0	0	0	0	0	0	0	0	0	0	0	0	0	0	0	0	0	0	0	0	0.0159
LINC02045	0	0	0	0	0	0	0	0	0	0	0	0	0	0	0	0	0	0	0	0	0	0	0	0	0	0	0	0	0	0	0	0	0	0	0	0	0	0	0	0	0	0	0	0	0	0	0	0	0
ATG10-AS1	0	0	0	0	0	0	0	0	0	0	0	0	0	0	0	0	0	0	0	0	0	0	0	0	0	0	0	0	0	0	0	0	0	0	0	0	0	0	0	0	0	0	0	0	0	0	0	0	0
AC016573.1	0	0	0	0.0256	0	0	0	0	0	0	0	0	0	0	0.0374	0	0	0	0	0	0	0	0	0	0.0363	0	0	0	0	0.0291	0	0	0	0	0	0	0	0	0	0	0	0	0.0251	0	0	0	0	0	0.0702
LMF1-AS1	0	0.0949	0	0.0601	0	0.0871	0.1146	0.1411	0.036	0	0	0.0722	0	0.2533	0	0.0852	0	0	0	0.0547	0.0632	0	0	0	0	0.0293	0.0302	0.0498	0	0	0.0753	0.104	0	0.0978	0.2165	0.0634	0.0343	0.1468	0.0524	0	0	0.0294	0.0294	0	0	0	0.0681	0.0319	0
AC068672.1	0	0	0	0	0	0	0	0	0	0	0	0	0	0	0	0	0	0	0	0	0	0	0	0	0	0	0	0	0	0	0	0	0	0	0	0	0	0	0	0	0	0	0	0	0	0	0	0	0
AC003077.1	0	0.0083	0	0.0105	0	0	0	0	0	0	0.0113	0	0.0123	0.0099	0.0154	0	0	0.0166	0	0.0096	0	0	0.0246	0	0	0	0.0212	0	0.0662	0.0119	0.0264	0.0121	0.0253	0.0171	0.0253	0	0	0.0086	0.0092	0.0124	0	0	0	0.01	0	0.0091	0	0	0
AL513218.2	0	0.0366	0.0392	0.0464	0	0.0448	0.1767	0.0544	0	0.0825	0	0	0.1085	0.0434	0	0	0.0518	0.1462	0.0848	0.0422	0	0.0835	0.0721	0	0	0.1357	0	0.1152	0.0971	0	0.0581	0.1069	0	0.0754	0.0557	0.0489	0	0.0377	0	0.1639	0.0987	0	0	0.0883	0.1591	0	0	0.0983	0
AL138701.2	0	0	0	0	0	0	0	0	0	0	0	0	0	0	0	0	0	0	0	0	0	0	0	0.0116	0	0	0	0	0	0.0303	0	0	0	0	0	0	0	0.0109	0.0116	0	0	0	0	0.0127	0	0	0	0	0.0183
AC111194.2	0	0	0	0	0	0	0	0	0	0	0	0	0	0	0	0	0	0	0	0	0	0	0	0	0	0	0	0	0	0	0	0	0	0	0	0	0	0	0	0	0	0	0	0	0	0	0	0	0
AC084782.3	0.0848	0.0594	0.0637	0.0753	0	0	0.1913	0	0.0902	0	0	0.0905	0.0881	0.2821	0.11	0	0	0	0	0	0	0	0.1171	0	0	0.147	0.1514	0.0624	0.2366	0	0	0.0868	0	0	0.0904	0.0794	0	0.1225	0.0657	0.1775	0.1604	0.0736	0	0	0	0.0652	0.3413	0	0.1032
AC015969.1	0	0	0	0.0922	0	0	0.0391	0	0	0	0	0	0	0	0	0	0	0	0	0.028	0	0	0	0	0	0	0	0	0	0	0	0	0	0	0	0	0	0	0	0	0	0	0	0	0	0	0	0	0
AL512308.1	0	0	0	0	0	0	0	0	0	0	0	0	0.0345	0	0	0	0	0	0	0	0	0	0	0	0	0	0	0	0	0.0167	0	0	0	0	0	0	0	0	0	0	0	0	0	0	0	0	0	0	0
AL357793.2	0	0	0	0	0	0	0	0	0	0	0	0	0	0	0	0	0	0	0	0	0.1077	0	0	0	0	0	0	0	0	0.0581	0	0	0	0	0	0	0	0	0	0	0	0	0	0	0	0	0	0	0
AF064860.1	0.0901	0	0	0	0	0	0.1016	0.1878	0.0958	0.0712	0	0	0	0	0	0	0	0	0	0	0	0.1441	0.1244	0.1396	0.2269	0	0	0	0	0	0	0	0	0	0	0	0	0.0651	0.0698	0	0	0	0	0	0	0.0693	0	0	0
AL512770.1	0.0977	0.0958	0.1173	0.1561	0.02	0.1508	0.1322	0.061	0.0623	0.0463	0.0186	0.1667	0.0812	0.2761	0.076	0.0491	0.0194	0.1094	0.0317	0	0	0.2187	0.1213	0.0907	0.0984	0.2031	0.122	0.1293	0.109	0.1574	0.1956	0.16	0.125	0.0282	0.0416	0.0914	0.0198	0.0847	0.0605	0.1635	0.1477	0.1016	0.1865	0.1322	0.0794	0.0751	0.1375	0.1471	0.0238
AC006967.2	0	0	0	0	0	0	0	0	0	0	0	0	0	0	0	0	0	0	0	0	0	0	0	0	0	0	0	0	0	0	0	0	0	0	0	0	0	0	0	0	0	0	0	0	0	0	0	0	0
AC092435.2	0	0	0	0	0	0	0	0	0	0	0	0	0	0	0	0	0	0	0	0	0	0	0	0	0	0	0	0	0	0	0	0	0	0	0	0	0	0	0	0	0	0	0	0	0	0	0	0	0
LINC02158	0.164	1.9153	0.9846	0.2426	0.056	0.9846	0.3082	1.7652	0.1744	0.1296	0.416	0.4664	1.0222	0.4998	0.1417	0.5042	0.3255	0.3826	0.3553	0.2208	0	0.6994	0.3395	0.127	0.4129	0.2842	1.2192	0.9647	1.3211	0	0.304	1.0072	1.0494	0.6318	2.9129	0.1535	2.6584	0.2369	0.3808	0.3432	0.2067	0.237	0.8542	0.3699	0.6662	0.042	3.299	0.7718	0.8644
AC009093.1	0	0.0144	0.0386	0.0365	0.0316	0.0176	0.0811	0.0428	0	0.0244	0.0489	0.011	0.0107	0.0854	0	0	0	0.0144	0.0668	0.0083	0	0.0164	0.0284	0.0318	0.0259	0.0801	0.0183	0.0604	0.0287	0.0517	0.0229	0.0105	0.0219	0.0297	0.0219	0.0289	0.0208	0.0297	0.008	0.043	0.0291	0.0178	0.0268	0	0.0209	0.0158	0.0103	0.0193	0.0125
AC096719.1	0.0112	0.0548	0	0.0297	0.0229	0.0383	0.0126	0.0233	0.0119	0.053	0.0212	0.0596	0.0348	0.0186	0	0.0468	0	0	0.0726	0.009	0	0	0.0462	0.0346	0.0422	0.029	0.0897	0.0246	0.0519	0.0225	0.0745	0.0343	0.0238	0	0.0357	0.0314	0.0339	0.0161	0	0.0468	0.0317	0.0097	0.0679	0.0661	0	0.0172	0.0112	0.0105	0.0272
AL008727.1	0.0311	0.0581	0.0156	0.0092	0	0	0.0351	0.0648	0.0441	0.0082	0	0.0111	0.0108	0.0345	0	0.0174	0	0	0.0169	0	0	0.2654	0.0215	0	0.0131	0.018	0.0093	0.0991	0	0.0104	0.0115	0	0	0	0.0111	0.0097	0	0.015	0.0241	0.0109	0	0.009	0.009	0.0088	0	0.008	0	0.0098	0.0252
AC009654.1	0	0	0	0	0	0	0	0	0	0	0.0616	0	0	0	0	0	0	0	0	0	0	0	0	0	0	0	0	0	0	0	0	0	0	0	0	0	0	0	0	0	0	0	0	0	0	0	0	0	0
AC008770.3	0.3144	0.4405	0	0.6511	0.1072	0.4493	0.2363	0.8731	0	0.2483	0.1993	0.3352	0.9796	0.6967	0.1358	0.2636	0.416	0.1467	0.8512	0.3386	0.1956	0.3351	0.2892	0.4866	1.3189	0.4539	0.0935	0.3852	0.2922	0.1055	1.282	0.1073	0.2235	0	1.0049	0.7846	0.4246	0.5297	0.2433	1.206	0.7923	0.0908	0.091	0.4431	0.1064	0.4028	0.1054	0.0986	0
AL662791.1	0.3094	0.6503	0.1161	0	0.1583	0.1327	0.6978	0.4834	0.329	0.3666	0.1471	0.33	0.3214	0.3857	0.8021	0.5188	0.1535	0.2165	0.5027	0.125	0	0	0.2135	0.2395	1.1683	0.5361	0.138	0.1137	0.5751	0.1558	0	0	0.3299	1.1173	0	0.8688	0	0.4469	0.2395	0.1619	0.1462	0.1341	0	0.2617	0.1571	0	0	0.2912	0
AC090912.1	3.3554	3.9785	2.5824	4.4294	3.3458	3.1728	3.7835	3.7636	4.2994	4.4859	4.0095	4.1288	7.5069	3.5038	2.6765	3.6069	3.3298	3.9735	3.4945	3.3362	2.0875	3.9897	5.2242	4.5949	2.1657	3.8011	3.9141	4.8076	5.1976	2.2522	4.4973	2.8179	2.7524	5.5926	3.5755	4.107	3.922	3.231	4.528	2.3405	3.6593	4.2517	3.9579	2.6921	2.7957	4.0347	3.3746	4.3723	7.1157
AL355581.1	0.0146	0.0307	0.0767	0.1037	0	0.0501	0.0329	0.0152	0	0.0115	0	0.0156	0	0.0243	0	0.0245	0.0435	0.0204	0.0237	0.0236	0.0545	0.0467	0.0101	0.0226	0	0.0759	0	0.0107	0.0136	0.0294	0.0487	0.0149	0.0623	0.0211	0.0622	0.0273	0.0148	0.0422	0.0113	0	0.0552	0.0253	0.0253	0	0	0.0112	0.0147	0.0412	0
LINC00951	0	0	0	0	0	0	0	0	0	0	0	0	0	0	0	0	0	0	0	0	0	0	0	0	0	0	0	0	0	0	0	0	0	0	0	0	0	0	0	0	0	0	0	0	0	0	0	0	0
AC017067.1	0	0.0769	0.1647	0.0974	0.4491	0	0.1237	0	0	0.4334	0.4174	0.234	0	0.1824	0.1422	0	0	0.1535	0.1782	0	0	0	0.2271	0.3397	0.1381	0.4752	0.5872	0.0807	0.4079	0	0.4881	0.4492	0.7019	0	0.2338	0.2054	0	0.3169	0.0849	0.1148	0.1037	0.0951	0	0.0928	0.1114	0.1687	0	0	0.1334
AC074389.1	0	0	0	0	0	0.0289	0	0	0	0	0	0	0	0	0	0	0.0334	0	0	0	0	0	0	0	0	0	0	0	0	0	0	0	0.0719	0	0	0	0	0	0	0	0	0	0	0	0	0	0	0	0
AC063943.1	0.551	1.3512	1.0337	0.6114	1.5507	0.9451	0.466	2.1522	1.904	1.3059	0.393	0.5876	1.4309	0.9159	0.5357	0.3465	1.367	1.1568	0.4476	0.779	1.9282	0.6608	0.8555	0.853	0.6935	0.8353	2.089	1.0128	1.6644	0.8322	0.9193	0.282	1.469	1.1939	1.6147	1.5473	1.6746	1.7907	1.9191	2.3061	1.302	0.4777	0.4783	1.7474	0.8393	2.1181	1.1083	0.5186	0.1675
HTT-AS	0.0872	0.0764	0.0164	0	0.0446	0	0.0246	0.0227	0	0.0689	0.0207	0.0697	0.0226	0	0	0.0183	0	0	0.0354	0.0176	0	0	0	0.0506	0.0274	0.0189	0.0194	0.0481	0	0.0219	0.0485	0	0.093	0	0.0697	0	0.0442	0.0315	0.0337	0.0456	0.0206	0	0	0.0184	0.0443	0.0335	0	0	0.0265
AL022315.1	0	0	0	0.3496	0	0	0.111	0	0	0	0	0	0	0	0.6382	0	0	0	0	0.0796	0	0	0.0679	0.0762	0.1239	0.2559	0	0	0.0915	0	0	0	0	0	0	0.0922	0.0998	0.1422	0.1524	0	0	0	0.3419	0	0	0	0	0	0.1198
AC080023.1	0.0611	0.0856	0.0458	0.271	0.125	0.1571	0.2755	0.1908	0.1948	0.0965	0.0581	0	0.1269	0.1523	0	0	0	0.0855	0.1984	0.1973	0.114	0.293	0.0421	0.1418	0.1537	0.1058	0.0545	0.0898	0.0568	0.1845	0.2038	0.0625	0.2605	0.1764	0.1302	0.0572	0.0619	0.1764	0.1891	0.0639	0.0577	0.1588	0.318	0.1033	0.4341	0.0939	0.0614	0.1149	0
AL355474.1	0	0.0256	0	0.0324	0	0	0.1646	0	0	0	0	0	0.0379	0.0303	0	0	0	0	0	0	0	0	0.0252	0.0282	0	0.0316	0	0	0.0339	0	0	0	0	0	0	0	0	0.0527	0	0	0	0.0633	0	0	0	0	0	0	0.0444
AL358176.4	0	0	0	0	0	0.1246	0.1638	0	0	0	0	0.0775	0	0	0.0942	0.1218	0	0	0	0	0	0	0.2507	0	0	0.0629	0.0648	0	0.135	0	0	0.1487	0	0	0.0774	0.068	0	0.1049	0.0562	0.152	0	0.126	0	0	0	0.1676	0.0731	0	0.1767
AC026368.1	0	0.0498	0	0.1893	0	0	0.0801	0.074	0	0	0	0.0758	0	0.2363	0	0	0.0705	0.0995	0.2309	0	0	0	0.1471	0.11	0	0.0616	0	0.0523	0.5945	0.2862	0.079	0	0.1516	0.1027	0	0.1996	0	0.154	0.11	0	0.2015	0	0.0617	0.0601	0	0.0546	0	0.3344	0
AC104260.3	0	0.0667	0	0.1127	0.0325	0	0.0716	0.0331	0	0.0251	0.0302	0.0338	0	0	0.0411	0	0	0	0.2063	0	0	0	0	0.0737	0	0.11	0.0283	0.0233	0.0885	0	0	0.0325	0	0	0	0.0891	0	0	0	0.0664	0.06	0.0275	0.0827	0	0	0.0244	0	0	0
AP000431.1	0	0	0	0	0	0.0897	0	0	0	0	0	0	0	0	0	0	0	0	0	0	0	0	0	0	0	0	0	0	0	0	0	0	0	0	0	0	0	0	0	0	0	0	0	0	0	0	0	0	0
AC092153.1	0	0	0.0169	0.0199	0	0	0.0507	0.0234	0	0	0	0	0	0.0187	0	0	0	0	0	0	0	0	0	0	0	0.0584	0	0	0.0626	0	0	0	0	0	0	0.021	0	0	0	0.047	0	0	0	0	0.0228	0.0345	0	0	0
AC007684.2	0.4112	0.1441	0.2314	0.0913	0	0.2645	0.4637	0.2142	0	0.5685	0.1956	0.4386	0.534	0.0854	0.2665	0	0	0	0.3341	0.0831	0	0.1644	0.3547	0.1592	0	0.1781	0.4586	0.2268	0.3822	0.207	0.2287	0.4209	0	0.594	0.2191	0.3849	0.1041	0.1485	0.0796	0.1076	0.0972	0.0891	0.1785	0.4347	0.1044	0.4742	0.6204	0.1935	0.3751
AL157400.2	0.0469	0.0493	0.0352	0.0624	0.096	0.201	0.0793	0.0977	0.0997	0.0741	0.0669	0.125	0.0243	0.0195	0.1215	0.0197	0.0698	0.0984	0	0.0379	0.0438	0.1125	0.0324	0.1452	0.118	0.0406	0.0209	0	0.0218	0.118	0.1564	0.048	0.05	0.0339	0.025	0	0.0712	0.0508	0.1089	0.0736	0	0.1016	0.0407	0.0396	0.0714	0.1262	0.0472	0.0441	0.0855
AP000842.1	0	0	0	0	0	0	0.0792	0	0	0	0	0	0	0	0	0	0	0	0	0	0	0	0	0	0	0	0	0	0	0	0	0	0	0	0.0749	0	0	0	0	0	0	0	0	0	0	0	0	0	0
AL079301.1	0	0	0	0	0	0	0	0	0	0	0	0	0.0312	0	0	0	0	0	0	0	0	0	0	0	0	0	0	0	0	0.0302	0	0	0	0	0	0	0	0	0	0	0	0	0	0	0	0	0	0	0
AC007952.8	0	0	0	0	0	0	0	0	0	0	0	0	0	0	0	0	0	0	0	0	0	0	0	0	0	0	0	0	0	0	0	0	0	0	0	0	0	0	0	0	0	0	0	0	0	0	0	0	0
AC032044.1	0.1419	0	0.0533	0.378	0.1453	0	0.08	0.2957	0	0	0	0.0757	0.2949	0.2359	0	0.0595	0.1409	0.1987	0	0	0	0	0.0979	0.0549	0	0.3074	0.1899	0.0522	0	0.0715	0.1579	0.0726	0	0	0.3025	0.1329	0.0719	0.205	0.1099	0	0.0671	0	0.0616	0.06	0.1441	0.0546	0.1428	0.1336	0
AC025265.1	0.4613	0.1293	0.1385	0.2867	0.1416	0.1187	0.1561	0.3364	0.0981	0.1458	0.3071	0.9348	0.2875	0.1534	0.1196	0.116	0.2289	0.0646	0.5247	0.0745	0	0	0.3183	0.1428	0.1161	0.4796	0.5761	0.2374	0.1286	0.0464	0.9749	0.1417	0.3936	0.4665	0.2458	0.5182	0.3739	0.3998	0.2142	0.2413	0.0872	0.48	0.2403	0.3121	0	0.2483	0.6496	0.2171	0.3928
MIR4527HG	0	0	0	0	0	0	0	0	0	0	0	0	0	0	0	0	0	0	0	0	0	0	0	0.0272	0	0	0	0	0	0	0	0	0	0	0	0	0	0	0	0	0	0	0	0	0	0	0	0	0.0427
AL157703.1	0	0	0	0	0	0	0	0	0	0	0	0	0	0	0	0	0	0	0	0	0	0	0	0	0	0	0	0	0	0.0802	0	0	0	0	0	0	0	0	0	0	0	0	0	0	0	0	0	0	0
LINC02692	0	0	0	0	0	0	0	0	0	0	0	0	0	0	0	0	0	0	0	0	0	0	0	0	0	0	0	0	0	0	0	0	0	0	0	0	0	0.0724	0	0	0	0	0	0	0	0	0	0	0
AC009387.1	0	0	0	0	0	0	0	0	0	0.1757	0	0	0	0	0	0	0	0	0	0	0	0	0	0	0	0	0	0	0	0.112	0	0	0	0	0	0	0	0	0	0	0	0	0	0	0	0	0	0	0
SNAP47-AS1	0	0	0	0	0	0.0246	0	0.0299	0	0.0454	0	0	0.0298	0	0	0	0	0	0	0	0	0	0.0198	0.0444	0	0.0249	0	0.0211	0.0267	0	0	0	0	0	0.0306	0	0	0.0415	0	0	0	0	0	0	0	0	0	0	0.0349
LINC02020	0	0	0	0	0	0	0	0	0	0	0	0	0.0121	0	0	0	0	0	0	0	0	0	0	0	0	0	0	0	0	0	0	0	0	0	0	0	0	0	0	0	0	0	0	0	0	0.0179	0.0117	0	0
AL359762.3	0.1278	0.0895	0.0959	0.0972	0.0747	0.0939	0.0823	0.038	0.1747	0.0433	0.1216	0.1947	0.1517	0.1517	0.071	0.0919	0.1268	0.2044	0.0593	0.0442	0.1022	0.0292	0.0504	0.0565	0.023	0.1107	0.0814	0.0671	0.1867	0.0735	0	0.1495	0.2726	0.0264	0.0389	0.0854	0.074	0.1055	0.0424	0.2101	0.1035	0	0.1902	0.1081	0.0927	0.0842	0.1653	0.1546	0.0222
FBXL19-AS1	0.0869	0.2087	0.1677	0.3305	0.0889	0.0639	0.4059	0.181	0.0924	0.1765	0.1653	0.1986	0.1289	0.4333	0.1609	0.1145	0.1848	0.0695	0.2622	0.0602	0.0463	0.0992	0.137	0.2402	0.1718	0.3871	0.1329	0.1734	0.2192	0.2374	0.1657	0.1652	0.3706	0.0896	0.2248	0.3369	0.1383	0.1882	0.1153	0.3247	0.3168	0.1399	0.0646	0.1679	0.1512	0.105	0.0749	0.1285	0.0604
AC087203.3	0	0	0.0238	0.0563	0	0.1087	0.2145	0.066	0	0.025	0.1206	0	0	0.1054	0.0822	0	0	0	0.103	0	0	0	0	0	0.0399	0	0	0	0	0	0	0.0324	0	0	0	0.0593	0	0	0.0491	0.0663	0.0599	0	0	0.0536	0	0	0	0	0
AL731563.3	0.0979	0.0343	0.1102	0.1738	0.1503	0.098	0.1472	0.221	0.0521	0	0.1397	0.2088	0.1187	0.1085	0.0635	0.0821	0.1458	0.0914	0.1061	0.0396	0.1675	0.1044	0.1126	0.0884	0.0822	0.2262	0.0728	0.144	0.1062	0.0986	0.2904	0.2338	0.2088	0.0943	0.1913	0.1833	0.1488	0.1414	0.0758	0.222	0.1542	0.0283	0.085	0.207	0.1326	0.1004	0.1805	0.0461	0.0198
AL109627.1	1.5475	0.697	0.8709	2.4856	0.8672	0.711	1.1425	2.1874	1.4299	1.9211	1.244	2.6719	0.9568	1.5005	2.2208	1.3593	1.3529	1.4696	2.7835	2.158	0.6017	2.3861	0.5847	1.483	1.0898	1.7395	1.2325	0.9617	0.7705	0.7605	3.0939	0.8108	0.8644	0.7451	3.3961	1.1036	1.2317	2.0888	1.1692	1.2336	1.8979	1.2937	0.7196	1.3866	0.2806	1.1047	0.1667	0.6588	1.3892
AC008568.1	0	0	0	0	0	0.0123	0	0	0	0	0	0	0	0	0	0	0	0.01	0	0	0	0	0	0	0	0	0	0	0	0	0	0	0	0	0	0.0134	0	0	0	0	0	0	0	0	0	0	0	0	0
AL035416.1	0	0.1344	0.048	0.0568	0.0654	0.0548	0.1442	0	0.136	0.101	0.0608	0.2046	0.0664	0.6908	0	0.0536	0	0.179	0.1039	0.0517	0	0.1022	0.0441	0.1485	0.0805	0.0554	0.057	0.141	0.416	0.0644	0.4267	0.1309	0.4091	0.2771	0.2725	0.1197	0.0648	0.1385	0.0495	0.0669	0.1209	0	0.0555	0.2163	0	0.0492	0	0.1203	0
AL450307.1	0	0.0114	0.0122	0.0145	0.0167	0.014	0	0	0.0173	0	0	0.0348	0.0339	0.0271	0	0.0273	0.0162	0	0	0	0.0304	0.0261	0.0112	0.0126	0	0	0.0436	0	0	0	0	0.0334	0	0	0.0174	0.0305	0	0.0118	0.0505	0	0.0154	0	0	0.0276	0	0.0501	0	0.0153	0.0198
AC087318.1	0	0	0	0	0	0	0	0	0	0	0	0.1344	0	0	0	0	0	0	0	0	0	0	0	0.0976	0	0	0	0	0	0	0	0	0	0	0	0	0	0	0	0	0.3575	0	0	0	0	0	0	0	0
PARD6G-AS1	0.4171	0.6361	0.1534	0.3412	0.2344	0.2455	0.9868	0.5196	0.5392	0.2003	0.2723	0.6629	0.6032	0.5642	0.1484	0.5349	0.2597	0.5838	0.691	0.5682	0.3282	0.8109	0.3894	0.3355	0.1544	0.2551	0.4815	0.1143	0.3421	0.3376	0.6368	0.1005	0.4186	0.3662	0.6101	0.3139	0.2071	0.4194	0.6837	0.2225	0.3324	0.5956	0.1917	0.664	0.2575	0.415	0.2056	0.1001	0.5571
AP001610.3	0	0	0	0	0	0	0	0.2421	0	0	0	0	0	0	0	0	0	0	0	0	0	0	0	0	0	0	0	0	0	0	0	0	0	0	0	0	0	0.0839	0	0	0	0	0	0	0	0	0	0.1094	0
AC122683.1	0	0	0	0	0	0	0	0	0	0	0	0	0	0	0	0	0	0	0	0	0	0.1094	0	0	0	0	0	0	0	0	0.0761	0	0	0.3952	0	0	0	0	0	0	0	0	0	0	0	0	0	0	0
AL603839.1	0	0	0	0	0	0	0	0	0	0	0	0	0	0	0	0	0	0	0	0	0	0	0	0	0	0	0	0	0	0	0	0	0	0	0	0	0	0	0	0	0	0	0	0	0	0	0	0	0
AL135934.1	0	0	0	0	0	0	0	0	0	0	0	0	0	0	0	0	0	0	0	0	0	0	0	0	0	0	0	0	0	0	0	0	0	0	0	0	0	0	0	0	0	0	0	0	0	0	0	0	0
AF001548.1	0	0.0625	0	0	0	0	0	0	0	0	0	0	0	0.0741	0	0	0	0	0	0	0	0	0	0	0	0	0	0	0	0.0898	0	0	0	0	0	0	0	0.1288	0	0	0	0	0	0	0	0	0	0.0839	0
AC090696.1	0	0	0	0	0	0	0	0	0	0	0	0	0	0	0	0	0	0	0	0	0	0	0	0	0	0	0	0	0	0	0	0	0	0	0	0	0	0	0	0	0	0	0	0	0	0	0	0	0
AP005329.1	0.0923	0.1616	0.1731	0.2867	0	0.2374	0.3121	0.1922	0.1472	0.0729	0.1316	0.1476	0.0479	0.1534	0.0598	0.116	0.1373	0.0646	0	0.0373	0.3444	0	0.2228	0.1785	0.0581	0.1998	0.2881	0.1696	0.0858	0.2322	0.1539	0.0472	0.0984	0	0.2458	0.2159	0	0.1333	0.1071	0.0965	0	0.12	0.2002	0.1951	0.2342	0.1419	0.232	0.0868	0.2244
AL359921.2	1.2644	1.7085	0.6777	1.5231	0.5546	0.7745	3.9716	1.5051	1.4404	1.1416	0.3436	1.2521	0.8443	1.5763	0.9365	0.7572	0.6274	0.8848	1.9075	0.6566	1.1799	1.5886	0.9971	1.1884	1.7051	2.4253	1.2085	0.8632	1.6788	0.7274	1.9085	0.4622	1.5409	0.9132	0.8661	1.1835	0.4574	1.174	1.1184	1.5119	2.0487	1.6443	0.7839	1.2984	0.7337	0.9026	1.9983	1.5299	2.1969
AC025031.1	0	0	0	0	0	0	0	0	0	0	0	0	0	0	0	0	0	0	0	0	0	0	0	0	0	0.0756	0	0	0	0	0	0	0	0	0	0	0	0	0	0	0	0	0	0	0	0	0	0	0
AC068473.3	0	0	0	0.0071	0	0	0.018	0	0	0.0063	0	0.017	0.0165	0.0199	0	0.0067	0	0.0111	0.0518	0	0	0.0637	0.0055	0.0062	0.01	0.0069	0.0142	0	0	0.0241	0	0	0	0	0	0	0	0	0	0	0.0075	0	0.0069	0.0067	0	0	0.04	0.0075	0
LINC01896	0	0	0	0	0	0	0	0	0	0	0	0	0	0	0	0	0	0	0	0	0	0	0	0	0	0	0.0253	0	0.0263	0.0285	0	0	0	0	0	0	0	0	0	0	0	0	0	0	0	0	0	0	0
AL596211.1	0	0	0	0	0	0	0	0	0	0	0	0	0	0.0179	0	0	0	0	0	0	0	0	0	0	0	0.0187	0	0	0	0	0	0	0	0	0	0	0	0	0	0	0	0	0	0	0	0	0	0	0
LINC02290	0	0.0152	0.0082	0	0	0	0.0123	0	0	0	0.0103	0	0	0	0.0141	0	0	0.0152	0	0	0	0.0174	0	0	0	0	0.0194	0	0	0	0	0	0	0	0	0	0	0	0	0	0	0	0	0	0.0221	0.0167	0	0	0.0265
AL022323.1	0	0	0	0	0	0.014	0	0	0	0	0	0	0	0	0	0	0.0324	0	0	0	0	0	0	0	0	0	0	0	0	0	0	0	0	0	0	0	0	0	0	0	0	0	0	0	0	0	0	0	0
AP002358.1	0	0	0	0.031	0	0	0	0	0	0	0.0166	0	0	0.0872	0.0227	0	0.0694	0	0	0	0	0	0	0	0.044	0.0303	0	0	0	0	0	0	0	0	0	0	0	0	0.0135	0	0.0165	0	0.0152	0	0	0	0	0	0
AL139008.2	0	0.087	0	0	0	0	0	0	0	0	0	0	0	0	0	0	0	0	0	0	0	0	0	0	0	0.1076	0	0	0	0	0	0	0	0	0	0	0	0	0	0	0	0	0	0	0	0	0	0	0
AL354694.1	0.1679	0.1765	0	0	0	0.072	0	0	0	0.0663	0	0.0896	0.0872	0.1396	0	0	0	0.1175	0	0.0678	0	0	0	0.13	0.1057	0.2182	0.0749	0.0617	0	0	0.0934	0	0.3582	0	0	0	0	0	0	0.3514	0	0.0728	0.0729	0	0	0	0.0845	0	0.3064
AC005220.1	0	0	0	0	0	0	0	0	0	0	0	0	0	0	0	0	0.1101	0	0	0	0	0	0	0	0	0	0	0	0	0	0	0	0	0	0	0	0	0.0401	0	0	0.0524	0	0	0	0	0	0	0	0
AL592402.1	0.0521	0	0	0.0924	0	0	0	0	0	0	0	0	0	0	0	0	0	0	0	0	0.0972	0	0	0	0	0	0	0	0	0	0	0	0	0	0	0	0	0	0	0	0	0	0.0452	0	0	0	0	0.049	0
AC005962.2	0.391	0.0457	0.3912	0.2025	0.2668	0.0838	0.0735	0.0339	0.7622	0.3861	0.2479	0.0347	0	0.1896	0.1267	0.1912	0.1293	0.4104	0	0.2106	0.2129	0.0521	0.1124	0.1261	0	0.1694	0.1163	0	0.1514	0.1312	0.6523	0.1668	0.0695	0	0.1736	0.1525	0.099	0.1177	0.1261	0.2387	0	0.1978	0.0283	0.0551	0.2316	0.0752	0	0.1533	0.1585
LINC02815	0	0.0521	0	0.0661	0	0	0	0	0	0	0.0708	0	0	0	0	0	0	0	0	0	0.1389	0	0	0	0	0	0	0	0	0	0	0.0762	0	0	0	0	0	0	0	0	0	0.0645	0	0	0	0	0	0	0
LINC02513	0	0	0	0	0	0	0.1106	0	0	0	0	0	0	0.163	0.1271	0	0.0973	0	0	0.0792	0	0	0	0	0	0	0.0875	0	0	0.0988	0	0	0	0	0	0	0	0	0.0759	0	0.0927	0	0	0	0	0.0754	0	0	0
LINC02238	0	0	0	0	0	0	0	0	0	0	0	0	0	0	0	0	0	0	0	0	0	0	0	0	0	0	0	0	0	0	0	0	0	0	0	0	0	0	0	0	0	0	0	0	0	0	0	0	0
AC121247.1	0.0398	0	0.0597	0.106	0.0407	0.0341	0.1347	0.0829	0	0.0314	0.0379	0.0424	0	0.0992	0.1032	0.0334	0.0395	0	0	0	0	0.0637	0.0824	0.0924	0.1002	0.2414	0.1065	0.0878	0	0.0802	0	0	0.0849	0.1725	0	0.0745	0.0403	0	0.1232	0.1666	0.0376	0	0	0.0673	0	0	0.04	0	0.0968
AC079467.1	0	0	0.044	0	0	0.1005	0	0.061	0	0	0	0	0	0.0487	0	0	0	0	0	0	0	0	0	0	0	0	0	0	0	0.059	0	0	0	0	0	0	0	0.0423	0	0	0	0	0	0	0	0.0901	0.0589	0	0
LINC01931	0	0.0141	0	0.0537	0.0412	0.1037	0.0454	0	0	0.0318	0.0383	0	0	0.0837	0	0	0	0.0282	0.0327	0.0326	0	0	0.0278	0.0468	0	0.0349	0.1258	0.0296	0.2434	0	0.0896	0	0	0	0.0859	0.0189	0	0.0146	0.0156	0.2741	0	0.0873	0.035	0.0341	0	0.0155	0.0203	0	0.0735
AC012640.4	0.1539	0.1347	0.0577	0.1366	0.3149	0.1155	0.1084	0.0801	0.2863	0.2127	0.128	0.1846	0	0.016	0.1496	0.4192	0.0763	0.2692	0.2187	0.202	0.664	0	0.1592	0.1042	0.4357	0.0167	0.0515	0.0283	0.1609	0.2324	0.4492	0.2756	0.123	0.0556	0.5123	0.036	0.1169	0.2778	0.0447	0.2415	0.0545	0.2834	0.1168	0.4229	0.0976	0.3253	0.1547	0.1629	0.1403
POT1-AS1	0.0456	0.02	0.0406	0.0329	0.035	0.0318	0.0289	0.0297	0.0182	0.018	0.0325	0.0608	0.0326	0.0379	0.0185	0.0239	0.0254	0.0359	0.0324	0.0253	0.0239	0.0364	0.0334	0.0243	0.0645	0.0296	0.0305	0.044	0.0265	0.0402	0.0412	0.0671	0.0061	0.0288	0.0182	0.0507	0.0144	0.0185	0.0309	0.0179	0.0135	0.0321	0.0445	0.0169	0.026	0.0066	0.0201	0.0027	0.0208
AC003958.2	0	0	0	0.0107	0	0	0	0	0	0	0	0	0	0	0	0	0	0	0	0	0	0	0	0	0	0	0	0	0	0	0	0	0	0	0	0	0	0	0	0	0	0	0	0.0204	0	0	0	0	0
AL731555.1	0	0	0	0	0	0	0	0	0	0	0	0	0	0	0	0	0	0	0	0	0	0	0	0	0	0	0	0	0	0	0	0	0	0	0	0	0	0	0	0	0	0	0	0	0	0	0	0	0
TMEM147-AS1	0.319	0.3842	0.2469	0.6549	0.0612	0.0855	0.5171	0.7892	0.3392	0.2678	0.275	0.5422	0.3003	0.7209	0.1034	0.1421	0.3562	0.3488	0.3725	0.2899	0.0279	0.2391	0.2614	0.5942	0.3262	0.6132	0.2757	0.2199	0.3336	0.1205	0.6209	0.2653	0.4678	0.144	0.3824	0.3173	0.2222	0.468	0.2855	0.3547	0.7915	0.3112	0.2769	0.3457	0.3341	0.3219	0.2908	0.2721	0.3031
AL096701.4	1.0673	0.5904	0.1265	0.5984	0.5174	0.0482	0.4434	0.7021	0.3584	0.6213	0.4808	1.1382	0.3501	0.8871	0.2913	0.4239	0.223	0.3931	0.6388	0.363	0.4718	0.1797	0.1938	0.6087	0.2121	0.5353	0.2506	0.3304	0.7831	0.2828	0.7497	0.345	0.2396	0.6492	0.5387	0.1577	0.3414	0.3245	0.3913	0.4114	0.4779	0.4383	0.0975	0.4751	0.3423	0.3023	0.1695	0.5815	0.7516
SMYD3-AS1	0	0	0	0	0	0.0895	0	0	0	0	0	0	0	0.0867	0	0	0	0	0	0	0	0	0	0	0	0	0	0	0	0	0	0	0	0	0	0	0	0	0	0	0.0493	0	0.0453	0	0	0	0.0525	0	0
AC079915.1	0	0	0	0	0	0	0.0199	0	0	0.0139	0	0	0.0366	0.0147	0	0	0	0	0	0	0.0494	0	0.0122	0	0	0	0	0	0.1312	0	0.0392	0	0	0	0.0188	0.0165	0	0	0	0.0185	0	0	0	0.0149	0	0	0	0	0.0215
AC007620.2	0	0	0	0	0	0	0	0	0	0	0	0	0	0	0	0	0	0	0	0	0	0	0	0	0	0	0	0	0	0	0	0	0	0	0	0	0	0	0	0	0	0	0	0	0	0	0	0	0
AC114760.2	0	0.0166	0.0178	0.0211	0	0.0204	0	0.0247	0.0253	0	0	0.0507	0.0247	0.0987	0.0308	0	0.0471	0.0332	0	0	0	0	0.0492	0	0	0.1029	0	0.0524	0.0883	0	0.0528	0.0243	0	0	0.0253	0.0445	0	0.0686	0.0184	0.0497	0	0.0618	0.0618	0	0.0241	0.0183	0	0	0.0289
AP002755.1	0.12	0.0421	0.5405	0.1066	0	0.3089	0.203	0.5002	0	0.3319	0.1142	0.192	0	0.5488	0.0778	0.2516	0.417	0.336	0.2926	0.194	0.2801	0	0.0828	0.0929	0	0.156	0.2142	0.0441	0	0	0.2003	0	0.3841	0.0867	0.3838	0.4495	0.1824	0.1734	0.1858	0.1256	0	0.052	0.3126	0.0508	0.1829	0.0923	0.6037	0.0565	0.7301
HCG27	0.1892	0.1856	0.1278	0.6886	0.0581	0.1136	0.32	0.2759	0.1006	0.1644	0.144	0.686	0.4717	1.5253	0.2452	0.1904	0.2629	0.2383	0.1844	0.2904	0	0.2118	0.1958	0.4833	0.3096	0.3934	0.1519	0.1669	0.3869	0.3238	0.3577	0.1356	0.2018	0.0273	0.2218	0.3542	0.0958	0.1366	0.2343	0.4751	0.2682	0.082	0.1478	0.224	0.1921	0.2036	0.3425	0.2137	0.2071
AC016629.3	0	0	0	0.0128	0	0	0	0	0	0	0	0	0	0	0	0	0	0	0	0	0	0	0.0199	0	0.0182	0.0125	0	0	0	0	0	0	0	0	0	0	0	0	0	0	0	0	0	0	0.0146	0.0111	0	0	0
AC012613.2	0	0	0.0244	0.0096	0.0111	0.2227	0.0732	0.0113	0	0.0085	0	0	0.0674	0.009	0	0.0091	0.0107	0.0303	0.0703	0	0.0202	0	0.0597	0	0.0272	0.0281	0.1255	0.1829	0.1207	0.098	0.0361	0.1107	0.1384	0.0313	0.0576	0.0203	0.0219	0.0391	0	0.0453	0.0102	0	0.1972	0.0274	0.022	0.0333	0.1741	0.0305	0.0263
AL356309.2	0	0	0	0	0	0	0	0	0	0	0	0	0	0.1134	0	0	0	0	0	0	0	0	0	0	0	0	0	0	0	0	0	0	0	0	0	0	0	0	0	0	0	0	0	0	0	0	0	0	0
AL159990.1	0	0	0	0	0	0	0	0	0	0	0	0	0	0	0	0	0	0	0	0	0	0	0	0	0	0	0	0	0	0	0	0	0	0	0	0	0	0	0	0	0	0	0	0	0	0	0	0	0
AJ011932.1	0.1055	0.3695	0.0791	0.0936	0.1079	0.3618	0.1189	0.3295	0	0.0833	0	0.3374	0	0	0.2734	0	0	0.1476	0	0	0	0	0	0.1633	0.2655	0.1827	0.0941	0.0775	0.196	0.2124	0	0	0	0.9141	0.1124	0.1974	0	0.2285	0	0	0.0997	0	0	0	0	0.0811	0.3182	0	0.2565
AC012447.1	0.0719	0.0504	0.1619	0	0.0736	0	0.1622	0.0749	0	0.0568	0.0684	0.0767	0	0.1195	0	0.1809	0.1427	0	0.1168	0.2905	0	0	0.0496	0	0.0905	0.0623	0.1924	0.1057	0.0668	0	0.2399	0.2208	0.3067	0.2077	0.0766	0.2019	0	0.2077	0.1113	0.0752	0.3398	0.1247	0.0624	0.1824	0	0	0	0.406	0.0875
AC131009.3	1.1961	1.5564	0.5129	0.91	1.7487	1.1723	1.156	1.4238	0.545	1.2149	2.2752	1.0933	1.0649	0.7101	0.443	0.1433	1.187	1.1957	1.1104	0.5522	1.1162	1.3662	0.7074	0.529	1.2904	1.1842	3.0485	1.2563	1.2705	2.2365	0.9502	0	1.4577	1.2341	0.9104	0.6397	0.1731	1.3574	0.6612	1.4303	1.4535	1.037	1.4831	1.3005	1.5616	0.6568	0.8592	1.2865	4.1566
EFCAB14-AS1	0	0	0	0	0	0	0	0	0	0	0	0	0	0	0	0	0	0	0	0	0	0	0	0	0	0	0	0	0	0	0	0	0	0	0	0	0	0	0	0	0	0	0	0	0	0	0	0	0
AL592464.2	0	0	0	0	0	0	0	0	0	0	0	0	0	0	0	0	0	0	0	0	0	0	0	0	0	0	0	0	0	0	0	0	0	0	0	0	0	0	0	0	0	0	0	0	0	0	0	0	0
AC096564.1	0	0.0218	0	0.0553	0	0	0.0176	0	0.0166	0	0	0.0332	0.0162	0.0259	0	0	0.0155	0.0218	0	0.0126	0.0145	0	0.0215	0.0241	0	0.027	0.0417	0	0.0145	0.0471	0.0347	0	0	0	0.0498	0	0	0.0225	0	0.0163	0	0	0	0.0264	0	0.012	0	0.0147	0.019
AL355499.1	0	0.0074	0	0	0	0.0091	0.012	0	0	0	0	0.0113	0	0.0176	0	0	0.0105	0.0148	0	0	0.0099	0	0	0	0	0	0	0	0	0	0.0118	0	0	0	0	0	0.0107	0	0	0	0	0.0092	0	0	0	0	0	0	0.0129
AC022695.2	0	0	0	0	0	0	0	0	0	0	0	0	0	0	0	0	0	0	0	0	0	0	0	0	0	0	0	0	0	0	0	0	0	0	0	0	0	0	0	0.0332	0	0	0	0	0	0	0	0	0
AC092802.4	0.1619	0.2269	0.243	0.1277	0.0736	0.1234	0.0203	0.0937	0.0383	0.2132	0.0513	0.1535	0.1682	0.1495	0.07	0.0603	0.1607	0.1762	0.1754	0.1308	0.1007	0.2877	0.149	0.0418	0.0453	0.1558	0.1284	0.0661	0.1003	0.1811	0.12	0.1841	0.0767	0.1559	0.0192	0.1515	0.1093	0.1559	0.0418	0.207	0.051	0.2651	0.3279	0.1065	0.0548	0.0968	0.0543	0.1524	0.1094
AC026748.3	0	0	0	0.0803	0	0.0259	0.085	0.0943	0.0321	0	0.0143	0.0322	0.047	0.1379	0.0196	0.0126	0.0599	0	0.0245	0.0366	0.0422	0.1447	0.0104	0.0117	0.038	0.0784	0.0404	0.0665	0	0.0304	0	0	0	0.0218	0.0482	0.0141	0.0458	0.0436	0.0467	0	0.0855	0.0131	0.0393	0	0	0.0232	0	0.071	0.055
AL713923.1	0	0	0	0	0	0	0	0	0	0	0	0	0	0	0	0	0	0	0	0	0	0	0	0	0	0	0	0	0	0	0	0	0	0	0	0	0	0	0	0	0	0	0	0	0	0	0	0	0
AC010132.4	0.0358	0.0754	0	0.0955	0	0	0	0	0.0762	0.0283	0	0.0382	0	0.0298	0	0	0.1067	0	0.0582	0	0	0	0.1484	0.1387	0.0902	0.2174	0	0	0	0.1083	0.0797	0	0.0765	0	0	0.0671	0.0363	0.0777	0.0555	0.0375	0.0339	0.0311	0	0.0606	0	0.1102	0	0	0.0436
AC040162.3	0.0502	0.0352	0.0659	0.0446	0.0257	0.0215	0.0283	0.0131	0	0.0496	0.0239	0.0402	0.013	0.0522	0.0488	0.0105	0.0374	0	0.0408	0	0	0	0.0087	0.0486	0.0316	0.0217	0.0224	0.0646	0.0583	0.0253	0.014	0.0257	0.0803	0.0544	0.0134	0.0117	0.0254	0.0544	0.0194	0.0657	0.1068	0.0762	0.0109	0.0212	0.0255	0.0193	0.0631	0.1181	0
AC007601.2	0	0	0	0	0	0	0	0	0	0	0	0	0	0	0	0	0	0	0	0	0	0	0	0	0	0	0	0	0	0	0	0	0	0	0	0	0	0	0.1512	0	0	0	0	0	0	0	0	0	0
PCA3	0.0104	0.0388	0.0078	0.0307	0.0071	0.003	0.0156	0.0577	0	0.0082	0.0033	0.0037	0.018	0.0144	0.009	0	0.0206	0.0242	0.0169	0.0056	0	0.0387	0.0215	0.0161	0.0218	0.027	0.0555	0.0661	0.0161	0.0279	0.0192	0.0071	0.0738	0	0.0037	0.0194	0.028	0.0275	0.0428	0.0181	0.0262	0.009	0.009	0	0.0141	0	0.0348	0.013	0.021
AL162427.1	0	0	0	0	0	0	0	0	0	0	0.1062	0	0	0	0	0	0	0	0	0	0	0	0	0	0	0	0	0	0	0	0	0	0	0	0	0	0	0	0	0.2338	0	0	0	0	0	0	0.1123	0	0
AC004828.2	0	0	0	0	0	0	0	0	0	0	0	0	0	0	0	0	0	0	0	0	0	0	0	0	0	0	0	0	0	0	0	0	0	0.0307	0	0	0	0	0	0	0	0.0184	0	0	0	0	0	0.02	0
AC114550.3	0	0	0	0	0	0	0	0	0	0	0	0	0	0	0	0	0	0	0	0	0	0	0	0	0	0	0	0	0	0.0853	0	0	0	0	0	0	0	0	0	0	0	0	0	0	0	0	0	0	0.103
AP001407.1	0	0	0	0	0	0.0331	0	0	0	0	0	0	0	0	0	0	0	0	0	0	0	0	0	0	0	0	0	0	0.0179	0	0	0	0	0.0279	0	0	0	0	0.0149	0	0	0	0	0	0	0	0	0	0.0235
AC025287.2	0	0.1029	0.0551	0.1303	0	0	0	0	0	0.058	0.0698	0.0783	0	0	0	0.0616	0.0729	0	0	0.0593	0	0.1174	0	0.0568	0	0.1272	0.0655	0.054	0	0	0.0817	0	0	0.106	0.1565	0.1374	0	0	0.1136	0.0768	0	0	0	0	0	0	0	0	0.1786
AC011899.2	0	0.2784	0.2982	0.3528	0	0	0.2689	0.0828	0.0845	0.314	0.0756	0.1695	0.3302	1.0569	0.5151	0	0.1578	0.2225	0.1291	0.2568	0	0.3813	0.1097	0.3691	0.1	0.4131	0.2127	0.3506	0	0.3201	0.3536	0.0814	0.339	0.9185	0.2541	0.1488	0.0805	0.0574	0.123	0.0832	0.7512	0.3445	0.138	0	0.0807	0.2444	0	0.0748	0.3867
AC105180.2	0	0	0.0264	0.0156	0	0	0.0397	0	0	0	0	0	0	0.0878	0	0.0148	0	0	0	0	0	0	0	0	0	0	0	0	0.0164	0	0	0	0	0	0	0	0	0	0	0	0	0	0	0	0	0	0.0177	0	0.0643
MECOM-AS1	0	0	0	0	0.1876	0.0786	0	0	0	0	0	0	0	0	0	0.0769	0	0	0	0	0	0	0	0.071	0	0.0794	0	0	0	0	0	0	0	0	0	0	0	0	0	0	0	0.1589	0	0	0.0931	0.0705	0	0	0
AL359853.2	0	0	0	0	0	0	0	0	0.1592	0	0	0	0	0	0	0	0	0	0	0	0	0	0	0	0.0942	0	0	0	0	0	0	0	0	0	0	0	0.0758	0	0	0	0	0	0	0	0	0	0	0	0
AC007099.1	0	0	0	0.0735	0.0424	0	0.14	0.0862	0.044	0	0	0	0.043	0	0.1073	0	0	0	0	0	0	0	0	0	0	0	0.0738	0.0609	0	0	0	0.0424	0	0	0	0	0	0.0598	0.032	0.1732	0.5867	0	0.1078	0.035	0.042	0	0	0.0389	0
AC019055.1	0	0	0	0	0	0	0	0	0	0	0	0	0	0	0	0	0	0	0	0	0	0	0	0	0	0	0	0	0	0	0	0	0	0	0	0	0	0	0	0	0	0	0	0	0	0	0	0	0.2693
AC009365.2	0	0	0	0	0	0	0	0	0	0	0	0	0	0	0	0	0	0	0	0	0	0	0	0	0	0	0	0	0	0	0	0	0	0	0	0	0	0	0	0	0	0	0	0	0	0	0	0	0
AC005225.3	0.0945	0.0662	0	0.1677	0	0	0	0	0.2009	0	0	0.3023	0	0	0	0.2377	0	0	0	0.0763	0	0.1511	0	0	0	0.0819	0	0.0695	0	0	0.2102	0	0	0	0.1007	0	0	0.1365	0	0.0989	0	0	0	0	0	0	0.095	0	0.2299
AC110011.1	0	0	0	0	0.0656	0	0	0	0	0	0	0	0	0	0	0	0	0	0	0	0	0	0	0	0	0	0	0	0	0	0	0	0	0	0	0	0	0	0	0	0	0	0	0	0	0	0	0	0
AL163973.3	0	0	0	0	0	0	0	0	0	0.0901	0	0	0.1185	0	0	0	0	0	0	0	0	0	0	0.0883	0	0	0	0	0	0	0.1268	0	0	0	0	0.1067	0	0	0	0	0	0	0	0.0964	0	0	0.1147	0	0.1387
AC104031.1	0.791	0.8313	0.5935	0.5851	0.4047	1.2436	0.5946	1.785	0.2803	1.0415	3.636	0.2812	1.9171	1.2052	0	0.6632	0.6541	1.107	0.2142	0.639	0.123	1.8972	0.1819	1.1224	0.4978	0.9136	2.9399	0.4846	0.8577	0.3982	0.2932	0.4048	0.8435	0.5713	0.1405	0.1234	0.6677	0.9521	0.9183	0.4138	0.623	0.8	0.5721	0.4459	0.2677	0.7094	1.7236	2.9775	2.8861
LINC02711	0	0	0	0	0	0	0	0	0	0	0	0	0	0	0	0	0	0	0	0	0	0	0	0	0	0	0	0	0	0	0	0	0	0	0	0	0	0	0	0	0	0	0	0	0	0	0	0	0
AC018607.1	0	0	0	0	0	0	0	0	0	0	0	0	0	0	0	0	0	0	0	0	0	0	0	0	0	0	0	0	0	0	0	0	0	0	0.0776	0	0	0	0	0	0	0	0	0	0	0	0.0733	0	0
LINC01844	0	0	0	0	0	0	0	0	0	0	0.1166	0	0	0	0	0	0	0	0	0	0	0	0	0	0	0	0.0121	0	0.0127	0	0.0151	0	0	0	0.0145	0	0	0.0098	0	0	0	0	0.0118	0.0115	0	0	0	0	0
AL357518.1	0	0.0799	0	0	0	0	0	0	0	0	0	0	0	0	0	0	0	0	0	0	0	0	0	0	0	0.0988	0	0	0	0	0	0	0	0.1647	0	0	0	0	0	0	0	0	0	0	0	0	0	0	0
TTTY17B	0	0	0	0	0	0	0	0	0	0	0	0	0	0	0	0	0	0	0	0	0	0	0	0	0	0	0	0	0	0	0	0	0	0	0	0	0	0	0	0	0	0	0	0	0	0	0	0	0
AC023830.2	0	0.0207	0	0	0.0302	0.0506	0	0	0	0	0	0	0.0306	0	0	0	0	0	0	0	0.0826	0	0.0204	0	0	0	0	0	0	0.0891	0.0328	0.0302	0.0629	0	0.0629	0.0276	0	0	0	0	0.0279	0	0.0256	0	0.0599	0.0227	0	0.0833	0
AP001615.1	0	0	0	0	0	0	0	0	0	0	0	0	0	0	0	0	0	0	0	0	0	0	0	0	0	0	0	0	0	0	0	0	0	0	0	0	0	0	0	0	0	0	0	0	0	0	0	0	0
AL360181.2	0.8617	0.7135	0.5291	0.7649	0.0802	0.8734	1.7667	0.5712	0.3332	0.6189	0.7451	1.1696	1.8716	1.6277	0.8124	0.5255	1.5549	0.6578	1.4	0.5063	0	0.2505	0.973	1.334	1.479	1.493	1.3278	0.5184	1.6018	1.262	1.6554	0.5613	1.5037	0.5658	1.0017	0.5866	0.2381	1.1315	0.6063	1.3934	0.8145	1.0188	1.3599	0.6625	0.2387	0.3011	1.103	1.0321	0
AL121944.1	0.2145	0.4508	0.5364	0.1269	0.5121	0.7357	0.2418	0.1489	0.5321	0.3953	0.204	0.7624	0.1485	0.5941	0.556	0.4795	0.2128	0.3001	0.3484	0.4043	0.6671	0	0.296	0.2767	0	0.4335	0.3826	0.2102	0.2658	0.072	0.2385	0.3658	0.7623	0.5163	0.0762	0.0669	0.0724	0.2581	0.7193	0.4488	0.0676	0.6198	0.3102	0.3627	0.0726	0.2198	0	0.4709	0.4347
PABPC1L2B-AS1	0	0	0	0	0	0	0	0	0	0	0	0	0	0	0	0	0	0	0	0	0.0392	0	0	0	0	0	0	0	0	0	0	0	0	0	0	0	0	0	0	0	0	0	0	0	0	0	0	0	0
SAMSN1-AS1	0	0.0409	0	0	0	0	0	0	0	0	0	0	0	0	0	0	0	0	0	0	0	0	0	0	0.0735	0.0506	0	0	0	0	0	0	0	0	0	0	0	0	0	0	0	0	0.0507	0	0	0	0	0	0
LINC01262	0	0	0	0	0	0	0	0	0	0	0	0	0	0	0	0	0	0	0	0	0	0	0	0	0	0	0	0	0	0	0	0	0	0	0	0	0	0	0	0.0584	0	0	0	0	0	0	0	0	0
AL033384.1	0	0.0213	0.0114	0	0	0	0.12	0.0475	0	0	0.0145	0	0.0158	0.0379	0.0591	0.0127	0.0151	0	0	0.0246	0	0	0.021	0.0353	0	0.0263	0.0542	0	0.0847	0	0	0.0778	0	0.022	0	0.0284	0	0	0.0118	0.0159	0.1867	0	0	0	0	0	0	0	0.0185
AC003009.1	0	0	0	0	0	0	0	0	0	0	0	0	0	0	0	0	0	0	0	0	0	0	0	0	0	0	0	0	0	0.072	0	0	0	0	0	0	0	0	0	0	0	0	0	0	0	0	0	0	0
UBE2R2-AS1	0	0.0116	0	0	0	0.0142	0	0.0344	0.0702	0	0	0.0352	0	0.0549	0	0.0138	0.0491	0	0.0804	0.0267	0	0	0.0683	0	0.0415	0.0286	0.0294	0.0121	0.0307	0	0.0184	0	0	0.0477	0.0703	0.0154	0.0334	0.0357	0.0255	0	0.0156	0.0286	0.0143	0.0279	0.0168	0.0127	0	0	0
AC087430.1	0	0	0	0.0118	0	0	0	0	0	0.0105	0	0	0	0	0	0	0.0132	0	0	0	0	0	0	0	0	0	0	0	0	0.0133	0	0	0	0	0	0	0	0	0	0	0	0	0	0	0	0	0	0	0
AC011450.1	0.6243	1.0692	0.4685	0.9851	0.2839	0.238	2.2682	1.4449	0.6638	1.1508	0.2639	2.3671	1.0087	1.2683	0.5395	0.6397	0.9637	1.6503	1.9158	0.7845	0	1.331	0.5743	1.6644	1.2222	2.2233	0.3094	1.479	1.6762	0.2095	1.08	0.284	0.1479	1.6031	2.5131	1.1686	1.1945	1.8034	0.859	1.887	0.9834	0.9622	0.6623	0.6453	0.5635	0.9065	0.9766	0.7833	1.0968
HMMR-AS1	0	0	0	0	0	0	0	0	0	0	0	0	0	0	0	0	0	0	0	0	0	0	0	0.0793	0	0	0	0	0	0.0516	0	0	0	0	0	0	0	0	0	0	0	0	0	0	0	0	0	0	0
AC116362.2	0	0	0	0	0	0	0	0	0	0	0	0	0	0	0	0	0	0	0	0	0	0	0	0	0	0	0	0	0	0	0	0	0	0	0	0	0	0	0	0	0	0	0	0	0	0	0	0	0
AL355337.1	0	0	0	0	0	0	0	0	0	0	0	0	0	0	0	0	0	0	0	0	0	0	0	0	0	0	0	0	0.0105	0	0	0	0	0	0	0	0	0	0	0	0	0	0	0	0	0	0.0114	0	0
TTLL1-AS1	0	0.0495	0.0177	0	0.0241	0	0.0265	0	0	0.0186	0.0672	0.0502	0	0.1174	0	0.0197	0	0	0	0	0.022	0	0.0325	0.0182	0	0.0408	0.042	0.0173	0	0	0.0262	0	0	0.034	0	0.022	0	0.034	0.0547	0	0	0	0	0.0199	0	0.0181	0	0.0443	0
AC084834.1	0	0.0118	0	0	0	0	0	0	0	0	0	0	0	0	0	0	0	0	0	0	0	0	0	0	0	0	0	0	0	0	0	0	0	0	0.0089	0	0	0	0	0	0	0	0	0	0	0	0	0	0
AL162231.5	0.1908	0.0668	0.2148	0	0	0	0.2152	0	0	0.3015	0.0907	0.3052	0.0991	0.1586	0.2473	0.4	0.3787	0.5341	0	0.0771	0.089	0.1526	0.0658	0.0738	0	0.248	0	0.1403	0.0887	0.3842	0.2122	0.3906	0.2035	0.1378	0.305	0.1786	0.0967	0.1378	0.2215	0.3993	0.0902	0	0.1656	0.1614	0	0.4401	0.096	0.1796	0
AC106052.1	0.296	0.0691	0.074	0.0876	0	0	0	0	0.2098	0	0	0.2105	0	0.082	0	0	0	0	0	0.0797	0	0	0	0.0764	0	0	0	0.0725	0.1834	0	0.1097	0	0	0.2851	0	0	0	0.0713	0	0	0	0	0.1713	0.0834	0.4008	0.1517	0	0	0
AC069421.3	0	0	0	0	0	0	0	0	0	0	0	0	0	0	0	0	0	0	0	0	0	0	0	0.0292	0	0.0655	0	0	0	0	0	0	0	0	0	0	0	0	0	0	0	0	0	0	0.0384	0	0	0	0
AL135924.2	0.1358	0.2855	0.5097	1.6881	0.5561	0.932	1.2254	0	1.8777	0.1073	0.646	0.7244	1.5522	0.6774	0.1761	0.2278	0.4044	1.7111	0.4414	0	0.3803	0.4344	1.0311	0.8412	0.6839	0.9414	4.2413	1.3983	0.3788	1.778	0.9065	1.9466	0.5794	0.5887	0.1448	0	0.1376	0.6867	0.9463	1.2792	4.1087	0.4711	2.2403	0	0.4138	0.6266	2.0493	1.1506	1.3218
AC011753.2	0	0	0	0	0	0	0	0	0	0	0	0	0	0.0668	0	0	0	0	0	0	0.075	0	0	0	0	0	0	0	0	0	0	0	0	0	0	0	0	0	0.0622	0	0	0	0	0	0	0	0	0	0
AC011290.1	0.1185	0	0.0889	0.2103	0.1212	0.4064	0.1336	0	0.1259	0	0.1127	0.2526	0	0	0	0	0	0.1658	0.5773	0	1.2159	0.1894	0	0.2751	0.1491	0	0.2113	0.0871	0	0.2385	0.527	0	0.2526	0.1711	0.1262	0	0.12	0	0	0.2479	0	0.1027	0	0.2004	0	0.0911	0	0.1115	0
TAB3-AS1	0	0	0	0	0	0	0	0	0	0	0	0	0	0	0	0	0	0	0	0	0	0	0	0	0	0	0	0	0	0	0	0	0	0	0	0	0	0	0	0	0	0	0	0	0	0	0	0	0
AL713851.1	0	0	0	0	0	0	0	0	0	0	0	0	0	0	0	0	0	0	0	0	0	0	0	0	0	0	0	0	0	0.0114	0	0	0	0	0	0	0	0	0	0	0	0	0	0	0	0	0	0	0
AC009531.1	0	0	0	0	0	0	0	0	0	0	0.0804	0	0	0	0	0	0	0	0	0	0	0	0	0	0	0.0732	0	0.0622	0	0	0	0	0	0	0	0	0	0	0	0	0.0799	0	0.0734	0	0.1717	0	0	0	0
LINC02565	0.1026	0	0	0.0911	0	0.5279	0	0.3206	0.3272	0.5674	0	1.5317	1.1723	0.0853	0.133	0.2581	0.3054	0.1436	0.3334	0.4144	0.4787	0.3281	1.2035	0.3176	0.2583	0.4444	1.6473	0.1509	2.0978	0.1033	1.1411	0.105	0.2188	0.5928	0.6559	0.2881	0.3118	1.0373	0.4764	0.4294	0.2909	0.2668	0.7124	0.3471	0.1042	0.1577	0.6191	0.0966	0.2496
AC009118.1	0	0	0	0	0	0	0	0	0	0	0	0	0	0.109	0	0	0	0	0	0	0	0	0	0	0	0	0	0	0	0	0	0	0	0	0	0	0	0	0	0	0	0	0.1138	0	0	0	0	0	0
FBXO3-DT	0	0	0	0	0	0	0	0	0	0	0	0	0	0	0	0.1065	0.1261	0	0	0	0	0	0	0	0	0	0	0	0	0	0	0	0	0	0.1354	0	0	0	0.1967	0	0	0	0	0	0	0	0	0	0.1545
LINC02863	0.0491	0	0	0.0436	0	0.1263	0	0.0511	0	0.0388	0	0.1047	0.051	0.1224	0.0636	0.0412	0	0.2061	0	0.0793	0	0	0	0	0	0	0	0	0	0	0.0546	0	0	0	0	0.0459	0	0.0355	0	0	0	0	0	0	0	0	0.0987	0	0.0597
AL450467.1	0	0.0312	0.0335	0	0	0	0	0	0	0	0	0	0	0	0	0	0	0	0	0	0	0	0	0.0345	0	0	0	0	0	0	0	0	0	0	0	0	0	0.0322	0	0	0.0421	0	0	0	0	0	0	0	0
AC068700.2	0	0	0.0079	0.0094	0.0108	0.0091	0	0	0	0	0	0	0.011	0	0.0275	0	0	0	0.0172	0	0.0297	0	0.0073	0	0	0.0092	0	0.0389	0.0197	0	0.0118	0.0108	0	0	0.0113	0	0	0	0	0.0111	0	0.0092	0	0.009	0	0	0.0107	0	0.0129
Z94721.1	0	0	0	0.3392	0.2607	0	0.1436	0.2653	0.2709	0.2013	0.2423	0.5434	0.2646	0.1059	0	0.2136	0.2528	0.1783	0.4139	0.5145	0	0	0	0.1972	0.1603	0	0	0	0.2368	0.2565	0.2833	0.1304	0	0	0	0.5961	0	0.276	0.2958	0.1333	0.4816	0.2209	0.3317	0.2154	0.2587	0.1959	0	0	0.3099
AC060234.1	0	0	0	0	0	0	0	0	0	0	0	0	0	0	0	0	0	0	0	0	0	0	0.0714	0.0801	0	0.0896	0	0	0	0.1042	0	0	0	0	0	0	0	0	0	0	0	0	0	0	0	0	0	0	0.2517
AC096645.1	0	0	0	0	0	0	0	0	0	0	0	0	0	0	0	0	0	0	0	0	0	0	0.0436	0	0	0	0	0	0	0.0636	0	0	0	0	0	0	0	0	0.0489	0	0	0	0	0	0	0	0	0	0
AC109517.1	0	0	0	0	0	0	0	0	0	0	0	0	0	0	0	0	0	0	0	0	0	0	0	0	0	0	0	0	0	0.0265	0	0	0	0	0	0	0	0	0	0	0	0	0	0	0	0	0	0	0
LINC02342	0	0	0	0	0	0	0	0	0	0	0	0	0	0	0	0	0	0	0	0	0	0	0	0	0	0	0	0	0	0	0	0	0	0	0	0	0	0	0	0	0	0	0	0	0	0	0	0	0
AL162742.1	0	0	0	0	0	0	0	0	0	0	0	0	0	0	0	0	0	0	0	0	0	0	0	0	0	0	0	0	0	0	0	0	0	0	0	0	0	0	0	0	0	0	0	0	0	0	0	0	0
LINC02036	0.028	0.0294	0.0946	0.1367	0.1003	0.012	0.0474	0.0146	0.0447	0.0996	0.0666	0.0149	0.1164	0.1164	0.1271	0.0587	0.1529	0.1372	0.0683	0.0679	0.0392	0.0896	0.1353	0.0542	0.0176	0.0364	0.1374	0.0721	0.013	0.0705	0.0311	0.0717	0.0896	0.0202	0.1194	0.0655	0.1277	0.0506	0.0434	0.0586	0.0132	0.0607	0.0972	0.2013	0.0142	0.0646	0.0704	0.0395	0.1703
AC026316.5	0	0	0.0206	0.0244	0	0	0.031	0	0	0	0	0.0293	0.0571	0	0	0	0	0.0385	0	0	0	0	0	0	0	0.0715	0	0	0	0	0	0	0	0	0	0	0	0.0397	0	0	0.026	0	0	0	0	0	0	0	0.0335
AC034102.4	0	0	0	0	0	0	0	0	0	0	0	0	0	0	0	0	0	0	0	0	0	0	0	0	0	0	0	0	0	0	0	0	0	0	0	0	0	0	0	0	0	0	0	0	0	0	0	0	0
AL034550.3	0.0995	0.0697	0.1991	0.1472	0.509	0.1991	0.1496	0.1727	0	0.0524	0.0631	0.2829	0.2755	0.1653	0.086	0.1668	0.1316	0.0928	0.3232	0	0.1857	0.106	0.1373	0	0.1252	0.0287	0.1183	0.2926	0.2774	0.0334	0.2213	0.5769	0.1414	0.1916	0.212	0.0621	0.1008	0.0239	0.0513	0	0.2507	0.0287	0.3166	0.028	0.1684	0.0765	0.2334	0.4057	0.5646
AC011303.1	0	0	0	0	0	0	0	0	0	0	0	0	0	0	0	0.0335	0	0	0	0	0	0	0	0	0	0	0	0	0	0.0805	0	0	0	0	0	0	0	0	0	0	0	0	0	0	0	0	0	0	0
AC023794.2	0.0296	0.0207	0	0	0	0	0	0	0	0	0.0281	0.063	0.0307	0.0491	0	0	0.0587	0.0414	0	0	0	0.0473	0.102	0	0	0.0256	0	0	0	0.0298	0.0658	0	0	0	0	0	0	0.064	0	0.0309	0	0	0	0	0	0.0227	0	0	0.036
AL138694.1	0	0.0102	0	0	0	0	0.0164	0.0151	0	0	0.0138	0.0155	0	0	0	0	0	0	0	0	0	0	0	0.0112	0	0	0	0	0	0	0.0162	0	0	0	0	0	0.0147	0	0	0	0.0137	0	0	0	0	0	0	0.0137	0
AL031599.1	0	0	0	0	0	0	0	0	0	0	0	0	0	0	0	0	0	0	0	0	0	0	0	0	0	0	0	0	0.1128	0	0	0	0	0	0.0647	0.0568	0	0	0	0	0.0574	0	0	0	0	0	0	0	0
AC112484.1	0.3423	0.1759	0	0.1823	0.0234	0.1566	0.2573	0.1426	0	0.0721	0.0651	0.2434	0.3793	0.2466	0.0887	0.0191	0.0226	0	0.0371	0.129	0	0.073	0.0945	0.3003	0.1149	0.0988	0.1832	0.0671	0.0424	0	0.203	0.0701	0.2433	0.033	0.2675	0.0854	0.1618	0.1483	0.0883	0.1433	0.4745	0.0791	0.1585	0.1158	0.0695	0.0877	0.2066	0.0644	0.222
TFAP2E-AS1	0.1428	0.2335	0.2501	0.2958	0	0.0817	0.4832	0.4959	0.1012	0.1505	0	0.4062	0.3957	0.831	0.1234	0.1198	0.2835	0.1999	0.2321	0.1539	0.2222	0.3045	0.1314	0.1474	0.1798	0.3712	0.0849	0.21	0.354	0.0479	0.1589	0	0.4062	0.6878	0.4059	0.4011	0.0965	0.2751	0.0737	0.1494	0.36	0.2889	0.248	0.2416	0.0483	0.0366	0.0479	0.1792	0.7528
AL355597.1	0	0	0	0	0	0	0	0	0	0	0	0	0	0	0	0	0	0	0	0	0	0	0	0	0	0	0	0	0	0	0	0	0	0	0	0	0	0	0	0	0	0	0	0	0	0	0	0	0
AC026408.1	0	0	0	0	0	0	0.0536	0	0	0	0	0	0	0	0	0	0	0	0	0	0	0.076	0.0328	0	0	0	0	0	0.1325	0.0478	0	0.0486	0	0	0	0	0	0	0	0	0	0	0	0	0	0	0	0	0.0578
AC040174.2	0	0	0.0791	0	0	0	0	0	0	0	0	0	0	0.0877	0	0	0	0	0	0	0	0	0	0	0	0.3654	0	0	0	0	0	0	0	0	0	0	0	0.0762	0	0	0	0	0	0	0	0	0	0	0
LINC01958	0	0.0531	0.0948	1.1213	0.0517	0.0867	0	0	0	0.02	0.3124	0	0.0787	0	0.1637	0.0636	0.0251	0	0.1231	0.0408	0	0.1616	0.1743	0.0782	0.0636	0.0875	0.0225	0.0372	0.0704	0.0763	0	0.0517	0.3233	0.0365	0.1346	0.1182	0.0768	0.0912	0.1173	0	0.0478	0	0.0219	0	0.0257	0.0194	0.2033	0.0713	0
AC092636.1	0	0.0117	0	0.0148	0	0	0	0	0	0	0	0	0	0.0277	0	0	0	0	0	0	0	0	0	0	0	0	0.0148	0	0	0	0.0185	0	0	0	0	0	0	0	0	0	0.0157	0	0.0144	0	0	0	0	0.0157	0.0405
LINC02251	0.095	0.0399	0.0143	0.0169	0.0194	0	0	0	0.0606	0	0	0.0203	0.0197	0	0	0.207	0	0	0	0.0153	0	0	0.0917	0	0	0.0329	0.0169	0	0	0	0	0	0.0405	0	0	0	0	0	0	0	0	0.0165	0.0165	0.0161	0	0.0146	0.0382	0.0179	0
AC046130.1	0	0	0.0169	0	0	0	0	0	0	0	0	0	0	0	0	0	0	0	0	0	0	0	0	0	0	0	0	0	0.0418	0	0	0	0	0	0	0	0	0	0	0	0	0	0	0	0	0	0	0	0
AC024267.6	0	0	0	0	0	0	0	0	0	0	0	0	0	0	0	0	0	0	0	0	0	0	0	0	0	0	0	0	0	0	0	0	0	0	0	0	0	0	0	0	0	0	0	0	0	0	0	0	0
AC130456.5	0	0	0	0.0854	0	0	0	0	0	0	0	0	0	0	0	0	0	0	0	0	0	0	0	0	0	0	0	0	0	0	0	0	0	0	0.1025	0	0	0	0	0	0	0	0	0	0	0	0	0	0
AC061979.1	0	0	0	0	0	0	0	0	0	0	0	0.0573	0	0	0	0	0	0	0	0	0	0	0.0742	0.0416	0	0	0.048	0	0.1	0	0	0	0	0	0	0	0	0	0	0	0	0	0	0	0	0	0.0541	0	0
AL109837.2	0	0	0	0	0	0	0	0	0.1768	0	0	0	0	0	0	0	0	0	0	0	0	0	0	0	0	0	0	0	0	0	0	0	0	0	0	0	0	0	0	0	0	0	0	0	0	0	0	0	0
AC006441.3	0	0	0	0	0	0	0	0	0	0	0	0	0	0	0	0	0	0	0	0	0	0	0	0	0	0	0	0	0	0	0	0	0	0	0	0	0	0	0	0	0	0	0	0	0	0	0	0	0
AL137800.1	0	0	0.6456	0	0	0	0.0647	0	0	0	0	0	0	0	0	0	0	0	0	0	0	0	0	0.0444	0	0	0.0512	0	0	0	0	0	0	0	0	0	0	0	0.0444	0	0	0	0	0	0	0	0	0.054	0
BMPR1B-DT	0	0	0	0	0	0	0	0.0646	0.0659	0	0	0	0	0	0	0	0	0	0	0	0	0	0	0	0	0	0.0553	0	0.1729	0	0	0	0	0	0	0	0.0628	0.0448	0	0	0	0	0	0.0524	0	0	0	0	0
AC113143.2	0	0.0262	0.0141	0	0.0192	0.0321	0.0422	0.0195	0.0597	0.0148	0.0534	0.02	0.1167	0.2334	0.0485	0.0314	0	0.0786	0.0304	0.0151	0	0.0299	0.0129	0.0145	0.0236	0.0487	0.0668	0.0275	0.1218	0	0.0417	0	0	0.0541	0.02	0.0175	0.0379	0	0.0145	0.0392	0.0708	0.0325	0	0.0158	0.019	0.0144	0	0	0.0455
AL391684.1	0.1264	0.1167	0.8753	0.5661	0.1764	0.5568	0.2527	0.1257	0.3055	0.64	0.3006	0.6311	0.2029	0.3629	0.1341	0.3324	0.3193	0.6112	2.8938	0.1717	0.2842	0.1194	0.3885	0.4403	0.0723	0.1045	0.4408	0.752	0.4272	0.243	0.5943	0.1411	0.098	1.4276	0.2816	0.4786	1.688	0.2822	0.3513	0.1864	0.114	1.3649	0.7481	0.2867	0.5543	0.243	0.3814	0.1027	0.3494
AC027544.2	0	0.0545	0	0	0	0	0	0	0	0.0615	0	0	0.0809	0.1294	0	0	0	0.1089	0	0	0	0	0.1074	0.0603	0	0.0674	0	0	0	0	0	0	0	0	0.0829	0.0729	0	0	0	0.0814	0	0.0675	0	0.1317	0	0	0	0.0733	0
AC107959.1	0.1087	0.2121	0.0757	0.2825	0.0635	0.1864	0.4726	0.283	0.0578	0.1656	0.096	0.1656	0.2096	0.6516	0.161	0.1106	0.1232	0.076	0.2648	0.1254	0.0652	0.1986	0.0696	0.1502	0.2735	0.3026	0.1039	0.1256	0.1443	0.125	0.2072	0.0397	0.1655	0.2691	0.1902	0.1598	0.1337	0.2747	0.1562	0.3492	0.3375	0.1279	0.1415	0.1182	0.1103	0.2029	0.0937	0.1607	0.1133
LINC01729	0	0.096	0	0	0	0	0	0	0	0	0	0	0	0	0	0	0	0	0	0	0	0	0	0	0	0	0	0	0	0	0	0	0	0	0	0	0	0	0	0	0	0	0	0	0	0	0	0	0.1666
NCKAP5-AS2	0.2791	0.3325	0.4817	0.3964	0	0.1436	0.5665	0.5814	0.0297	0.0441	0.2389	0.3572	0.2029	0.7655	0.0362	0.3042	0.3324	0.2734	0.4081	0.1127	0.0781	0.1339	0.2119	0.0432	0.1757	0.3385	0.2988	0.5336	0.2075	0.0281	0.3104	0.1428	0.2381	0.887	0.4164	0.3658	0.5089	0.2822	0.108	0.292	0.3693	0.3388	0.4361	0.0236	0.0283	0.2146	0.1123	0.2101	0.3395
AC091132.1	0	0.0628	0	0	0	0	0	0	0.0953	0	0	0	0	0	0	0.0752	0	0	0	0	0	0	0.0619	0	0	0	0	0	0	0	0	0	0	0.259	0	0	0	0	0	0	0	0	0	0	0	0	0	0	0
AC108868.2	0	0	0	0	0	0	0	0	0	0	0	0	0.0449	0	0	0	0	0	0	0	0	0	0	0	0	0	0	0	0	0	0	0	0	0	0	0	0.0438	0	0	0	0	0	0	0	0	0	0	0	0
AC004893.2	0	0.0115	0.0123	0.029	0.0167	0.0421	0	0.0341	0.0174	0.0129	0.0466	0.0523	0	0.0679	0.0212	0	0	0.0458	0	0	0	0.0523	0	0	0.0206	0.0283	0.0583	0.0361	0.0152	0.0658	0	0.0167	0	0	0.0348	0.0153	0.0166	0	0.0253	0	0.0464	0.0283	0.1135	0	0.0664	0.0126	0.0329	0	0
AC087273.1	0	0.2598	0.2783	0	0.0949	0.2385	0.1045	0.0966	0.4928	0	0.2645	0	0.0963	0.3852	0.1202	0	0	0	0	0	0	0	0.1279	0.0718	0	0.0803	0.3308	0	0.517	0.6534	0	0.7591	0.1977	0	0	0.0868	0.2817	0.2008	0	0	0.0876	0	0.7242	0.392	0.0941	0.2138	0.1865	0.0872	0.1128
LINC01204	0	0	0	0	0	0.0065	0	0	0	0	0	0	0	0	0.0099	0.0064	0	0.0107	0	0	0	0	0	0	0.0096	0	0.0068	0	0.0071	0.0077	0	0	0	0	0	0	0	0	0.0059	0.016	0.0144	0	0.0066	0.0064	0	0	0.0077	0	0
AL713998.1	0	0	0	0	0.0092	0.0232	0	0	0	0	0.0086	0	0	0	0	0	0.0179	0	0.0147	0	0	0	0.0062	0	0.0114	0	0	0.0133	0	0	0	0	0	0	0.0096	0	0	0	0	0.0189	0.0085	0	0	0	0	0	0	0	0.011
AC006205.1	0	0	0	0	0	0	0	0	0	0	0	0	0	0	0	0	0	0	0	0	0	0	0	0	0	0	0	0	0	0	0	0	0	0	0	0	0	0	0	0	0	0	0	0	0	0	0	0	0
AC002519.1	0	0	0.0132	0.0312	0	0	0.0198	0.0183	0	0.0139	0	0.0562	0	0.0146	0.0228	0	0.0523	0.0246	0	0	0	0.0281	0	0.0408	0	0.0304	0.0157	0.0258	0	0.0177	0.0391	0	0.0375	0	0	0	0	0	0.0136	0.0184	0.0166	0	0	0.0446	0	0	0	0	0
AC023813.3	0.4549	0.1912	0.1365	0.4846	0.2793	0.1561	0.3078	0.6633	0.2902	0.2156	0.1731	0.9703	0	0.3025	0.2359	0.2289	0.3612	0.8913	0.1478	0.441	0.2547	0.1455	0.1883	0.6338	0	0.2365	0.4058	0.4014	0.0846	0.3664	0	0	0.9702	0.2629	0.1939	0.3406	0.2765	0.46	0.4929	0.1904	0.516	0.0789	0.079	0.3847	0.0924	0.4197	0.183	0.1712	0.5533
AC108134.3	0.254	0.3397	0.0693	0.6763	0.0236	0.1386	0.3124	0.8417	0.1718	0.2006	0.1098	0.7141	0.6236	1.516	0.3292	0.1355	0.4353	0.2908	0.4126	0.1865	0.0646	0.2584	0.3027	0.5183	0.3487	0.8601	0.3913	0.3735	0.4936	0.3487	0.4622	0.449	0.5417	0.2001	0.8119	0.5187	0.0468	0.4669	0.2859	0.5073	0.8074	0.3803	0.4008	0.2929	0.211	0.2308	0.1161	0.3911	0.337
ERICH3-AS1	0	0	0.0069	0	0	0	0	0	0	0	0	0	0	0	0	0	0	0	0	0	0	0	0	0	0	0	0	0	0	0.0092	0	0	0	0	0	0	0	0	0	0	0	0	0	0	0	0	0	0	0
LINC01014	0.0848	0	0	0	0	0	0.1913	0	0	0	0	0	0	0.2115	0	0	0	0	0	0.0685	0	0.1357	0	0.1313	0	0	0	0	0	0	0.0944	0	0	0	0	0	0	0.1225	0.197	0	0	0	0	0.0718	0	0.0652	0	0.0798	0
AC009533.4	0.0846	0	0	0	0	0	0	0.0881	0	0	0	0	0.044	0	0	0	0.042	0.0592	0.1375	0	0	0	0	0	0	0	0	0	0	0	0.0471	0	0	0	0	0	0	0	0	0.0443	0	0	0	0.0716	0	0	0	0	0
AC078925.1	0	0	0	0	0	0	0	0	0	0	0	0	0	0.0201	0.0313	0	0	0	0	0	0	0	0	0	0	0	0	0	0	0	0	0	0	0	0	0	0	0	0	0	0	0	0	0	0	0	0	0	0.0294
SMCR2	0	0.0609	0	0	0	0	0	0	0	0	0	0	0	0	0	0	0	0	0	0	0	0	0	0	0	0	0	0	0	0	0	0	0	0	0	0	0	0	0	0.091	0	0	0	0.0735	0	0	0	0	0
LINC01828	0.0119	0.0042	0.0045	0.0053	0.0061	0.0051	0.0201	0	0.0063	0	0.0057	0	0.0124	0.0099	0	0	0	0.0083	0.0193	0.0048	0	0.0571	0.0082	0.0138	0	0	0.0106	0	0.0055	0	0.0066	0	0.0381	0	0.0063	0	0	0.0215	0.023	0	0.0169	0	0	0.0201	0	0.0183	0.006	0.0056	0.0072
AC012081.1	0	0	0	0	0	0	0	0	0	0	0	0	0	0	0	0	0	0	0	0	0	0	0	0	0	0	0.0917	0	0	0	0	0	0	0	0	0	0	0	0	0	0	0	0	0	0	0	0	0	0
AL359094.2	0	0	0	0	0	0	0	0	0	0	0	0	0	0	0	0	0	0	0	0	0	0	0	0	0	0	0	0	0	0	0	0	0	0	0	0	0	0	0	0	0	0	0	0	0	0	0	0	0
LINC01303	0	0.0066	0.0213	0.0336	0	0.0243	0.032	0.0394	0.0101	0.0075	0.027	0.0202	0.0098	0.055	0	0.0079	0.0375	0.0529	0.0154	0	0	0.0151	0	0.0146	0.0119	0.0246	0.0759	0.0209	0.0615	0.0095	0	0.0097	0.0202	0.0137	0	0	0.0096	0.0205	0.0146	0.0099	0.0089	0	0.0164	0	0.0192	0.0145	0.0475	0	0.069
AL132990.1	0	0.0208	0	0.0527	0	0	0	0	0	0	0	0.0316	0	0.0247	0	0.0249	0	0.0415	0	0	0	0	0.1024	0	0.0747	0.0257	0	0	0	0	0	0	0	0.0429	0	0.0278	0	0	0	0.031	0.028	0	0.0773	0.0251	0	0	0	0	0
AC006270.1	0	0	0	0.0911	0	0	0	0.1069	0	0	0.0976	0	0	0.0853	0	0	0	0	0	0	0	0.1641	0.2124	0	0	0	0	0	0.1907	0	0.1141	0.105	0	0	0	0	0	0	0	0	0	0	0.089	0	0	0	0.1032	0	0.1248
AL391152.1	0	0.0218	0	0	0	0	0.0351	0	0	0	0.0296	0.0332	0	0	0	0	0	0	0	0	0	0.1492	0.0215	0.0241	0.1174	0	0	0	0.2023	0	0	0.0318	0.0663	0	0	0.0291	0	0	0.0481	0	0.2351	0	0	0	0	0	0.0625	0	0
AC008403.2	0	0	0	0	0	0	0	0	0	0	0	0	0	0	0	0	0	0	0	0	0	0	0	0	0	0	0	0	0	0	0	0	0	0	0	0	0	0	0	0	0	0	0	0	0	0	0	0	0
LINC01281	0	0	0.0316	0.0187	0	0	0	0	0	0	0.02	0.0225	0.0438	0.035	0	0	0.0209	0	0	0	0	0	0	0	0.0265	0.073	0	0	0	0.0212	0	0	0	0	0	0	0	0	0	0	0.0199	0	0	0	0	0	0	0	0
EWSAT1	0.0274	0.0096	0.1852	0.0122	0.0982	0.0706	0.0155	0.0286	0.1166	0.0542	0.2348	0.0877	0.114	0.0342	0.0178	0.023	0.2314	0.096	0.3119	0.0886	0.0512	0.1096	0.0946	0.1274	0.0173	0.0832	0.0612	0.2521	0.1402	0.0828	0.0153	0.0842	0.117	0.0198	0.0877	0.077	0.125	0.1089	0.0318	0.043	0.0778	0	0.0357	0.0812	0.0418	0.0211	0.2483	0.0516	0
AC009806.1	0	0.0662	0.0709	0.0839	0.1934	0.1621	0.1065	0	0	0	0.1797	0.1008	0	0.1571	0.1225	0.1585	0	0	0	0.0763	0	0	0	0	0	0.1637	0.0843	0.0695	0.5269	0.1903	0.2102	0.0967	0	0	0.3021	0.0884	0.0957	0	0.1463	0	0.1786	0.1638	0	0	0	0	0.095	0.1778	0.1149
AL352979.4	1.7795	1.1509	0.5906	0.6075	0.4203	0.3522	0.4245	1.5327	0.8369	1.4059	0.4882	2.1897	0.8531	0.9671	0.2218	1.8651	1.1547	0.6705	0.7228	1.1612	0.5748	0.5472	0.8737	0.9271	0.3015	0.9783	0.6411	0.0755	0.3817	0.8614	1.1038	0.3853	0.8029	1.6808	0.8023	1.4414	0.4507	0.865	0.7151	1.0384	0.2264	1.2758	0.1782	0.4341	0.4518	0.8156	0.1377	0.6119	0.7076
LINC02427	0.0109	0	0.0163	0.0965	0	0.0093	0.0368	0.0453	0	0.0258	0	0.0348	0.0113	0.0993	0	0.0182	0.0108	0.0152	0	0.0088	0	0	0.0075	0	0	0	0.0097	0.0399	0.0303	0.0547	0.0121	0.0111	0	0	0.0232	0.0102	0.055	0.0314	0.0336	0.0227	0.0514	0	0.0094	0	0.011	0	0	0	0.0793
AC008700.1	0	0	0	0	0	0	0	0	0	0	0	0	0	0	0	0	0.021	0	0	0	0	0	0	0	0	0.0183	0	0	0	0	0	0	0	0	0	0	0	0	0.0327	0	0	0	0	0	0	0	0	0	0
AC004129.3	0	0	0	0	0	0	0	0	0	0	0	0	0	0	0	0	0	0	0	0	0	0	0	0	0	0	0	0	0	0	0	0	0	0	0	0	0	0	0	0	0	0	0	0	0	0	0	0	0
TRAM2-AS1	2.6222	2.648	1.6468	2.2972	1.9776	1.9115	2.5518	3.6455	2.7092	2.9272	1.8325	3.2341	2.2856	2.6815	1.7364	3.0541	1.9913	3.8453	3.6581	2.4822	1.6225	2.5158	2.9776	1.8178	2.4035	2.2567	1.8916	2.0243	2.5378	1.7677	3.246	2.2871	1.933	3.0631	3.1951	2.7371	1.8479	2.3754	1.9545	3.34	2.2844	2.8219	2.4689	1.856	1.9797	1.937	2.2129	2.0922	1.1856
AC010326.3	2.9612	2.6314	1.4633	4.9364	1.6261	1.7963	3.6648	4.664	1.6894	1.94	2.9537	4.4673	3.9762	3.5416	1.966	2.1801	3.4404	1.9205	2.8161	1.0503	1.685	4.7351	2.5915	2.9629	1.7272	3.6289	3.5435	1.8586	4.5646	2.4724	2.6508	1.7741	4.467	2.7125	3.7711	2.6365	1.6828	3.599	2.236	2.796	5.5977	1.4402	2.3822	2.3821	1.5402	3.0539	2.2518	1.4953	1.8447
CNOT10-AS1	0	0	0	0	0	0	0	0	0	0	0	0	0	0	0	0	0	0	0	0	0	0	0	0	0	0.0912	0.0939	0	0	0	0	0	0	0	0	0	0	0	0	0.1101	0	0	0	0	0	0	0	0	0
AC005090.1	0	0	0	0	0	0.039	0	0	0.0483	0	0	0	0	0	0	0	0	0	0	0.0367	0	0	0.0314	0	0	0	0	0	0	0	0	0	0	0	0	0	0	0	0.1055	0.0476	0	0	0	0	0	0	0	0	0
AL049695.1	0	0	0	0	0	0	0.0159	0	0	0	0	0	0	0	0	0	0	0	0	0	0	0	0	0	0	0	0.0126	0	0	0	0	0	0	0	0	0	0	0	0	0	0	0	0	0	0	0	0	0	0
LINC02767	0.0198	0.0647	0.0049	0.0234	0.0472	0.0283	0.0223	0.0961	0.028	0.0833	0.0063	0.0703	0.0068	0.0383	0.0513	0.0608	0.0196	0.0277	0.0428	0.0266	0.0062	0.0105	0.0318	0.0408	0.0249	0.0857	0.0118	0.0097	0.0184	0.0597	0.066	0.0202	0.0422	0.1143	0.1124	0.0555	0.0467	0.0286	0.0714	0.069	0.0374	0.0286	0	0.0446	0.0268	0.0405	0.0331	0.0496	0.016
AP002954.1	0.2538	0.8537	0.1143	2.3883	0.3117	0.0871	1.6028	0.1586	0.108	0.361	0.6277	1.6783	0.2637	3.2067	0.3948	0.3405	0.403	0.7105	1.732	0.4101	0.0474	1.38	0.5254	0.3929	1.214	1.4513	0.4076	1.1571	0.1416	0.5622	0.1694	0.4157	0.4331	1.8333	0.541	1.0454	1.5428	0.4033	0.1179	0.7436	1.1516	0.7922	1.1457	0.2147	0.2578	0.6245	0.1532	2.0066	1.2967
AC117500.2	0.0736	0	0.1105	0.0654	0	0.1263	0.083	0	0	0.0582	0.07	0.0785	0.0765	0	0.0954	0	0	0.2061	0	0	0	0	0.0508	0	0	0	0	0	0.2737	0	0	0	0	0	0	0.0689	0	0.0532	0.114	0	0.0696	0	0	0.0623	0	0	0	0.0693	0
LINC02131	0	0	0	0	0	0	0	0	0	0	0	0	0	0	0	0	0	0	0	0	0	0	0	0	0	0	0	0	0	0	0	0	0	0	0	0	0	0	0	0.1225	0	0	0	0	0	0	0	0	0
AC073270.1	0	0.0812	0	0.2058	0	0	0.1307	0	0	0	0.1103	0.3709	0.1204	0	0	0.1944	0	0	0	0	0	0	0	0.0897	0.1459	0	0.2068	0	0	0	0.3868	0	0	0	0	0	0	0	0	0	0	0	0	0.098	0.1177	0	0	0.2182	0
AC008378.1	0	0	0	0	0	0	0	0	0	0	0	0	0	0	0.1282	0.0829	0	0	0	0	0	0	0	0	0	0.0857	0.0882	0	0.0919	0	0	0.1012	0	0	0	0	0	0	0.0765	0	0	0	0	0	0	0	0	0	0
AC131094.1	0	0	0	0	0	0	0	0	0	0	0	0	0	0	0	0	0	0	0	0	0	0	0	0	0	0	0	0	0	0	0	0	0	0	0	0	0	0	0	0	0	0	0	0	0	0	0	0	0.0419
AP002414.5	0	0	0	0	0	0	0	0	0	0	0	0	0	0	0	0	0	0	0	0	0	0	0	0	0	0	0	0	0.1767	0	0	0	0	0	0	0.3558	0	0	0	0	0	0	0	0	0	0	0	0	0
AC024603.1	0	0	0	0.0735	0	0	0	0	0	0	0	0	0.1721	0	0	0	0	0	0	0	0	0	0	0	0.1043	0	0	0	0	0	0	0	0	0	0	0	0	0.0598	0	0	0.0783	0	0	0	0	0	0	0	0
AC104451.2	0	0	0	0	0	0	0.1189	0	0	0	0	0	0	0	0.1367	0	0	0.1476	0	0.1704	0	0	0	0.2449	0	0	0	0	0	0	0	0	0	0	0	0	0	0.2285	0	0	0	0	0	0	0	0	0	0	0.1283
AC079851.1	0	0	0	0	0	0	0	0	0	0	0	0	0	0	0	0	0	0	0	0	0	0	0	0	0	0	0.0102	0	0	0	0	0	0	0	0	0	0	0	0	0	0	0	0	0	0	0	0	0	0
AC007731.5	0	0	0	0	0	0	0	0	0	0	0	0	0	0	0	0	0	0	0	0	0	0	0	0	0	0	0	0	0	0	0	0	0	0	0.0474	0	0	0	0	0	0	0	0	0	0	0	0	0	0
LINCR-0001	0.3377	0.4087	0.0806	0.3134	0.1571	0.2106	0.1038	0.032	0.2285	0.1334	0.4087	0.0655	0.3667	0.2424	0.6367	0.0515	0.1219	0.0859	0.2743	0	0	0.0982	0.6778	0.3921	0.4057	0.226	0.4108	0.0564	0.0999	0.3245	0.4951	0.2356	0.1964	0.0222	0.0654	0.0718	0.0933	0.2106	0.2495	0.2409	0.087	0.0932	0.2132	0.1298	0.3117	0.059	0.8799	1.4589	0.7094
AP005131.5	0.1969	0	0	0	0	0	0	0	0	0	0	0	0.1023	0	0	0	0	0	0	0	0	0	0	0	0	0	0	0	0	0.2974	0	0	0	0	0.1049	0	0	0.0711	0.1524	0	0	0	0	0.0833	0	0	0	0.0927	0
AC093916.1	0.0318	0	0.0477	0	0	0	0.0716	0	0	0	0	0.0339	0.033	0	0	0	0.063	0	0	0	0	0	0	0	0	0.0825	0.2267	0.0701	0	0.1919	0	0.0325	0	0.0459	0	0.0297	0.0322	0.0459	0	0	0.06	0	0	0	0.0645	0.0244	0.0319	0	0
SLC2A9-AS1	0.3205	0.524	0.1603	1.0432	0.2187	0.2749	0.3614	0.3338	0.6816	0.2532	0.2032	0.3418	0.3329	1.0656	0.277	0.1792	1.1663	0.8972	0.3472	0.3453	0.3988	0	0.8109	0.7443	0.8068	1.3883	0.8578	0.4713	0.1986	0.4303	1.0695	0.4374	0.2279	2.1607	1.1385	1.1	0	0.463	0.7442	0.5589	0.4039	0.741	1.2056	0.5421	0.1085	0.9035	0.2149	1.106	1.1695
LINC00381	0	0.0228	0	0	0.0333	0	0.0367	0	0.0693	0.0515	0	0	0	0	0	0.1093	0.097	0.0456	0	0.0263	0.0304	0.1042	0	0.0252	0	0.0565	0	0	0	0.0656	0	0	0	0.1412	0.0347	0	0.033	0.0235	0.0252	0	0.0308	0.1978	0	0	0	0	0	0.0307	0
AC109464.1	0	0	0	0	0	0.0514	0	0	0	0	0	0	0	0	0	0	0	0	0	0	0	0	0	0	0	0	0	0	0.1113	0	0	0	0	0	0	0	0	0	0	0	0	0	0	0	0	0	0	0	0
AC109635.4	0	0.0309	0	0	0	0.0378	0	0	0	0	0	0	0	0	0	0	0	0	0	0	0	0	0	0.0341	0	0	0	0	0	0	0.049	0	0	0	0	0	0	0.0318	0	0	0	0	0	0	0	0	0	0	0
AC005944.1	0	0	0	0	0	0	0	0	0	0	0	0	0	0	0	0	0	0	0	0	0	0	0	0	0	0	0	0	0	0	0	0	0	0	0	0	0	0	0	0	0	0	0	0	0	0	0	0	0
AC004930.1	0	0	0	0	0	0	0	0	0	0	0	0	0	0.1605	0	0	0	0	0	0	0	0	0	0	0	0	0	0	0	0	0	0	0	0	0	0	0	0	0	0	0	0	0	0	0	0	0	0	0
AC106779.1	0	0.022	0	0.0556	0	0	0	0.0326	0	0	0.0298	0	0	0.1823	0	0.0263	0	0	0	0	0	0	0	0	0	0	0	0	0.0291	0	0.0697	0.0321	0	0	0.0668	0	0	0.0226	0.0485	0	0	0	0	0.053	0	0.0241	0	0.0295	0
C22orf24	0.0138	0.0145	0.0103	0.0367	0.0211	0.0473	0.0699	0.043	0.0146	0.0054	0.0066	0.0073	0.0286	0.1202	0.0089	0.0116	0.0273	0.0096	0.0112	0	0	0.022	0.0095	0.0107	0.0954	0.0119	0.086	0.0101	0.0128	0.0277	0.046	0.007	0.0294	0.0398	0.022	0.0258	0	0.0199	0.0426	0.0288	0.013	0.0179	0.0299	0.0175	0.014	0.0265	0.0208	0.0259	0.0084
AJ009632.1	0	0	0	0	0	0.0306	0	0	0	0	0	0	0	0	0	0	0	0	0	0	0	0	0	0	0	0	0.0318	0	0	0	0	0	0	0	0	0	0	0	0	0	0	0	0	0	0	0	0	0	0
AC073957.3	0.4862	0.5491	0.0926	0.277	0.0891	0.3796	0.2046	0.461	0.5632	0.6765	0.3796	0.6268	0.2563	0.4644	0.4421	0.1278	0.4969	0.5484	0.3773	0.1231	0.0203	0.116	0.6209	0.6235	0.9499	0.7166	0.4337	0.1441	0.5193	0.7891	1.2106	0.1857	0.7583	0.0734	0.2397	0.6928	0.1544	0.718	0.6964	0.8048	0.2263	0.1699	0.2582	0.2946	0.3684	0.6081	0.3649	0.321	0.053
AL391987.4	0	0	0	0	0	0	0	0.3491	0	0.0883	0	0	0	0.0928	0	0	0	0	0	0	0	0	0.0771	0.1729	0	0	0	0.0821	0.1038	0	0	0	0	0.1614	0	0.1046	0	0.1613	0	0	0	0	0	0	0.2269	0.1718	0	0	0
AL034548.2	0.9356	0.8194	0.351	0.7613	0.4787	0.0669	0.967	1.1369	0.2487	0.308	0.3708	1.2472	0.081	0.7776	1.1117	0.4576	0.3869	0.6547	0.6333	0.3779	0.2183	0.8727	0.5918	0.6638	0.1963	0.6754	1.1823	0	0	0.2355	0.5203	0.3192	0.3326	1.4641	0.9969	0.8027	0.3949	0.9009	0.9655	0.9789	0.8843	0.338	0.203	0.7912	0.0792	0.7792	0.3136	0.3669	0.569
AC108727.1	0	0	0	0	0	0.107	0	0	0	0	0	0	0	0	0	0	0	0	0	0	0	0	0	0	0.1571	0	0	0	0.3479	0	0.1388	0	0	0	0	0	0	0	0	0.1306	0.1179	0	0.2166	0.1055	0	0	0.251	0	0
AC015849.1	0	0	0	0.2306	0	0	0	0	0.2072	0	0	0.2771	0.0675	0.2159	0	0.0545	0	0.0909	0.1055	0	0	0	0	0.1508	0	0	0	0	0	0	0	0.0665	0.1385	0	0	0	0	0	0	0	0.0614	0	0	0.1099	0	0.0999	0	0.0611	0
AP002748.2	0.0846	0	0	0	0	0	0	0	0	0	0	0	0	0	0	0	0	0	0	0	0	0	0	0	0	0	0	0	0	0	0	0	0	0	0	0	0	0	0	0	0	0	0	0	0	0	0	0	0
AC012615.1	0.3775	0.2116	0.255	0.6367	0.1932	0.1943	0.298	0.7471	0.281	0.3579	0.3591	1.2078	0.4314	0.6589	0.1468	0.1899	0.3746	0.317	0.4907	0.366	0.1761	0.1811	0.2344	0.3799	0.1901	0.4579	0.4378	0.1388	0.5263	0.152	0.3359	0.1932	0.0805	0.1636	0.4023	0.2827	0.0382	0.1908	0.3798	0.632	0.2855	0.491	0.3604	0.5747	0.1533	0.3773	0.1519	0.1066	0.3214
AC087894.3	0	0.0115	0	0.0073	0	0	0	0.0086	0.0088	0	0	0	0	0	0	0	0	0	0	0	0	0.0132	0.0057	0	0	0	0	0	0	0.0083	0.0183	0	0	0	0.0088	0	0	0	0	0.0172	0	0.0143	0	0	0.0084	0	0	0	0.01
LINC01549	0.1729	0.1211	0.1946	0.2813	0.1769	0.173	0.0325	0.12	0.1225	0.1593	0.1096	0.1229	0.2694	0.2155	0	0.3624	0.143	0.2016	0.0936	0.2328	0.1076	0.1382	0.2585	0.0892	0.1451	0.0499	0.1285	0.1483	0.0536	0.058	0.0641	0.118	0.1844	0.2497	0.1842	0.0539	0.0292	0.2497	0.1784	0.1507	0.3813	0.2248	0.1	0.0244	0.0585	0.1329	0.2318	0.5966	0.1402
MNX1-AS1	0	0	0.0707	0	0	0	0	0	0	0	0	0	0	0	0	0	0	0	0	0	0	0	0	0	0	0	0	0	0	0	0.0524	0	0	0	0	0	0	0	0.0365	0.0493	0.0445	0	0	0	0	0	0	0.0443	0
AL031280.1	0	0.0463	0	0.0196	0	0.0756	0.0497	0.0689	0.0469	0	0.0419	0.047	0.0229	0.0183	0.0286	0.0185	0	0	0.0358	0.0178	0	0	0.0152	0.0512	0.0555	0.0382	0.0197	0.0324	0.082	0.0888	0	0	0.0941	0	0.047	0.0206	0.0223	0.0796	0	0.0231	0.0208	0.0382	0.0383	0	0.0224	0.017	0.0665	0.0623	0.1073
AC092053.2	0.027	0.0567	0.081	0.0239	0.0828	0.3007	0.0608	0	0.0287	0.0213	0	0	0.028	0.0224	0.035	0	0.1606	0.0378	0.0438	0	0.0252	0	0.0186	0.0209	0.1019	0.0234	0.1203	0.0397	0.0501	0.0272	0.06	0.0828	0	0.2338	0.115	0.0757	0.1093	0	0.0418	0.0847	0.051	0.0468	0.1405	0.0456	0.0548	0.0207	0.1085	0.0508	0.0984
LINC02331	0.297	0.5796	0.191	1.0167	0.3039	1.5644	2.2961	0.2209	0.2255	0.1508	0.4842	1.1084	0.1322	0.476	0.6599	0.2312	0.4631	0.4453	0.9304	0.2913	0.4157	0.5766	1.2587	0.3612	0.7208	1.029	0.7758	0.3431	2.3854	0.2136	0.3067	0.5862	0.181	0.1838	0.4294	0.5361	0.5802	0.8425	0.5089	0.1775	1.6841	0.6804	0.2946	0.2332	0.4954	0.3424	0.5333	0.9781	0.1032
AL133485.2	0	0	0	0.2221	0	0	0	0	0	0	0.119	0	0	0	0	0	0	0	0	0	0	0	0	0	0	0	0	0	0	0	0	0	0	0	0	0	0	0	0	0	0	0	0	0	0	0	0	0	0
LINC01072	0	0	0	0	0	0	0	0	0	0	0	0	0	0	0	0	0	0	0	0	0	0	0	0	0	0	0	0	0	0	0	0	0	0	0	0	0	0	0	0	0	0	0	0	0	0	0	0	0
AC008966.2	1.1908	1.8963	0.9748	0.6726	0.6647	1.3926	0.6103	0.6765	2.0718	0.9408	0.5148	0.5772	0.6747	0.7198	1.1226	1.0892	1.5041	0.606	0.1759	0.4373	0.5051	0.5193	0.8217	0.8379	0.1363	0.844	1.0623	0.3184	1.4086	0.981	0.7224	0.8864	0.6926	1.7202	1.1536	0.7093	0.1097	0.7036	0.9217	1.8123	0.7162	1.1263	0.6577	0.824	0.7695	1.6645	0.7621	0.9169	1.185
AC098825.1	0	0	0	0	0	0	0	0	0	0	0	0	0	0	0	0	0	0	0	0	0	0	0	0	0	0	0	0	0.0862	0	0	0	0	0	0	0	0	0	0	0	0	0	0	0	0	0	0	0	0
C8orf31	0.24	0.185	0.1261	0.245	0.1228	0.0617	0.5141	0.3624	0.0765	0.0758	0.2739	0.128	0.349	0.2593	0.1711	0.0704	0.1072	0.1176	0.1365	0.1163	0.112	0.4989	0.207	0.2043	0.1208	0.3326	0.1284	0.15	0.2007	0.1691	0.2669	0.1105	0.2815	0.1907	0.1406	0.3369	0.2188	0.3466	0.2693	0.3264	0.4763	0.2289	0.1146	0.1928	0.0975	0.4428	0.181	0.2597	0.1459
AC009063.4	0	0.1214	0.065	0.0769	0	0	0	0	0	0	0.0824	0	0	0.144	0	0.0726	0	0	0.1408	0.07	0	0	0.0598	0	0	0.0751	0	0	0.3221	0	0	0	0	0	0	0.0811	0	0.1251	0	0.272	0	0	0.0752	0	0	0	0	0	0
AC103681.2	0	0	0	0	0	0	0.0975	0	0	0	0	0	0	0.0719	0	0	0	0	0	0	0	0	0.1194	0.0669	0.1089	0.2997	0.0772	0.0636	0.0804	0	0	0	0	0.1249	0	0	0	0	0	0.181	0	0	0.0751	0.1463	0.0878	0	0	0	0
AC069061.2	0	0	0	0	0	0	0	0	0	0	0	0	0	0	0	0	0	0	0	0	0	0	0.047	0	0	0	0	0	0	0	0	0	0	0	0	0	0	0	0	0	0	0	0	0	0	0	0	0	0
AC008735.4	0.3226	0.1695	0.1816	0.5012	0	0.0692	0.0909	0	0.1715	0	0	0.172	0.5027	0.6033	0	0.2029	0.4002	0	0.6552	0.1303	0	0.3869	0.1113	0.6243	0.203	0.0699	0	0.1779	0.1499	0.5685	0.628	0.0826	0.344	0	0.5157	0.0755	0.1634	0.3495	0.1249	0.5064	0.4574	0.0699	0.35	0.6139	0.1638	0.124	0.1622	0.1518	0
AP002478.2	0	0	0	0	0	0	0	0	0	0	0	0	0	0	0	0	0	0	0	0	0	0	0	0	0	0	0	0	0	0	0	0	0	0	0	0	0	0	0	0	0	0	0	0	0	0	0	0	0
AL161782.1	0.0837	0	0	0	0.1713	0	0.3775	0.0872	0	0	0.1592	0	0	0	0.7593	0	0.083	0	0.136	0.1352	0	0.1338	0	0.0648	0.1053	0.29	0	0.3077	0	0	0	0	0	0.7253	0	0	0.1696	0	0.1295	0	0	0	0	0	0	0	0	0.2363	0
LINC01611	0	0	0	0	0	0	0	0	0	0	0	0	0	0	0	0	0	0	0	0	0	0	0.0457	0	0	0	0	0	0	0	0	0	0	0	0	0	0	0	0	0	0	0	0	0	0	0	0	0	0
AC016876.3	0.2302	0.242	0.0864	0.2044	0	0.1975	0.1298	0.1199	0.1224	0.0909	0	0.3683	0	0.1914	0.2984	0.0965	0.1142	0.1611	0.187	0	0.1074	0.3682	0.0794	0.0891	0	0.2992	0.1027	0.0846	0	0.1159	0	0.1178	0	0	0	0	0	0.1663	0.0891	0.2409	0.3264	0.1996	0.2998	0	0	0	0	0.2167	0
AC027088.1	0	0	0	0	0	0	0	0	0	0	0	0	0	0	0	0	0	0	0	0	0	0	0	0	0	0	0	0	0	0	0	0	0	0	0	0	0	0	0	0	0	0	0	0	0	0	0	0	0
OBSCN-AS1	0.0381	0.0445	0.0191	0.0451	0.013	0.0218	0.0716	0.0926	0	0.0201	0.0362	0.0948	0.066	0.1266	0.0165	0.0319	0.0252	0.0178	0.0619	0.0103	0.0355	0.0609	0.0175	0.0295	0.0639	0.044	0.0113	0.0373	0.1652	0.0128	0.0424	0.026	0.1083	0	0.0406	0.0119	0.0129	0.0734	0.0393	0.093	0.096	0.055	0.0882	0.0215	0	0.0293	0	0.1315	0
AL357140.2	0.1115	0.3124	0.0836	0.6925	0.2281	0.2868	0.8797	0.1161	0.1185	0.5283	0.424	0.4754	0.2315	0.3705	0.4334	0.2804	0.6636	0.312	1.0865	0.1801	0.104	0.7129	0.6922	0.4313	0.2806	0.0966	0.4971	0.1639	0.5179	0.2244	0.3719	0.2282	0.2377	0.322	0.1188	0.5216	0.6774	0.2415	1.0352	0.4665	0.4214	0.1933	0.4837	0.0943	0.2264	0.2571	0.1121	0.1049	0.8134
AC010998.3	0	0.1089	0	0	0	0	0	0	0	0	0	0	0	0	0	0	0	0	0	0	0	0	0.1073	0	0	0	0	0	0	0	0	0	0	0	0	0	0	0	0	0	0	0	0	0	0	0	0	0	0
AC007993.2	0	0	0	0	0	0	0	0	0	0	0	0	0	0	0	0	0	0	0	0	0	0	0	0	0	0	0	0	0	0	0	0	0	0	0	0	0	0	0	0	0	0	0	0	0	0	0	0	0
AC080013.2	0.0848	0	0.1273	0.0753	0.0868	0	0	0.1767	0.0902	0	0.3228	0.2714	0.0881	0.3526	0	0	0.1684	0.2375	0	0	0	0	0.0585	0	0	0.147	0	0.0624	0.1577	0.2563	0.4718	0	0	0.1226	0.1808	0.1588	0	0.0613	0.0657	0.0888	0.0802	0.0736	0	0.287	0	0.1305	0	0	0
AL513548.3	0.0125	0.0087	0	0	0.0128	0	0	0	0	0	0	0	0	0	0	0.0105	0	0	0	0	0	0.02	0	0	0	0	0	0	0	0	0	0	0.0266	0	0	0	0	0	0	0	0.0118	0	0	0	0	0	0	0	0.0152
AC099509.1	6.3181	6.1658	5.8134	0.6676	4.7724	5.354	1.2722	4.0737	7.0375	7.2493	10.3011	6.1763	4.5315	3.8133	3.1198	6.5588	1.9407	8.3161	5.8655	11.6058	5.1239	0.3608	7.0065	4.541	3.5974	3.8443	12.2114	5.0878	2.4467	2.8777	3.3462	14.088	4.8124	4.346	6.492	13.7987	8.5338	8.4738	3.0853	6.6893	2.9858	3.3257	2.4808	9.4141	9.4709	5.4933	11.1198	16.2805	7.2271
AC108517.2	0	0	0	0	0	0	0	0	0	0	0	0	0	0	0	0	0	0	0	0	0	0	0	0	0	0	0	0	0	0	0	0	0	0	0	0	0	0	0	0	0	0	0	0	0	0	0	0	0
AP000829.1	0	0	0	0	0	0.0182	0	0	0	0	0	0	0	0.0177	0.0276	0	0	0	0	0	0	0	0	0	0	0.0184	0	0	0	0	0	0	0	0	0	0	0	0	0	0	0	0	0	0	0	0	0	0	0
AC016405.2	0.7859	0.1101	0.2359	0.1395	0	0	0	0.1637	0	0.1242	0.1495	0.1676	0.1633	0	0.2037	0.7907	0	0	0.2554	0	0	0.754	0.1085	0	0	0.1362	0.1402	0	0	0	0.5244	0.1609	0	0	0.1675	0.5885	0	0.4541	0.2433	0	0.2971	0.1363	0.1364	0	0.3192	0	0	0	0
Z93020.1	0	0	0	0	0	0	0	0	0	0	0	0	0	0	0	0	0	0	0	0	0	0	0.1852	0	0	0	0	0	0	0	0	0	0	0	0	0	0	0	0	0	0	0	0	0	0	0	0	0	0.1088
AC090260.1	0.0254	0.0178	0.0381	0.0676	0.026	0	0	0.0529	0	0.0201	0	0.0271	0	0.0633	0.0329	0.0213	0	0	0.0413	0.041	0	0	0	0	0	0.022	0	0.0187	0	0	0.0282	0	0.1083	0.0367	0	0	0	0.0183	0.0393	0	0	0	0	0.043	0	0.0195	0	0.0239	0
LINC00304	0	0	0	0	0	0	0	0.0129	0	0.0098	0	0.0264	0	0.0617	0	0	0	0	0.0603	0.01	0	0	0	0.0096	0	0	0.011	0.0091	0	0.0125	0.0275	0.0127	0.0528	0	0.0132	0.0116	0	0	0.0096	0.013	0	0	0	0	0	0	0	0	0
ITGB1-DT	0.0808	0.2171	0.1516	0.3826	0.1654	2.1139	2.5515	0.1683	0.1575	0.0213	0.1793	0.2298	0.3917	0.459	0.1397	0.0791	0.0802	0.3016	0.2407	0.0653	0.0503	0.1077	0.158	0.1355	0.6272	0.3734	2.9677	2.2579	1.9278	0.7323	0.015	0.6204	0.0575	0.2918	0.2009	0.063	0.0955	0.1945	0.0313	0.0846	1.2603	0.0584	2.0692	0.0911	0.7659	0.0518	0.745	1.1028	0.2949
LINC01103	0	0.0236	0	0	0	0	0	0	0	0	0	0	0	0	0	0	0	0	0	0	0	0	0	0	0	0	0	0	0	0	0	0	0	0	0	0	0	0	0	0	0	0	0	0	0	0	0	0	0.0409
SIX3-AS1	0	0	0	0	0	0	0	0	0	0	0	0	0	0	0	0	0	0	0	0	0	0	0	0	0	0	0	0	0	0	0	0	0	0	0	0	0	0	0	0	0	0	0	0	0	0	0	0	0
AC104793.1	0	0	0	0	0	0	0	0	0	0	0	0	0	0	0	0	0	0	0	0	0	0	0	0	0	0	0	0	0	0	0	0	0	0	0	0	0	0	0	0	0	0	0	0	0	0	0	0	0
AC114954.1	0.0598	0	0	0	0	0	0	0	0	0	0	0	0	0.0497	0	0	0	0	0	0	0	0	0	0	0	0	0	0	0	0	0	0	0	0	0	0	0	0	0	0.0626	0	0	0.0519	0	0	0	0	0	0
AP001062.2	0.7723	0.2706	0.2898	0.3428	0	0	0	0.8044	0	0	0	0	0	0	0	0.6475	1.1496	0.5404	0	0.312	0	0	0	0.2989	0	0	0.6889	0	0	1.1663	0.8589	1.1857	0	0	0.4115	0	0	0.2789	0.2989	0	0	1.3391	0.3352	0	0.3921	0	0	0	0.4697
AC096576.2	0	0	0	0	0	0	0	0	0	0	0	0	0	0	0	0	0	0	0	0	0	0	0	0	0	0	0	0	0.0481	0	0	0	0	0	0	0	0	0	0	0	0	0	0	0	0	0	0	0	0
FO393415.2	0	0	0	0	0.1338	0	0	0	0	0	0	0	0.1358	0	0	0	0	0	0	0	0	0	0.0902	0	0	0	0	0	0	0	0	0	0	0	0	0.1224	0	0	0	0	0	0.1134	0.1135	0	0	0	0	0	0
AP000962.1	0	0	0.0505	0	0	0	0.0759	0.0701	0	0	0	0	0	0.0559	0	0.0564	0.1335	0.0941	0	0	0	0	0	0	0	0.0583	0	0	0	0	0	0.0689	0	0	0.215	0.1259	0	0.0972	0	0.0704	0	0	0	0.0569	0	0	0	0	0
AC007216.4	0.0873	0.1834	0.0655	0	0.0893	0.0748	0.5904	0.0909	0.0928	0	0.166	0.2792	0	0.2901	0.1131	0	0.0866	0	0	0.0705	0	0.1395	0.0602	0.3377	0.1098	0.3024	0.3114	0.2566	0.2433	0.2636	0	0.1786	0	0	0.279	0.245	0	0.126	0.2026	0.3652	0.3299	0	0.1515	0.1476	0	0	0.2633	0.0821	0.2123
AC087521.4	0	0	0	0	0	0	0	0	0	0	0	0	0	0	0	0	0	0	0	0	0	0	0	0	0	0	0	0	0	0	0	0	0	0	0	0	0	0	0	0	0	0	0	0	0	0	0	0	0
JRKL-AS1	0	0	0	0	0	0	0	0	0	0	0	0	0	0	0	0	0	0	0	0	0	0	0	0	0	0	0	0	0	0	0	0	0	0	0	0	0	0	0	0	0	0	0	0	0	0	0	0	0
LINC02760	0	0	0	0	0	0	0	0	0	0	0	0	0	0	0	0	0	0	0	0	0	0	0	0	0	0	0	0	0	0	0	0	0	0	0	0	0	0	0	0	0	0	0	0	0	0	0	0	0
LINC02142	0	0	0	0	0	0	0	0	0	0	0	0	0	0	0	0	0	0	0	0	0	0	0	0	0	0	0	0	0	0	0	0	0	0	0	0	0	0	0	0	0	0	0	0	0	0	0	0	0
AL078590.1	0	0	0	0	0	0	0	0	0	0	0	0	0	0	0	0	0	0	0	0	0	0	0	0	0	0	0	0	0	0	0	0	0	0	0	0	0	0	0	0	0	0	0	0	0	0	0	0	0
AC104561.1	0.2335	0.0545	0.0584	0.3455	0.1593	0	0.2633	0.0811	0.2483	0.246	0	0.3321	0.3234	0	0.2018	0.3263	0.0772	0.3268	0.1265	0.0629	0	0.4979	0.1074	0.0603	0.098	0.2023	0	0.1717	0	0	0.1732	0.1593	0.166	0	0.2488	0.3643	0.1577	0.1124	0.1205	0.2443	0	0.0675	0	0.1975	0.1581	0	0.2349	0	0
BX005266.2	0.1284	0.015	0.0161	0	0	0.0367	0	0	0	0	0	0.0685	0.0222	0	0	0.0179	0	0	0	0	0	0	0.0148	0.0166	0	0.0185	0	0.0472	0.0597	0.0215	0	0.0219	0.0456	0	0	0.02	0	0	0	0	0	0.0557	0	0	0	0	0	0	0
LINC00997	1.0935	1.3375	0.9179	1.02	0.9484	1.0332	2.0271	1.8918	1.4188	0.9371	1.0929	0.8697	1.0396	1.1553	1.3213	1.1966	1.7841	1.0894	1.4453	0.6438	1.4355	1.304	1.5091	0.7603	1.2363	1.9106	1.2069	1.5535	1.4297	1.3249	1.4841	1.7073	1.502	0.7764	1.7774	1.2664	1.1828	1.4188	1.3771	1.0859	1.489	0.9159	1.7856	1.442	1.0163	1.5816	1.0625	0.7326	0.7439
AC007938.1	0	0.0237	0	0.015	0.0692	0.0145	0.0572	0.1232	0	0.0134	0	0.0901	0.0351	0	0	0	0	0.0237	0.0275	0.0137	0	0	0.0117	0.0131	0	0	0	0.0248	0.0471	0.017	0.0188	0	0	0.0976	0.018	0	0.0171	0.0366	0.0131	0.0707	0	0.0147	0	0.0143	0	0	0	0	0
LINC00520	0	0.0296	0.0317	0	0	0.0121	0.0159	0	0	0.0111	0.0134	0	0	0	0	0	0	0.0394	0	0.0228	0	0	0	0.0327	0	0.0122	0	0	0.0131	0	0	0	0	0	0	0	0	0	0	0	0	0	0	0	0.0143	0	0	0.0133	0.0343
AC006160.1	0.1383	0.1292	0.0346	0.3477	0.0472	0.6917	0.1559	0.192	0.0245	0.0728	0.1096	0.3195	0.4309	0.249	0.0896	0.0193	0.0686	0.0323	0.337	0.0372	0	0.0737	0.3021	0.0892	0.145	0.2396	0.185	0.2372	0.257	0.3016	0.1538	0.3774	0.4915	0	0.0737	0.2588	0.07	0.0999	0.1249	0.1447	0.3267	0.04	0.6801	0.1754	0.2574	0.0886	0.4635	0.6506	0
AL158801.3	0	0	0	0	0	0	0	0	0	0	0	0	0	0	0	0	0	0	0	0	0	0	0	0	0	0	0	0	0	0	0	0	0	0	0	0	0	0	0	0	0	0	0	0	0	0	0	0	0.1643
NRG1-IT1	0	0.0399	0	0	0	0	0	0	0	0	0	0	0	0.0236	0	0	0	0	0	0	0	0	0	0.022	0	0	0	0	0	0.0286	0	0	0	0	0	0	0	0.0205	0	0	0.0269	0.0247	0	0.0241	0	0	0	0	0
FER1L6-AS1	0	0	0	0	0	0	0	0	0	0	0	0	0	0	0	0	0	0	0	0	0	0	0	0	0	0	0	0	0	0	0	0	0	0	0	0	0	0	0	0	0	0	0	0	0	0	0	0	0
AP000802.1	0	0.0233	0.0249	0	0.017	0.0427	0	0.0173	0	0.0262	0	0.0354	0.0173	0.0138	0	0	0.0165	0	0.054	0.0268	0	0	0.0344	0	0	0.0144	0.0148	0.0122	0.0463	0	0.0185	0	0	0	0	0	0.0168	0.012	0	0.0174	0	0	0.0144	0.014	0	0	0	0	0
AL023284.4	7.9985	12.9539	9.4459	6.7506	8.5882	6.7473	12.7154	9.56	9.2014	8.3906	6.4849	12.5851	7.355	6.6478	5.2689	12.6434	11.9715	6.423	10.8646	4.555	7.4641	7.1289	10.3145	6.1911	8.4169	8.6328	10.1763	4.9168	10.8464	8.4492	9.3334	6.9787	13.4233	16.8574	10.0601	11.6595	6.9072	9.2802	11.9753	13.1706	12.1456	14.8922	10.0155	11.4217	8.788	15.9274	16.0886	9.5018	11.1638
AC005740.3	0	0	0	0	0	0.1223	0	0.1485	0	0	0.1356	0	0	0	0	0	0.1415	0	0	0	0	0	0.1967	0.1103	0	0	0.1272	0	0	0	0	0	0.304	0	0.4557	0	0	0	0	0	0	0	0.3712	0	0	0	0.1434	0	0.1734
AC009511.1	0	0	0	0	0	0	0	0	0	0	0	0	0	0	0	0	0	0	0	0	0	0	0	0	0	0	0	0	0	0	0	0	0	0	0	0	0	0	0	0	0	0	0	0	0	0	0	0	0
Z97205.3	0	0	0	0	0	0.0162	0	0	0	0.0149	0	0	0	0	0	0	0	0	0	0	0	0	0	0	0	0	0	0	0.0351	0	0	0	0	0	0	0	0	0	0	0	0	0	0	0	0	0	0	0	0.023
AC022893.1	0.1244	0.1355	0.0726	0.0981	0.099	0.1541	0.187	0.1871	0.1028	0.0655	0.0526	0.1032	0.1005	0.1838	0.0537	0.0463	0.0411	0.0193	0.1122	0.0893	0.0129	0.0442	0.124	0.0642	0.087	0.1436	0.0863	0.0813	0.1413	0.0556	0.1229	0.1556	0.0589	0.0399	0.1178	0.1423	0.042	0.1597	0.0749	0.1012	0.1437	0.0839	0.024	0.1169	0	0.1062	0.1112	0.117	0.0672
AC079414.3	2.9244	1.1664	0.8103	1.6773	1.4273	1.0032	1.0146	2.015	0.9089	1.1374	1.0698	1.7753	0.9814	2.1688	0.9914	1.2826	1.9199	0.8815	0.9502	0.3271	1.4695	1.5827	0.8693	0.5572	1.3024	1.2082	0.5619	0.6947	1.2127	0.6795	1.2009	0.8749	1.2474	1.9497	1.3903	1.516	0.8204	1.2672	1.358	1.271	1.0631	0.9752	1.0153	1.3317	1.1879	1.4527	2.2624	1.3973	1.4775
AC021086.1	0.0279	0.0294	0.0105	0	0	0.0359	0.0157	0.0291	0	0.0221	0	0.0298	0.0435	0.0232	0	0.0117	0.0416	0.0586	0.0227	0.0451	0.0261	0	0.0289	0.0324	0.0352	0.0121	0.0623	0.0103	0	0	0.0155	0.0286	0	0	0.0893	0.0392	0.0283	0.0403	0.0324	0.0146	0.0264	0.0242	0.0121	0	0.0142	0.0107	0.014	0.0131	0.017
AC129492.1	0	0.019	0	0.0483	0.0278	0.0233	0	0.0849	0	0	0.0259	0.029	0.0565	0.0678	0	0	0.054	0	0	0.022	0	0.0435	0	0	0.0684	0.0706	0	0	0	0.0274	0.0302	0	0	0	0	0.0254	0	0.0196	0.0421	0.0284	0	0	0.0236	0	0	0	0	0	0.0331
AC007610.1	0	0	0	0	0	0	0	0	0	0	0	0	0	0	0.1276	0	0	0	0	0	0	0	0	0	0	0	0	0	0	0	0	0	0	0	0	0	0	0	0	0	0	0	0	0	0	0	0	0	0
AL121956.1	0	0	0	0.0281	0	0	0	0	0	0	0.0301	0	0	0.1316	0	0	0	0	0.1029	0	0	0	0.0219	0.0245	0.0399	0.0274	0.0283	0.0233	0	0.0319	0	0	0	0	0	0.0297	0	0	0	0.0663	0	0	0	0	0	0	0	0	0.0771
AL080317.2	0.0796	0.1831	0.0768	0.0807	0.0349	0.1072	0.1282	0.1776	0.0604	0.1526	0.0432	0.3151	0.0826	0.2173	0.1179	0.1048	0.2707	0.0954	0.0369	0.0918	0.2227	0.0182	0.0471	0.1671	0.1287	0.2068	0.223	0.1003	0.338	0.0915	0.2654	0.0698	0.2181	0.0657	0.1695	0.1064	0.0691	0.1149	0.0792	0.2259	0.1719	0.1971	0.0395	0.173	0.0808	0.1747	0.3315	0.1177	0.0553
LINC02420	0	0	0	0	0	0	0	0	0	0	0	0	0	0	0	0.0555	0	0	0	0	0	0	0	0	0	0	0	0	0	0	0	0	0	0	0	0	0	0	0	0	0	0	0	0	0	0	0	0	0
AL136531.1	0.4087	0.7158	0.3067	0.2721	0.2091	0.0876	0.6912	1.0641	0.7604	0.4843	0.4858	0.3269	0.3184	0.4246	0.2649	0.5996	0.4056	0.5719	0.8299	0.1651	0.7627	0.3267	0.705	0.2372	0.3858	0.354	0.638	0.2254	1.0445	0.3086	0.6818	0.1046	0.6537	0.4427	0.3266	0.4781	0.1035	0.3689	0.4744	1.3897	0.1931	0.62	0.5321	0.1728	0.1037	0.1571	0.5138	0.3846	0.1243
MIR99AHG	0.3576	0.2722	0.1877	0.3225	0.2864	0.2342	0.2641	0.3927	0.249	0.4883	0.1912	0.4751	0.3394	0.2896	0.2029	0.3477	0.237	0.3821	0.2691	0.2492	0.2697	0.2685	0.4162	0.3236	0.2444	0.388	0.2344	0.1126	0.2676	0.3186	0.4104	0.2608	0.2583	0.4868	0.3713	0.4384	0.2396	0.33	0.2812	0.4554	0.1998	0.5438	0.1944	0.3314	0.239	0.3961	0.2344	0.2548	0.3488
AC112178.1	0	0	0.0428	0	0	0	0	0	0	0	0	0	0	0	0.0185	0	0	0	0	0	0	0	0	0	0	0.0247	0.0127	0	0	0	0	0	0.0304	0	0	0	0	0	0	0	0	0	0	0	0	0	0	0	0
AL158835.2	0	0.2291	0.368	0.1451	0	0	0.3686	0	0	0.1291	0.1555	0.1743	0	0	0	0	0	0.2288	0.2656	0.1321	0	0	0.1128	0.3796	0	0	0	0	0.3039	0	0.1818	0.1673	0	0	0.3484	0.153	0	0.1181	0	0.171	0.1545	0	0.1419	0	0.166	0	0	0	0
AC100791.3	0	0	0	0	0	0	0	0	0	0	0	0	0	0	0	0	0	0	0	0	0	0	0	0	0	0	0	0	0	0	0	0	0	0.2147	0	0	0	0	0	0	0	0	0	0	0	0	0	0	0
AL132712.2	1.8963	1.8805	1.4229	1.9421	0.5075	0.6505	1.3816	1.8535	1.4579	1.9359	2.3584	1.7111	1.7879	1.2851	1.5882	1.9569	1.8239	1.7557	1.3745	1.1784	0.9256	1.6327	1.389	2.1226	1.2851	1.7691	0.9889	1.0725	0.8134	1.4392	1.9143	1.7318	1.4932	1.6435	1.8341	1.8295	1.4481	1.4116	2.0547	1.282	1.4614	1.6693	0.9369	1.4309	0.8887	1.1214	1.0562	0.7687	1.7741
AC138207.4	0.3543	0.4965	0.5317	0.9435	0.2417	0	0.8656	1.5683	0.0942	0.1633	0.0842	0.8186	0.644	1.7668	0.1531	0.2228	0.4688	0.3719	0.4797	0.2862	0	1.3691	0.2445	0.4342	1.0033	0.5883	0.4477	0.4993	0.1921	0.1486	0.5582	0.0907	0.6926	0.2559	0.7236	0.6909	0.5085	0.597	0.457	0.4634	1.3395	0.2304	0.5894	0.3496	0	0.3178	0.8611	0.389	0.3232
AC015914.1	0	0	0	0	0	0.0392	0.1547	0	0	0	0	0.0488	0	0.1521	0	0	0.0454	0	0	0	0	0	0.0316	0	0.0576	0.0396	0.0816	0.0336	0.1701	0.0921	0	0	0	0	0	0	0	0	0	0	0	0	0.0794	0	0	0	0	0	0
AC097468.2	0	0	0	0	0	0	0.1	0	0.0943	0	0	0	0	0	0	0	0	0	0	0	0	0	0	0	0	0	0	0	0	0	0	0	0	0	0	0	0	0	0	0	0	0	0	0	0	0	0	0	0
AC009403.1	1.1107	2.9099	0.9784	1.1359	1.3344	0.8283	1.9331	2.2886	1.6174	1.526	1.1712	2.987	1.1788	1.5452	1.0954	1.2147	1.0783	2.0952	1.9614	1.9897	0.8112	1.0039	1.7161	1.2148	1.1548	1.8616	2.1108	0.8522	1.2119	1.094	1.4502	1.0133	1.0814	1.6393	1.8268	1.808	1.6878	1.552	0.9718	2.5264	2.3507	1.0886	1.0689	1.4294	0.7111	1.4665	1.0199	0.8635	2.3201
AC126544.2	0	0.1923	0	0	0.2809	0	0.5158	0	0	0.0723	0	0	0.6653	0.1521	0	0.1534	0	0	0	0	0	0	0	0	0	0.5548	0	0	0.085	0	0.2035	0	0	0	0	0.1713	0	0	0	0	0	0	0	0	0.1858	0.2814	0	0	0
PCDH9-AS3	0	0	0	0	0	0	0	0	0	0	0	0	0	0	0	0	0	0	0	0	0	0	0	0	0	0	0	0	0	0	0	0	0	0	0	0	0	0	0	0	0	0	0	0	0	0	0	0	0
AL022313.2	0	0.0924	0	0	0	0.1131	0	0.1373	0.5607	0	0	0.1406	0	0.3287	0	0	0	0	0	0.1065	0	0	0	0.102	0	0.1142	0	0	0.1225	0.2655	0	0.1349	0	0	0	0	0	0	0	0	0	0	0	0	0	0.1013	0	0	0.1603
AC104335.2	0	0	0	0	0	0	0	0	0	0	0	0	0	0.0675	0	0	0	0	0	0	0	0	0	0	0	0	0	0	0	0	0	0	0	0	0	0	0	0	0	0	0	0	0	0.0687	0	0.0624	0.0817	0	0
AC012409.3	0.2499	0.1751	0.2251	0.3106	0	0.1286	0.1127	0.1562	0.1595	0.0395	0.0951	0.6397	0.1558	0.3739	0.3888	0	0.0496	0	0.1624	0.0404	0.2799	0.0799	0.2415	0.0774	0	0.3897	0.0892	0.0735	0.4646	0.0503	0.2224	0.0512	0.2132	0.2888	0	0.0936	0	0.2527	0.0387	0.5753	0.189	0.0433	0	0.1691	0	0.3075	0.0503	0.1882	0.1216
AC009061.1	0	0.0723	0	0	0	0	0.1164	0	0	0	0	0	0	0	0	0	0	0	0	0	0	0	0	0	0	0	0	0	0	0	0	0	0	0	0.11	0	0	0	0.0799	0	0	0	0	0	0	0	0	0.0972	0.1256
AL512353.1	0.1948	0.182	0.1559	0.1153	0.1595	0.1671	0.1757	0.3382	0.2071	0.2873	0.1482	0.2493	0.1889	0.3238	0.1683	0.2505	0.1289	0.2181	0.1477	0.1574	0.0242	0.1661	0.1255	0.1709	0.1471	0.2925	0.1738	0.1528	0.2776	0.0654	0.2744	0.1329	0.1385	0.2626	0.3598	0.2796	0.0789	0.1876	0.1407	0.4077	0.1596	0.2477	0.1015	0.1977	0.1583	0.1598	0.0653	0.1467	0.1896
AL049828.2	0	0	0	0	0	0	0	0	0	0	0	0	0	0	0	0	0	0	0	0	0	0	0	0	0	0	0	0	0	0	0	0	0	0	0	0	0	0	0	0.059	0	0	0	0	0	0	0	0	0
AL161669.3	0.2525	0.6633	0.4736	1.6247	0.5167	0.3248	0.9252	1.9721	1.0066	0.8975	0.3001	1.4808	1.3768	0.9967	0.6545	1.2171	1.2527	0.6183	1.7432	0.4079	0.4712	0.3028	1.4372	2.2472	0.0794	0.7108	0.3941	0.3248	2.9917	0.6355	0.9125	0.9044	0.8076	0.1823	0.8071	2.0086	0	0.5014	1.2212	1.6509	3.1617	0.9302	0.5478	0.6405	0.3845	1.1645	0.9521	1.0691	0.7677
AL355112.1	0	0	0	0	0	0	0	0	0	0	0	0	0	0	0	0	0	0	0	0	0	0	0	0	0	0	0	0	0	0	0	0	0	0	0	0	0	0	0	0	0	0	0	0	0	0	0	0	0
AL596087.2	0	0	0	0	0	0	0.1459	0	0	0	0	0	0	0.0538	0	0	0	0	0	0	0	0	0	0	0	0	0	0	0	0	0	0	0	0	0	0	0	0	0.0501	0.0677	0.0611	0	0	0.0547	0	0	0	0	0
LINC02629	0	0	0	0	0	0	0	0	0	0	0	0	0	0.0646	0	0	0	0	0.1263	0.0628	0	0	0	0	0	0	0.0693	0	0	0	0	0	0	0	0	0	0	0	0	0	0	0	0	0	0	0	0	0	0.0945
LINC02445	0	0	0	0	0	0	0	0	0	0	0	0	0	0	0	0	0	0	0	0	0	0	0	0	0	0	0	0	0	0	0	0	0	0	0	0	0	0.0521	0	0	0	0	0	0	0	0	0	0	0
AC061975.8	0.0316	0.0885	0	0.1401	0.0646	0.1083	0.1424	0.0987	0.0336	0.0499	0.2102	0.101	0.0656	0.0262	0.0819	0.0265	0.0313	0.1326	0.1026	0.0255	0	0.2525	0.1525	0.1711	0.0795	0.0274	0.1127	0.0697	0.2641	0.0636	0.1054	0.2586	0	0.1825	0.1346	0.1182	0.064	0.0228	0.0489	0.0661	0.2089	0.1095	0.0548	0.0534	0.0321	0.0243	0.0635	0.1189	0.0768
LINC00606	0	0	0	0	0	0.0132	0	0	0	0	0	0	0	0	0	0	0	0	0	0	0	0	0	0	0	0	0	0	0	0	0	0	0	0	0	0	0	0	0	0	0	0.0134	0	0	0	0	0	0	0.0188
AC127035.1	0	0	0	0	0	0	0	0	0.0443	0	0	0.0888	0	0	0	0	0	0	0.0676	0	0	0.0666	0.0287	0	0	0	0	0	0	0.0419	0	0	0	0	0	0	0	0.0301	0	0	0.0393	0	0	0	0	0	0	0.0392	0.0506
AC183088.3	0	0	0	0	0	0	0	0	0	0	0	0	0	0	0	0	0	0	0	0	0	0	0	0	0	0	0	0	0	0	0	0	0	0	0	0	0	0	0	0	0	0	0	0	0	0	0	0	0
AL391422.2	0.1479	0.1036	0.074	0	0.0504	0	0	0.154	0.1572	0.1557	0	0	0	0	0	0.4959	0.0489	0.2759	0.1601	0.0398	0.5519	0.1576	0.2381	0.3052	0.1241	0.2135	0.044	0.0362	0.0916	0.0496	0.1096	0.4036	0	0	0.1576	0.1384	0.1997	0.1424	0.0763	0.0516	0.1398	0.1709	0.385	0.2084	0.05	0.1516	0	0.1392	0.2997
AL353743.2	0.0123	0.0086	0.0092	0.0218	0.0063	0	0.0139	0	0.0196	0.0146	0	0.0328	0.0255	0.0153	0.008	0.0052	0	0.043	0.0299	0.0099	0	0.0098	0.0212	0.0095	0	0.0106	0.011	0.009	0.0171	0.0124	0.0342	0	0.0131	0	0.0262	0.023	0.0062	0.0177	0	0.0321	0.0058	0.0053	0.0107	0.0104	0	0	0.0124	0	0
LINC00362	0	0.1302	0	0	0	0	0	0	0	0	0	0	0	0	0	0	0	0	0	0	0	0	0	0	0	0	0	0	0	0	0	0	0	0	0	0	0	0	0	0	0	0	0	0	0	0	0	0	0
AC090680.1	0	0	0	0	0	0	0	0	0	0	0	0	0	0	0	0	0	0	0	0	0	0	0	0	0	0	0	0	0	0	0	0	0	0	0	0	0	0	0	0	0	0	0	0	0	0	0	0	0
AL355377.4	0.0998	0.2098	0.1997	0.2363	0.1702	0.1141	0.1876	0.0347	0.0707	0.0789	0.2215	0.2484	0.1037	0.1383	0	0.0558	0.0991	0.0931	0	0.0269	0	0	0.023	0.0515	0.1675	0.2882	0.089	0.1468	0.2783	0.201	0.407	0.1362	0.2129	0	0.0355	0.1557	0	0.1201	0.0515	0.1044	0	0.1442	0.3177	0.1407	0.0676	0.1279	0.2677	0.0939	0.1214
AC016575.2	0	0	0	0	0	0	0	0	0	0	0	0	0	0	0	0	0	0	0	0	0	0	0	0	0	0	0	0	0	0	0	0	0	0	0	0	0	0	0	0	0	0	0	0	0	0	0	0	0
AC121764.2	0	0	0	0	0	0	0	0	0	0	0	0	0	0	0	0	0	0	0	0	0	0	0	0	0	0	0	0	0	0	0	0	0	0	0	0	0	0	0	0	0	0	0	0	0	0	0	0	0
AC134508.2	0	0	0	0.097	0	0	0	0	0	0	0	0	0	0	0	0.0305	0.0362	0	0.0592	0	0	0	0.0251	0	0	0	0	0	0	0	0	0	0	0.0526	0	0	0	0.1052	0	0	0	0	0	0	0	0	0	0	0
LINC00545	0	0	0	0	0	0	0	0	0	0	0	0	0	0.0697	0	0	0	0	0.1362	0	0	0	0.0578	0	0.1055	0	0	0	0	0	0	0	0	0.1211	0	0	0	0	0	0	0	0	0	0	0	0	0.1686	0	0
AC073636.1	0	0.01	0	0	0	0	0.016	0	0.0302	0	0	0	0	0	0.0184	0	0	0	0	0	0	0	0	0	0	0.0123	0	0	0	0	0	0	0	0	0	0	0	0	0	0	0	0	0	0	0	0	0	0	0
AC010307.3	0	0	0	0	0	0	0	0	0	0	0	0	0	0	0	0	0	0	0	0	0	0	0	0	0	0	0.0133	0	0	0.0151	0	0	0	0	0	0	0	0	0	0	0	0	0	0	0	0	0	0	0.0364
AL732509.1	0.3077	0.405	0.2519	0.5793	0.2767	0.2958	0.6097	0.505	0.2676	0.3093	0.3636	0.4872	0.5036	0.3642	0.2659	0.4925	0.3146	0.4436	0.3787	0.2486	0.2523	0.3131	0.2702	0.2598	0.5633	0.3392	0.2412	0.1988	0.5286	0.2253	0.8088	0.3531	0.3977	0.4444	0.4272	0.4451	0.2172	0.4107	0.4113	0.7219	0.4054	0.4122	0.2104	0.2287	0.2272	0.3512	0.3469	0.2983	0.2041
PCAT14	0	0.035	0.03	0.0443	0	0	0	0.0624	0	0.0158	0.0285	0.0213	0	0.0498	0.0388	0.0084	0.0099	0	0	0	0	0.1118	0.0069	0.0386	0.0126	0.0173	0	0.0367	0.0186	0.0101	0.0111	0	0	0.0865	0.0319	0.0374	0.0708	0.0361	0.0232	0.0627	0.0094	0.0087	0.026	0	0	0.0154	0	0.0094	0.0121
AL157394.1	0	0	0	0	0	0	0	0	0	0	0	0	0	0	0	0	0	0	0	0	0	0	0	0	0	0	0	0	0	0	0	0	0	0	0	0	0	0	0	0	0	0	0	0	0	0	0	0	0
AP001033.1	0.0191	0	0.0143	0.0254	0.0195	0	0.0323	0.0596	0	0.0075	0.0091	0	0.0495	0.0317	0	0.008	0.0284	0.0267	0.0155	0.0231	0	0.0458	0.0132	0.0148	0	0.0413	0.017	0.014	0.0355	0.0384	0.0318	0.0098	0.0203	0.0276	0.0203	0.0179	0.0097	0.0344	0.0295	0.01	0.009	0.0248	0.0083	0	0	0	0.0096	0.018	0.0232
AC078864.1	0.0958	0	0.0719	0.3401	0	0.0821	0.324	0.2993	0.5092	0.1513	0	0.1021	0.398	0	0	0.3212	0.1901	0	0.3112	0	0	0.7658	0.1983	0.2224	0	0	0.2563	0	0.089	0	0.1065	0	0.2043	0	0.4083	0.0897	0.097	0.7609	0.0741	0.4009	0	0.5813	0.2494	0.081	0.1945	0.5891	0.0963	0.1803	0
AC096751.2	0.064	0.1121	0.1201	0.5114	0.0328	0.0549	0	0.1	0.2723	0.1517	0.2131	0.2048	0.5653	0.1064	0.0415	0.1879	0.0953	0.224	0.208	0.2069	0.0299	0.4095	0.7289	0.5451	0.0806	0.2496	0.3141	0.0941	0.0595	0.2901	0.2492	0.2293	0.4779	0.0462	0.1364	0.1498	0.0649	0.1849	0.0743	0.1675	0.1513	0.1943	0.0834	0.1624	0.13	0.2461	0.3219	0.0301	0.1168
AC009127.1	0	0	0.0864	0.1022	0	0	0	0	0	0	0	0	0	0.0957	0	0	0	0	0	0	0	0	0	0.0891	0	0	0	0	0	0	0.2561	0	0	0	0	0	0	0	0.0891	0	0	0	0	0	0	0	0	0	0
LINC00955	0	0	0	0	0	0	0	0	0	0	0	0	0	0	0	0	0	0	0	0	0	0	0	0	0	0	0	0	0	0	0	0	0	0	0	0	0	0	0	0	0	0	0	0	0	0	0	0	0
DNAJB5-DT	0	0.0459	0	0	0	0	0.2215	0	0	0	0	0.2095	0	0	0	0	0	0	0.1064	0.0529	0.0611	0	0	0.152	0.0824	0.0567	0	0	0.0609	0.1318	0	0.067	0	0	0.0698	0.1226	0.0663	0.0946	0.0507	0	0.1857	0.1703	0	0	0.0665	0	0	0	0.1593
AC083841.1	21.7387	17.6929	3.1856	1.7542	1.6479	0.3766	13.3704	17.6867	14.086	42.9053	1.3923	35.9062	3.2693	7.3608	1.8975	27.8624	4.3582	2.3561	2.4972	14.1915	3.2103	5.3839	12.3738	18.7525	3.5007	2.6631	2.1547	0	17.4154	1.4739	41.9243	4.1203	3.2782	11.6303	2.6518	25.0747	0.9639	6.9775	4.6453	7.8115	2.7673	45.5628	0.3177	8.3565	14.9396	5.9084	0.2945	20.7338	11.3061
LINC01076	0	0	0	0	0	0	0	0	0	0	0	0	0	0	0	0	0	0	0	0	0	0	0	0	0	0	0	0	0	0	0	0	0	0	0.173	0	0	0	0	0	0	0	0	0	0	0	0	0	0
AP000851.1	0	0	0	0	0.0358	0	0	0	0	0	0	0	0	0.0291	0	0	0	0	0	0	0	0	0	0	0	0	0.0312	0	0	0	0	0	0	0	0	0	0	0.0253	0	0	0	0	0	0	0	0	0	0	0
AC025442.2	0.0558	0.0391	0.0209	0	0.0285	0.2152	0.0943	0.029	0	0	0.053	0.0892	0.0579	0.0927	0.0361	0	0.083	0.1171	0.1359	0.0225	0	0.0446	0.0192	0.0432	0.0351	0.0483	0	0.0205	0.0259	0.0281	0	0.0285	0	0	0.0891	0	0	0.0805	0.0216	0.0583	0.1845	0.0242	0.0484	0.0707	0	0.1715	0	0.0262	0
AC016027.2	0	0.0138	0.0148	0	0	0.0506	0.0222	0.0205	0	0	0	0	0	0	0	0	0	0	0	0	0	0	0	0	0	0.0341	0.0175	0	0.1645	0.0396	0	0	0	0	0	0.0368	0	0	0.0152	0	0	0	0	0	0	0	0	0.0185	0.0239
MRTFA-AS1	0	0.0178	0	0.0225	0	0.0435	0	0.0264	0	0.0201	0	0	0	0	0	0	0.0252	0	0	0	0	0.0406	0	0	0.0319	0	0.0453	0	0	0.0511	0	0	0	0	0.027	0.0475	0	0	0	0	0	0.022	0	0	0	0	0.0255	0	0.0309
LINC01829	0	0.0159	0.0085	0.0101	0.0116	0.0194	0.0511	0.0354	0	0	0	0.0483	0.0118	0.0094	0	0	0	0.0159	0.0184	0	0	0.0181	0.0156	0.0175	0	0.0098	0	0.0083	0.0316	0	0	0.0116	0	0.0164	0	0	0	0.0245	0.0088	0.0119	0.0428	0.0098	0	0.0287	0	0	0	0.0213	0
AC090124.1	0	0	0	0	0	0	0	0	0	0	0	0	0	0	0	0	0	0	0	0	0	0	0	0	0	0	0	0	0	0	0	0	0	0	0	0	0	0	0	0	0	0	0	0	0	0	0	0	0
AC011995.1	0	0	0	0	0	0	0	0	0	0	0	0	0	0	0	0	0	0	0	0	0	0	0	0	0	0	0	0	0	0	0	0	0	0	0	0	0	0	0	0	0	0	0	0	0	0	0	0	0
AC012368.2	0	0.0614	0.0657	0	0	0	0.0987	0.2736	0.0931	0	0.0833	0	0.091	0.2183	0	0	0	0	0	0	0	0	0	0	0	0.0759	0.0781	0.1288	0.5697	0.1763	0.0974	0.1793	0	0.3795	0.0933	0	0	0	0	0	0.1655	0.0759	0.228	0.0741	0	0.1346	0.0881	0.0824	0
AL355361.1	0	0	0.0186	0	0	0	0	0	0	0	0	0	0	0	0	0	0	0	0	0	0	0	0.0343	0	0	0	0	0	0	0	0	0	0	0	0	0	0	0	0	0	0	0	0	0	0	0	0	0	0
AC084114.1	0	0	0	0	0	0	0	0	0	0	0	0	0	0	0	0	0	0	0	0	0	0	0	0	0	0	0	0	0	0	0	0	0	0	0	0	0	0	0	0	0	0	0	0	0	0	0	0	0
ST20-AS1	1.2774	0.9682	1.0631	1.876	1.6163	1.1652	1.1916	1.7417	1.815	1.3027	1.7561	0.9164	0.8564	1.2837	1.7762	1.5579	1.0718	1.2839	1.5282	1.3134	1.0945	1.5412	0.8574	1.1865	1.1547	1.9114	0.6837	0.777	0.572	1.368	2.144	1.3431	1.808	0.6039	1.423	1.6848	1.4234	1.3418	1.0695	1.215	1.35	1.1578	1.3507	1.3945	0.9906	0.9106	1.0394	0.6448	1.1582
AL583854.1	0	0	0	0	0	0	0	0	0	0	0	0	0	0	0	0	0	0	0	0	0	0	0	0	0	0	0	0	0	0.1611	0	0	0	0	0	0	0	0	0	0	0	0	0	0	0	0	0	0	0
AL033539.1	0	0	0	0	0	0	0	0	0	0	0	0	0	0	0	0.0553	0	0	0	0	0	0	0	0	0	0	0	0	0	0	0	0	0	0	0	0	0	0	0	0	0	0	0	0	0	0	0	0	0
AL356740.1	1.2477	0.8742	0.5107	1.8124	1.1222	0.227	1.8333	1.5753	0.5628	1.1052	0.6833	1.6935	0.0786	1.0056	0.5881	0.6341	0.3377	0.9525	1.8429	0.7331	1.0585	0.6651	0.4957	1.4048	0.7614	1.1464	0.0675	0.556	0.492	0.7233	1.9344	0.5805	0.887	0.3823	0.9267	0.6016	0.3064	0.7646	0.9365	2.0176	0.822	1.2129	0.5907	0.6395	0.6527	0.6686	0.4183	0.8184	0.7818
LINC00200	0	0.0059	0	0	0.0259	0	0.0285	0	0	0	0.024	0.009	0	0.014	0	0	0.0084	0	0	0.0068	0	0.0135	0.0058	0	0.0424	0	0.0075	0.0062	0.0157	0.0085	0	0	0	0	0.009	0	0.0171	0.0061	0.0065	0.0088	0.0557	0.0146	0	0.0356	0	0	0.0085	0	0
AL449223.1	0	0	0	0	0	0	0	0	0	0	0	0	0	0	0	0	0	0	0	0	0	0	0	0	0	0	0	0	0	0	0	0	0	0	0	0	0	0	0	0	0.0555	0	0	0	0	0	0	0	0
LINC01728	0	0	0	0	0	0	0	0	0	0	0	0	0	0	0	0	0	0	0	0	0	0	0.0646	0	0	0	0	0	0	0	0	0	0	0	0	0	0	0	0	0	0	0	0	0	0	0	0	0	0
AC011396.2	0	0	0.0421	0	0	0	0	0	0	0	0	0	0	0	0	0	0	0	0	0	0	0	0	0	0	0	0	0	0	0	0	0	0	0	0	0	0	0	0	0	0	0	0	0	0	0.0431	0	0	0
AL356952.1	0.031	0.0434	0.0233	0.0825	0	0.0532	0.1049	0.1291	0	0.0245	0.059	0.0331	0.0966	0.2061	0	0.13	0	0	0.0504	0	0	0.0496	0.0428	0	0.039	0.2685	0.0553	0.1823	0.0288	0	0	0	0	0	0.1982	0.029	0.1256	0.1119	0.024	0.1622	0	0.1075	0.0807	0.0786	0	0.0238	0	0.0583	0.2262
AC022540.1	0.1196	0.0559	0.0598	0.0354	0.0816	0.0684	0.045	0	0.0424	0	0	0.0425	0	0	0	0.0334	0.0396	0.1674	0.0648	0	0	0.0638	0	0.0926	0	0	0.0711	0.1466	0	0	0.0443	0.0408	0	0	0.1699	0.0373	0.0404	0.0576	0.0617	0	0.0377	0.0346	0.0692	0	0	0.0613	0.0802	0.0375	0
AC024614.1	0	0	0	0	0	0	0	0	0	0	0	0	0	0	0	0	0	0	0	0	0	0	0	0	0	0	0	0	0	0	0	0	0	0	0	0	0	0	0	0	0	0	0	0	0	0	0	0	0
AL138689.1	0	0	0.0551	0	0	0.1889	0	0	0	0	0.0698	0	0.0763	0	0	0	0	0	0	0.0593	0	0	0.1013	0	0	0.0636	0.0655	0.1619	1.0917	0.2217	0.0817	0	0	0	0	0	0	0	0	0.0768	0	0	0.3186	0	0.2236	0.0564	0.3692	0	0
AC009054.2	2.3602	0.735	0.1968	0.2328	0.4026	0.3374	0.7393	1.6389	0.5577	0.4144	0.3741	1.678	0	0	0.17	0.6597	1.041	0	1.2782	0.3178	1.5907	0.2097	1.3572	0.3045	0.3301	0.3408	2.3394	0.8677	1.4624	0.6601	0.2917	0.2684	0.2797	2.0835	0.2794	0.2455	0.3985	0.7576	0.9134	0.5488	0.3718	0.2274	0	0.5544	0.1332	0.4032	0.3956	0.3702	0.319
ZNF775-AS1	0	0	0	0	0	0.1001	0	0	0	0	0	0	0.2426	0.097	0.1513	0	0.1159	0	0.1897	0	0	0	0	0.0904	0	0.1011	0	0	0	0	0	0.1195	0	0	0	0	0	0	0	0	0.1104	0	0.1013	0	0.1186	0.0898	0	0	0
AC099550.1	0	0	0	0	0	0	0	0	0	0	0	0	0	0	0	0	0	0	0	0	0	0	0.0389	0	0	0.0488	0	0.0414	0	0	0	0	0	0	0	0	0	0.0407	0	0	0	0	0.0977	0	0	0	0	0	0
AL512274.1	0.0726	0.0848	0.0363	0	0.0248	0.166	0.3274	0.0756	0.0257	0.0191	0.023	0.2064	0.0503	0.0804	0.1254	0.1014	0.096	0	0.1179	0.0195	0.0226	0.1547	0.0835	0.0187	0.5481	0.1677	0.0432	0.0178	0.2473	0.0487	0.0538	0.0248	0.0516	0.1048	0.1547	0.0679	0.098	0.0524	0.0936	0.0253	0.2744	0.042	0.084	0	0.0246	0.0372	0.0243	0.2505	0.206
AC005920.3	0.0798	0.028	0.0299	0	0	0	0	0	0	0	0	0.1277	0	0.0332	0	0.0335	0	0	0	0	0.0372	0.0638	0.0275	0	0	0.0346	0	0	0	0	0.1331	0	0	0.1153	0	0	0	0.0865	0.0926	0.0417	0	0	0.0346	0	0	0	0	0.0751	0
AP000757.2	0.088	0	0.0661	0.0782	0	0	0	0	0	0	0	0.0939	0	0	0	0	0	0	0	0	0	0	0	0	0.1108	0	0.0785	0	0.2455	0	0	0	0	0	0	0	0	0.0636	0.0681	0	0.1664	0	0	0	0	0	0	0.0829	0
LINC02041	0.1994	0	0.1496	0.177	0	0	0.6744	0	0	0	0.5688	0.2126	1.2424	0.1657	0.2584	0	0.1978	0.279	0.3239	0	0.186	0.3188	0.1376	0.6172	0.5018	0.3454	0	0	0.1853	0	0	0.4081	0	0.288	0.2124	0	0.4039	0.144	0.4629	0	0.3768	0.1728	0	0	0.2024	0	0.2005	0	0.2425
AL035587.2	3.1542	0.9471	1.1834	1.2666	0.9223	1.0305	1.609	1.5644	1.9962	2.4325	0.8571	4.8854	0.39	1.3108	1.0708	2.4558	1.1925	1.6817	1.8302	0.9101	1.8221	1.321	1.5546	2.5577	1.1343	1.8867	1.7418	0.6074	0.9074	1.8147	1.6705	0.6918	0.3203	2.7121	2.1607	1.9682	0.8369	1.3017	0.9881	1.8858	1.0647	2.6695	0.4563	1.5878	1.0677	1.3279	0.6798	1.6256	2.7403
LINC01100	0	0	0	0	0	0	0	0	0	0	0	0	0	0	0	0	0	0	0	0	0	0	0	0	0	0	0	0	0	0	0	0	0	0	0	0	0	0	0	0	0	0	0	0	0	0	0	0	0
AC084024.1	0.079	0	0	0	0	0	0	0	0	0	0	0	0	0	0	0	0	0	0	0	0	0.1263	0	0	0	0	0.0704	0	0	0	0	0	0	0	0.0841	0	0	0.057	0	0.0826	0	0	0	0.0668	0	0	0	0.0743	0
SMG7-AS1	0.087	0.1828	0.0544	0.1415	0.1187	0.0249	0.1471	0.151	0.0617	0.1031	0.0965	0.1082	0.0602	0.1084	0.0188	0.2066	0.1582	0.1217	0.212	0.0586	0.0406	0.2318	0.12	0.1234	0.2007	0.1884	0.0776	0.1066	0.1078	0.1314	0.2257	0.0742	0.0309	0.0838	0.1854	0.2035	0.0294	0.178	0.1907	0.1517	0.0548	0.0628	0.2894	0.049	0.103	0.0557	0.1166	0.0682	0.0176
AC026412.3	0.0295	0.1241	0.0665	0.2621	0	0.1266	0.2663	0.4305	0.0314	0.07	0	0.2204	0.1533	0.1963	0.0765	0.1238	0.1465	0.124	0.2398	0.167	0	0.2361	0.1426	0.1371	0.2973	0.3325	0	0.152	0.1921	0.0297	0.4597	0	0.3148	0.1706	0.2831	0.1105	0.0897	0.2559	0.2285	0.2162	0.2512	0.0512	0.3331	0.0999	0.0899	0	0.1782	0.0556	0
AC090502.2	0	0	0	0	0	0	0	0	0	0	0	0	0	0	0	0	0	0	0	0	0	0	0	0	0	0	0	0	0	0	0	0	0	0	0	0	0	0	0	0	0	0	0	0	0	0	0	0	0
SIM1-AS1	0	0	0	0	0	0	0	0	0	0	0	0	0	0	0	0	0	0	0	0	0	0	0	0	0	0.1118	0	0	0	0	0	0	0	0	0	0	0	0	0	0	0	0	0	0	0	0	0	0	0
AC103833.2	0	0	0.1076	0	0	0.041	0	0	0	0	0	0	0.1986	0.0397	0	0.0401	0	0	0	0	0	0.0764	0	0	0	0	0.0426	0	0	0.0481	0	0.0978	0.1019	0	0.1019	0	0.0484	0	0	0	0.0452	0	0.1659	0	0	0	0	0.045	0.1744
FZD10-AS1	0	0	0.016	0.0227	0.0044	0.0037	0.0144	0.0267	0.0045	0.0067	0.0203	0.0091	0.0089	0.0284	0.0055	0.0036	0.0042	0	0.0139	0.0034	0	0.0136	0.0353	0.0099	0.0322	0.0333	0.0076	0.0031	0.0277	0.0086	0.0047	0.0306	0	0.0123	0.0409	0	0.0043	0.0031	0.0165	0.0045	0.0282	0	0	0.0252	0.0043	0.0197	0.0043	0.012	0.0156
AC244230.1	0	0	0	0	0	0	0	0	0	0	0	0	0	0	0	0	0	0	0	0	0	0	0	0	0	0	0	0	0	0	0	0	0	0	0	0	0	0	0	0	0	0	0	0	0	0	0	0	0
AC110288.1	0	0	0	0.0976	0	0	0	0	0	0	0	0	0	0	0	0	0	0	0	0	0	0	0	0	0	0	0	0	0	0.1107	0	0	0	0	0	0	0	0	0	0	0	0	0	0	0	0	0	0	0
DEPDC1-AS1	0	0	0	0.0349	0	0	0	0	0	0	0	0	0	0	0	0	0	0	0	0	0	0	0	0	0	0.0341	0	0	0	0	0	0	0	0	0	0	0	0	0	0	0	0	0	0	0	0	0	0	0.0478
AL109767.1	0	0.0609	0	0	0	0	0	0	0	0	0	0	0	0	0	0	0	0	0	0	0	0	0	0	0	0	0	0	0	0	0	0	0	0	0	0	0	0	0	0	0	0	0	0	0	0	0	0	0
AC010511.1	0	0	0	0	0	0.146	0	0	0	0	0	0	0	0	0	0	0	0	0	0	0	0	0	0	0	0	0	0	0	0	0	0	0	0	0	0	0	0	0	0	0	0	0	0	0	0	0	0	0
AF131215.2	0	0	0	0	0	0	0	0	0	0	0	0	0	0	0	0	0	0	0	0	0	0	0	0	0	0	0	0	0	0	0	0	0	0	0	0	0	0	0	0	0	0	0	0	0	0	0	0	0
AC009567.1	0	0	0	0	0	0	0	0	0	0	0	0	0	0	0	0	0	0	0	0	0	0	0	0.0723	0	0	0	0	0	0	0	0	0	0	0	0	0	0	0	0.0977	0	0	0	0	0	0	0	0	0
AC114488.2	0	0	0	0	0	0	0	0	0	0.0807	0.0972	0	0	0	0	0	0	0	0	0	0	0	0	0	0	0	0	0	0.1899	0	0	0	0	0	0	0	0.1035	0.0738	0	0.1069	0	0	0.0887	0	0	0	0.1028	0	0
AL161640.2	0.0446	0.1563	0.067	0.0396	0.1827	0.1913	0.1006	0.093	0.2372	0.1058	0.2546	0.0476	0.1391	0.0371	0	0.2619	0.1328	0.2498	0.0725	0.036	0	0	0.2155	0.1382	0.0562	0.116	0.2786	0.0656	0.0415	0.0449	0.0993	0.137	0.3807	0.3223	0.1426	0.2506	0.1356	0.4512	0.1381	0.0934	0.0844	0.0774	0.2711	0.0377	0.9969	0.1029	0.1346	0.042	0.3256
AP002409.1	0	0	0	0	0	0	0	0	0	0	0	0	0	0	0	0	0	0	0	0	0	0	0	0	0	0	0	0	0	0	0	0	0	0	0	0	0	0	0	0	0	0	0	0	0	0	0.0215	0	0
LINC00939	0.2307	0.1465	0.1244	0.2943	0.0516	0.0618	0.1463	0.1276	0.2989	0.3986	0.1714	0.6304	0.2246	0.3595	0.1962	0.2478	0.1359	0.1917	0.2811	0.1281	0.0269	0.1153	0.2338	0.3906	0.0817	0.3622	0.1286	0.1325	0.3216	0.0944	0.6895	0.0959	0.3075	0.0729	0.2842	0.2294	0.0073	0.3332	0.1841	0.445	0.2385	0.1812	0.0751	0.4206	0.0878	0.1773	0.0725	0.3053	0.1227
AC018931.1	0	0	0	0	0	0	0	0.041	0	0	0	0	0	0	0	0	0	0	0	0	0	0	0	0	0	0	0	0.0289	0	0	0	0	0	0	0	0	0	0	0	0	0	0	0	0	0	0	0	0	0
LINC01994	0	0.019	0	0	0	0	0	0	0	0	0	0	0	0	0	0	0	0	0	0	0	0	0	0	0	0	0.0242	0	0	0	0	0	0	0	0	0	0	0	0	0	0	0	0	0	0	0	0	0	0
AL442067.3	0.0415	0.0727	0.0623	0.1843	0.0319	0.0356	0.0702	0.0432	0.0662	0.0574	0.0395	0.0775	0.0863	0.1208	0.0673	0.1132	0.0824	0.1017	0.1181	0.0503	0	0.0332	0.0215	0.0643	0.0784	0.1169	0.0278	0.0458	0.0868	0.0418	0.1385	0.0319	0.1107	0.045	0.0442	0.0583	0.0421	0.0675	0.0482	0.1195	0.0392	0.108	0.0541	0.0615	0.0422	0.0319	0.0104	0.0391	0.0126
MYRF-AS1	0.1528	0.2022	0.0255	0.226	0.1216	0.1019	0.0383	0.1591	0.361	0.0268	0.0969	0.0543	0.194	0.1411	0.022	0.0142	0.0168	0.5939	0.3861	0.2194	0	0.2443	0.0351	0.0394	0.0641	0.1029	0.0909	0.1123	0.0789	0.0684	0.0755	0.0347	0.1448	0.049	0.0724	0.0159	0	0.1471	0.1577	0.1776	0.1284	0.0294	0.1768	0.0574	0	0.2088	0.1195	0.1757	0.1032
FAM53B-AS1	0	0.0195	0	0.0247	0	0	0.0314	0	0	0	0	0.0297	0.0289	0.0463	0.0361	0.0701	0.1383	0	0	0	0	0	0.0192	0.0216	0	0.0724	0	0	0	0.0561	0	0.0285	0	0	0	0.0261	0	0.0201	0.0216	0	0.079	0.0242	0	0	0	0	0.0841	0.1573	0
AC025419.1	0	0	0	0	0	0.0098	0.0129	0	0	0	0.0109	0	0.0119	0.0095	0	0	0	0	0	0	0	0	0	0	0	0.0099	0	0	0	0	0	0.0117	0	0.0165	0.0122	0	0	0	0	0	0	0	0	0	0	0	0.0115	0	0
AL157886.1	0	0	0	0.0136	0	0	0	0.0159	0	0	0	0	0	0	0	0	0	0	0	0	0	0	0	0	0	0.0133	0	0	0.0569	0	0	0	0	0	0	0	0	0	0	0	0	0	0.0266	0	0	0	0	0.0144	0
NREP-AS1	0.0576	0	0	0	0	0	0.065	0	0	0	0	0	0	0	0	0	0	0	0	0	0	0	0	0	0	0	0	0	0	0	0	0	0	0	0	0	0	0	0	0	0	0	0	0	0	0	0	0	0
LINC00664	0	0.0058	0	0.037	0.0085	0.0071	0.0094	0	0	0.0132	0.0079	0.0178	0	0	0	0.007	0.0083	0	0	0	0.0155	0	0	0.0129	0	0.0144	0.0149	0.0061	0	0.0084	0.0185	0	0	0.012	0.0177	0.0078	0	0.006	0.0193	0	0	0.0217	0.0072	0.0282	0	0.0064	0	0.0157	0.0203
AC090236.1	0	0	0	0	0	0	0	0	0	0	0	0	0	0	0	0	0	0	0	0	0	0	0	0	0	0	0	0	0	0	0	0	0	0	0	0	0	0	0	0	0	0	0	0	0	0	0	0	0
ZNF114-AS1	0	0	0	0	0	0	0	0	0	0	0	0	0	0	0	0	0	0	0	0	0	0.1794	0	0	0	0	0	0	0	0	0	0	0	0	0	0.2101	0	0	0	0	0	0.0973	0	0	0	0	0	0	0
AL138921.2	0.3394	0.2972	0.0637	0.6778	0.0868	0.5094	0.0957	0.1767	0.2706	0.2011	0.3228	0.181	0.3525	0.7757	0.3299	0.2134	0.2526	0.1187	0.2757	0.1371	0	0	0.2342	0.0657	0.3204	0.3675	0.2271	0.4367	0.552	0.4271	0.3775	0	0	0	0.452	0.5559	0.1719	0.3676	0.394	0.6214	0.4812	0	0.8101	0.1435	0.6031	0.0652	0.8533	0.1597	0.1032
AC099681.2	0	0	0	0	0	0	0	0	0	0	0	0	0.0938	0	0	0	0.1793	0	0	0	0	0	0	0	0	0.0782	0	0	0	0	0	0	0	0	0	0	0	0	0	0	0	0	0	0	0	0	0	0	0
AC087289.5	0.139	0.1299	0.1854	0.1371	0.1739	0.2252	0.1219	0.0965	0.2463	0.0732	0.2644	0.0988	0.0481	0.077	0.1201	0.0777	0.0307	0.1297	0.1757	0.0499	0.1586	0.0247	0.0533	0.1196	0.175	0.1472	0.248	0.1363	0.201	0.0311	0.2061	0.1581	0	0.0223	0.1646	0.0723	0.0782	0.1115	0.0837	0.097	0.1752	0.0268	0.1073	0.0522	0.0157	0.1187	0.233	0.0727	0.1127
AC092574.1	0.5838	0.5727	0.5257	0	0	0.1001	0.395	0.3648	0.1241	0.0922	0.2221	0	0.1213	0.1941	0	0.0979	0.2317	0	0	0	0	0	0.0806	0.1808	0.147	0.3034	0	0.0858	0.3256	0.2351	0.3896	0	0	0.8433	0.2488	0.4372	0	0.253	0.1807	0.3665	0.1104	0.6074	0	0.4937	0.1186	0.7181	0.1174	0	0.426
LINC02867	0.154	0	0.0867	0.1367	0	0	0.0868	0.0802	0.1637	0.0608	0	0.1642	0	0.096	0.0998	0.0646	0	0.0539	0.0625	0.0622	0.0718	0.1231	0.0531	0.0298	0.0484	0.0667	0.0343	0.0283	0.0358	0.0775	0	0.0394	0.2463	0.1112	0	0.036	0.039	0	0.0596	0.0806	0.0364	0.2336	0.0334	0.0326	0.0391	0.0592	0.1549	0	0.1405
AC016682.1	6.1686	11.439	4.3974	0.9673	4.0402	2.2396	3.3851	8.952	6.0121	3.3625	1.8383	5.9425	3.6096	3.3324	3.838	11.1201	7.9581	8.0289	4.443	4.2359	4.1638	2.17	9.4067	2.1645	4.4772	2.4937	2.9531	0.7408	3.8031	3.1053	7.0436	5.0719	7.1919	5.2869	6.4855	8.0064	3.0203	3.2075	2.5463	6.2175	1.1661	3.5832	3.1054	6.4165	3.9672	6.7499	3.1226	8.0112	2.726
AC006007.1	0	0	0	0	0	0	0	0	0	0	0	0	0	0	0	0	0	0	0	0	0	0	0	0	0	0.0429	0	0	0	0	0	0	0	0	0	0	0	0	0	0	0	0	0	0.0419	0	0	0	0	0
AL049646.1	0.0152	0	0	0	0	0.013	0	0	0.0322	0.012	0	0	0	0.0126	0	0	0	0.0212	0	0	0	0	0	0	0	0.0131	0	0.0223	0	0.0916	0.0169	0	0	0	0	0.0284	0	0	0	0.0317	0	0	0	0	0	0	0	0.0143	0
LINC01935	0	0	0	0	0	0	0	0	0	0	0	0	0	0	0	0	0	0	0	0	0	0	0	0	0	0	0	0	0	0	0	0	0	0	0	0	0	0	0	0	0	0	0	0	0	0	0	0	0
LINC01307	0	0	0	0	0	0	0	0	0	0	0	0	0	0	0	0	0	0	0	0	0	0	0	0	0	0	0	0	0	0	0	0	0.0845	0	0	0	0	0	0	0	0	0	0	0	0	0	0	0	0
CTD-2297D10.2	0	0.005	0	0.0255	0.0074	0.037	0.0324	0.0075	0	0.0057	0.0273	0.0306	0.0224	0.0418	0.0093	0	0.0285	0	0	0	0	0	0	0	0	0.0498	0.0064	0	0.02	0	0	0	0.0153	0	0	0.0403	0	0.0104	0	0.0075	0	0.0125	0	0.0121	0.0073	0	0	0	0.0087
LINC02811	0	0	0.0547	0	0	0	0	0	0	0	0	0.0777	0	0	0	0	0	0	0	0	0	0	0	0	0	0	0	0	0	0	0	0	0	0	0	0	0	0	0	0	0	0.0632	0	0	0	0	0	0	0.0886
AP003783.1	0	0	0.0235	0.0278	0	0.0134	0.0353	0	0	0	0	0	0.0325	0	0	0	0.0155	0.0219	0.0254	0	0	0	0	0	0.0197	0	0.0139	0.046	0.0872	0.0157	0	0	0.0333	0.0903	0.0666	0	0	0.0113	0	0	0	0	0.0136	0	0	0	0.0157	0	0.038
LINC01744	0.2161	0.2877	0	0.0767	0.1769	0.0185	0.195	0.1576	0.0689	0.3586	0.1233	0.1613	0.0674	0.3952	0.1681	0.0725	0.0429	0.1815	0.0702	0.4714	0.1412	0.0346	0.0746	0.1673	0.0816	0.206	0.2892	0.1271	0.1004	0.0653	0.3365	0.177	0.2766	0.1561	0.5758	0.2832	0.1752	0.2185	0.0836	0.407	0.0613	0.3748	0.2064	0.1097	0.0658	0	0.0652	0.2237	0.2629
AC093083.1	0	0	0	0	0	0	0	0	0	0	0	0	0	0	0	0	0	0	0	0	0	0	0	0	0	0	0	0	0	0	0	0	0	0	0	0	0	0	0	0	0	0	0	0	0	0	0	0	0
AC063952.4	0	0	0	0	0	0	0	0	0	0	0	0	0	0	0	0	0	0	0	0	0	0	0	0	0	0	0	0	0	0	0	0	0	0	0	0	0	0	0	0	0	0	0	0	0	0	0	0	0
AC091078.2	0	0	0.0161	0	0	0	0	0	0	0	0	0	0	0	0	0	0	0.03	0	0	0	0	0	0	0.027	0	0.0192	0	0	0	0	0	0	0	0	0	0	0	0	0	0	0	0	0	0	0	0	0	0
AC078962.2	0	0	0.0517	0	0	0	0	0	0	0	0	0	0	0	0	0	0	0	0	0	0	0	0	0	0	0	0	0	0	0	0	0	0	0	0	0	0	0	0	0	0	0	0	0	0	0	0	0	0
LINC00271	0.0473	0.0331	0.0279	0.048	0.0346	0.0406	0.0343	0.0563	0.0251	0.008	0.045	0.0576	0.0526	0.0618	0.0263	0.0312	0.0536	0.0378	0.0659	0.0409	0.0252	0.0432	0.0723	0.0418	0.0425	0.0468	0.0452	0.0248	0.0691	0.0578	0.0601	0.0207	0.0072	0.0195	0.0648	0.0348	0.0376	0.061	0.0288	0.0247	0.0192	0.0234	0.041	0.0371	0.0274	0.0338	0.0272	0.035	0.0205
L34079.2	0	0	0	0	0	0	0	0	0	0	0	0	0	0	0	0	0	0	0	0	0	0	0	0	0	0	0	0	0	0	0	0	0	0	0	0	0	0	0	0	0	0	0	0	0	0	0	0	0
AL138889.1	0.353	0.1673	0.111	0.1403	0.1032	0.0288	0.091	0.1751	0.2574	0.1434	0.0736	0.1291	0.5763	0.0699	0.1395	0.3017	0.0834	0.2259	0.1202	0.1793	0.1286	0.4355	0.2691	0.3227	0.0846	0.3146	0.156	0.0272	0.0281	0.0914	0.445	0.1514	0.3657	0.0437	0.1827	0.2455	0.1158	0.2404	0.4216	0.0739	0.0445	0.4781	0.0876	0.1024	0.058	0.1241	0.0203	0.1013	0.0695
LINC00840	0.0264	0.0277	0.0148	0.1989	0.0337	0.017	0.0594	0.0549	0	0	0.0376	0	0.0137	0.0822	0.0769	0.0221	0	0.0277	0.0107	0.0213	0	0.0527	0.0364	0.0102	0.0166	0.0343	0.0235	0.0339	0.1286	0.0265	0.0147	0.027	0	0	0.1123	0.0123	0.0267	0.0143	0.0153	0.0689	0.0311	0.0229	0.0057	0.039	0	0.0101	0.0199	0.0558	0.0321
AC108751.3	0	0	0.0361	0	0	0	0	0	0	0	0	0	0	0	0	0	0	0	0	0	0	0	0	0	0	0	0.0429	0.0707	0	0	0	0	0	0	0.0512	0	0	0.0347	0	0.1509	0	0	0	0	0	0	0	0	0
AC020897.1	0	0	0	0	0	0	0	0	0	0	0	0	0	0	0	0	0	0	0	0	0	0	0	0	0	0	0	0	0	0	0	0	0	0	0	0	0	0	0	0	0	0	0	0	0	0	0	0	0
TMEM72-AS1	0.0137	0.0096	0	0.0081	0.0186	0.0078	0.0513	0.0237	0.0097	0.0108	0	0.068	0.0095	0.0681	0.0118	0.0115	0	0.0191	0.0666	0.011	0.0127	0.0364	0.0094	0.007	0.0115	0.0513	0.0325	0.0067	0.0381	0.0275	0.0152	0.014	0.0097	0.0263	0.0049	0.0341	0.0138	0.0099	0.007	0.0333	0.0172	0.0158	0.0277	0.0231	0	0.014	0.0046	0.0214	0.0221
AL355612.1	0.0774	0.2169	0.0774	0.1603	0.0792	0.2655	0.2618	0.0806	0.1097	0.1019	0.1227	0.4402	0.1876	0.1715	0.1338	0.1947	0.1792	0.0361	0	0.1876	0.0722	0.2063	0.089	0.0599	0.0649	0.1788	0.092	0.0759	0.0959	0.2078	0.1435	0.0264	0.1651	0.0745	0.0275	0.1449	0.0784	0.2422	0.2196	0.2159	0.1219	0.0671	0.0896	0.0436	0.0786	0.0198	0.0259	0.0243	0.251
AC139491.1	0	0	0	0.0574	0	0	0	0.0337	0	0	0	0	0	0	0	0	0	0	0.0526	0	0	0	0	0	0	0	0	0	0.0301	0	0	0	0	0	0	0	0.0328	0	0	0	0.1223	0	0	0	0	0	0	0	0.0393
AP003469.1	0	0	0	0	0	0	0	0	0	0	0	0	0	0	0	0	0	0	0	0	0	0	0	0	0	0	0	0	0	0	0	0	0	0	0	0	0	0	0	0	0	0	0	0	0	0	0	0	0.0991
AC116003.3	0	0.0635	0	0.0805	0.0928	0	0.2044	0	0	0	0	0.0967	0	0	0	0	0	0	0	0	0	0	0	0	0	0.0785	0	0	0	0	0	0	0	0	0.1932	0	0	0.1309	0	0	0	0	0	0	0	0	0	0	0
AC244090.2	0.0619	0	0	0.055	0	0	0	0.0645	0	0.0489	0	0	0	0.2059	0	0	0.0614	0	0	0	0	0	0	0.0479	0	0.0536	0	0.0911	0.1151	0	0	0	0.1321	0.0894	0	0	0	0.1342	0	0.0648	0	0.0537	0	0	0	0	0	0	0
AC020656.1	0	0	0	0	0	0	0	0	0	0	0	0	0	0	0	0	0	0	0	0	0	0	0	0	0	0	0	0	0	0	0	0	0	0	0	0	0	0	0	0	0	0	0	0	0	0	0	0	0
LINC02146	0	0	0.0135	0	0	0	0	0	0	0	0	0	0	0	0	0	0	0	0	0	0	0	0	0	0	0	0	0	0	0	0	0	0	0	0	0	0	0	0	0	0	0	0	0	0	0	0	0	0
AL139339.1	0.0746	0	0.112	0.1325	0.1528	0.128	0.2525	0.1555	0.1587	0	0	0.0796	0.1551	0.1241	0.0968	0	0.0741	0.1045	0	0	0.0697	0	0	0.0578	0.0939	0.388	0	0.1646	0	0	0.2491	0.2292	0.1592	0.3235	0.0795	0.0699	0.0756	0.2156	0.1155	0	0.2117	0.1294	0	0	0	0.0574	0.1501	0.0702	0.0908
AP000569.1	0	0	0	0.0737	0	0	0	0	0	0	0	0	0	0.1379	0	0	0	0	0	0	0	0.1327	0.0573	0	0	0	0	0.061	0	0.0835	0	0	0	0	0.0884	0	0	0	0	0	0.0784	0	0	0	0	0	0	0	0
AC009434.1	0	0	0	0	0	0	0.0502	0	0	0	0	0	0.0231	0	0	0	0	0	0	0	0	0.0356	0	0	0	0	0	0.0164	0.0207	0	0	0	0	0	0	0	0	0	0	0.0466	0	0	0	0	0	0	0	0	0.0271
AC243829.4	0	0.0201	0.151	0.1786	0.0294	0	0.1621	0	0.0306	0.0227	0.0273	0.1226	0.0597	0.1911	0	0.0482	0.0571	0.0402	0.0467	0.0232	0	0	0.0595	0.0445	0.0362	0.0498	0.0769	0.0634	0.0534	0.0289	0.0639	0	0.0613	0.083	0.1225	0.0538	0	0.0208	0.0445	0.2105	0	0.0997	0.1747	0.0243	0	0.0221	0.0289	0.0271	0.0699
AC105105.2	6.6045	9.4145	8.26	5.5255	2.4084	5.4688	5.6496	8.3812	19.3715	10.9749	18.1222	7.448	9.3048	7.2558	7.872	11.9027	7.9856	12.1119	14.1834	10.5484	5.8799	3.7631	19.3813	4.5244	6.115	9.7986	10.835	18.5865	1.1289	5.3502	4.2215	10.1785	18.2951	2.9608	19.576	22.5246	21.5327	10.2521	6.463	13.8205	10.5475	3.4224	4.0194	4.815	10.3298	5.6027	3.4356	3.4292	4.1549
AC027243.3	0	0.0986	0	0.0625	0	0	0	0	0	0	0	0	0	0	0.0912	0	0	0	0	0	0	0	0	0	0	0	0	0	0	0	0.0783	0	0	0	0	0	0.0713	0	0	0	0	0	0	0	0	0	0.0708	0	0
LINC00523	0	0	0	0	0	0	0	0	0	0	0.0139	0	0	0	0	0	0	0	0	0	0	0.1868	0	0	0	0	0	0	0.0407	0	0	0	0	0	0	0	0	0	0	0	0.0552	0	0	0	0	0	0	0	0
AC092718.8	0.017	0.0238	0	0.0602	0.0174	0.0436	0.0382	0	0.0361	0	0	0	0	0.0423	0.022	0	0.101	0	0	0.0274	0	0	0.0117	0	0.0213	0.0147	0.0303	0.0125	0	0	0	0.0694	0.0362	0	0.0723	0.0159	0	0	0.0394	0.0355	0.0801	0.0294	0.0294	0.0143	0	0.013	0.0341	0.016	0
AC012123.1	0	0	0	0	0	0	0	0	0	0	0	0	0	0	0	0	0	0	0.048	0	0	0	0	0	0	0	0	0	0.0274	0	0	0	0.063	0	0	0.0276	0	0	0	0	0	0	0	0	0.03	0	0	0	0
AL355836.3	0	0	0	0	0	0	0	0	0	0	0	0	0	0	0	0	0	0	0	0	0	0	0	0	0	0	0	0	0	0	0	0	0	0	0	0	0	0	0	0	0	0	0	0	0	0	0	0	0
AL031710.2	0	0	0	0	0.0695	0.233	0.2298	0	0	0	0.0646	0	0	0.1694	0.088	0	0.0674	0.0951	0	0	0	0	0.0469	0	0	0.1177	0.0606	0.0999	0.7576	0	0	0.0695	0	0	0.0724	0	0	0	0.0526	0	0.0642	0	0.059	0.0574	0.2069	0	0.0683	0	0
MIR122HG	5.425	3.2316	2.4249	4.8589	1.4832	1.7552	1.579	4.3347	3.6753	4.1542	2.5798	8.96	3.1939	4.1751	3.0717	3.3827	2.8473	4.6048	5.266	3.3226	2.778	2.0356	2.2703	11.013	1.9473	4.971	1.9392	1.3536	2.5666	3.3028	8.5712	2.3152	5.0749	2.5886	5.6869	6.8926	1.736	5.1767	2.88	4.5286	5.3034	5.0769	3.2808	5.358	2.3965	3.3727	1.7924	3.3821	2.8942
LINC00366	0	0	0	0	0	0	0	0	0	0	0	0.0344	0	0	0	0	0	0	0	0	0	0	0	0	0	0	0	0	0	0	0	0	0	0	0	0	0	0	0	0	0	0	0	0	0	0	0	0	0
FAM41AY1	0	0	0	0	0	0	0	0	0	0	0	0	0	0	0	0	0	0	0	0	0	0	0	0	0	0	0	0	0	0	0	0	0	0	0	0	0	0	0	0	0	0	0	0	0	0	0	0	0
AL591719.2	0	0	0	0	0	0	0	0	0	0	0	0	0	0	0	0	0	0	0	0	0	0	0.0877	0	0	0	0	0.0934	0	0	0	0	0	0	0	0	0	0	0	0	0	0.1101	0	0	0	0	0	0	0
AC135068.4	0	0	0	0	0	0	0	0	0	0	0	0	0	0	0	0	0	0	0	0	0	0	0	0	0	0	0	0	0	0	0	0	0	0	0	0	0	0	0	0	0	0	0	0	0	0	0	0	0
LINC02763	0	0	0.0121	0.0431	0	0	0.0547	0	0	0.0256	0	0	0.0336	0.0538	0.0419	0.0271	0	0	0.0263	0.0131	0	0.0517	0.0112	0.025	0.0204	0.014	0.0289	0.0119	0.0301	0	0.018	0	0	0	0.0345	0	0	0.0117	0	0.0169	0.0306	0.014	0	0	0	0.0124	0.0325	0	0.0984
DIO2-AS1	0	0	0	0	0	0	0	0	0	0	0	0	0	0	0	0	0	0	0	0	0	0	0	0.0238	0	0	0	0	0	0	0	0	0	0	0	0	0	0	0	0	0	0	0	0	0	0	0	0	0
LINC00602	0	0	0	0	0	0	0	0	0	0	0	0	0	0	0	0	0	0	0	0	0	0	0	0	0	0	0	0	0	0	0	0	0	0	0	0	0	0	0	0	0	0	0	0	0	0	0	0	0
AC117469.1	0	0	0	0	0	0	0	0	0	0	0	0	0	0	0	0	0	0	0	0	0	0	0	0	0	0	0	0	0	0	0	0	0	0	0	0	0	0	0	0	0	0	0	0	0	0	0	0	0
AC091849.2	0	0.0497	0	0.1887	0	0.0608	0.1598	0.2214	0.0753	0.168	0	0.4535	0.1472	0.0589	0	0.0594	0	0	0.3454	0	0	0.1133	0.0978	0.0549	0	0.0614	0	0	0	0	0	0.1451	0	0.1024	0.3021	0	0	0.0512	0	0.0741	0	0.1229	0.0615	0.1798	0.072	0.0545	0.0713	0.1334	0.0862
AC117377.1	0	0	0.0355	0.0839	0	0	0	0	0	0	0	0	0	0.0785	0	0.0396	0	0	0	0	0	0	0.0326	0.0366	0	0	0.0421	0	0	0	0	0.0967	0	0	0	0	0.1436	0	0	0	0	0.041	0	0	0	0	0	0	0
AP001453.2	0	0.1208	0.1294	0.1021	0	0	0.2593	0.0599	0	0.0454	0.0547	0.2452	0.0597	0.0956	0.2981	0	0.1141	0.0805	0.2802	0	0	0	0.0397	0.1335	0	0.0996	0	0	0	0	0.1279	0	0.1226	0.2491	0	0	0.0582	0.0415	0.089	0.0602	0.0543	0.1495	0.0499	0	0.1168	0.0442	0	0.1623	0.0699
AC019257.1	0.8043	0.3757	0.3714	0.4027	0.7598	0.336	0.4883	1.0095	0.5262	0.6517	0.3138	0.9237	0.2999	0.3599	0.2673	0.4669	0.4298	0.8659	0.7706	0.7997	0.5004	0.3627	0.7115	0.4629	0.4672	0.3394	0.3495	0.0607	0.4983	0.6437	0.6422	0.2744	0.2199	0.6554	0.6812	0.5598	0.1671	0.2383	0.7023	0.41	0.3509	0.7867	0.4117	0.7325	0.3351	0.8244	0.8504	0.5434	0.7023
AC007463.1	0	0	0	0	0	0	0	0	0	0	0	0	0	0	0	0	0	0	0	0	0	0	0	0	0	0	0	0	0	0	0	0	0	0	0	0	0	0	0	0	0	0	0	0	0	0	0	0	0
LINC02423	0	0	0	0	0	0	0	0	0	0	0	0	0	0	0	0	0	0	0	0	0	0	0	0	0	0	0	0	0	0.0467	0	0	0	0	0	0	0	0	0	0	0	0	0	0	0	0	0	0	0
AC015687.1	0	0.0265	0.0142	0	0	0	0	0	0	0.0298	0	0.0201	0.0588	0.0785	0	0	0.0187	0	0	0	0.0881	0	0.013	0	0	0.0164	0	0	0	0.038	0.042	0	0.0403	0	0	0.0177	0	0	0	0	0	0.0327	0.0328	0	0	0	0	0	0.0459
AL035448.1	0	0	0	0.0475	0	0	0	0	0	0	0.0255	0.0571	0	0	0.0347	0	0	0	0	0.0216	0	0	0.0185	0.0207	0	0.0232	0	0.0394	0	0.027	0	0	0	0	0	0	0.0271	0.0193	0	0.0841	0	0	0.0232	0.0227	0	0	0	0.0252	0.0326
AC009309.1	0.8529	2.6144	0.8	1.4195	0.7637	1.3715	1.5627	1.4435	1.8136	1.4318	0.2028	2.8423	1.7718	1.6835	0.9673	0.8939	0.8464	0.5968	1.5588	2.756	1.2933	1.1933	1.1034	0.8252	1.3418	1.57	0.7608	0.6271	0.4954	1.0734	3.2014	0.4365	1.3642	0.462	1.704	1.397	0.756	1.4628	1.2377	0.7808	1.1084	1.8486	1.0179	1.5327	0.3248	1.0655	0.7505	0.5016	2.4637
BCL2L1-AS1	0	0	0.1968	0.2328	0.1342	0.1125	0	0	0	0.1036	0	0.4195	0	0.3269	0.17	0	0	0	0	0	0	0	0	0.1015	0.165	0.1136	0.3509	0	0.1219	0.6601	0	0	0	0	0.2794	0	0	0.0947	0.1015	0	0.1239	0	0	0	0	0	0.1319	0	0
AL357873.1	0.0317	0	0	0	0	0.0272	0.0357	0	0	0	0	0	0	0	0.0821	0	0	0	0	0	0.0295	0	0	0	0	0.0274	0	0	0	0	0	0	0.135	0	0.0337	0.0296	0	0.0229	0	0.0331	0.0299	0	0	0.0268	0	0	0	0	0
AC007001.1	0	0	0	0	0	0	0	0	0	0	0	0	0	0	0	0	0	0	0	0	0	0	0	0	0	0	0	0	0	0	0	0	0	0	0	0	0	0	0	0	0	0	0	0	0	0	0	0	0
AC092608.1	0	0	0	0	0	0	0	0	0	0	0	0	0	0	0	0	0	0	0	0	0	0	0	0	0	0	0	0	0	0	0	0	0	0	0	0	0	0	0	0	0	0	0	0	0	0	0	0	0
UST-AS2	0	0	0	0.3348	0	0	0	0	0	0	0	0	0.7837	0.3135	0	0	0.3744	0	0	0	0	0	0	0	0.4748	0.3268	0.3365	0	0	0	0	0	0	0	0	0	0	0	0	0.7894	0	0	0	0	0.3831	0	0	0.355	0
AP003117.2	0	0	0	0.0799	0	0	0	0	0.0957	0	0.0856	0	0	0	0	0.1509	0	0	0	0	0	0	0	0	0	0	0	0.1323	0	0.0906	0	0.0921	0	0	0	0	0	0.065	0.0696	0	0	0	0	0.0761	0	0	0	0	0.1094
AP007216.1	0	0	0	0	0	0	0.1436	0	0	0	0	0	0	0	0	0	0	0	0	0	0	0	0	0	0	0	0	0	0	0	0	0	0	0	0	0	0	0	0	0	0	0	0	0	0	0	0	0	0
AC007130.1	2.106	0.7729	0.8278	1.5133	1.5395	1.7202	0.6785	1.2534	1.2795	1.6638	0.5723	1.6042	0.2083	1.0836	0.65	1.5976	2.3886	1.5439	1.1405	3.0787	1.0295	3.0469	1.5224	1.5525	0.3787	0.9556	0.6262	0.5162	1.0253	1.8175	1.1154	1.2317	2.1388	1.1589	0.4275	1.1264	0.508	2.0279	3.6481	1.3641	2.9384	1.1303	0.7834	0.9329	1.5276	2.3901	0.706	3.7752	1.7077
AC009930.1	0	0	0	0	0	0	0	0	0	0	0	0	0	0	0	0	0	0	0	0	0	0	0	0	0	0	0	0	0.2386	0	0	0	0	0	0	0	0	0	0	0	0	0	0	0	0	0	0	0	0
AC024560.4	0.0337	0.0236	0	0.0599	0	0	0.0761	0.0351	0	0	0.0642	0.036	0.035	0.1121	0	0.0283	0.0335	0.0944	0.1644	0.0272	0	0	0.0465	0.0261	0.0425	0.0292	0	0.0496	0.1254	0	0.075	0.1036	0.1439	0	0.0359	0	0	0.0244	0.0522	0.1412	0.0956	0.0292	0.0878	0.1426	0.0342	0.0259	0	0.0317	0.041
SLC6A12-AS1	0	0	0	0.1138	0	0	0	0	0	0.0506	0	0.3418	0.1998	0	0.1662	0	0.0636	0	0.2083	0.0518	0	0	0	0.0496	0	0	0	0	0.0596	0.0645	0	0.1312	0.1367	0	0	0.18	0	0	0.0496	0	0.0606	0.0556	0	0	0	0	0	0.0603	0
AC004540.2	2.3137	0.2194	0.8094	0.525	1.5845	0.8056	1.3143	1.0328	1.0728	0.6734	1.1085	1.7439	1.283	1.0699	1.5559	0.6856	2.4169	0.7791	1.187	1.3913	0.2922	1.1683	0.6362	1.9794	0.4598	0.8289	1.7536	0.3326	0.8246	0.578	0.2322	0.4095	0.4823	1.9098	0.4634	0.9118	0.3348	2.9273	1.4272	0.9647	0.4439	0.5279	0.6946	0.3531	0.5123	2.5946	0.4549	2.292	0.2751
AC007343.1	0	0	0	0	0	0	0	0	0	0	0	0	0	0	0	0	0	0	0	0	0	0	0	0	0	0	0	0	0	0	0	0	0	0	0	0	0	0	0	0	0	0	0	0	0	0	0	0	0
AL121935.2	0	0	0	0	0	0	0	0	0	0	0	0	0	0.1521	0.1186	0	0	0	0.0743	0.037	0	0	0	0	0	0.0396	0	0	0.085	0	0	0	0.0976	0	0	0.0856	0	0	0	0	0	0	0	0	0	0	0	0	0
AC022966.2	0.0556	0	0.0834	0.1974	0	0.1431	0.1254	0.1158	0.0591	0.0879	0.1058	0.2965	0.1155	0.1848	0.1441	0.2331	0	0	0.0903	0.0449	0.2075	0	0.1918	0.1291	0	0.289	0.1488	0	0.2067	0.056	0.1855	0.0569	0.1186	0	0.1185	0.052	0.0563	0.1205	0.1291	0.1745	0.1577	0.1446	0.0483	0	0	0.0427	0	0	0.1353
AL353780.1	0	0	0	0	0	0	0	0	0	0	0	0	0	0	0	0	0	0	0	0	0	0	0	0	0	0	0	0	0	0	0	0	0	0	0	0	0	0	0	0	0	0	0	0	0	0	0	0	0
AC095030.1	0	0	0	0	0.2662	0	0	0	0	0	0	0	0	0	0	0	0	0	0	0	0	0	0	0	0	0	0	0	0	0	0	0	0	0	0	0	0	0	0	0	0	0	0	0	0	0	0	0	0
AC036176.3	0	0	0	0	0	0	0	0	0	0	0	0	0	0	0	0	0	0	0	0	0	0	0	0	0	0	0	0	0	0	0	0	0	0	0	0	0	0	0	0	0	0	0	0	0	0	0	0	0
LINC01266	0.0083	0.0029	0.0031	0.022	0.0085	0.0106	0.0327	0.0086	0.0044	0.0033	0.0039	0.0088	0.0258	0.0206	0	0	0.0205	0.0058	0	0	0	0.0066	0.0057	0	0.0156	0.0179	0	0.003	0.0154	0	0.0046	0.0169	0.0265	0	0.0088	0.0077	0.0042	0.006	0	0.0087	0.0117	0	0.0108	0	0	0.0032	0.0042	0.0078	0.005
LINC02860	0	0	0.0181	0	0	0	0	0	0	0	0	0.0258	0	0.0201	0	0	0.024	0	0	0	0	0	0.0167	0	0	0	0	0	0	0	0	0	0	0	0	0.0226	0	0.0175	0	0	0.0228	0	0	0	0	0	0	0	0
AC023866.2	0	0	0	0	0	0	0	0	0	0	0	0	0	0	0	0	0	0	0	0	0	0	0	0	0	0	0	0	0	0	0	0	0	0	0	0	0	0	0	0	0	0	0	0	0	0	0	0	0
AC007906.1	0.0962	0.1347	0.0722	0	0	0	0	0.1002	0.2045	0.1519	0	0.1025	0.0999	0	0	0	0	0	0.1562	0	0	0	0.1991	0	0	0	0	0.0707	0.2681	0.0968	0	0.2953	0	0	0.1025	0.09	0.0974	0.0694	0	0	0	0	0.1669	0.0813	0.0976	0.1478	0.3868	0.0905	0
ATXN1-AS1	2.3185	2.4121	0.4218	2.4322	0.9347	1.6871	2.2975	1.4636	1.0458	0.8881	0.735	0.974	1.8245	2.2189	2.2767	2.8276	1.4642	3.0482	2.8536	1.9866	0.0656	1.4605	2.1816	2.284	2.0339	2.678	1.7549	1.4464	0.8489	1.344	2.5005	1.2225	4.1956	1.0149	1.9465	5.261	1.4235	2.4355	2.5014	4.1901	1.793	0.9746	2.3783	0.6536	2.3544	0.7562	1.6252	0.7273	0.5127
AC034148.1	0	0	0	0	0	0	0	0	0	0	0	0	0	0	0	0	0	0	0	0	0	0	0	0	0	0	0	0	0	0	0	0	0	0	0	0	0	0	0	0	0	0	0	0	0	0	0	0	0
AC005332.3	5.7177	5.0076	3.878	3.5136	2.5881	3.3005	3.0996	5.7262	5.3778	2.8666	3.9739	5.5112	2.6269	9.1387	2.2804	4.6097	2.728	4.0011	4.6446	3.0202	5.9513	3.1648	4.1729	4.5107	4.2902	7.8107	3.8253	2.3445	6.9493	4.7604	5.2586	6.1897	2.8141	3.6531	5.9755	4.4255	2.3391	7.5438	4.9359	6.4426	4.9885	3.1459	4.9628	7.0671	2.7914	6.2554	2.5434	4.1392	8.2917
RPL37A-DT	0.3167	0.2774	0.1981	0.2343	0.2431	0.0905	0.2083	0.1649	0.1403	0.1668	0.2008	0.2815	0.0548	0.2413	0.3079	0.2213	0.131	0.4063	0.1286	0.1919	0.1478	0.1688	0.1821	0.2043	0.0664	0.1372	0.1177	0.0776	0.1472	0.0531	0.1174	0.1351	0.394	0.2288	0.1406	0.1729	0.2139	0.2859	0.2451	0.3038	0.2495	0.3661	0.0687	0.2232	0.1608	0.2435	0.1593	0.0745	0.2889
AL391560.1	0	0	0	0	0	0	0	0	0	0	0	0	0	0	0	0	0	0	0	0	0	0	0	0	0	0	0	0	0	0.1086	0	0	0	0	0	0	0	0	0	0	0	0	0	0	0	0	0	0	0
DOCK8-AS1	0.591	0.235	0.5154	0.7515	0.4087	0.2466	0.7025	0.5324	0.051	0.1514	0.8508	0.7495	0.2987	0.7966	0.5383	0.1071	0.2378	0.1565	3.0105	0.6581	0.1193	0.3576	0.0331	1.0386	0.4825	0.1522	0.342	0.4698	0.1039	0.1447	0.1066	0.1471	0.477	0.9691	0.2723	0.7027	0.1295	0.1154	0.0989	0.5348	0.4529	0.0831	0.1248	0.0405	0.0811	0.0123	0.0964	0.7066	0.5634
SOX21-AS1	0	0	0	0	0	0.026	0	0	0	0	0	0	0	0	0	0.0085	0.0201	0	0.0164	0	0	0	0	0	0	0	0	0	0	0	0	0	0	0	0.0108	0	0	0.0073	0.0156	0.0106	0.0096	0.0088	0	0	0	0	0.0203	0	0.0492
AL035071.2	0	0	0	0.2845	0	0.0916	0	0.1113	0	0	0.1016	0.2279	0.222	0	0	0	0	0.2991	0	0	0	0	0.0737	0	0.2689	0.0926	0.1906	0.1571	0	0.1076	0	0	0	0.3087	0.3415	0.1	0	0	0.0827	0.1118	0	0	0.0927	0	0.1085	0	0.1075	0	0
AL627309.3	0	0	0	0	0	0	0	0	0	0	0	0	0	0	0	0	0	0	0	0	0	0	0	0	0	0	0	0	0	0	0	0	0	0	0	0	0	0	0	0	0	0	0	0	0	0	0	0	0
LINC01524	0	0	0	0	0.0066	0.0028	0	0.0101	0	0	0	0	0	0.0054	0	0	0	0	0	0	0	0	0	0.0025	0.0082	0.0028	0.0058	0	0.0121	0.0098	0	0	0	0	0	0	0	0.0047	0	0	0.0031	0.0028	0.0028	0.0027	0	0	0.0033	0.0061	0.0079
AL359715.3	3.7224	2.991	3.4339	3.2435	2.761	1.9623	2.7726	2.1697	3.3769	4.9102	2.5334	4.8802	3.4764	2.8667	1.9035	6.0418	3.6263	2.3898	1.9974	3.7797	2.422	3.9318	4.383	3.9386	2.7509	4.1122	1.706	2.4356	2.1901	2.5788	4.5199	3.3206	3.4232	5.969	4.5852	5.6898	4.1169	2.4663	3.9119	3.7518	1.5816	6.0696	2.7863	2.8881	4.647	2.8355	2.6446	4.0817	2.6999
AL513217.1	0	0.0512	0	0	0	0	0	0	0	0	0	0.0779	0.0759	0.0607	0	0	0	0	0	0.059	0	0	0	0	0	0.1266	0	0	0.0679	0	0	0	0	0.1056	0.0779	0.0684	0	0	0	0.0765	0	0	0	0	0	0	0	0	0.1778
DPP10-AS2	0	0	0	0	0	0	0	0	0	0	0	0	0	0	0	0	0	0	0	0	0	0	0	0	0	0	0	0	0	0	0	0	0	0	0	0	0	0	0	0	0	0	0	0	0	0	0	0	0
AC093821.1	0	0.0163	0	0	0	0	0	0	0	0	0.0221	0.0248	0	0	0	0	0.0231	0	0	0	0	0	0	0	0	0	0	0	0	0	0	0	0	0	0	0	0	0	0	0	0.044	0	0	0	0	0	0	0	0
KIAA1671-AS1	2.0497	2.1183	0.846	1.1826	1.3635	0.835	1.6757	2.1349	1.5256	2.3885	2.4856	2.6231	0.9581	1.0647	0.7971	2.1053	1.2713	2.8687	2.4976	1.4075	2.8214	0.9833	0.7779	1.2296	2.0639	1.1986	1.3256	1.168	1.6193	1.7542	3.6476	1.993	2.0765	2.4427	2.2388	2.0625	1.5573	1.0732	1.8244	2.9489	0.7265	3.4653	1.4678	1.9068	1.1968	1.1031	1.5461	1.6397	1.8075
AC073655.2	0.0879	0.3387	0.0659	0.273	0.0899	0.3769	0.2973	0.1373	0	0.1041	0.0418	0.4218	0.0913	0.4017	0	0.1474	0.0436	0	0.2856	0	0.082	0.1405	0.0303	0.034	0.2212	0.0761	0.0784	0.1292	0.0817	0.0885	0.1955	0.045	0.0937	0.3174	0.1873	0	0	0.3491	0.136	0.1379	0.1246	0.0762	0.0381	0.1486	0.0446	0.1689	0.0884	0.2068	0
AP006545.2	0.1064	0.1491	0.0798	0.0944	0.1089	0.0912	0	0.4432	0	0.084	0.1012	0.5672	0.442	0	0	0	0.3167	0.1489	0	0.0859	0	0.1701	0.2202	0.0823	0.1339	0	0.0949	0.0782	0.4944	0	0.1183	0	0.2269	0	0.2267	0.1991	0.1078	0.0768	0.4117	0.3339	0.2011	0.2767	0.0923	0.09	0.216	0.1636	0.107	0.2002	0
LINC00207	0	0	0.0262	0	0	0	0	0	0	0	0	0	0	0	0	0	0	0	0	0	0	0	0	0	0	0	0	0	0	0	0	0	0	0	0	0.0327	0.0354	0	0	0	0	0	0	0	0	0	0	0	0
AC007666.1	0.2252	0.2279	0.338	0.3109	0.0256	0.1717	0.1411	0.1042	0.3458	0.3953	0.5473	1.1474	0.7797	0.4991	0.5189	0.1678	0.9187	0.6303	0.5691	0.0606	0.1167	0.08	0.7424	0.6197	0.2204	0.4985	0.9597	0.3495	0.2791	0.7557	0.6679	0.5122	1.4408	0.0723	0.3733	0.3513	0.076	0.4879	0.3486	0.3927	0.3784	0.1302	0.2172	0.2539	0.0762	0.4039	0.4781	0.4709	0.3348
AC092660.1	0	0	0	0	0	0	0	0	0	0	0	0	0	0	0	0	0	0	0	0	0	0	0	0	0	0	0	0	0	0	0	0	0	0	0	0	0	0	0	0	0	0	0	0	0	0	0	0	0
AC087762.1	0	0.1603	0	0.0677	0.0781	0	0	0	0	0	0	0.1627	0	0.0634	0	0.0639	0	0	0	0	0	0	0	0	0.096	0	0	0	0	0	0	0.0781	0.1627	0	0	0	0.0773	0	0	0	0	0.0661	0.1986	0.0645	0	0	0.1534	0.0718	0
AC005394.2	0	0	0	0	0	0	0	0.0164	0	0	0	0	0	0	0	0	0	0	0	0	0	0	0	0	0	0	0	0.0232	0	0	0	0	0	0	0	0	0	0	0	0	0	0	0	0	0	0.0242	0	0	0
CERNA3	0.088	0.0617	0	0	0	0	0	0	0	0	0	0	0	0	0	0	0	0	0	0.0711	0	0	0	0	0	0.0763	0	0	0	0	0	0	0.1878	0	0	0.0824	0	0	0	0	0.0832	0	0	0.0745	0	0	0	0	0
AP001025.1	0	0	0.0312	0	0	0	0	0	0	0	0	0	0.0432	0	0	0	0	0	0	0	0	0	0	0	0.0523	0	0	0	0	0	0	0	0	0	0	0	0	0	0	0.0435	0.0393	0	0	0	0	0	0	0	0.0505
AC115282.2	0	0	0	0	0	0	0	0	0	0	0	0	0	0	0	0	0	0	0	0	0	0	0	0.0289	0	0	0	0	0	0.0126	0	0	0	0	0	0	0	0	0	0.013	0	0	0	0	0	0	0	0	0
AC008567.2	0	0	0	0	0	0	0	0	0	0	0	0	0	0	0	0	0	0	0	0	0	0	0	0	0	0	0	0	0	0	0	0	0	0	0	0	0	0	0	0	0	0	0	0	0	0	0	0	0
AC090739.1	0	0.2912	0.4678	0.3689	0	0.4158	0.2343	0.505	0.0736	0.1094	0	0.0739	0.2158	0.2878	0.1796	0.1162	0.0687	0	0.2251	0	0.1293	0	0.0956	0.3217	0.6103	0.72	0.3089	0.1528	0.1931	0.4882	0.3081	0.2127	0	0.1001	0.2952	0.5835	0.1403	0.3001	0.1072	0.2174	0.2619	0.0601	0.5411	0.2343	0.0703	0.3195	0.418	0.1304	0.0842
C1orf220	0.0884	0.0867	0	0.3608	0.0181	0.0455	0.0996	0.2945	0.1315	0.0838	0.1008	0.2073	0.1469	0.1909	0.1374	0.1185	0.2806	0.1731	0.2297	0.0143	0.066	0.0565	0.1585	0.2052	0.1335	0.1072	0.1104	0.078	0.0985	0.089	0.9827	0.0181	0.1508	0.1787	0.2636	0.1158	0.1074	0.0383	0.1368	0.1479	0.1002	0.1839	0.0614	0.2242	0.0718	0.0815	0.1244	0.0166	0
BOK-AS1	3.3558	0.9084	2.0603	1.2186	0.4683	0.4579	0.946	1.9859	0.892	0.6025	1.3057	2.44	1.426	0.824	1.5817	2.43	3.1032	2.1348	1.1152	1.1091	0.427	1.5854	1.263	5.431	0.8639	0.5946	1.4968	0.3925	1.6304	0.7679	1.6117	0.7806	0.976	1.1017	4.7137	1.0708	2.2406	2.5337	3.4237	0.9576	0.865	1.5208	0.5296	0.774	0.8519	2.2281	0.5369	1.4355	2.0408
AL109628.2	0.0311	0.0109	0	0.069	0.0159	0	0.0351	0.0162	0.0496	0	0	0.0497	0.0162	0.0775	0	0	0.0617	0	0.0253	0	0	0	0.0215	0.0361	0.0196	0.0269	0.0555	0.0229	0.0723	0	0.0865	0.0159	0.0332	0	0.0166	0.0437	0.0158	0.0225	0.012	0.0163	0.0441	0	0.0135	0	0	0	0.0156	0	0.0378
RBMS3-AS1	0	0	0	0	0	0	0	0	0	0	0	0	0	0	0	0	0	0	0	0	0	0	0	0	0	0.0767	0	0	0	0	0	0	0	0	0	0	0	0	0	0.0926	0	0	0	0	0	0	0	0	0
AP006587.6	0	0	0	0	0	0	0	0	0	0	0	0	0	0	0	0	0	0	0	0	0	0	0	0	0	0	0	0	0	0	0	0	0	0	0	0	0	0	0	0	0	0	0	0	0	0	0	0	0
AL591643.1	0	0	0	0	0	0	0	0	0	0.0204	0	0	0	0	0	0.0216	0	0	0	0	0	0	0	0	0	0	0	0	0.048	0	0	0	0	0	0	0	0	0	0	0	0	0	0	0	0	0	0	0	0
LINC02032	0	0.0139	0	0	0	0	0	0	0	0	0	0	0	0	0	0	0	0	0	0	0	0	0	0	0	0	0	0	0	0	0	0	0	0	0	0	0	0	0	0	0	0	0	0	0	0	0	0	0
LINC01107	0	0	0	0.0661	0	0	0	0	0	0	0	0	0	0	0	0	0	0	0	0.0201	0	0	0	0	0	0.0215	0	0.0183	0.0462	0	0	0	0	0	0	0.0465	0	0.0179	0	0	0	0	0.0216	0	0	0	0	0	0
AL157769.1	0.1131	0	0.0424	0.0502	0	0.097	0	0.0589	0.1203	0	0	0.0603	0.0588	0.047	0	0.0474	0	0	0	0	0	0.0904	0.1951	0.0438	0	0.098	0	0	0.1051	0	0.1258	0	0	0	0.0603	0.2118	0.0573	0.0408	0.0876	0.0592	0	0.049	0	0.0478	0.1149	0	0	0	0
AC108718.1	0	0	0	0	0	0.0759	0	0.1844	0	0	0	0	0	0.0736	0	0	0	0	0	0	0	0	0	0	0.1114	0	0	0	0	0	0.0985	0	0	0	0	0	0	0	0	0	0	0	0	0	0.0899	0	0	0	0
SCAT8	0	0.4726	0.5568	2.8741	0.3452	0.376	2.7002	0.3864	0.1793	0.0533	0.3849	0.8632	0.8759	1.5137	0.3497	0.0566	0.2678	0.2832	1.5891	0.1635	0.0944	0.4854	0.256	0.6788	0.0849	1.1687	1.6548	2.0335	2.4451	0.0679	0.075	0.4142	0.0719	0.9744	0.0359	0.1578	0.615	0.9987	0.2088	0.4588	5.9613	0.1754	0.849	0.057	0.1712	0.2852	0.5427	0.5713	0.2872
AC026367.2	0.0887	0.3107	0.2662	0.4723	0.2723	0.0761	0.2	0.5542	0.1886	0.7706	0.0843	0.7566	0.0921	0.5159	0.3448	0.3718	0.088	0.2482	0.2882	0.8597	0.0828	0	0.1224	0.3432	0.6697	0.5378	0.2373	0	0.3297	0.4464	0.6904	0.0908	0.1891	0.2562	0.378	0.249	0.2695	0.3843	0.2059	0.5567	0.2515	0.4613	0.077	0.225	0.1801	0.2045	0.0892	0	0.3236
LINC02346	0	0	0	0	0	0.005	0	0	0	0	0	0	0	0	0	0	0	0	0	0	0	0	0	0	0	0	0	0	0	0.0059	0	0	0	0	0	0	0	0	0	0.0061	0	0	0	0	0	0	0	0	0
AL353596.1	0.1242	0.087	0	0.3306	0.0635	0	0.07	0.5172	0	0.3433	0.1771	0.0662	0	0.4127	0.0805	0.4164	0.0616	0	0	0.1003	0.0579	0	0.1285	0	0.1563	0.1076	0.0554	0	0.1731	0	0.2071	0	0.1324	0	0.1323	0	0.0629	0.1345	0.0961	0	0.176	0.1076	0	0.0525	0	0	0	0.0584	0.302
AC243967.2	0	0	0	0	0	0	0	0	0	0	0	0	0	0	0	0	0	0	0	0	0	0	0.0597	0	0	0	0	0	0	0	0	0	0	0	0	0	0	0	0	0	0.0817	0	0	0.0731	0	0	0	0	0
AC087269.3	0	0	0	0	0	0	0	0	0	0	0	0	0	0	0	0	0	0	0	0	0	0	0	0	0	0	0	0	0	0.0862	0	0	0	0	0	0	0	0	0	0	0	0	0	0	0	0	0	0	0
AC091564.5	0.0236	0.0497	0.0709	0.021	0	0	0.0266	0.1722	0.0251	0.0373	0.0225	0.0756	0.0245	0.0785	0.0306	0.0792	0	0	0	0.0191	0	0.0378	0.0326	0	0	0.0819	0.1054	0	0.1098	0.0238	0.0263	0.0242	0	0.2389	0.0755	0.1548	0.0239	0.1194	0	0.0247	0.067	0.041	0.041	0.04	0	0	0.0475	0.0445	0
AC022028.2	0	0	0	0	0	0	0.1267	0	0	0	0	0	0	0	0.0243	0	0.0557	0	0	0	0	0	0	0	0	0.0162	0	0	0.0174	0	0	0	0	0	0	0	0.019	0	0	0	0	0	0	0	0	0	0	0	0
AL034417.4	1.8229	1.3357	2.0295	1.3431	0.7804	2.156	1.1957	2.0352	4.4465	4.5933	1.6318	2.5031	1.3985	3.5352	2.4864	3.3166	2.3529	3.2183	3.0197	1.0492	0.845	1.9814	1.636	1.0237	1.9345	1.7546	1.0203	1.314	0.3544	3.1789	1.8154	1.6829	4.1419	1.5145	2.7169	2.9553	0.7604	2.3318	0.876	3.503	0.6869	1.6114	1.9028	1.9144	2.5166	1.5388	2.4445	2.5901	1.5651
AC087354.1	0	0.0331	0	0	0	0	0.0533	0	0	0	0	0	0	0	0	0	0	0	0	0	0	0	0	0	0	0	0	0	0	0	0	0	0	0	0	0	0	0	0	0	0	0	0	0	0	0	0	0	0
AC116667.2	0	0	0	0	0	0.0511	0	0	0	0	0	0.1271	0.1238	0	0	0	0	0	0	0.0481	0	0	0	0	0	0	0	0.1752	0	0	0	0	0.1271	0	0	0.0558	0.1207	0.0861	0	0	0.1126	0.0517	0	0.1008	0	0	0.0599	0.1122	0.0725
AC011511.5	0.0152	0.1388	0.0229	0.027	0.078	0.0915	0.2749	0	0.0486	0.012	0	0.0487	0.0949	0.038	0.0592	0	0	0.064	0	0	0.0569	0	0.0105	0	0.2109	0.0264	0.1903	0.2352	0.1416	0.0307	0	0.0156	0	0.088	0.0162	0.0285	0	0.033	0.0236	0.0159	0.0144	0.0396	0.1851	0	0.0309	0.0234	0.0153	0.086	0.0926
AC025437.3	0	0	0	0	0	0	0	0.0662	0	0	0	0	0	0	0	0	0	0	0	0	0	0	0.0439	0	0	0	0	0	0	0.1281	0	0	0	0	0	0	0	0	0	0	0	0	0	0	0	0	0	0	0
AC005828.3	0	0	0	0	0	0	0	0	0	0	0	0	0	0	0	0	0	0	0	0	0	0	0	0	0	0	0	0	0	0	0	0	0	0	0	0	0	0	0	0	0	0	0	0	0	0	0	0	0
AL157935.1	0.2724	0.6954	0.3651	2.2974	0.1792	1.1516	2.4138	0.2635	2.5243	0.1691	0.5367	1.2244	2.0214	2.1026	0.2522	0.5874	0.309	2.887	0.4426	0.2201	0.1271	0.5601	1.1011	0.3314	10.4097	0.9609	4.3052	1.1733	1.664	0.6466	0.3247	0.7967	0.498	1.012	1.2649	0.3279	0.276	0.52	0.9639	1.7714	0.2943	0.5062	5.3038	0.2139	1.5612	0.1496	1.0373	2.7654	0.2367
LINC02628	0	0	0	0	0	0	0	0	0	0	0	0	0	0	0	0	0	0	0	0	0	0	0	0	0	0	0	0	0	0	0	0	0	0	0	0	0	0	0	0.0595	0	0	0	0	0	0	0	0	0
AC092376.2	0.0357	0.0417	0.0805	0.0952	0.0854	0.1226	0.0672	0.1241	0.0127	0.0282	0.0453	0.0127	0.1238	0.2476	0.0154	0.0699	0.0355	0.0167	0.0968	0.0289	0	0.1334	0.148	0.0461	0.015	0.1342	0.0425	0.0876	0.0664	0.024	0.1458	0.0366	0.1016	0.0516	0.1777	0.1115	0.0121	0.1377	0.0553	0.1122	0.045	0.0413	0.0931	0.0705	0.0605	0.0183	0.1678	0.0449	0.0145
GLIS2-AS1	0.2885	2.8297	1.1906	0.6401	0.8857	0.1237	2.6022	1.6525	1.2269	1.0255	0.8231	1.0767	0.2996	1.3187	1.8696	0.2419	2.4333	1.6149	2.812	0.8157	0.9422	2.0758	0.7962	1.3397	1.8154	2.1241	0.9007	0.3181	1.8768	0.4357	1.2833	0.8858	0.3076	2.5002	1.2296	0.81	0.1461	1.6666	1.0047	0.3018	4.3625	0.6252	0.5008	0.9758	0.7323	1.2198	1.3055	0.1357	3.6841
AL691459.1	0	0	0	0	0	0	0	0	0	0	0	0	0	0	0	0	0	0	0	0	0	0	0	0	0	0	0	0	0	0	0	0	0	0	0	0	0	0	0	0	0	0	0	0	0	0	0	0	0
AC007370.2	0.0182	0.0128	0	0	0	0	0.0205	0	0	0	0	0.0777	0.0189	0.1059	0	0.0153	0	0	0	0.0147	0	0.0291	0	0.0845	0	0	0	0	0.0169	0	0.0202	0	0	0.0263	0.0388	0	0	0.1052	0	0.0762	0	0.0158	0	0.0154	0	0	0	0	0
AC006064.4	0	0	0	0	0	0	0	0	0	0	0	0	0	0	0	0	0	0	0	0	0	0	0	0	0	0	0	0	0	0	0	0	0	0	0	0	0	0	0	0	0	0	0	0	0	0	0	0	0
AL589678.1	0	0	0	0	0	0	0	0	0	0	0	0	0	0	0	0	0	0	0	0	0	0	0	0	0	0	0	0	0	0.0761	0	0	0	0	0	0	0	0	0	0	0	0	0	0	0	0	0	0	0
LINC01548	0	0	0	0	0	0	0.0407	0.0376	0.0384	0	0	0	0	0	0	0	0	0	0	0	0	0.0578	0	0	0	0	0	0	0	0	0	0	0	0	0	0	0	0	0	0	0	0	0	0	0	0	0	0	0
TTTY8B	0	0	0	0	0	0	0	0	0	0	0	0	0	0	0	0	0	0	0	0	0	0	0	0	0	0	0	0	0	0	0	0	0	0	0	0	0	0	0	0	0	0	0	0	0	0	0	0	0
PPEF1-AS1	0	0	0	0	0	0	0	0	0	0	0	0	0	0	0	0	0	0	0	0	0	0	0	0	0	0	0	0	0	0	0	0	0	0	0	0	0	0	0	0	0	0	0	0	0	0	0	0	0
AL449403.1	0	0	0	0.0392	0.0226	0	0	0	0	0.0174	0	0	0	0	0	0	0.0438	0	0.0359	0	0	0	0	0.0513	0.0278	0.0383	0.0197	0.0162	0	0	0	0	0	0	0	0.0207	0	0.0159	0.0171	0.0231	0	0	0	0	0	0	0.0222	0.0416	0
AC023310.4	0	0.0529	0.0566	0.1339	0	0.0647	0.1701	0.0786	0.2407	0.0596	0.0718	0	0.3135	0.1254	0.2934	0.1898	0.2995	0	0.2451	0.061	0.1408	0	0.1041	0	0	0.2614	0	0	0.0701	0	0	0	0.4827	0	0.0804	0.4237	0	0	0.0584	0	0.2139	0.1308	0.2619	0	0	0.116	0	0	0
GAS5-AS1	2.1086	1.6462	1.4467	1.1765	0.7399	0.5683	1.9021	1.757	1.3452	1.0947	1.3752	2.2487	1.4393	1.6023	2.1866	1.5659	1.7936	1.4334	2.0555	0.9247	1.4055	0.9634	1.7875	1.0259	2.3507	2.0354	2.1497	1.2846	1.1759	0.9099	1.6081	1.9115	0.8994	1.1313	1.7333	2.1992	1.953	1.6968	1.4921	2.1432	1.5375	1.4103	1.5688	2.0889	1.1012	1.8063	1.6965	0.7938	1.3922
AL133215.3	0.3284	0.1534	0.4929	0.3887	0.6722	0.1878	0.864	0.6841	0.4655	0.3459	0	0.5837	0.4548	0.4549	0.1419	0.4589	0.2173	0.1532	0	0.2653	0.2043	0.5251	1.2085	0.1695	0	0.569	1.3671	0.0805	0.5087	0.8817	0.1217	0.2241	0.4669	0.4744	0.1166	0.4098	0.1109	0.3162	0.3389	1.0308	0.3104	0.3796	0.3801	0.1851	0.3335	0	0.3303	0.7211	0.932
ZMIZ1-AS1	0.0288	0.121	0.0216	0.1022	0.0785	0.0329	0.2704	0.1199	0.051	0.0758	0.1186	0.133	0.0797	0.1754	0.0497	0.0724	0.1142	0.0671	0.0779	0.031	0.0716	0.1687	0.0861	0.0594	0.0483	0.2244	0.077	0.0635	0.2229	0.0676	0.1494	0.1669	0.1432	0.2079	0.1533	0.0988	0.0486	0.0624	0.1411	0.1104	0.1541	0.1248	0.0583	0.0406	0.0487	0.0516	0.1158	0.1174	0.07
AC010223.1	0	0	0	0	0	0	0	0	0	0	0	0	0	0.1461	0	0	0	0	0	0	0	0	0	0	0	0	0	0	0	0	0	0	0	0	0	0	0.1781	0	0	0	0	0	0	0	0	0	0	0	0
AL139317.3	0	0	0	0	0	0	0	0	0	0	0	0	0	0	0	0	0	0	0	0	0	0	0	0	0	0	0	0	0	0	0	0	0	0	0	0	0	0	0	0	0	0	0	0	0	0	0	0	0
AL139280.1	0.0375	0.0525	0.0281	0	0	0.0321	0.0422	0	0	0.0296	0.0356	0	0.1167	0.0311	0.0486	0	0	0	0.0609	0.0303	0	0	0	0	0.0472	0.0325	0	0.0275	0	0.0754	0	0.0383	0	0	0.0399	0	0.038	0	0.058	0.0784	0	0.065	0	0	0	0.0576	0	0.0705	0
AC010768.2	0	0.0606	0	0	0.0885	0	0	0	0	0	0	0	0	0	0	0	0	0	0.1405	0	0	0	0	0	0	0	0.0772	0	0.2412	0	0.0962	0	0	0	0.0922	0	0.0876	0	0	0	0	0	0	0	0	0	0	0	0
AC026254.2	0.0498	0.2093	0.0374	0.0884	0.051	0.0427	0	0.2593	0.1059	0.118	0.2368	0.1593	0.0517	0.0828	0	0.0835	0.1976	0	0.1618	0	0.1858	0.0796	0.0687	0.0771	0	0.1294	0.0444	0.0366	0.1851	0.0501	0.1661	0.1019	0.2124	0.2877	0.0531	0	0.0504	0.1798	0.0385	0.2084	0.0471	0.1295	0.3025	0.2105	0.0506	0.1531	0	0.0469	0.0606
RIPOR3-AS1	0	0.0713	0	0	0	0.0873	0	0.053	0	0	0.1451	0	0	0	0	0	0	0.0712	0.0826	0.0411	0	0	0	0	0	0	0	0.0748	0	0	0	0	0	0	0	0.0476	0.0515	0.0367	0	0	0	0	0	0	0	0	0	0.0958	0.1237
AC104083.1	0	0	0	0	0	0	0	0	0	0	0	0	0	0	0	0	0	0	0	0	0	0	0	0	0	0	0	0	0	0	0	0	0	0	0	0	0	0	0	0	0	0	0	0	0	0	0	0	0
AC094104.2	0	0	0	0	0	0	0	0	0	0	0	0	0	0	0	0	0	0	0	0	0	0	0	0	0	0	0	0	0	0	0	0	0	0	0	0	0	0	0	0	0	0	0	0	0	0	0	0	0
LINCADL	0	0	0	0	0	0	0	0	0	0	0	0	0	0	0	0	0	0	0	0	0	0	0	0	0	0	0	0	0	0	0	0	0	0	0	0	0	0	0	0	0	0	0	0	0	0	0	0	0
AC034245.1	0	0	0	0	0	0	0	0	0	0	0	0	0	0	0	0	0	0	0	0	0	0	0.0276	0	0	0	0	0	0	0	0	0	0	0	0	0	0	0	0	0	0	0	0	0	0	0.0307	0	0	0
AC100801.2	0.5212	0.0996	0.4089	0.1682	0.0242	0.0406	0.0267	0.074	0.4534	0.0187	0.0901	0.2526	0	0	0	0.0199	1.4106	0	3.3871	0	0.0663	3.0306	0.0981	0.165	0	0	0.0423	0.0348	0.022	0.2385	0	0.0242	0.2526	0	0.0252	1.0422	0.072	0.1882	0	0	0	0.1027	0.0823	0.02	0.1684	0.9289	0	0.0223	0
ST7-AS2	0	0.0095	0	0	0	0.0349	0	0	0.0144	0	0	0.029	0	0	0	0	0.0269	0	0	0	0	0	0	0.0105	0	0.0588	0	0.0299	0	0	0	0.0139	0	0	0	0	0	0.0098	0.0105	0	0.0257	0.0118	0	0	0	0	0	0	0
AC090948.3	0.178	0.6236	0.2671	0.869	0.5465	0	1.2043	0.7416	0.3785	0.7031	0.1693	1.3288	1.5717	3.4027	0.3461	0.2985	0.4416	0.1246	0.8676	0.1438	0.1661	0.5693	0.3071	1.1711	0.4481	1.9275	0.7939	0.4581	0.579	0.0896	0.9899	1.1842	0.5695	0.3857	0.569	0.9997	0.1803	0.5142	0.2067	0.745	1.346	0.5401	0.3863	0.7527	0.6327	0.6158	0.7161	0.5863	0.6495
CR936218.1	0	0	0	0	0	0	0	0	0	0	0	0	0	0	0	0	0	0	0	0	0	0	0	0	0	0	0	0	0	0	0	0	0	0	0	0	0	0	0	0	0	0	0	0	0	0	0	0	0
AC093159.1	0.1157	0	0.2604	0.1027	0	0.5952	0.7825	0.3614	0	0.3655	0.66	0	0.3604	0	0.5997	0.194	0	0	0	0.0934	0.2159	0	0.1596	0.179	0	0.4008	0.1032	0.085	0.215	0	0.1286	0.1184	0.2467	0.3341	0	0.1083	0	0.4176	0	0.121	0.328	0.4011	0	0.0978	0	0.8003	0.8143	0.1088	0.5627
AC091180.5	0	0.0899	0	0.2279	0	0	0.2895	0.2674	0	0.1014	0	0	0	0.3201	0	0	0.8918	0	0.2086	0	0	0.2053	0.0886	0.0994	0	0.5561	0.4581	0.1888	0.1193	0	0.1428	0	0.2738	0	0.684	0	0	0.0927	0	0.2686	0.1213	0	0.1114	0	0.2607	0.0987	0.1291	0	0.1561
AC020917.3	0	0	0	0	0	0	0	0.1417	0	0	0	0	0	0	0	0	0	0	0	0	0	0	0.0939	0	0	0	0.0607	0	0	0	0	0	0	0	0	0	0	0	0.0526	0	0	0	0	0	0	0	0	0	0
LINC00847	0.5397	0.6886	0.2418	0.6864	0.2803	0.2072	0.8266	0.99	0.2655	0.3945	0.2681	0.9278	0.7029	0.8703	0.4177	0.412	0.4077	0.4397	0.6413	0.436	0.218	0.4637	0.2724	0.4053	0.5171	0.6141	0.3593	0.3257	0.3519	0.3487	0.3942	0.3215	0.481	0.3723	0.2918	0.5278	0.3182	0.5061	0.3491	0.5225	0.5482	0.8311	0.3146	0.218	0.3108	0.2477	0.1944	0.3563	0.6074
AL136322.1	0	0	0	0	0	0	0	0	0	0	0	0	0	0	0	0	0	0	0	0	0	0	0	0	0	0	0	0	0	0	0	0	0	0	0	0	0	0	0	0	0	0	0	0	0	0	0	0	0
AC022215.2	0	0	0	0	0	0	0	0	0	0	0	0	0	0.0796	0	0	0	0	0	0	0	0	0	0.0741	0	0	0	0	0	0.0964	0	0.098	0	0	0	0	0	0	0	0	0	0	0	0	0	0	0	0	0
DPYD-AS2	0	0	0	0	0	0	0	0	0	0	0	0.1611	0.0523	0.0418	0	0	0.0999	0	0	0	0	0	0.0347	0	0	0	0.0898	0	0	0	0	0	0	0	0.0537	0	0	0	0	0	0	0.0437	0	0	0	0.0387	0	0	0
KIRREL3-AS1	0	0	0	0	0	0	0	0	0	0	0	0	0	0.0696	0	0	0.083	0	0	0	0	0	0	0	0	0	0	0	0	0.0843	0	0	0	0	0	0	0	0	0	0.0876	0	0	0	0	0	0	0	0	0.2036
AC011726.1	0	0	0	0	0	0	0	0	0	0	0	0	0	0	0	0	0	0	0	0	0	0	0	0	0	0	0	0	0	0	0	0	0	0	0	0	0	0	0	0	0	0	0	0	0	0	0	0	0
AP001972.3	0.0177	0.0124	0.0066	0	0.009	0	0.0299	0	0.0376	0	0.0084	0.0471	0.0275	0.0073	0.0229	0	0.0088	0	0	0.0143	0.066	0.0141	0.0061	0.0137	0.0556	0.0153	0.0079	0.013	0	0.0178	0.0197	0.0181	0	0.0255	0.0094	0.0083	0.009	0.0064	0.0274	0.0277	0.0334	0.0077	0.0077	0.0449	0.009	0.0136	0.0267	0.025	0.0108
Z68323.1	0	0	0	0	0	0	0.0101	0	0	0	0	0	0	0	0	0	0	0.0125	0	0	0.0083	0	0	0.0069	0	0	0	0.0066	0.0083	0	0	0	0	0	0	0	0	0	0	0	0	0	0	0	0	0	0	0	0
AL158071.2	0.117	0.1054	0.138	0.1781	0.0856	0.1004	0.2451	0.2786	0.2844	0.1189	0.1749	0.5171	0.1563	0.5698	0.0217	0.1682	0.1991	0.0936	0.1902	0.2296	0.0936	0.0535	0.2423	0.1294	0	0.2752	0.1641	0.0492	0.1865	0.1515	0.2417	0.2225	0.107	0.0966	0.2494	0.4069	0.2202	0.1328	0.1553	0.1225	0.3161	0.1015	0.0871	0.1273	0.034	0.2185	0.0841	0.0944	0.4881
AC025754.2	2.7245	0.8749	1.5333	1.1084	0.697	0.6815	1.152	1.0641	1.207	2.242	1.2956	1.6948	0.7075	1.3209	1.4714	0.9518	1.4645	1.1121	1.1066	0.8254	1.1653	1.4522	1.4099	1.2301	0.8573	1.5734	0.8101	0.6677	0.7386	0.4572	0.7575	1.1619	0.4842	0.328	0.9677	0.9563	1.265	1.3117	0.7907	0.7126	0.7511	1.6731	0.8868	1.056	1.3833	0.96	0.685	0.5342	1.5188
AC118345.1	0	0	0	0	0	0	0	0	0	0	0	0	0	0	0	0	0	0	0	0	0	0	0	0	0	0	0	0	0	0	0	0	0	0	0	0	0	0	0	0	0	0	0	0	0	0	0	0	0
WWOX-AS1	0	0	0	0	0	0	0	0	0	0.0248	0	0	0	0.0261	0	0	0	0	0	0	0	0	0	0	0	0	0	0	0	0	0	0	0	0	0	0	0	0.0226	0	0	0	0	0.0272	0	0	0	0	0	0
EIF2AK3-DT	0.5152	0.7862	0.3866	0.4574	0.1875	0.1669	0.9683	0.9064	0.4261	0.4161	0.4792	0.9036	0.3568	0.6852	0.4156	0.9888	0.4204	0.4647	0.7813	0.3885	0.2351	0.3113	0.474	0.3545	0.2306	0.7836	0.1941	0.2273	0.3086	0.2075	0.8023	0.4805	0.4151	0.43	0.8785	0.911	0.4524	0.554	0.5494	0.599	0.3788	0.3971	0.1093	0.5713	0.2209	0.4137	0.1382	0.1724	0.181
AP000942.5	0	0.2213	0.0593	0	0	0	0.089	0	0.1679	0	0	0	0	0	0	0.1324	0.0784	0	0	0	0	0	0	0	0	0.0684	0	0.0581	0	0	0	0	0	0	0.2524	0.0739	0	0	0	0	0	0	0.0685	0	0	0	0	0.1486	0.096
AL161772.1	0.0111	0	0.0334	0.0197	0.0114	0	0.0125	0	0.0118	0	0	0	0.0115	0.0092	0	0.0093	0.011	0	0.0181	0	0	0.0355	0.0077	0	0	0.0096	0.0397	0.0082	0	0	0	0	0.0474	0.0321	0.0592	0	0	0.0401	0.0344	0	0.0105	0	0.0096	0	0.0113	0	0	0.0314	0.0135
LINC02644	0	0	0	0	0	0	0	0	0	0	0	0	0	0	0	0	0	0	0	0	0	0	0	0	0	0	0	0	0	0	0	0	0	0	0	0	0	0	0	0	0	0	0	0	0	0	0	0	0
AC093675.1	4.9968	3.8511	3.1068	4.7522	3.0682	2.9385	4.3465	4.9814	5.4646	3.8911	4.0735	3.8824	6.5992	2.8477	5.6442	7.9005	3.1169	5.7944	4.8709	3.3447	2.7312	5.5931	2.5613	3.0389	4.9415	5.8128	5.0942	4.5137	1.5923	6.1809	7.1453	4.9682	7.9165	9.6927	9.8885	4.677	6.002	2.99	5.4143	3.8838	3.3735	7.0552	8.6123	4.2861	3.6969	3.0732	4.3075	2.0154	3.6465
MTUS2-AS1	0	0	0	0	0	0	0.0215	0.0199	0	0	0	0	0	0.0159	0	0.016	0	0	0	0	0	0	0.0132	0	0.0481	0.0165	0	0.0281	0.0178	0	0	0.0391	0	0	0	0	0	0	0	0	0	0	0.0332	0	0	0	0.0384	0	0
AC096586.2	0.4448	0.2337	0.3338	0.1974	0	0.2861	0.1254	0.2316	0.2365	0.1757	0.1058	0.3558	0.3465	0.9242	0.1441	0	0.4414	0.1556	0.542	0.0898	0	0.1778	0.3069	0.2582	0	0.1927	0.0992	0.0818	0.2067	0.4478	0.371	0	0.2372	0.1606	0.1185	0	0.1127	0.1606	0.0861	0.1164	0.4204	0.0964	0.0965	0.1881	0	0.0855	0	0.1047	0.1353
LINC01300	0.0573	0	0	0	0	0	0	0.0597	0	0	0	0	0	0.1905	0.0743	0	0	0	0.0931	0	0.1069	0.0916	0	0	0	0	0	0	0	0	0	0.0586	0	0.1655	0.061	0	0	0	0.0887	0.0599	0.1083	0	0	0	0	0.044	0.0576	0	0
HAGLROS	0	0	0.0985	0	0	0	0.0493	0	0	0	0	0	0	0	0	0	0	0.0612	0	0	0	0	0	0	0	0	0.039	0	0.0407	0	0	0	0	0	0.0466	0	0	0	0	0	0	0	0	0	0	0	0	0	0.1064
AL590677.1	0	0	0	0	0	0	0	0	0	0	0	0	0	0	0	0	0	0	0	0	0	0	0	0	0	0	0	0	0	0	0	0	0	0	0	0	0	0	0	0	0	0	0	0	0	0	0	0	0
AC108451.1	0	0	0	0	0	0	0	0	0	0	0	0	0	0	0	0	0	0	0	0	0	0	0	0	0	0	0	0	0	0	0	0	0	0	0	0	0	0	0.0151	0.0204	0	0	0	0	0	0	0	0	0
AL360295.1	0	0.0188	0	0	0	0	0	0	0	0	0	0	0	0	0	0	0	0	0	0	0	0	0.0186	0	0	0.0233	0	0	0	0	0	0	0	0.0388	0	0	0	0	0	0.0281	0	0	0	0	0	0	0	0.0253	0
AC099343.3	0.213	0.0896	0.0639	0.2269	0	0.0365	0.2402	0.355	0.2265	0.0673	0.1621	0.1363	0.177	0.3541	0.1105	0.2501	0.2114	0	0.1384	0.1721	0.2783	0.1363	0.0294	0.2308	0.0536	0.2584	0.076	0.2506	0.0792	0	0.3317	0.0436	0.0909	0.2462	0.0454	0.1196	0.1726	0.0923	0.1319	0.4904	0.1208	0.2216	0	0.2522	0.1298	0.0328	0.0429	0.2005	0.1555
AC021851.2	0	0	0	0	0	0	0	0	0	0	0.0159	0	0	0	0	0	0.0166	0	0	0	0	0	0	0	0	0	0	0	0.0155	0	0	0	0	0	0	0.0313	0	0.0121	0	0.0175	0	0	0	0	0.017	0	0	0	0
AC244093.3	0	0	0	0	0	0	0	0	0	0	0	0	0	0	0	0	0.2368	0	0	0	0	0	0	0	0	0	0	0	0	0	0	0.1221	0	0	0	0	0	0	0	0	0	0	0	0	0	0	0	0	0.1451
AC023906.2	0.1061	0.1487	0.239	0.3769	0	0	0.1197	0	0.2257	0.0839	0.101	0.1132	0	0	0.1376	0.178	0	0.1486	0	0	0	0	0	0	0	0	0.0947	0.078	0	0	0.1181	0.1086	0	0	0.1131	0.0994	0.1075	0.0767	0	0	0.1003	0.092	0	0.1795	0.2156	0	0	0.2997	0.1291
AL035252.5	0	0	0	0.0261	0	0	0	0	0	0	0.0279	0.0626	0	0	0	0	0	0	0	0	0	0	0	0	0	0	0	0	0	0.0296	0.0327	0	0	0	0	0	0	0.0212	0	0.0307	0	0.0255	0	0.0248	0	0	0	0	0
AP005205.2	0	0	0	0	0	0	0	0	0	0	0	0	0	0	0	0	0	0	0	0	0	0	0	0	0	0	0	0	0	0	0	0	0	0.2886	0.1064	0	0	0	0	0	0	0	0	0	0	0	0	0	0
AC110800.1	0	0	0	0	0	0	0	0	0	0	0	0	0	0	0	0	0	0	0	0	0	0	0	0	0	0	0	0	0	0	0	0	0	0	0	0	0	0	0	0	0	0	0	0	0	0	0	0	0
AC091163.2	0	0	0	0	0	0	0	0	0	0	0	0	0	0	0	0	0	0	0	0	0	0	0	0	0	0	0.049	0	0	0	0	0	0	0	0.0586	0	0	0	0	0	0	0	0	0	0	0	0	0	0
AC005730.3	0	0.0939	0.2011	0.1189	0	0.1149	0	0.5582	0	0.1059	0.1274	0.7145	0	0.4454	0	0	0.2659	0	0	0.1082	0.3751	0	0.0925	0	0	0.2321	0.1195	0	0.2491	0.2698	0.149	0	0	0	0.2856	0.1254	0.1357	0	0.1037	0.2804	0.1266	0.2323	0.1163	0	0.1361	0	0.1348	0.1261	0.163
LINC01551	0	0.0064	0	0	0	0	0	0	0	0	0	0.0049	0	0	0	0.0038	0	0	0	0	0	0.0073	0	0	0	0	0.0081	0	0.0042	0	0.0051	0	0	0	0	0	0	0.0033	0	0	0	0	0	0	0.0046	0	0	0.0043	0
AC105219.3	0	0.037	0.0396	0	0	0.0226	0	0.055	0.0562	0.0209	0.0251	0	0	0	0	0.0221	0.0262	0	0	0	0	0.0422	0.0364	0	0.0332	0	0	0.0194	0.0736	0.1064	0.0587	0.027	0	0.0381	0.0281	0	0	0	0	0.0276	0.025	0	0	0	0	0	0.0266	0	0
AC007216.3	0.0328	0.046	0	0.0582	0.1007	0.422	0.111	0.0683	0.1744	0	0.1872	0.1049	0.2385	0.1908	0.0425	0.0275	0	0.0918	0	0	0.2755	0	0.0905	0.0254	0.0826	0.0284	0.2341	0.1688	0.7317	0.0661	0.0365	0.0336	0.2099	0	0	0.0307	0	0.0474	0.0254	0.103	0.062	0.0284	0.1708	0.0555	0.1666	0	0.099	0.1544	0.0399
AC087521.3	0.1716	0.1202	0.0966	0.1904	0.0878	0	0.0484	0.2234	0.0456	0.1356	0.0408	0.2288	0.0891	0.1783	0.0556	0.1799	0.0426	0.06	0.0697	0.1733	0.1602	0	0.1184	0.0996	0.162	0.0743	0.0765	0	0.2393	0.1296	0.2386	0.0878	0.366	0.1859	0.2286	0.1606	0.0869	0.093	0.1992	0.2245	0.1217	0.1116	0.0372	0.2903	0.0436	0.099	0.2158	0	0.1566
AL359792.1	0	0	0	0	0	0	0	0	0	0	0	0	0	0	0	0	0	0	0	0	0	0	0	0	0	0	0	0	0	0	0	0	0	0	0	0	0	0	0	0	0	0	0	0	0	0	0	0	0
AC018511.2	0	0	0	0	0	0	0	0	0	0	0	0	0	0	0	0	0	0	0	0	0	0	0	0	0	0	0	0	0	0	0	0	0	0	0	0	0	0	0	0	0	0	0	0	0	0	0	0	0
AC009148.1	0.0364	0.0128	0	0.0485	0	0	0	0.0569	0.0194	0.0144	0	0.0777	0	0.0454	0	0	0.0181	0.0255	0.0888	0	0	0.0291	0.0251	0.0423	0.0229	0.0158	0.0162	0.0134	0.0169	0.0367	0	0	0.0388	0	0.0194	0.017	0.0184	0.0132	0.0282	0	0.0344	0	0	0.0154	0	0.028	0.0183	0.0343	0
AC007948.1	0	0	0	0	0	0	0	0	0	0	0	0	0	0	0	0	0	0	0	0	0	0	0	0	0	0	0	0	0	0	0	0	0	0	0	0	0	0	0	0.212	0	0	0	0	0	0	0	0	0
AC010931.2	0	0	0	0	0	0	0	0	0	0	0	0	0	0	0	0	0	0	0	0	0	0	0	0	0	0	0	0	0	0	0	0	0	0	0	0	0	0	0	0	0	0	0	0	0	0	0	0	0
AL356481.2	0	0.0651	0	0	0	0	0	0.0967	0.0988	0	0	0	0	0	0.1204	0	0	0	0	0	0	0	0	0	0	0	0	0	0.259	0	0	0	0	0	0	0	0	0	0	0	0.0878	0	0	0	0	0	0	0	0
AC007953.1	0.2822	0.1249	0.078	0.3428	0.152	0.2038	0.2512	0.0155	0.1421	0.1877	0.113	0.2376	0.5708	0.2839	0.2888	0.1619	0.2358	0.7275	0.1448	0.204	0	0.4037	0.3074	0.5403	0.4673	0.4246	0.3312	0.0983	0.1104	0.5682	0.479	0.3496	0.19	0.1502	0.0317	0.4865	0.1505	0.5256	0.3563	0.1088	0.2386	0.2833	0.3352	0.1633	0.181	0.2626	0.3137	0.1817	0.0361
AL512598.1	0	0.2517	0	0.1595	0.7353	0.3081	0.6077	0.1871	0	0.5676	0	0.3831	0	0	0	0.3012	0	0	0.8755	0	0	0	0.2479	0.139	0.4522	0.3112	0.3205	0.1321	1.3357	0.3617	0.1998	0.5516	0	0.2595	0	0.1681	0.3639	0.2595	0.4171	0.3759	0.3396	0.3115	0.3118	0.1519	0.7297	0.5524	0.542	0.1691	0.8739
AC108174.1	0	0	0	0	0	0	0	0	0	0	0	0	0	0	0.0853	0	0	0	0	0	0	0	0	0	0	0	0	0	0	0	0.0732	0	0	0	0	0.0616	0	0	0	0	0	0	0	0	0	0	0	0	0
AC008060.1	0	0	0	0	0	0	0	0	0	0	0	0	0	0	0	0	0	0	0	0	0	0	0	0	0	0	0	0	0	0	0	0	0	0	0	0	0	0.0228	0	0	0.0299	0	0	0	0	0	0	0	0
AC016816.1	0	0	0	0	0	0	0	0	0	0	0	0	0	0	0	0	0	0	0	0	0	0	0	0	0	0	0	0	0	0	0	0	0	0	0	0	0	0	0	0.0614	0	0	0	0	0	0	0	0	0
AL513548.4	0.044	0	0	0.1563	0	0.0378	0	0	0.0468	0	0.0837	0	0.0457	0	0	0	0	0	0.143	0.0356	0	0	0.1215	0.0341	0	0	0	0	0.1637	0.0886	0.1469	0	0	0	0	0	0	0.159	0.0341	0.0461	0.0416	0	0.0382	0.0745	0.0447	0	0	0	0
AP005137.1	0	0	0	0	0	0	0	0	0	0	0	0	0	0	0	0	0	0	0	0	0	0	0	0	0	0	0	0	0	0	0	0	0	0	0	0	0	0	0	0	0	0	0	0	0	0	0	0	0
AC090023.2	0	0	0	0	0	0	0	0	0	0	0	0	0	0	0	0	0	0	0	0	0	0	0	0	0	0	0	0	0	0	0	0	0	0	0	0	0	0	0	0	0	0	0	0	0	0	0	0	0
AC093010.2	0	0	0	0	0	0	0	0	0	0	0	0	0	0	0	0	0	0	0	0	0	0	0	0	0	0	0	0	0	0	0	0	0	0	0	0	0	0	0	0	0	0	0	0	0	0	0	0	0
LINC00165	0	0	0	0	0	0	0	0	0	0	0	0	0	0	0	0	0	0	0	0	0	0	0	0	0	0.0516	0	0	0	0	0	0	0	0	0	0.1671	0	0	0	0	0	0	0	0	0	0	0	0	0
LINC02320	0	0.0757	0.1621	0	0	0	0.1218	0	0	0	0	0	0	0	0	0	0	0	0	0.0873	0	0	0	0	0	0	0	0	0	0	0	0	0	0	0	0	0	0	0	0.113	0	0	0	0	0	0	0.2173	0	0
AL365184.1	0	0	0	0	0	0	0	0	0.0191	0	0	0.2107	0	0	0	0.0151	0	0	0	0	0	0	0	0	0	0	0	0	0	0	0.02	0	0	0	0	0	0	0	0	0	0	0.0156	0	0.0152	0.0182	0	0	0	0
FAF1-AS1	0	0	0	0	0	0	0	0	0	0	0	0	0	0	0	0	0	0	0	0	0	0	0.0673	0	0	0	0	0	0	0	0	0	0	0	0	0	0	0.0704	0.0755	0	0	0	0.0846	0.0825	0	0	0	0	0
ARHGAP5-AS1	0.8492	0.5392	0.7169	0.3769	0.353	0.5462	1.0772	1.2991	0.4514	1.0482	0.3786	0.6792	0.3859	0.7058	0.4472	0.7343	0.474	0.5571	0.4742	0.8575	0.6686	0.5941	0.7141	0.8627	0.2672	0.9655	0.4498	0.2536	0.3206	0.2939	0.7674	0.5161	0.5094	0.345	0.6221	0.9935	0.6721	0.7666	0.534	0.833	0.4766	1.1503	0.4607	0.561	0.3773	0.5508	0.347	0.5744	0.4841
AC008735.3	0	0.0687	0	0	0.1004	0	0	0	0	0.0775	0	0	0	0	0	0.0822	0	0	0	0	0	0	0	0	0	0	0	0	0	0	0	0	0	0	0	0.0918	0	0	0	0	0	0	0	0	0	0	0	0	0
GPC5-AS1	0	0	0	0	0	0	0	0	0	0.084	0	0	0	0	0	0	0	0	0	0	0	0	0	0	0	0	0	0	0	0	0	0	0	0	0	0	0	0	0	0	0	0	0	0	0	0	0	0	0
AC068533.3	0	0.2551	0	0.2155	0	0.4164	0.1369	0.1264	0	0.1918	0.1154	0.1295	0.5044	0.1009	0	0	0	0.3398	0.5916	0	0	0	0.1675	0.094	0.3056	0.5258	0.3248	0.2677	0.1128	0.2444	0.27	0.1242	0.2589	0	0.1293	0.1136	0.123	0.0877	0.5637	0.254	0.1147	0.3157	0.3161	0.2053	0.2465	0.1866	0	0.2285	0
RORB-AS1	0	0	0	0.1109	0	0	0.0939	0	0	0	0	0	0	0	0	0	0	0	0.0676	0	0	0	0	0.0322	0	0	0	0	0	0.0419	0	0	0	0	0	0	0	0	0	0	0	0	0	0	0	0	0	0.0392	0
LINC02345	0.0548	0.0128	0.0137	0.0972	0	0	0.0412	0.019	0.0388	0.0144	0	0.0389	0	0.0758	0	0	0	0.0255	0	0.0147	0	0	0.0126	0.0565	0	0.0316	0.0163	0.0403	0.0509	0.0368	0	0	0	0.0791	0.0778	0.0171	0.037	0.0527	0.0283	0.0191	0.0518	0	0.0158	0.0154	0	0	0.0184	0	0.0666
AC017074.1	0.5245	1.7762	0.4592	1.4743	0.4473	0.8247	0.7886	1.4568	0.4647	0.8287	0.4157	0.6526	1.7252	0.2906	0.5665	0.7329	1.041	0.2447	0.5681	1.2712	0.0816	1.5376	0.7238	0.6766	0.3301	0.833	0.6238	0.5785	0.5687	0.7921	0.5833	0.7158	0.9322	0.6314	1.3041	0.6546	0.5313	0.8838	0.7442	0.4573	1.0741	0.9094	0.6829	0.7393	0.7101	0.2016	0.2637	0.4113	0.1063
AC004047.1	0	0	0	0	0	0	0	0	0	0	0	0	0	0	0	0	0	0	0	0	0	0	0	0	0	0	0	0	0	0	0	0	0	0	0	0	0	0	0	0	0	0	0	0	0	0	0	0	0
AL117334.1	0	0	0.0197	0	0	0.0226	0.0593	0	0	0.0208	0.025	0.028	0	0.0219	0.0341	0	0	0.0368	0.0427	0	0	0	0.0363	0	0	0.0228	0.0235	0	0	0.0265	0.0292	0.0269	0	0	0	0.0246	0.0266	0.076	0.0204	0	0	0	0	0	0	0.0202	0.0529	0.0247	0
AL035603.1	0	0	0	0	0.0263	0	0	0	0	0	0	0	0	0.0214	0	0	0	0	0	0	0	0.0411	0	0	0	0	0	0	0	0	0	0	0.0549	0	0.0274	0	0	0.0186	0	0	0	0.0446	0.0223	0	0.0261	0	0	0	0
AL121612.2	0	0.015	0.008	0	0	0	0	0	0	0	0	0	0	0	0	0	0	0	0	0	0	0	0.0074	0	0	0	0.0095	0	0	0	0	0	0	0	0	0	0	0	0	0	0	0	0.0093	0	0	0	0	0	0
AC009237.14	1.8767	1.4658	1.5237	1.9935	1.3224	0.7388	1.457	2.7878	1.0468	1.8715	0.8193	2.6576	1.3422	1.2018	1.5154	1.4446	1.496	1.5931	2.1993	1.367	1.0336	1.5251	1.4436	1.5479	1.6263	2.1055	1.1252	1.1763	1.5155	1.0222	1.8819	1.1336	1.1811	0.9777	1.9342	1.9006	1.2155	1.7997	1.4287	1.0945	2.4426	1.227	0.6409	1.6391	0.9997	1.0407	0.6807	0.7817	1.0103
AC113331.1	0	0	0	0	0	0	0	0	0	0	0	0	0	0	0	0	0	0	0	0	0	0	0	0	0	0	0	0	0	0	0	0	0	0	0	0	0	0	0	0	0	0	0	0	0	0	0	0	0
AC009063.3	0.053	0.0557	0.0497	0.0118	0	0	0.0149	0.0414	0	0.0105	0.0126	0.0141	0.0138	0.0771	0	0.0222	0.0395	0.0185	0.0215	0.0214	0	0.0212	0.0274	0.0205	0.0167	0.0115	0.0591	0	0.0123	0.04	0	0.0136	0	0.0574	0.0847	0	0.0269	0.067	0.0513	0.0555	0.0125	0	0.023	0.0224	0	0.0917	0.0533	0.0125	0.0484
AC006974.2	0	0.028	0	0.1774	0	0	0	0.0416	0	0	0.038	0	0.083	0.0332	0	0	0	0.0559	0	0	0	0	0	0	0	0	0	0	0	0	0.0889	0	0	0	0	0.0374	0	0	0	0.0418	0	0	0	0	0	0	0	0	0
AL353612.2	0	0	0	0	0	0	0	0	0	0	0	0	0	0	0	0	0	0	0	0	0	0	0	0	0	0	0	0	0	0	0	0	0	0	0	0	0	0	0	0	0	0	0	0	0	0	0	0	0
AL080316.1	0	0.0689	0	0	0	0	0	0	0	0	0	0	0	0	0	0.0824	0	0	0.1597	0	0	0	0.0678	0	0	0	0	0	0	0	0	0	0	0	0	0	0	0	0	0	0	0	0	0	0	0	0.0988	0	0
AL391987.3	0	0	0	0	0	0	0	0	0	0	0	0	0	0	0	0	0	0	0	0	0	0	0	0	0	0	0	0	0	0	0	0	0	0	0	0	0	0	0	0	0	0	0	0	0	0	0	0	0
LINC02562	0.0475	0	0.0356	0	0	0	0	0	0	0	0.0903	0.1013	0.0493	0	0.2461	0.0398	0	0	0	0	0	0.1518	0.0983	0	0.0598	0	0	0	0.1765	0.0478	0	0.0486	0.3037	0	0	0.311	0	0	0	0.2484	0	0	0	0	0	0	0.0477	0	0
AC015712.5	0	0	0	0	0	0	0	0	0	0	0	0	0	0	0	0	0	0	0	0	0	0	0	0	0	0	0	0	0	0	0	0	0	0	0	0	0	0	0	0	0	0	0	0	0	0	0	0	0
AC005515.1	0	0	0	0	0	0	0	0	0	0	0	0	0	0	0	0	0	0	0	0	0	0	0	0	0	0	0	0	0	0	0	0	0	0	0	0	0	0	0	0	0	0	0	0	0	0	0	0	0
TMEM139-AS1	0	0	0.0182	0.0216	0	0	0.0274	0.0253	0	0	0	0.0518	0	0	0	0	0	0	0.0395	0	0	0	0	0.0188	0	0	0.0434	0.0179	0	0	0	0	0	0	0.0259	0.0227	0	0	0.0376	0	0	0	0	0.0206	0.0247	0.0187	0	0	0
AC110491.1	0	0	0	0.0217	0	0	0	0.0254	0	0	0.0232	0	0	0	0.0316	0	0	0	0	0	0	0	0	0.0189	0	0.0211	0	0	0.1587	0.0246	0	0	0	0	0	0.0228	0	0.0352	0	0	0	0	0	0	0.0248	0	0	0.023	0
AP003501.1	0	0	0	0	0	0	0	0	0	0	0	0	0	0	0	0	0	0	0	0	0	0	0	0	0	0	0	0	0	0	0	0	0	0	0	0	0	0	0	0	0	0	0	0	0	0	0	0	0
SKAP1-AS1	0	0	0	0	0	0	0.2415	0	0	0	0	0	0	0.178	0	0	0.0708	0	0	0	0	0.1141	0.0985	0	0	0.0618	0.3184	0	0.199	0	0	0	0	0.1031	0.0761	0	0	0.0516	0	0	0	0	0	0.1207	0	0	0.0718	0	0.1736
AC026310.1	0	0	0	0	0	0	0	0	0	0	0	0	0	0.112	0	0.0565	0	0	0	0	0	0	0.0465	0	0	0	0.0601	0	0	0	0	0	0	0	0	0.0631	0	0	0	0.0705	0	0	0	0.057	0	0	0.0677	0	0
AC004257.1	0	0	0	0	0.1812	0	0	0	0	0	0	0	0	0	0	0	0	0	0	0	0	0	0	0	0.6685	0	0	0	0	0	0	0.1812	0	0.2557	0	0	0	0	0	0	0	0	0	0	0	0	0	0	0
LINC00462	0	0	0	0	0	0	0	0	0	0	0	0	0	0	0	0	0	0	0	0	0	0.0815	0	0	0	0	0.0455	0	0	0	0	0.0522	0	0	0	0	0	0.0368	0	0	0.0964	0	0	0	0	0	0	0	0
CAPN10-DT	0.1103	0.0687	0.046	0.1959	0.0251	0	0.0415	0.3192	0.1043	0.0969	0.035	0.2092	0.0764	0.2038	0.0636	0.0925	0.1582	0.0686	0.2191	0.0099	0.0229	0	0.0677	0.1708	0.1389	0.1593	0.0656	0.0631	0.2165	0	0.2591	0.0251	0.1046	0.0531	0.1437	0.0459	0.0124	0.1594	0.1518	0.2181	0.2318	0.1063	0.1915	0.1037	0.0498	0.0377	0.1726	0.1269	0.0298
AC009268.3	0	0	0.0435	0.0515	0	0	0	0	0	0	0	0	0	0.0482	0	0	0	0	0	0	0	0	0	0	0	0	0	0	0	0.1169	0	0	0	0	0	0	0	0	0	0	0	0	0	0	0	0	0	0	0
AP002793.1	0	0.0696	0	0	0	0.0426	0	0	0	0	0	0	0	0	0	0	0	0	0	0	0	0	0	0	0	0	0	0	0	0	0	0	0	0	0	0	0	0	0	0	0.0938	0	0	0	0	0	0	0	0
C9orf62	0	0	0	0	0	0	0	0	0	0	0	0	0	0	0	0	0	0	0	0	0	0	0	0	0	0	0	0	0	0	0	0	0	0	0	0	0	0	0	0	0	0	0	0	0	0	0	0	0
AC018445.1	0	0	0	0	0	0	0	0	0	0	0	0.0921	0	0	0	0	0	0	0	0	0.0806	0	0	0	0	0	0.077	0	0	0.2608	0	0	0	0	0	0	0	0	0	0	0	0	0	0	0	0	0	0	0
AL360014.1	0	0.0495	0	0.0418	0	0	0	0.0245	0.1501	0.0186	0	0.1004	0.0244	0.0196	0.0305	0.0395	0	0.0329	0.0382	0.019	0	0.0376	0	0	0.0296	0	0	0.0173	0	0.0474	0	0	0	0.102	0.1755	0.022	0.0715	0	0	0.0492	0.0667	0	0.0613	0	0	0	0.142	0	0.0572
AL138999.1	0	0	0.0735	0.1738	0.1002	0	0	0	0.2081	0	0.2793	0.2088	0.305	0.4881	0	0	0	0.274	0.159	0	0.0913	0	0.1351	0.1515	0	0.3392	0.0873	0.072	0	0.2957	0.1089	0.4007	0.6263	0	0.1043	0	0.0992	0.1414	0.1515	0	0.0925	0.0849	0.2549	0.0828	0.0994	0.1505	0.0984	0.0921	0.5953
STAM-AS1	0	0.0265	0.0142	0.0671	0	0.0486	0.0213	0.1968	0	0	0	0.0605	0	0.1099	0.0245	0.0317	0.0563	0	0.0921	0	0	0.0302	0	0.0439	0	0	0	0	0.0527	0.0381	0.021	0.0387	0	0.0273	0.0403	0.0354	0.0191	0	0.0146	0	0.0179	0.0164	0	0.016	0.0192	0.0145	0	0	0
AL355377.3	0.0736	0.0516	0.0184	0.0436	0.0251	0.0631	0.166	0.0767	0.0261	0.0969	0.0233	0.2093	0.0255	0.2243	0	0.0823	0	0.206	0.0797	0.0793	0.0458	0	0.0677	0.1139	0.0618	0.17	0.0875	0.0721	0.1596	0.0247	0.2728	0.1255	0.157	0.0709	0.0523	0.0689	0	0.0886	0	0.1027	0.2319	0.0851	0.0852	0.0415	0.0249	0.0754	0.0493	0.0231	0
AL512622.1	0	0	0	0	0	0	0	0	0	0	0	0	0	0	0	0	0	0	0	0	0	0	0	0	0	0	0	0	0	0	0	0	0	0	0	0	0.0623	0	0	0	0	0	0	0	0	0	0	0	0
GACAT2	0	0	0	0.1064	0	0	0	0	0	0	0	0.0639	0	0	0	0.1005	0.119	0.1678	0	0.0484	0	0	0.0827	0	0	0.1039	0.107	0	0.1114	0.0604	0	0	0	0.0866	0.0639	0	0.1215	0.1299	0.0464	0	0	0	0.052	0	0	0.0461	0	0	0.2188
AC010307.4	0	0	0	0	0	0.1011	0	0	0	0	0	0	0	0	0	0	0	0	0	0	0	0	0	0	0	0	0	0	0	0	0	0	0	0	0	0	0	0	0	0	0	0	0	0	0	0	0	0	0
AC022079.2	0.0866	0.2428	0.13	0.1538	0.1773	0.0743	0.4885	0.4512	0.0921	0.0684	0.2472	0.462	0.18	0.288	0	0.0726	0.172	0.1213	0.4223	0.07	0	0	0.0598	0.1341	0	0.0751	0.3092	0.0637	0.0805	0.2617	0.3855	0.1774	0.1848	0.1252	0.0923	0.5677	0	0	0.2682	0.1813	0.1638	0.3756	0.0752	0.0733	0.088	0.1332	0.2614	0.1631	0
AP000688.1	0	0.0266	0.0569	0.0337	0.0388	0.0651	0.0428	0.1185	0.121	0.03	0.0721	0.1213	0.197	0.1576	0.0983	0.0954	0.2635	0.0531	0	0.2145	0	0	0.0262	0.1761	0.1432	0.1314	0.0677	0.0558	0.0353	0.0382	0.2109	0.0776	0	0.0548	0.1212	0.1065	0	0.0548	0.2642	0.1984	0.0358	0.0986	0	0.0321	0.0385	0	0.1526	0.0357	0.0461
AC096577.1	0	0.0879	0.113	0	0	0	0	0	0.1334	0.2776	0	0	0.1564	0.0209	0.0325	1.0311	0	0.3512	0	0.0203	0.1405	0	0.2771	0	0.1579	0.0652	0	0	0.3266	0.3538	0.3908	0.411	0.1071	0	0.2407	0.2819	0.0254	0	0	0.0263	0	0.9356	6.5787	0.4245	0.2549	0	0.4543	0.2362	0.0916
TTTY21	0	0	0	0	0	0	0	0	0	0	0	0	0	0	0	0	0	0	0	0	0	0	0	0	0	0	0	0	0	0	0	0	0	0	0	0	0	0	0	0	0	0	0	0	0	0	0	0	0
LINC02127	0.0256	0.0539	0.0192	0.296	0	0.022	0.0289	0.0267	0.1091	0.0405	0	0.1094	0.1599	0.0213	0.0997	0.129	0.0764	0.1077	0.125	0.0207	0	0.041	0.0885	0.1588	0.0323	0.2	0.0458	0	0.0238	0.1549	0.1712	0.0525	0.1094	0.037	0.1093	0.072	0.026	0.1667	0.0397	0.1073	0.3636	0.2224	0.1336	0.0434	0.1302	0.2169	0.0774	0.0724	0.0312
HECW1-IT1	0	0	0	0	0	0	0	0.0278	0	0	0	0	0	0	0	0	0	0	0	0	0	0	0	0	0	0.0231	0	0	0	0	0	0	0	0	0	0	0	0	0	0	0	0	0	0	0	0	0	0	0
AC009055.1	0	0	0	0	0	0	0	0	0	0	0	0	0	0	0	0	0	0	0	0	0	0	0	0	0	0	0	0	0	0	0	0	0	0	0	0	0	0	0	0	0	0	0	0	0	0	0	0	0
AC119800.1	0	0.1625	0.348	0.2058	0.1186	0.3977	0	0	0	0.0916	0.1103	0.3709	0.2409	0.1927	0	0.2916	0	0.1623	0.1884	0	0.2164	0	0.24	0.1795	0	0.1004	0.5171	0	0.1078	0.1167	0	0	0	0.1675	0.1235	0.217	0.3523	0.0837	0.0897	0.1213	0.1096	0.1005	0.4025	0	0	0.2674	0	0.1091	0
AL583808.1	0	0	0	0	0	0	0	0	0	0	0	0	0	0	0	0	0	0	0	0	0	0	0	0	0	0	0	0	0	0.0341	0	0	0	0	0	0	0	0	0	0	0	0	0	0	0	0	0	0	0
AC107918.5	0	0	0	0	0	0.0952	0	0	0	0	0	0	0	0	0	0	0	0	0	0	0	0	0	0	0	0	0	0	0	0	0	0	0	0	0	0	0	0	0	0	0	0	0	0	0	0	0	0	0
AC008415.1	0	0	0	0	0	0	0.0753	0	0	0	0	0	0	0	0	0	0	0	0	0	0	0	0	0	0	0	0	0	0	0	0	0	0	0	0	0	0	0	0	0	0	0	0	0	0	0	0	0	0
MAP4K3-DT	1.5829	1.6841	1.4593	1.8332	1.2538	1.2175	1.9603	2.6209	1.3894	1.8804	1.2466	1.937	1.9877	1.5484	1.2099	1.8457	1.8295	1.8072	1.7566	1.6339	1.1215	1.9715	1.9859	1.5203	1.5371	1.661	1.9186	0.9808	1.9159	1.4645	1.341	1.3176	1.4765	2.2248	2.0142	1.9804	1.8991	1.8398	1.6074	1.994	2.0108	1.8546	1.4955	1.3354	1.3349	1.6834	1.3534	1.5263	2.0625
LINC02431	0	0.0187	0.01	0	0	0	0	0	0	0	0	0	0	0	0	0	0	0	0	0	0	0	0	0	0	0	0	0	0	0	0	0	0	0	0	0	0	0	0	0	0	0	0	0	0	0	0	0	0
AL161669.4	0.3772	0.3084	0	0.5581	0	0	0.3545	0.3274	0.3342	0.3974	0.1196	0.1341	1.1102	0.2613	0.4075	0.0527	0.1872	0.088	0.2043	0.3555	0.2347	0.4021	0.2169	0.3407	0	0.2179	0.2243	0.2774	0.7597	0.1266	0.2098	0.9009	0.2682	0.6357	0.335	0.1765	0.1911	0.1362	0.7299	0.2631	0.4754	0.1635	0.382	0.4785	0.5746	0.2417	0.1265	0.4142	0.3823
AL160006.1	0.2094	0.3423	0.3841	0.5162	0.2262	0.1796	0.8657	0.4846	0.2845	0.7903	0.2213	1.1536	0.3383	0.8604	0.7539	0.5267	0.2309	0.3907	0.6047	0.9773	0.1085	0.4464	0.2087	0.4502	1.0248	0.7759	0.3424	0.2737	0.346	0.2459	0.9961	0.2143	0.3473	0.3865	0.7809	0.3702	0.2357	0.5292	0.3151	0.5598	1.0664	0.7059	0.313	0.4033	0.0827	0.3756	0.1287	0.2956	0.4103
AC090125.2	0	0	0	0	0	0	0	0	0	0	0	0	0	0.0457	0	0	0	0	0	0	0	0	0	0	0	0	0	0	0	0	0	0	0	0	0	0	0	0	0	0	0	0	0	0	0	0	0	0	0
CACNA1C-IT2	0	0	0	0	0	0	0.0939	0	0	0	0	0	0	0	0	0	0	0	0	0	0	0	0	0	0	0	0	0	0	0	0	0	0	0	0	0	0	0	0	0	0	0	0	0	0	0	0	0	0
AC107952.2	1.0091	0.6363	1.2872	0.2687	0.5163	0.3462	0.9102	2.2071	0.6437	1.1957	0.5758	2.0446	0.5241	1.5934	0	1.3537	0.6008	0.5649	0.1639	0.4076	1.5066	0.4841	0.9052	0.6248	1.397	1.049	1.4402	0.5935	1.5006	0.7112	1.1223	0.8262	0.8608	1.4576	1.1828	0.5667	0.2044	0.8016	0.2343	1.4781	0.4769	0.6999	0.4379	1.536	0.5123	0.3879	0.4059	0.6647	1.1046
ZBTB20-AS2	0	0	0.0989	0	0	0	0	0	0	0	0	0	0	0	0	0	0	0	0	0	0	0	0	0	0	0	0	0	0	0	0	0	0	0	0	0	0	0	0	0	0	0	0	0	0	0	0	0	0
AC108516.1	0	0	0	0	0	0	0	0	0	0	0	0	0	0	0	0.16	0	0	0	0	0	0	0	0.1477	0	0	0	0	0	0	0	0	0	0	0	0	0	0	0	0	0	0.1654	0	0	0	0	0	0	0
AL049552.1	0.425	0.4168	0.2551	0.1509	0.174	0.1458	0.0958	0.0885	0.2711	0.0671	0.2425	0.5438	0.4414	0.8477	0.2203	0.0713	0.0843	0	0.2762	0.1373	0.2379	0.1359	0.1173	0.3947	0.107	0.2945	0.6824	0.3125	0.237	0.3423	0.4726	0	0.3625	0	0.5434	0.3978	0	0.1841	0.0658	0.1779	0	0.1474	0.5902	0.2875	0.0863	0.0653	0.5983	0.16	0.2067
Z99916.3	0	0	0.0341	0.0403	0	0	0	0	0	0	0	0	0	0	0	0	0	0	0	0	0	0	0	0	0	0	0	0	0	0	0	0	0	0	0	0	0	0	0	0	0	0	0	0	0	0	0	0	0
LINC01608	0	0	0	0	0	0.0097	0.0042	0	0.004	0	0	0	0.0039	0	0	0	0	0	0	0	0	0	0.0052	0	0	0.0033	0.0134	0	0.0105	0.0227	0.0042	0	0	0.0109	0	0.0035	0	0	0	0.0039	0	0	0	0	0	0	0	0	0.0137
AC012409.4	0	0	0	0.1748	0	0	0.2221	0	0	0	0	0	0.4092	0	0	0	0	0	0	0.1591	0.3676	0	0	0	0.2479	0	0.1757	0	0	0	0	0	0	0	0.6296	0	0	0.1422	0	0	0	0.1708	0	0	0	0	0	0	0
LINC00404	0	0	0.086	0	0	0.0983	0	0	0	0	0	0	0	0	0	0	0	0	0	0	0	0	0	0	0	0	0	0	0	0	0	0	0	0	0	0	0.1161	0	0	0	0	0	0	0	0	0	0	0	0
ZMYM4-AS1	0	0.0749	0	0.0948	0	0	0	0.2226	0.1136	0	0	0	0	0	0	0	0	0.1495	0	0	0	0	0	0	0	0	0.2859	0	0	0.1076	0	0	0	0	0.1138	0	0	0	0	0	0	0	0	0	0	0	0	0	0
AP000525.1	0.2827	0	0.053	0	0.0723	0.0606	0	0	0	0.0558	0	0.3014	0.0734	0.0587	0.2748	0	0	0	0	0	0	0.339	0	0	0.1779	0.2449	0	0	0	0	0	0.1446	0	0	0	0	0	0.1021	0	0	0.1336	0.1225	0.0613	0.1793	0	0	0	0.1995	0
AC027514.2	0	0.0539	0	0	0.1576	0	0	0	0	0.0608	0	0	0.1599	0.128	0	0	0	0	0.1251	0	0	0.1231	0.0531	0.0596	0	0.2668	0.0687	0.0566	0	0.155	0.0856	0	0.1642	0	0	0	0	0.0556	0.0596	0	0.1455	0	0.2005	0.0651	0.0782	0	0.0774	0	0
AP003471.1	0.1972	0.2764	0.111	0.4596	0.2019	0.0211	0.0556	0.1027	0.3146	0.2143	0.211	0.1841	0.3073	0.2049	0.1278	0.124	0.1468	0.3451	0.1202	0.2589	0.046	0.1971	0.3913	0.1527	0.4034	0.1495	0.4619	0.1632	0.2979	0.3227	0.6307	0.2776	0.5784	0.1425	0.3153	0.1846	0.0749	0.2671	0.2862	0.3612	0.1631	0.4489	0.3638	0.3128	0.2504	0.1516	0.3224	0.0464	0.09
AC010285.3	0.0974	0.0341	0	0.0864	0.0249	0.0209	0.0274	0.1014	0.0259	0.0192	0	0.0779	0.3539	0.2023	0	0.0612	0.0483	0.1022	0.0395	0.0393	0.0227	0.0778	0.0336	0.0942	0.0306	0.0632	0.0217	0.0716	0.0452	0.1225	0.1353	0.0747	0	0	0.0778	0.0456	0.0986	0.0703	0.113	0.0764	0.046	0.0422	0.0845	0.0823	0.0247	0	0.0734	0.0458	0
AC108199.1	0	0	0	0	0	0	0	0	0	0	0	0	0.2006	0	0	0	0	0	0.1568	0	0	0	0.1332	0	0	0	0.0861	0	0.0897	0	0.1074	0.0988	0.2059	0	0.1029	0	0	0.0697	0	0	0.0912	0	0	0.0816	0	0	0	0	0
HTR3E-AS1	0	0	0	0.0845	0	0	0	0	0	0	0	0	0	0	0	0	0	0	0	0	0	0	0	0	0	0	0	0	0	0	0	0	0	0	0	0	0	0	0	0.0996	0	0	0	0	0	0	0	0	0
AC005498.3	0.4089	0.2069	0.0511	0.121	0.093	0.0584	0.3073	0.2839	0.0966	0.1974	0.0432	0.5329	0.1888	0.3209	0	0.1524	0.2029	0.1589	0.1107	0.0734	0.0848	0.109	0.1567	0.1582	0.0858	0.3935	0.0203	0.0501	0.2111	0	0.2526	0.0465	0.3391	0.2297	0.0726	0.4252	0.1381	0.1968	0.1231	0.309	0.3864	0.1969	0.0394	0.0768	0.0692	0.0873	0.0228	0.1069	0.1658
AL360169.2	0	0	0	0.0776	0	0	0	0	0	0	0	0	0	0	0	0	0	0	0	0	0	0	0	0	0	0	0	0	0	0	0	0	0	0	0	0	0	0	0	0	0	0	0	0	0	0.0672	0	0	0
AL672277.1	0	0	0	0	0	0	0	0	0	0	0	0	0	0	0	0	0	0	0	0	0	0	0	0	0	0	0	0	0	0	0	0	0	0	0	0	0	0	0	0	0	0	0	0	0	0	0	0	0
AC022126.1	0.1902	0.1454	0.0908	0.1381	0.1593	0.0297	0.1365	0.1621	0.2942	0.1093	0.0987	0.166	0.1257	0.1006	0.0897	0.1305	0.0686	0.0242	0.1686	0.2095	0.113	0	0.167	0.1205	0.2829	0.1348	0.0771	0.0763	0.2893	0.1219	0.2692	0.0885	0.2213	0.3747	0.1474	0.1295	0.2102	0.1374	0.1338	0.3799	0.1961	0.1499	0.1201	0.2194	0	0.0798	0.1739	0.0163	0.021
AC019118.1	0	0.079	0	0	0	0.0967	0	0	0	0.2672	0.1072	0.1202	0	0	0	0	0	0	0	0	0.1052	0.1803	0	0.0873	0.1419	0	0	0	0	0	0.1254	0	0	0.1628	0	0	0.1142	0.0814	0	0.2359	0	0	0	0	0	0	0.1134	0.2122	0
AL451105.1	0	0	0	0	0	0	0	0	0	0	0	0	0	0	0	0	0	0	0	0	0	0	0	0	0	0	0	0	0	0	0	0	0	0	0	0	0	0	0	0	0	0	0	0	0	0	0	0	0
LINC00269	0	0.0144	0	0	0	0	0	0	0	0	0	0	0	0	0	0	0	0	0	0	0	0	0	0	0	0	0	0	0	0.0207	0	0	0	0	0	0	0	0.0148	0	0	0	0	0	0	0	0	0	0	0
LINC02504	0	0	0	0	0	0	0	0	0	0	0	0	0	0	0	0	0	0	0	0	0	0	0	0	0	0	0	0	0	0	0	0	0	0	0	0	0	0	0	0	0	0	0	0	0	0	0	0	0
AC022306.3	0.2675	0.3748	0.2676	0.3166	0	0	0.1005	0.3715	0.0948	0.2113	0	0.3804	0	0.2223	0.3467	0.1495	0.2655	0	0.4346	0.072	0.3328	0	0.2461	0.3451	0	0.1545	0.3182	0.0656	0.2486	0	0.4958	0	0.1902	0.1288	0.095	0.4173	0	0.5151	0.138	0.5598	0.0843	0.1546	0.0774	0.0754	0.1811	0.3427	0.269	0.1678	0.2169
AC245008.1	0.2061	0	0	0	0	0	0	0	0	0	0	0	0	0	0	0	0	0	0	0	0	0	0	0	0	0	0	0	0	0	0	0	0	0	0	0	0	0	0	0	0	0	0	0	0	0	0	0	0
AC026341.2	0	0	0	0	0	0	0	0	0	0	0	0	0.0189	0	0	0	0	0	0	0	0	0	0	0	0	0	0	0	0	0	0	0	0	0	0	0	0	0	0	0	0	0	0	0	0	0	0	0	0
AC005740.4	0.1537	0.1795	0.0769	0.0455	0.0524	0	0	0.1601	0.0545	0.0405	0.0487	0.1639	0.1065	0.0852	0.0664	0.1719	0.2034	0.0717	0.2498	0.0828	0	0	0.1414	0.1983	0	0.2663	0	0	0.0476	0	0.228	0.0524	0.1093	0	0.4368	0.0959	0	0.185	0	0.1608	0.1453	0.0444	0.089	0.0433	0	0.1182	0	0.3376	0.2493
AC006213.2	0.1565	0.094	0.0671	0.0595	0.0229	0	0.2017	0.0932	0.0476	0.0353	0.0213	0.0238	0.2091	0.0372	0.087	0.0187	0.111	0.1878	0.0363	0.1265	0	0.1073	0.0463	0.1039	0	0.1162	0.0399	0.0164	0.0416	0	0.0497	0	0.0477	0.0323	0.1191	0.0837	0.0453	0.1292	0.0865	0.1872	0.0211	0.0775	0.0388	0.0378	0.0454	0.1891	0	0	0
AC005523.1	0.9386	0.6576	0.2641	0.3124	0.4803	0.7043	0.3969	0.3666	0.3742	0	0.2232	0.6256	0.2437	0.195	0.6083	0.3935	0.9314	0.3284	0	0.4739	0.219	0.3752	0.3238	0.2724	0.443	0.3049	0.5233	0.0863	0.5452	0.2362	0.5219	0.8406	0	0.1695	0.375	0.4393	0.2377	0.7626	0.0908	0.491	0.2218	0.712	0.4073	0.0992	0.4765	0.7216	0.472	0.4416	0.1427
AC108066.1	0	0	0	0	0	0	0	0	0	0	0	0	0.0855	0	0	0	0	0	0	0	0	0	0	0	0	0	0	0	0	0	0	0	0	0	0	0	0	0	0	0	0	0	0	0	0	0	0	0	0
FAM83A-AS1	1.7071	1.6718	32.2724	4.4425	0.8934	10.9969	0.4156	0.101	4.5789	1.3793	35.7743	11.0265	0.806	5.5462	4.0986	1.3988	0.9048	4.9412	17.8068	3.0246	2.3534	0.2792	1.7937	2.6877	0.3907	0.168	9.7598	7.3597	1.5325	5.3516	3.9483	6.6713	1.9445	6.473	3.5141	1.2892	10.9066	2.0034	0.3603	3.1054	3.2453	2.9264	5.287	3.806	3.9004	1.0141	9.8134	8.909	49.4774
AL035427.1	0.1267	0	0.1902	0	0	0	0	0	0	0	0.1205	0.2703	0	0	0	0	0	0	0	0	0	0	0	0	0	0	0	0	0	0	0.2819	0	0	0	0	0	0	0.0915	0	0	0	0	0.11	0	0.1287	0	0	0	0
AL442071.1	0	0.0616	0	0.078	0	0	0	0	0	0	0	0	0	0	0	0	0	0	0	0.071	0	0	0	0	0	0.0761	0	0	0	0	0	0	0	0	0	0.0823	0	0	0	0	0	0	0.0763	0	0	0	0	0	0.1069
LINC01169	0.1766	0.6187	0.5743	0.4703	0.1807	0.0505	0.3983	0.7358	0.2504	0.1395	0.28	0.8162	0.1223	0.8807	0.1526	0.1974	0.9348	0.5768	0.2869	0.3329	0.879	0	0.5687	0.319	0.2223	0.51	0.1575	0.5194	0.6019	0.1185	0.3929	0.5423	0.7533	0.5953	0.1882	0.2755	0.7753	0.7653	0.2278	0.4928	0.1113	0.051	0.3066	0.3485	0.3587	0.3168	0.0592	0.2216	0.5012
AL138740.1	0	0	0	0	0	0	0	0	0	0	0	0	0	0	0	0	0	0	0	0	0	0	0	0	0	0	0	0	0	0	0	0.0415	0	0	0	0	0	0.0293	0	0	0	0	0	0	0	0	0	0	0
LINC01088	0.0092	0.0032	0.0104	0.0205	0.0142	0.0158	0.0312	0.0288	0	0	0	0.0246	0.0048	0.0038	0.0179	0	0.0092	0.0065	0.015	0.0149	0	0	0.0127	0	0	0.016	0	0	0.0043	0.0046	0.0051	0	0	0.0067	0	0.0043	0.0047	0.0067	0.0036	0.0193	0.0218	0.004	0.004	0.0078	0	0.0035	0	0	0.0056
GRM7-AS3	0	0	0	0	0	0.0228	0	0	0	0	0	0	0	0	0	0	0	0	0	0	0	0	0	0	0	0	0	0	0	0.0134	0	0	0	0	0	0	0	0	0	0	0	0	0.0116	0	0	0	0.0134	0	0
AC026495.1	0	0.1089	0	0.1104	0	0	0	0	0.0661	0.0983	0.0296	0.0995	0.0323	0.0258	0.0403	0	0.0309	0	0	0	0	0	0	0.0241	0	0.0539	0	0.0457	0.0578	0	0.1038	0	0	0	0	0	0	0	0.0963	0.0325	0.0588	0.1078	0	0.0263	0	0.0239	0.0625	0.0293	0.0378
AC006441.4	0	0.035	0	0	0.0511	0.0428	0	0.1559	0	0.0788	0	0.1064	0	0.1244	0.0647	0	0	0	0.1621	0.0403	0	0.2393	0.0344	0	0.0628	0.0432	0	0	0	0.1005	0	0.0511	0	0.0721	0.0532	0	0.2022	0.1441	0	0.2088	0.0943	0	0	0.0844	0.0507	0.0384	0	0.1408	0.0607
AC026461.2	0	0.7041	4.977	0.1784	1.0284	0.5171	0.6799	0.2093	2.1369	3.8107	0.7646	2.7864	0.8351	3.5079	1.0421	1.8537	0.3989	4.7819	3.2653	0.8118	1.3129	0	6.7955	1.089	0	0.1741	1.4343	0.5911	0.1868	0.8094	1.7883	1.6457	0	2.0323	4.9258	0	6.9225	1.016	0.7778	0.2103	0	1.2197	2.0934	1.1898	3.2655	0	9.9046	0.7566	6.1113
MIF-AS1	0.7974	0.9544	0.4238	0	0.034	0.3989	0.2997	1.5573	0.3886	0.3675	0	1.4173	1.346	0	0.5168	0	0.7913	0.558	0.7017	1.6105	0.9612	0.4782	0.0229	0.0257	0.7945	0	0.326	0.2443	0.4014	0.2342	2.2172	0.238	0.5669	0	0.9559	0.7153	0.2693	0	0.4114	3.0244	0.6281	0.9794	1.2401	0.6463	0.6748	0.9451	0	0.6254	1.0507
DDR1-DT	0	0	0	0	0	0	0.0138	0	0	0	0	0.0131	0	0	0	0	0	0	0	0	0	0	0.0085	0	0	0.0106	0	0	0	0	0	0	0	0	0	0	0	0	0	0.0128	0	0	0	0	0	0	0	0	0
AC063923.2	0	0	0	0	0	0	0	0	0.0562	0	0	0	0	0	0	0	0	0	0	0	0	0	0	0	0	0	0	0	0	0	0	0	0	0	0	0	0	0	0	0	0	0	0	0	0	0	0	0	0
AC034102.3	0.3269	0.1145	0	0	0	0	0.3686	0.1703	0	0.1291	0.1555	0.3487	0	0.2717	0.2119	0	0	0.2288	0	0.2641	0	0	0.3384	0.1265	0	0	0	0	0.1519	0	0.1818	0.1673	0	0	0.1742	0	0	0.1181	0.1265	0.171	0	0	0	0	0.166	0.1257	0	0	0
AC114947.2	0	0	0	0	0	0	0	0	0	0	0	0	0	0	0	0	0	0	0	0	0	0	0	0	0	0	0	0	0	0	0	0	0	0	0	0	0	0	0	0	0	0	0	0	0	0	0	0	0
AC090578.2	0	0	0	0	0	0	0	0	0.1765	0	0	0	0	0	0	0	0	0	0	0	0	0	0	0	0	0	0.074	0	0	0	0	0	0	0	0	0	0	0	0	0.0868	0	0	0	0	0	0	0	0	0
THSD4-AS1	0	0	0	0.0095	0	0	0	0.0111	0.0113	0	0	0	0	0.0177	0	0	0	0	0	0	0	0	0.0074	0	0	0.0092	0.0095	0.0078	0	0.0215	0	0.0109	0	0	0	0	0	0.0077	0	0	0	0.0092	0	0	0	0.0164	0	0	0.0259
AP002528.1	0	0	0	0	0	0	0	0	0	0	0	0	0	0	0	0	0	0	0	0	0	0	0	0	0	0	0	0	0	0	0	0	0	0	0	0	0	0	0	0	0	0	0	0	0	0	0	0	0
AL450267.2	0	0.0061	0	0.0307	0	0	0	0	0.0092	0	0.0082	0	0	0	0	0.0145	0	0	0	0	0	0	0	0.0134	0	0.015	0	0.0127	0	0	0	0	0	0.025	0	0.0243	0	0.0188	0	0.0181	0.0327	0	0	0.0146	0.0088	0	0.0087	0.0081	0
AC094105.1	0	0	0	0	0	0	0	0	0	0	0	0	0	0	0	0	0	0	0	0	0	0	0	0	0	0	0	0	0	0	0	0	0	0	0	0	0	0	0	0	0	0	0	0	0	0	0	0	0
AC106772.2	0	0	0	0	0	0	0	0	0	0	0	0	0	0	0	0	0	0	0	0	0	0	0	0	0	0	0	0	0	0	0	0	0	0	0	0	0	0	0	0.0374	0	0	0	0	0	0	0	0	0
AC010973.2	0	0.0559	0.1496	0	0	0	0.045	0.0415	0.0848	0	0	0.1276	0.0414	0.1325	0	0	0.0396	0	0.1296	0	0	0.0638	0.1376	0.0309	0.0502	0.1382	0.1778	0.0293	0	0.1204	0.0887	0.1632	0.1701	0.0576	0	0	0	0.0576	0.0309	0	0.3015	0.1383	0	0.1012	0.1215	0.0307	0.0401	0.2251	0
AP003498.2	0.0857	0.03	0.0321	0	0.0877	0.1102	0.2898	0	0	0	0	0.0457	0.089	0.2136	0.3331	0	0	0.0599	0.1392	0.1384	0.04	0	0.0591	0.0332	0	0.0742	0.0382	0.0315	0.2388	0.1294	0.1905	0.0438	0	0	0	0.0401	0.0434	0	0	0	0.3643	0	0.0372	0	0.0435	0.0329	0.0861	0.1209	0.1563
AL732437.1	0	0	0	0	0	0	0	0	0	0	0	0	0	0	0	0	0	0	0	0	0	0	0	0	0	0	0	0	0	0	0	0	0	0	0	0	0	0	0	0	0	0	0	0	0	0	0	0	0
AC090198.1	1.7076	1.7217	0.625	1.3863	1.7901	1.4644	1.6202	2.3858	1.7048	1.8096	1.0695	1.4657	1.2978	1.6442	1.1337	2.0777	1.4466	2.0692	1.1503	1.2112	0.1749	1.4984	3.0462	1.4668	1.9919	1.9843	1.3189	1.5617	0.929	1.845	2.9413	1.8543	2.3538	1.5341	2.9956	3.1381	1.6665	1.5791	1.9018	2.9632	0.9841	1.2096	2.0967	1.2151	1.4168	1.4088	1.2356	0.7839	0.1773
AC007381.1	0	0	0	0	0	0	0	0	0	0	0	0	0	0	0	0	0	0	0	0	0	0	0	0	0	0	0	0	0.0466	0	0	0	0	0	0	0	0	0	0	0	0	0	0	0	0	0	0	0	0
LINC01075	0	0	0	0	0	0	0	0	0	0	0	0	0	0	0	0	0	0	0	0	0	0	0	0	0	0	0	0	0	0	0	0	0	0	0	0	0	0	0	0	0	0	0	0	0	0	0	0	0
AL121832.2	2.9365	1.8003	0.9365	2.0853	1.8031	1.8259	1.9867	2.0645	2.4197	1.6819	1.1172	4.6191	1.9827	1.5254	2.0935	3.3855	1.1657	2.2604	0.7156	2.2537	1.9182	1.4087	1.925	1.9888	2.4024	1.2083	4.2567	0.2699	2.7975	1.9957	1.633	1.9536	1.096	4.1358	0.9387	1.9927	1.3387	1.5906	3.1251	1.5362	2.7755	2.6096	0.8284	1.9246	1.3419	1.8625	3.101	2.6254	1.4287
AC036108.1	0	0	0	0	0	0	0	0	0	0	0	0	0	0	0	0	0	0	0	0	0	0	0	0	0	0	0	0.0613	0	0.084	0	0	0	0	0.0889	0	0	0	0	0	0	0	0.0724	0	0	0	0	0	0
AC009720.1	0	0	0	0	0	0	0	0	0	0	0	0	0	0	0	0	0	0	0	0	0	0	0	0	0	0	0	0	0	0	0	0	0	0	0	0	0	0	0	0	0	0	0	0	0	0	0	0	0
AC140118.1	0	0	0	0	0	0	0	0	0	0	0	0	0	0	0	0	0	0	0	0	0	0	0	0	0	0	0	0	0	0	0	0	0	0	0	0	0	0	0	0	0	0	0	0	0	0	0	0	0
AP002892.1	0	0	0	0	0	0	0	0	0	0	0	0	0	0	0	0	0	0	0	0	0	0	0.0615	0	0	0	0	0	0	0	0	0	0	0	0	0	0	0	0	0	0	0	0	0	0	0	0	0	0
AC084375.1	2.0937	0.6846	0.2793	3.7996	0.5238	1.5562	10.5978	0.1454	11.7244	4.5946	2.1683	0.4962	7.6845	0.3867	2.9552	7.6073	8.2189	5.2745	0.7559	0.7893	1.7368	16.5912	2.151	9.0754	0.9955	17.4123	8.716	0.7526	1.1676	3.8413	3.0531	7.6195	2.8777	0.9409	0.942	3.3969	2.2153	15.8264	5.1856	6.0365	3.2543	1.2908	1.6962	4.7611	4.772	9.2286	1.9653	0.5692	4.4141
AL590483.2	0	0.9696	0.5841	0.0768	0.5311	0.8159	0.3901	2.0719	0.1839	0	0	0.6457	0.2695	0.4313	0	0.6527	0.9442	1.4526	0.7026	0.9782	0.1614	0.1383	0.6565	0.2008	0	0.4496	0.6944	0	0.3215	0.8708	0.8658	0.177	0.9223	0.8746	0.1843	0.081	0.6133	0.4372	0.4016	0.4525	0	0.8998	1.1261	0.2926	0.6148	0.6649	0.3479	0.1628	0.6312
AC078850.1	0	0	0	0.0268	0.0309	0.0518	0.0681	0	0	0	0	0	0.0314	0.0251	0.0392	0	0	0	0	0	0	0	0.0208	0.0234	0	0	0	0	0.0281	0.0913	0	0	0	0.1309	0	0	0	0.0218	0.0234	0	0	0	0.0262	0	0	0	0.0608	0.0284	0
MAPT-IT1	0.0163	0	0	0.0144	0	0	0	0.0169	0.0519	0.0128	0	0.0173	0	0.0135	0	0	0	0	0	0	0	0	0.0112	0.0252	0.0205	0.0141	0	0	0	0.0327	0	0.0333	0	0	0	0	0	0.0117	0	0.017	0.0307	0.1128	0	0.0138	0	0	0	0	0
AC080005.1	0	0	0	0	0	0	0	0.0588	0	0.0446	0	0	0	0	0	0	0	0	0	0	0	0	0	0	0	0	0	0	0	0	0	0	0	0	0	0	0	0	0	0.0591	0	0	0	0	0	0	0	0	0
AC106870.3	0.0807	0	0	0.0716	0	0.0692	0	0	0	0	0	0	0	0	0.1046	0	0	0	0.131	0.0652	0	0	0.0557	0	0	0.0699	0	0.0593	0.2249	0	0	0.0826	0	0	0	0.151	0	0	0	0	0	0	0	0.1364	0.0819	0.124	0	0	0
AC073389.3	0.0524	0.2572	0.1574	0.3259	0.161	0.045	0.1183	0.4917	0.1673	0.29	0.2494	0.3356	0.0545	0.4359	0	0.3518	0.0521	0.0734	0.0852	0.1271	0.0489	0.4193	0.0724	0.203	0.3961	0.4089	0.0468	0.1157	0.0975	0	0	0.161	0	0.3031	0.1118	0.1964	0.1063	0.1515	0.1218	0.2195	0.2479	0.0455	0.0455	0.3992	0	0.0806	0.1582	0.2962	0.0638
AL773573.1	0	0.0137	0	0	0	0.0167	0	0	0	0	0	0	0	0	0	0	0.0581	0	0	0	0	0	0	0	0	0	0	0	0	0	0	0	0	0	0	0	0	0	0.0151	0	0	0	0	0	0.0198	0	0	0	0
CRTC3-AS1	0.2562	0.1436	0.0769	0.1365	0	0.0439	0.1156	0.1601	0.2179	0.1619	0.1462	0.1639	0.1597	0.4259	0	0.1289	0.1017	0.2869	0.1665	0.3726	0	0.1639	0.1768	0.0793	0.129	0.1776	0.2286	0.1507	0.1429	0.2064	0.114	0.1049	0.1093	0.074	0.1638	0.2398	0.0519	0.111	0.1586	0.1608	0.1453	0.2221	0.1779	0.13	0	0.2364	0.1031	0.0482	0.3116
SNHG29	18.6429	18.9517	8.123	12.4354	13.0364	13.9255	29.0203	33.5822	11.8801	20.2132	11.9723	27.2204	12.5362	17.4825	12.6584	21.4703	9.8338	28.6739	17.5091	30.0004	10.0379	14.5011	15.8253	14.6893	15.4309	16.4283	9.1382	8.6323	22.923	13.7474	19.5489	10.6528	11.6162	26.081	13.9453	17.5202	8.2521	15.3046	12.7153	24.2038	19.6878	31.5736	15.4401	11.1137	16.322	13.0505	13.2786	15.937	17.9621
LINC02327	0	0	0	0.0161	0	0.0078	0	0	0	0	0	0	0.0094	0	0	0	0	0	0	0	0	0	0	0	0	0.0079	0	0	0.0169	0	0	0.0093	0	0	0	0	0	0	0.007	0	0.0086	0	0	0	0	0.007	0.0183	0	0
AC073575.2	0	0.1096	0.1174	0.1389	0.1601	0.0671	0.0882	0.0815	0	0.0618	0.1488	0	0.325	0.195	0	0	0.0776	0	0	0	0	0	0.1619	0.1816	0.0984	0.271	0.0698	0	0	0	0.087	0	0.5004	0.113	0.25	0	0	0	0.1816	0	0.3696	0.0678	0	0	0	0.0601	0	0.2944	0
AC091769.1	0	0	0	0	0.2095	0	0	0	0.1089	0	0	0	0	0	0	0	0	0	0	0	0	0	0	0	0	0.0887	0	0	0	0.4123	0	0	0	0	0	0	0	0	0.0792	0	0	0	0	0	0	0	0	0.0963	0
AC090282.1	0	0	0	0	0	0	0	0	0	0	0	0	0	0	0	0	0	0	0	0	0	0	0	0	0	0	0	0.0455	0	0	0	0	0	0	0	0	0	0	0	0	0	0	0	0	0	0	0	0	0
AC005914.1	0.0965	0.3605	1.0618	0.0285	0.1975	0.0276	0.2176	0.201	0.2051	0.3049	0.1835	0.5487	0.1336	0.1604	0.1667	0.1618	0.0319	0.18	0.1045	0.5196	0.4801	0	0.2441	0.0747	0.1214	0.5293	0.1147	0.0709	0.4483	0	0.2861	0.5924	0.0686	0.0465	0.2399	0.2408	0.0977	0.0929	0.1742	0.572	0.0608	0.0836	0.1954	0.0816	0.4245	0.0494	0.097	0.1211	0.352
LINC02249	0	0.0065	0	0	0	0	0	0	0	0	0	0	0	0	0	0	0	0	0	0	0	0	0	0	0	0	0	0	0	0	0	0	0	0	0	0.0087	0	0	0	0	0	0	0	0	0	0	0	0	0
AL157832.1	0	0	0	0	0	0	0	0	0	0	0	0	0	0	0	0	0	0	0	0	0	0	0	0	0	0	0	0	0	0	0	0	0	0	0	0	0	0	0	0	0	0	0	0	0	0	0	0	0
AC078878.2	0	0	0	0	0	0	0	0	0	0	0	0	0	0	0	0	0	0	0	0	0	0	0	0	0	0	0	0	0	0	0	0	0	0	0	0	0	0	0	0	0	0	0	0	0	0	0	0	0
AC135776.1	0	0	0	0	0	0	0	0	0	0	0	0	0	0.0164	0	0	0	0	0	0	0	0	0	0	0	0	0	0	0	0	0	0	0	0	0.0211	0	0	0	0	0	0	0	0	0	0	0	0	0	0
AC236972.3	0	0	0	0	0	0	0	0	0	0	0	0	0	0	0	0	0	0	0	0	0	0	0	0	0	0	0	0	0	0	0	0	0	0	0	0	0	0	0	0	0	0	0	0	0	0	0	0	0
FAM242C	0	0	0	0.0387	0	0	0.0492	0	0	0	0	0.0465	0.0453	0	0	0	0	0	0	0	0	0	0	0	0	0	0	0	0	0	0	0	0.0931	0	0	0	0	0	0	0	0	0.0378	0	0	0	0	0	0	0
AL389889.2	0	0	0	0	0	0	0	0	0	0	0	0	0	0	0	0	0	0	0	0	0	0	0	0	0	0	0	0	0	0	0	0	0	0	0	0	0	0	0	0	0	0	0	0	0	0	0	0	0
AC015819.1	0	0.2591	0.0555	0.8535	0.1514	0	1.2511	0.5393	0.2359	0.1169	0	0.5522	0.6147	2.7049	0.1918	0.3101	0.5872	0.1035	0.9614	0.5976	0	0.9462	0.1021	0.2863	0.0931	1.0252	0.4619	0.4351	0.55	0.2234	0.4113	0	0.1578	0.6411	0.4729	0.4846	0.2997	0.8547	0.5152	0.4643	0.3496	0.3206	0.0642	0.2502	0.0751	0.1137	0.0744	0.3481	0.5398
AC012645.1	0.2378	0.354	0.1561	0.5276	0.1521	0.102	0.6368	0.5572	0.316	0.4226	0.3957	0.5071	0.1852	0.4446	0.3082	0.4486	0.2065	0.2912	0.338	0.4802	0.1387	0.6178	0.2666	0.5291	0.4489	0.5149	0.4242	0.2841	0.4696	0.1197	0.3967	0.2129	0.0634	0.6011	0.19	0.5007	0.2409	0.4508	0.3681	0.3421	0.5337	0.335	0.1806	0.3016	0.1207	0.297	0.3886	0.3077	0.253
AC025370.2	0.0795	0	0.0596	0.0706	0	0	0.0896	0	0	0.1256	0	0	0	0	0	0.0666	0	0	0	0	0	0	0.1097	0	0.1	0	0	0.0584	0	0	0.0884	0	0	0	0.0847	0	0.0805	0.0574	0.0615	0.0832	0.0751	0	0	0.1344	0	0	0	0.0748	0
AC145207.6	0	0	0	0	0	0	0	0	0	0	0	0	0	0	0	0	0	0	0	0	0	0	0	0	0	0	0	0	0	0	0	0	0	0	0	0	0	0	0	0	0	0	0	0	0	0	0	0	0
AC064799.2	0	0.0278	0	0	0	0	0	0	0	0	0	0	0.0412	0.0329	0	0.0332	0	0	0	0	0	0	0	0	0	0	0	0.0874	0.0368	0	0.0441	0	0	0	0	0	0	0.0286	0	0	0	0	0.1032	0	0	0	0	0	0.0482
PDE11A-AS1	1.1981	0.0373	0	0.0709	0	0	0	0	0.0849	0.1262	0	0	0.0553	0	0	0.0223	0.0264	0	0.0433	0.0215	0	0	0.0367	0.0206	0.067	0.1384	0.0475	0	0	0.0536	0	0.0272	0	0	0.0284	0.1994	0	0.0961	0	0.0279	0.0252	0.0462	0	0.0225	0	0	0	0	0
DNMT3L-AS1	0	0	0	0	0	0	0	0	0	0	0	0	0	0	0	0	0	0	0	0	0	0	0	0	0	0.0812	0	0	0	0	0	0	0	0	0	0	0	0	0	0	0	0	0	0	0	0	0	0	0
AL589745.2	0	0	0	0.0784	0	0	0	0	0	0.2094	0	0	0	0	0	0	0	0	0	0	0	0	0	0	0	0	0	0	0	0	0.0983	0	0	0	0	0	0	0	0	0.0925	0	0.0766	0	0	0	0	0	0	0
AC073195.1	0.0559	0.1567	0.0839	0	0.0572	0.0959	0.1261	0.1747	0.1189	0.1767	0.1064	0.1789	0.0581	0.0929	0.4349	0.1407	0	0.0783	0.4542	0.0903	0	0.0894	0.1158	0.1731	0.2111	0	0.0998	0.0822	0.3118	0.0563	0	0.1717	0	0.0808	0	0.0523	0.1699	0.0808	0.0433	0.2925	0.1057	0.097	0.0971	0.0946	0.2839	0.3439	0	0.1579	0.5441
UBAC2-AS1	0.7091	0.7191	0.4901	0.4141	0.6111	0.4161	0.484	0.7386	0.6746	0.6339	0.7632	0.6368	0.4652	0.4343	0.4596	0.7823	0.463	0.888	0.8186	0.7538	0.6269	0.3879	0.6181	0.4622	0.4932	0.8568	0.4661	0.2332	0.3642	0.4321	0.9755	0.4393	0.398	0.8895	0.6363	0.9083	0.4537	0.566	0.5199	0.8591	0.4409	0.9869	0.5993	0.6155	0.3979	0.4304	0.9759	0.6498	0.6582
AC079943.2	0	0	0	0	0	0	0	0	0	0	0	0	0	0	0	0	0	0	0	0	0	0	0	0	0	0	0.0242	0	0	0	0	0	0	0	0	0	0	0	0	0	0	0	0	0	0	0	0	0	0.0661
AL671883.3	0	0	0	0.0294	0	0	0	0	0	0.0262	0	0	0	0	0	0	0	0	0	0	0.0309	0	0.0686	0.0513	0	0	0	0	0	0	0	0.0678	0	0.0479	0.0353	0	0	0	0.0256	0.0347	0.1566	0	0	0.028	0	0	0	0	0.0403
LSINCT5	0.0185	0.013	0	0	0	0	0	0	0	0.0146	0	0	0	0	0	0	0	0.0259	0	0	0	0	0	0	0	0	0.0331	0	0.0517	0.0187	0	0	0	0.0535	0	0	0.0375	0	0.0143	0	0	0	0	0	0	0	0.0186	0	0
AL121894.3	0	0	0	0	0	0	0	0	0	0	0	0	0	0	0	0	0.0295	0	0	0	0	0	0	0.0115	0	0.0129	0	0	0	0	0	0	0	0	0	0	0	0	0.0115	0	0.0141	0.0129	0	0	0	0	0	0	0
AL132719.1	0	0	0	0	0	0	0	0	0	0	0	0	0	0	0	0	0	0	0	0	0	0	0	0	0	0	0	0	0	0	0	0	0	0	0	0	0	0	0	0	0	0	0	0	0	0	0	0	0
AC073210.3	0	0.0349	0.0187	0	0.0509	0.1494	0.0561	0.0777	0	0	0	0	0	0.0414	0	0	0	0.0696	0	0	0	0.0796	0.103	0	0	0.0431	0.0444	0	0.0231	0.0501	0.0277	0	0	0	0.0265	0.0233	0	0.018	0.0578	0.0781	0	0	0.0216	0.0421	0	0	0	0	0
AC012464.3	0	0.0248	0.0265	0.0314	0	0	0.0399	0.0184	0.0188	0	0	0.0566	0	0.0588	0	0	0	0	0	0	0.033	0.0283	0.0366	0	0.0223	0	0.0158	0	0	0.0178	0.0393	0	0.0377	0	0	0	0	0.0128	0	0	0.0167	0.046	0	0.0299	0	0	0.0178	0.0333	0.043
AC007527.2	0	0	0	0	0	0	0	0	0	0	0	0	0	0	0	0	0	0	0	0	0	0	0	0	0	0	0	0	0	0	0	0	0	0	0	0	0	0	0	0	0	0	0	0	0	0	0	0	0
BACH1-IT1	0	0.2093	0.1345	0.3181	0.3668	0.2049	0.4715	0.4355	0.254	0.0472	0.0568	0.5733	0.062	0.2979	0	0.0501	0.1778	0.2508	0.1941	0.1448	0.1115	0	0.1236	0	0.0752	0.6209	0.6927	0.3953	0.3886	0.0601	0.1993	0.2445	0	0	0.191	0.0559	0.121	0.1726	0.1387	0.125	0.1129	0.2071	0.8814	0.101	0.4852	0.0459	0.3604	0.1686	0.0727
AC104041.1	0	0.0048	0	0.0364	0.035	0.0117	0.0077	0.0285	0	0	0.0325	0.0219	0.064	0	0	0.0057	0.0068	0	0.0111	0.0442	0.0255	0	0	0.0053	0.0172	0.0237	0.0183	0.005	0.0381	0.0069	0.0152	0	0.0438	0.0099	0	0.0128	0	0.0099	0	0.0143	0	0.0059	0.0059	0.0116	0	0	0	0	0.0333
AL023806.2	0	0	0	0	0	0	0	0	0	0	0	0	0	0	0	0	0	0	0	0	0	0	0	0	0	0	0	0	0	0	0	0	0	0	0	0	0	0	0	0	0	0	0	0	0	0	0	0	0
AL357141.1	0	0.061	0.0131	1.2356	0.0089	0	0	0.0725	0.074	0.0275	0.1407	0.0371	0.0542	0.0072	0	0.0438	0.0518	0.0609	0.0707	0.0211	0.1948	0.0417	0.036	0.0202	0.0766	0.0151	0.0233	0.0064	0.0081	0	0.0774	1.4692	0.0371	0	0.0278	0.1873	0.1146	0.1068	0.0135	0.0273	0.0576	0.1886	0.2794	0.0956	0.0442	0.0334	0.035	0.0491	0.0423
AC006449.5	0.0701	0.1146	0.0877	0.083	0.0239	0.0802	0.1318	0.2922	0.2237	0.1847	0.0667	0.5484	0.0971	0.136	0.0303	0.0588	0.0696	0.0654	0.1139	0.1133	0.0218	0.0748	0.0968	0.0362	0.1177	0.1822	0.0626	0.0172	0.1521	0.0941	0.078	0.1435	0	0.0338	0.0996	0.0219	0	0	0.0724	0.0489	0.1105	0.1621	0.1014	0.0791	0.1187	0.018	0.1175	0.11	0.1137
AC005837.4	0	0	0	0	0	0	0	0	0	0	0	0.5486	0	0	0	0	0	0	0	0	0	0	0	0	0	0	0	0	0	0	0	0	0	0	0	0	0	0	0	0	0	0	0	0	0	0	0	0	0
CYYR1-AS1	0.0132	0	0	0	0	0	0.0149	0	0	0	0	0	0	0.011	0	0	0.0131	0	0	0	0	0	0	0	0	0	0	0	0.0123	0	0	0	0	0	0	0	0	0	0.0102	0	0	0	0	0	0	0	0	0	0
AL355596.2	0	0	0	0	0	0	0	0	0	0	0	0	0	0	0	0	0	0	0.0678	0	0	0	0	0	0	0	0	0	0	0	0	0	0	0	0	0	0	0	0	0	0	0	0	0	0	0	0	0	0
AC117386.2	0	0.0666	0	0	0	0.1223	0.1072	0	0	0.0751	0	0.152	0	0.0395	0	0	0	0	0	0	0	0.076	0	0	0	0.0823	0	0	0	0	0	0	0	0.0686	0	0	0	0.0343	0.0368	0	0	0	0	0	0	0	0.0478	0	0.0578
AC002407.1	0.0127	0	0	0	0	0	0	0	0	0	0	0	0.0132	0	0	0	0	0	0	0	0	0	0	0	0.016	0	0	0	0	0	0	0	0	0	0	0	0	0	0	0	0	0	0	0.0107	0	0	0	0	0
AC008055.2	0	0	0.0158	0.0375	0	0	0	0	0	0	0	0	0	0	0	0	0	0	0	0	0	0	0	0	0	0	0	0	0	0.0213	0	0	0	0	0	0	0	0	0	0	0	0	0	0	0	0	0	0	0
AC011595.2	0	0.0544	0	0	0	0	0	0.0808	0	0	0.0738	0	0	0	0	0	0	0	0	0	0	0	0	0	0.0977	0	0	0.0571	0	0.1563	0	0.0794	0	0	0	0.1453	0	0.056	0.0601	0	0	0	0	0	0	0	0.1561	0	0
LINC02145	0	0.094	0.0504	0.134	0	0.0144	0.0946	0.0349	0.0892	0.0398	0.0638	0.2505	0.0349	0.1813	0.0435	0.0141	0.0499	0.0704	0.0545	0.0271	0	0.0268	0.0347	0.0649	0.0633	0.0581	0.1048	0.0247	0.078	0.0169	0.0933	0.0859	0.1789	0	0.0715	0.0157	0	0.0121	0	0	0	0.1164	0.0146	0.0993	0.0511	0.0645	0.1181	0.0789	0.1632
PTGES2-AS1	0	0	0	0	0	0	0.0263	0.0486	0	0	0	0.0498	0.0243	0.0194	0	0	0.0232	0	0	0	0	0	0	0.0181	0	0.0202	0	0	0	0	0	0	0	0	0.0249	0.0219	0	0	0.0181	0.0489	0.0883	0.0405	0.0203	0	0.0949	0.018	0	0	0.0568
AC012668.3	0.2968	0.208	0.3283	0.4992	0.3677	0.1742	0.4756	0.0976	0.3488	0.1481	0.6389	0.3499	0.5193	0.3766	0.3038	0.1834	0.1395	0.1749	0.3807	0.1641	0.0583	0.1999	0.4959	0.2539	0.295	0.203	0.3066	0.1034	0.4792	0.4719	0.2433	0.3358	0.2666	0.2934	0.3829	0.3656	0.2532	0.6544	0.133	0.4577	1.6686	0.4199	0.0949	0.2246	0.1586	0.1561	0.1257	0.3382	0.133
AC005050.2	0	0.8188	0.1349	0	0.092	0.7324	0.811	0	0.1434	0	0	0	0.3268	0.2989	0	0.0377	0.1338	0.3145	0.073	0	0	0	0.1861	0.0348	0.5092	0.0389	0.6416	0.2644	1.5458	0.2263	0.05	0.184	0.1917	0.1948	0.0479	0.1683	0.0455	0.1298	0.1044	0.0941	0.085	0.039	0.7413	0	0.1826	0.0346	0.4521	0.7191	0.1093
AC112220.2	0.6721	1.0557	0.667	1.1546	0.7876	0.9111	1.2834	1.2984	0.8183	0.5995	0.6392	0.6589	0.7319	0.8919	0.6463	0.6726	0.398	0.6675	0.7573	0.5955	0.2832	0.6587	1.107	0.5789	1.0369	0.9297	0.8026	1.6817	0.937	1.0368	0.5666	0.7545	0.7167	1.0335	1.0396	1.1871	0.6918	1.3622	0.7635	0.862	1.5266	0.5169	0.7245	0.5775	0.6825	0.35	0.7522	0.5713	0.2901
LINC01936	0	0.0222	0.0317	0.0187	0	0.0452	0.1189	0.0659	0	0.0167	0.0301	0.0225	0	0.0526	0.0547	0	0.0314	0	0.0514	0.0256	0	0.1518	0	0.049	0.0133	0.137	0.0094	0.0155	0.0294	0	0.0938	0.0432	0.0225	0.0305	0.0674	0	0	0.0228	0.0326	0.0883	0.0299	0.0091	0.0092	0.0178	0	0.0243	0	0.0099	0.0641
AP000221.1	0	0	0	0	0	0	0	0	0	0	0	0	0	0	0	0	0	0	0	0	0	0	0	0	0	0	0.0306	0	0	0	0	0	0	0	0	0	0	0	0	0	0	0	0	0.029	0	0	0	0	0.0417
AL355347.1	0	0	0	0	0.0118	0	0.013	0	0	0	0	0	0	0	0	0	0	0	0	0	0	0	0	0	0	0	0	0	0	0	0	0	0	0	0	0	0	0	0	0	0.0109	0	0	0	0	0	0	0	0
AP003108.1	0.1518	0.0426	0.0684	0	0	0	0.0685	0.0633	0	0.024	0.0289	0	0	0.0252	0	0.0255	0.0301	0	0.0987	0	0.085	0.0971	0	0.0705	0	0.0263	0.0813	0	0.0564	0	0.0675	0.0311	0	0.0877	0.0647	0.1705	0.0308	0.0658	0	0.0318	0.0287	0.079	0.0264	0	0	0.0233	0.0916	0.0857	0.2216
LINC02058	0	0	0	0	0	0	0	0	0	0	0	0	0	0	0	0	0	0	0	0	0	0	0	0	0	0	0	0	0	0	0	0	0	0	0	0	0	0	0	0	0	0	0	0	0	0	0	0	0
ZNF385D-AS2	0	0	0	0	0	0	0	0	0	0	0	0	0	0	0	0	0	0	0	0	0	0.121	0	0	0	0	0	0	0	0	0	0	0.1614	0	0	0	0	0	0	0	0	0	0	0	0	0	0	0	0
FRMD6-AS1	0.044	0.0617	0.0165	0.0586	0.045	0.0943	0.1488	0.1833	0	0.0174	0.0628	0.0939	0.0457	0.0914	0.0856	0.0553	0.0873	0.0924	0	0.0178	0	0.0352	0.0607	0.0341	0.0277	0.0381	0	0.0485	0.0613	0.0886	0.0979	0.1126	0	0.0636	0.0938	0.0206	0.0223	0.0953	0.017	0.0691	0.1456	0	0.0955	0	0.0894	0.0507	0.0443	0.1863	0
LINC01891	0	0	0	0.1618	0	0	0.1028	0	0	0	0	0	0	0.0758	0	0	0	0	0	0	0	0	0	0	0.1147	0.079	0	0	0	0	0	0	0	0	0	0	0	0	0	0	0	0	0	0	0	0	0	0	0
AL109741.1	1.2169	0.8526	0.8218	2.1603	0.6227	0.9393	1.0977	0.7605	0.7763	1.442	0.8101	1.8168	2.528	2.225	1.2619	1.7345	3.019	1.1922	1.3839	1.7695	0	3.5025	2.603	1.4128	1.5316	3.0571	0.977	0.1789	1.3572	1.3477	2.5715	3.861	1.2976	1.4062	1.2967	1.4807	1.8491	0.6152	1.2244	1.7825	0.6901	2.11	1.9012	0.7204	1.8536	0.3742	1.7134	1.4888	0.444
AC019193.2	0.1547	0.7045	0.2902	0.0687	0.5541	0.1327	0.3489	0.8862	0.5757	0.55	0.0736	0.33	0.5624	0.2572	0	0.2594	0.1535	0.3248	0.5027	0.3124	0.4331	0.1237	0.5337	0.2395	0.2921	0.402	0.207	0.2275	0	0.1558	0.4301	0.3958	0.3299	1.0056	0.8242	0.2172	0.3134	0.2793	0.1197	0.8093	0.2924	0.4694	0	0.7196	0	0.4163	0.1556	0.2184	0.0941
LINC02442	0	0	0	0	0	0	0	0	0	0	0	0	0	0	0	0	0	0	0	0	0	0	0	0	0	0	0	0	0	0	0	0	0	0	0	0	0	0	0	0	0	0	0	0	0	0	0	0	0
AL133499.1	0	0	0	0	0	0	0	0	0	0	0	0	0	0	0	0	0	0	0	0	0	0	0	0	0	0	0	0	0	0	0	0	0	0	0	0	0	0	0	0	0	0	0	0	0	0	0	0	0
AC108488.1	0	0	0	0	0	0	0	0	0	0.0253	0	0.0341	0	0	0	0	0.0318	0	0	0	0	0	0	0	0	0	0	0	0	0	0	0	0.0683	0	0	0.03	0	0	0	0	0	0	0	0	0	0	0	0.0301	0
AC023813.4	0	0	0	0	0	0	0	0	0	0	0	0	0	0	0	0	0	0	0	0	0	0	0	0	0	0	0	0	0	0	0	0	0	0	0	0	0	0	0	0	0	0	0	0	0	0	0	0	0
AC108134.4	1.1367	0.3413	0.3656	0.1441	0.3324	0.4178	1.4648	0.3383	0.3453	0.2566	0.6178	1.039	0.506	1.4846	0.421	0.8169	0	1.5909	0.7915	0.9183	1.0607	0.2597	0.3361	1.1312	0.2044	1.5474	0.7243	0.3582	0.4528	0.4905	0.1806	0.1662	0.3463	0.9383	0.8652	0.456	0.1645	0.4691	0.5027	0.6796	0.6139	1.4078	0.4228	0.2747	1.4841	0.3745	0.6533	0.3056	0.9875
LINC02809	0	0	0.0139	0.0165	0	0	0.0209	0	0	0	0	0	0	0.0154	0	0	0.0368	0	0	0	0	0	0	0	0	0	0	0	0	0	0	0	0	0	0.0396	0	0	0	0	0	0	0	0.0161	0	0	0.0143	0	0	0
AF254983.1	0	0	0	0	0	0	0	0	0	0	0	0	0	0	0	0	0	0	0	0	0	0	0	0	0	0	0	0	0	0	0	0	0	0	0	0	0	0	0	0	0	0	0	0	0	0	0	0	0
AL133259.1	0	0	0	0	0	0	0	0	0	0	0	0	0	0	0	0	0	0	0	0	0	0	0	0.0145	0	0	0	0	0.0174	0	0	0	0	0	0	0	0	0	0	0	0.0177	0	0	0.0158	0.019	0	0	0	0
AL031767.1	0	0	0.0953	0	0	0	0	0	0	0	0	0	0	0	0	0	0	0	0	0	0.1186	0	0	0	0	0	0	0	0	0	0	0	0	0	0	0	0	0	0	0	0	0	0	0	0	0	0.1278	0	0.1545
AC116099.1	0.1289	0	0.0484	0	0	0	0.0727	0	0	0	0	0.2062	0.1339	0.0536	0	0	0	0	0	0.0521	0	0	0.0445	0.0499	0	0	0	0	0.0599	0	0	0	0	0.2793	0.0687	0.1206	0.0653	0	0	0	0	0.1117	0	0	0	0	0	0	0
CLCA4-AS1	0.2552	0.3218	0.4978	0.4077	0.2089	0.1313	0.633	0.3189	0.2713	0.3628	0.0971	0.5986	0.212	0.4241	0.1984	0.1284	0.2026	0.1428	0.2487	0.2886	0.1905	0.6528	0.3873	0.3555	0.1285	0.3979	0.4097	0.3002	0.0949	0.2055	0.1703	0.1567	0.1088	0.1474	0.2175	0.3821	0.4136	0.2948	0.316	0.3204	0.4823	0.2212	0.2215	0.1295	0.1555	0.1569	0.3593	0.2401	0.4965
AC009533.3	0	0	0	0	0	0	0	0	0	0	0	0	0	0	0.0579	0	0	0	0	0	0	0	0	0	0	0	0	0	0	0	0	0	0	0	0	0	0	0	0	0	0	0	0.0388	0	0	0	0	0	0
AL355483.1	0	0	0	0	0	0	0	0	0	0	0	0	0	0	0	0	0	0	0	0	0	0	0	0	0	0	0	0	0	0	0	0	0	0	0	0	0	0	0	0	0	0	0	0	0	0	0	0	0
LINC02708	2.4228	1.9317	1.3792	1.8539	0.684	0.9314	3.9565	1.2182	2.4872	5.742	1.4302	1.3364	1.7356	6.1797	1.1912	1.6812	1.5752	0.5846	2.0359	0.27	1.5592	2.1374	3.9776	1.746	13.6696	0.7237	2.4593	0.9214	1.0871	2.5234	3.0663	1.3681	3.9199	1.6895	2.1366	4.9264	2.1158	2.172	1.2285	5.7692	1.2634	1.3762	1.0152	2.7554	2.4602	2.6976	8.8223	1.6511	1.7274
BX072579.1	0	0	0	0	0	0	0	0	0	0	0	0	0	0	0	0	0	0	0	0	0	0	0	0	0	0	0	0	0	0	0	0	0	0	0	0	0	0	0	0	0	0	0	0	0	0	0	0	0
JAZF1-AS1	0.0578	0.0324	0.0347	0.0103	0.0828	0.0099	0	0.012	0.0246	0.0091	0.0659	0.0493	0.012	0.0288	0.03	0.0097	0.0115	0.0323	0.0375	0	0.0431	0.0185	0.0159	0.0089	0.0291	0.02	0.0515	0.017	0.0215	0.0814	0.0257	0.0355	0.0246	0.0501	0.0123	0.0108	0.0117	0.0167	0	0.0363	0.0109	0.02	0.01	0.0098	0.0235	0.0178	0.0349	0.0109	0.1124
LINC00365	1.3647	0.8299	0.2898	0.5943	0.4348	0.4527	0.9727	0.5766	0.4654	0.9154	0.3796	0.9886	0.6687	0.3745	0.6842	0.9824	0.3194	1.0811	0.3347	0.6969	0.2283	0.9058	1.2082	1.3553	1.1181	0.8365	0.5053	0.1515	0.9573	0.3889	1.1885	0.4217	0.5492	0.8927	0.3979	1.41	0.5347	0.8182	0.6676	0.4715	0.4989	1.3729	0.704	0.4464	0.536	0.8017	0.1295	0.4604	0.1253
LINC02120	0	0	0	0	0	0.0209	0.0275	0	0	0	0	0	0.0254	0	0	0	0	0	0	0	0	0	0	0	0	0	0	0	0	0	0	0	0	0	0	0	0.0247	0	0	0	0	0	0	0	0	0	0	0	0.0297
AL359693.1	0	0.0143	0	0	0	0	0	0	0	0	0	0	0	0	0	0	0.0202	0	0	0	0	0	0	0	0	0	0.0182	0.03	0	0	0	0	0	0	0	0	0	0	0	0	0	0	0	0	0.0207	0	0	0	0
AC006458.1	0	0	0	0	0	0	0	0	0.0798	0.0593	0.0714	0	0	0	0	0	0	0	0	0	0	0	0	0	0	0.0651	0	0	0.0698	0	0	0	0	0	0	0	0	0	0	0	0	0	0	0.0635	0	0	0	0	0
STARD7-AS1	0.6445	0.6229	0.3252	0.9864	0.3867	0.2478	1.015	0.8218	0.4844	0.6233	0.5285	0.9007	0.8196	1.1268	0.5762	0.4566	0.4852	0.4355	0.9388	0.6643	0.2489	0.8174	0.3067	0.7397	0.5315	1.0012	0.4758	0.4657	0.6713	0.6601	0.8281	0.4663	0.7584	0.3853	0.7697	0.6657	0.3377	0.8507	0.9031	0.6976	0.9978	0.5877	0.4051	0.4981	0.6658	0.5382	0.5029	0.3033	0.6082
AC025437.4	0	0	0	0	0	0	0	0	0	0	0	0	0	0	0	0	0	0	0	0	0	0	0	0	0	0	0	0	0	0	0	0	0	0	0	0	0	0	0	0	0	0	0	0	0	0	0	0	0
ASIC4-AS1	0	0	0	0	0	0	0	0	0	0	0	0	0	0	0	0	0	0	0	0	0	0	0	0	0	0	0	0	0	0	0	0	0	0	0	0	0	0	0	0	0	0	0	0	0	0	0	0	0
AC005828.4	0	0	0	0.0789	0	0	0	0.0925	0	0.0702	0	0	0	0.1477	0	0.0745	0	0.2487	0	0.2871	0	0	0.0613	0.0688	0	0	0.0793	0	0	0.2683	0	0.0909	0	0	0	0	0	0	0	0.093	0	0.077	0	0	0	0	0	0	0
AC002563.1	0	0	0	0	0	0	0	0	0	0	0	0	0.1129	0	0	0	0	0.1522	0	0	0	0	0	0	0	0	0	0	0	0.219	0	0	0	0	0	0	0	0	0	0	0	0	0	0.092	0	0	0	0	0
ARHGEF7-IT1	0	0	0	0	0	0	0	0	0	0	0.058	0	0	0	0	0.0511	0	0	0	0	0	0	0.0421	0	0	0.0528	0	0	0	0.0614	0	0	0	0.0881	0.065	0.0571	0	0	0	0	0	0	0	0	0	0	0	0	0
AL359095.1	0	0	0	0	0	0	0	0.0804	0.0821	0	0	0	0	0	0.2002	0	0	0	0	0	0	0	0	0.0598	0	0	0	0	0.1436	0	0	0	0	0	0	0	0	0	0	0	0	0	0	0.0653	0	0	0	0	0
SLCO4A1-AS1	0	0.1344	0.024	0.0568	0	0.1645	0.0721	0.0333	0.034	0	0.0912	0.0341	0.0332	0.1329	0	0	0.0317	0.0447	0.0519	0	0	0	0.0662	0.0495	0.0402	0	0.1141	0.047	0.2377	0.0322	0.1067	0.0327	0.1364	0.0924	0.0341	0.0598	0.0324	0.0231	0	0.0334	0.7554	0	0.1665	0	0.0325	0	0.1608	0.2407	0.0389
AL161747.2	0	0	0	0	0	0	0	0	0	0	0	0	0	0	0	0	0	0	0	0	0	0	0	0	0	0	0	0	0	0	0	0	0	0	0	0	0	0	0	0	0	0	0	0	0	0	0	0	0
AC068234.2	0	0.1316	0	0	0	0	0.1059	0.0979	0	0	0.0894	0	0	0.2342	0.2435	0.0788	0	0.3944	0	0.0759	0.263	0	0.1297	0.1454	0	0.0814	0.0838	0	0.262	0	0.3135	0.1923	0	0.1357	0.1001	0	0	0.2714	0.2181	0.1966	0	0.0814	0.0815	0.0794	0	0.0722	0.0945	0	0.3428
AL021408.1	0	0.0921	0.0493	0.2334	0.0673	0.0564	0.2224	0	0.0699	0.4155	0.125	0.2103	0.1366	0.2185	0.0852	0.0551	0.1305	0.092	0.1068	0.1593	0	0.2102	0.3629	0.0509	0.2482	0.1139	0	0.1933	0	0.2647	0.2925	0	0.1402	0.1899	0.2802	0.0615	0.0666	0.0475	0.1526	0.4127	0.0621	0	0.1712	0.1112	0	0.0505	0.1322	0	0.2399
AC117481.1	0	0	0	0	0	0	0	0	0	0	0	0	0	0	0	0	0	0	0	0	0	0	0	0	0	0	0	0	0	0	0	0	0	0	0	0	0	0	0	0	0	0	0	0	0	0	0	0	0
LINC01609	0	0	0	0.0128	0	0	0	0	0	0	0	0	0	0	0	0	0	0	0	0.0117	0	0	0	0	0	0	0	0	0	0	0	0.0148	0	0	0	0	0	0	0	0	0	0	0	0	0	0	0	0	0
AL391834.3	0	0	0	0.0542	0	0	0.0689	0	0	0.0965	0	0	0.0634	0.0508	0	0	0.1818	0.0855	0	0.0987	0	0	0	0.0945	0	0.1058	0	0	0	0	0	0.0625	0	0	0	0	0	0.0441	0	0	0.0577	0	0	0	0	0	0	0	0
AC004148.1	0.4555	0.4964	0.3798	0.7637	0.0777	0.434	0.1997	0.5271	0.4305	0.1799	0.3369	1.2953	0.7097	1.4301	0.328	0.2122	0.6278	0.3541	0.9456	0.2658	0	0.2023	0.4889	0.7051	0.3185	0.6576	0.474	0.3721	1.1995	0.5605	1.4072	0.259	0.8635	0.1462	0.6202	0.4737	0.1794	0.3289	0.3525	0.556	0.6936	0.3071	0.6589	1.1342	0.4625	0.3113	0.7889	0.4763	0.1539
AC108010.1	0.4108	0.5535	0.166	0.1683	0.1617	0.3252	0.3207	0.4278	0.1008	0.1498	0.0902	0.2022	0.5252	0.7353	0.3277	0.159	0.2195	0.2653	0.462	0.2553	0.0295	0.5053	0.327	0.3913	0.3182	0.4106	0.4228	0.2788	0.2349	0.5408	0.4217	0.2911	0.5391	0.1826	0.5724	0.5324	0.3521	0.4108	0.3424	0.4959	0.4779	0.2192	0.8502	0.5077	0.1283	0.0972	0.2542	0.0595	0
AC010967.2	0	0	0	0	0	0	0	0	0	0	0	0	0	0	0	0	0	0	0	0	0	0	0	0	0	0	0	0	0	0	0	0	0	0	0	0	0	0	0	0	0	0	0	0	0	0	0	0	0
AC061961.1	0.2149	0.0923	0.0468	0.3631	0.2412	0.1605	0.0235	0.0289	0.3391	0.0657	0.1451	0.0591	0.1296	0.1095	0.2067	0.5057	0.6054	0.3105	0.1352	0.2352	0.1359	0.1885	0.421	0.542	0.1222	0.2042	0.303	0.0408	0.0451	0.3699	0.5089	0.0922	0.2957	0.4206	0.2068	0.4412	0.1545	0.791	0.397	0.2249	0.0197	0.3786	0.4453	0.0762	0.1549	0.2985	0.1882	0.1305	0.0253
AL034417.3	0.047	0.0659	0.0353	0.0835	0	0.0403	0.106	0.1469	0.05	0.26	0.0894	0.2006	0.293	0.2345	0.1219	0.1183	0	0	0.1528	0.114	0	0	0.0973	0	0	0.2037	0	0.0691	0.0874	0.3787	0.1569	0.0481	0.2006	0.2038	0	0.088	0	0	0.0728	0.2952	0.2222	0.5707	0.2449	0.3181	0.191	0.0361	0.0946	0.1327	0.0572
AC103564.1	0	0	0	0	0	0	0	0	0	0	0	0	0	0.0725	0	0	0	0	0	0	0	0.1395	0	0	0	0	0.0778	0	0	0	0	0.0893	0	0	0	0	0	0	0	0	0	0	0	0	0	0	0	0	0
AC025166.1	0	0	0	0	0	0	0	0	0	0.2377	0	0	0	0	0	0	0	0	0	0	0	0	0.4152	0	0	0	0	0	0	0	0	0	0	0	0	0	0	0	0	0	0	0	0	0	0	0	0	0	0
AP000474.1	0	0	0	0	0	0	0	0	0	0	0	0	0	0	0	0	0	0	0	0	0	0	0	0	0	0	0.0643	0	0	0	0	0	0	0	0	0	0	0	0	0	0	0	0	0	0	0	0	0	0
AL358215.1	0	0	0	0	0	0	0	0	0	0	0	0	0	0	0	0	0	0	0	0	0	0	0	0	0	0	0	0	0	0	0	0	0	0	0	0	0	0	0	0	0	0	0	0	0	0	0	0	0
AL049840.5	5.1398	5.1265	3.267	4.7234	3.4655	3.7857	8.7957	11.3996	4.7577	6.6879	4.2558	12.6393	5.0249	13.2176	3.292	2.7379	5.2807	3.3851	5.9927	3.5172	2.3136	3.4809	2.0028	4.072	8.7524	7.3336	5.9335	3.3789	11.1841	3.2876	6.9271	4.518	4.5137	6.027	5.6703	6.5089	2.4503	3.1442	3.6505	6.137	7.6014	4.9804	6.1408	5.3695	3.3772	3.5796	5.9598	5.1216	9.3405
AL359378.1	0	0	0	0	0	0.0295	0	0	0	0	0	0	0	0	0	0	0	0	0	0	0	0	0	0	0	0	0	0	0.0638	0	0	0	0	0	0	0	0	0	0	0	0	0	0	0	0	0	0	0	0
AC037487.1	0	0.0278	0.0149	0.0352	0	0	0.0224	0.0206	0.0211	0.0157	0.0377	0.1268	0.0412	0.0165	0.0257	0	0	0.0277	0.0322	0.032	0.037	0	0	0	0	0.0172	0	0.0291	0.0368	0	0	0	0	0	0	0	0.0201	0.0143	0	0	0	0	0.0172	0	0	0	0.0598	0.0187	0.0482
AC090044.1	0	0	0	0.1752	0	0	0.1113	0	0	0	0	0	0	0.246	0	0	0.2938	0.1381	0	0	0	0	0.1362	0	0	0	0.176	0	0	0	0	0	0.2104	0	0.1051	0	0	0	0	0.1032	0.0933	0.0855	0	0	0	0.0759	0	0	0
PCBP3-AS1	0	0	0	0	0	0	0	0	0	0	0	0	0	0	0	0	0	0	0	0	0	0	0	0.0075	0	0	0	0	0.0091	0.0196	0	0	0	0	0	0	0	0	0	0	0	0	0	0	0	0	0.0098	0	0
AP005233.1	0	0	0	0	0	0	0	0	0	0	0.0192	0.0216	0	0	0	0	0	0	0	0	0	0	0	0	0	0	0	0	0	0	0	0	0	0	0	0	0	0	0	0	0	0	0	0	0	0	0	0	0
AL138767.2	0	0	0	0	0	0	0	0	0	0	0.2776	0	0	0	0	0	0	0	0	0	0	0	0	0	0	0.2529	0	0	0	0	0	0	0	0	0.3111	0	0	0	0	0	0	0	0	0	0	0	0	0	0
AL359511.2	0	0	0	0	0	0	0	0	0	0	0	0	0	0	0	0	0	0	0	0	0	0	0	0	0	0	0	0	0	0	0	0	0	0	0	0	0	0	0	0	0	0	0	0	0	0	0	0	0
LINC01168	0	0.0115	0.0061	0.0218	0	0.007	0	0.017	0.0087	0.0065	0.0078	0.0087	0.0085	0.0068	0	0.0069	0	0.0229	0	0.0132	0	0	0.0056	0.0063	0.0103	0.0071	0.0073	0	0.0076	0	0.0364	0	0.0174	0	0	0	0	0.0059	0	0.0171	0.0077	0	0	0	0	0	0.0082	0.0077	0
TTC21B-AS1	0	0	0	0.017	0	0.0164	0	0	0	0	0	0	0	0	0	0	0	0	0	0	0	0	0	0	0.0241	0	0	0	0.0356	0.0579	0.064	0	0	0	0	0	0.0194	0.0277	0	0.0401	0	0	0	0	0	0	0	0	0
AC008738.5	0	0	0	0	0	0	0	0	0	0	0	0	0	0	0	0	0	0	0	0	0	0	0	0	0	0	0	0	0	0	0	0	0	0	0	0	0	0	0	0	0	0	0	0	0	0	0	0	0
AC025918.1	0	0	0	0	0	0	0	0.1334	0	0	0	0	0	0	0	0	0	0	0	0.1034	0	0	0	0.0991	0	0.1109	0	0	0	0	0	0	0	0	0.1364	0	0	0	0	0.2679	0.121	0	0	0	0	0	0	0	0
AL162171.1	0.1366	0.335	0.205	0.1819	0.1398	0.0586	0.077	0.3557	0.4357	0.4856	0.3248	0.437	0.2838	0.3974	0.3541	0.2863	0.2711	0.3824	0.3329	0.4414	0	0	0.1414	0.3701	0.2579	0.2367	0.1828	0.2009	0.1904	0.1375	0.3798	0.2796	0.437	0.1973	0.3639	1.0868	0.4151	0.0493	0.37	0.5002	0.0646	0.5922	0.0593	0.2888	0.1387	0.105	0.6182	0.1928	0
AC090181.2	0	0.0511	0.0548	0.3239	0	0.2503	0.4114	0	0	0.1153	0.0694	0.0778	0.0758	0.182	0	0.0612	0.0724	0.1021	0	0	0	0	0.0504	0.0565	0.0919	0.0632	0.1302	0.2683	0.5426	0.0735	0.1623	0.0747	0	0.1054	0.2333	0.0683	0	0.0527	0	0.2291	0	0.0633	0.4434	0.0617	0.0741	0.2244	0.2936	0.1374	0.0888
AC093334.1	0	0	0	0	0	0	0	0	0	0	0	0	0.1204	0	0	0	0	0	0	0	0	0	0	0	0	0	0.1034	0	0	0	0	0	0	0	0	0	0	0	0	0	0	0	0	0	0	0	0	0	0
AC006262.1	0	0.0048	0	0.0061	0.0141	0.0059	0	0	0.0146	0.0217	0	0	0.0071	0	0.0089	0.0115	0.0068	0.0577	0	0	0	0	0.0712	0.0266	0.0433	0	0.0123	0.0101	0.0128	0.0346	0.0153	0.0141	0.0293	0	0.0293	0.0064	0	0.0149	0	0	0.026	0	0.0119	0.0291	0.0209	0.0053	0	0.0065	0.0084
AL627309.4	0	0	0	0	0	0	0	0	0	0	0	0	0	0	0	0	0	0	0	0	0	0	0	0	0	0	0	0	0	0	0	0	0	0	0	0	0	0	0	0	0	0	0	0	0	0	0	0	0
AL050338.2	0.0371	0.026	0.0139	0.0165	0	0.0478	0	0.058	0	0.0147	0	0.0594	0.0386	0.0463	0	0	0.0369	0	0	0	0	0	0	0	0	0.0322	0.0166	0.0273	0	0.0374	0.0207	0.038	0	0	0.0791	0	0	0.0134	0	0.0777	0	0.0161	0	0.0314	0	0	0.0187	0	0
AL162591.2	0	0	0	0	0	0	0	0	0	0	0	0	0	0	0	0	0	0	0	0	0	0	0	0	0	0	0	0	0	0	0	0	0	0	0	0	0	0	0	0	0	0	0	0	0	0	0	0	0
AC108448.3	0.0196	0	0.0147	0.0521	0	0	0.0221	0.0611	0	0.0155	0	0	0.0813	0.0163	0.0254	0	0.0388	0	0	0.0474	0	0.0313	0.0405	0	0.0246	0	0	0.0431	0.0182	0.0197	0.0218	0	0	0	0.1668	0.1282	0	0	0	0.0205	0.0185	0	0	0.0331	0	0.015	0.0984	0	0
AL139424.2	0.3984	0.2559	0.1246	0.3831	0.1699	0.0854	0.3744	0.415	0.3883	0.7607	0.1895	0.4249	0.3449	0.5243	0.1722	0.4733	0.3954	0.3253	0.3237	0.2146	0.093	0.1593	0.1604	0.4369	0.0836	0.6328	0.2666	0.2441	0.648	0.1337	1.0709	0.2719	0.8497	0.4317	0.5307	0.4351	0.2354	0.2877	0.2313	0.6601	0.2824	0.6333	0.4035	0.5335	0.0337	0.2808	0.167	0.4375	0.2827
NADK2-AS1	0.6811	0.8113	0.4089	0.786	0.1394	0.2921	0.384	0.8513	0.2173	0.6995	0.1943	0.3632	2.0517	1.019	0.5297	0.3427	1.2843	1.4299	1.5492	0.3301	0	0.7624	1.034	1.1071	0.5144	1.6521	1.0329	0.6009	0.4431	3.0859	2.5756	0.8366	2.4695	0	2.8306	1.2751	0.414	1.2789	0.9489	1.354	0.515	0.3543	2.4239	1.728	0.2075	0.5236	0.274	0.7692	0.2485
AC022150.3	0	0	0	0	0	0	0	0	0	0	0	0	0	0	0	0	0	0	0	0	0	0	0	0	0	0	0	0	0	0	0	0	0	0	0	0	0	0	0	0	0	0	0	0	0	0	0	0	0
LINC01400	0	0	0	0	0	0	0	0	0	0	0	0	0	0	0	0	0	0	0	0	0	0	0	0	0	0	0	0	0	0	0	0	0	0	0	0	0	0	0	0	0	0	0	0	0	0	0	0	0
AC024560.3	0.281	0.0985	0.2109	0	0.1438	0.1205	0.1584	0.4391	0	0.444	0	0.2997	0.146	0.3504	0	0	0	0.1967	0.4566	0	0	0	0	0	0	0	0.2507	0.1033	0.1306	0.1415	0	0.2876	0	0.203	0.1497	0	0.5694	0.1015	0	0.147	0	0	0.122	0	0.1427	0	0.1413	0	0
AC011352.3	0	0	0	0	0	0	0.1865	0	0	0	0	0	0	0	0.1072	0	0	0	0	0	0	0	0.0571	0	0	0.0716	0	0	0	0	0	0	0	0	0	0.1548	0	0.0597	0	0	0	0.0717	0	0	0	0	0	0	0
LINC02691	0.1044	0.117	0.235	0.315	0.1282	0.1611	0.4237	0.2174	0.5105	0.3299	0.3574	0.1113	0.3253	0.1215	0.3247	0.4901	0.5594	0.3506	0.2713	0.2193	0.526	0.2671	0.5906	0.8726	0.0526	0.4341	0.4097	0.0153	0.0194	0.1682	0.1858	0.1923	0.8015	0.0905	0.3114	0.5667	0.2538	0.4825	0.2585	0.1747	0.2763	0.1086	0.0725	0.2119	0.2756	0.3692	0.105	0.3537	0.2031
AC040936.1	0	0	0	0	0	0	0	0	0	0	0	0	0	0	0	0	0	0	0	0	0	0	0	0	0	0	0	0	0	0	0	0	0	0	0	0	0	0	0	0	0	0	0	0	0	0	0	0	0
AL390774.2	0	0	0	0	0	0	0	0	0	0.0492	0	0.0664	0	0	0	0	0	0	0	0	0	0	0	0	0	0.0539	0	0.0458	0	0	0	0	0	0	0	0	0	0	0	0	0	0	0	0	0	0	0	0	0
AL392024.1	0	0	0.017	0	0	0	0	0	0	0	0	0	0	0	0	0	0	0	0	0	0	0.0363	0	0	0	0	0	0	0	0	0	0	0	0	0.0242	0	0	0	0	0.0238	0	0	0	0	0	0	0	0	0
AC024587.2	0	0	0	0	0	0	0	0	0	0	0	0	0	0.0547	0	0	0	0	0	0	0	0	0	0	0	0	0	0	0	0.0663	0	0	0	0	0	0	0	0	0.0255	0	0	0	0	0.0279	0	0	0	0	0
LNCNEF	0	0	0	0	0	0	0	0	0	0	0	0	0	0	0	0	0	0	0	0	0	0	0	0	0	0	0	0	0	0	0	0	0	0	0	0	0	0	0	0	0	0	0	0	0	0	0	0	0
AL135925.1	1.528	0.9494	0.5409	0.998	1.3572	1.3352	1.0728	1.4714	0.8583	0.7288	0.7403	1.4143	0.7786	0.7188	1.5695	0.8944	1.0586	1.0087	0.9836	0.722	0.7802	0.9681	0.7559	0.7587	1.4878	0.2997	1.0287	0.4875	1.0986	1.0159	0.994	1.3574	0.6764	1.0828	1.874	1.2953	0.9346	1.041	0.9372	1.2368	0.327	0.6999	0.8008	0.7802	1.0539	0.7758	0.8988	0.8411	0.8766
AC000061.1	0	0	0.0979	0	0	0.1119	0	0	0	0	0	0	0.1355	0	0.1691	0	0	0	0	0	0	0	0	0	0	0.113	0.1163	0	0.3637	0	0	0	0	0	0	0	0.1321	0	0.1009	0	0.1233	0.1131	0	0	0	0	0	0	0
AC116666.1	0	0	0	0	0	0	0	0	0	0	0	0	0	0	0	0	0	0	0	0	0	0	0	0	0	0	0	0	0	0	0	0	0	0	0	0	0	0	0	0	0	0	0	0	0	0	0	0	0
AC005544.2	0	0	0	0	0	0	0	0	0	0	0	0	0	0	0	0	0	0	0	0	0	0	0	0	0	0	0	0	0	0	0	0	0	0	0	0	0	0	0	0	0	0	0	0	0	0	0	0	0
AL445231.1	0	0.0706	0.0378	0.1566	0	0	0.1705	0.0262	0	0.0597	0.0479	0.0537	0.1309	0.0838	0.0653	0.0845	0.05	0.1411	0	0.1018	0	0.2821	0.0696	0.0195	0.0317	0.0437	0.0674	0.0371	0.0468	0	0	0.129	0.1075	0	0.0806	0.0472	0.0511	0.091	0.0195	0.0264	0.1906	0.0218	0.0656	0.0213	0.0512	0.0387	0.0507	0.0237	0.092
AC007333.1	0	0	0	0	0	0	0	0	0	0	0	0	0	0	0	0	0	0	0	0	0	0	0	0	0	0	0	0	0	0	0	0	0	0	0	0	0	0	0	0.0711	0	0	0	0	0	0	0.0228	0	0
AC019127.1	0	0	0.0192	0	0	0	0	0	0	0	0	0	0	0	0	0.0215	0	0	0	0	0	0.041	0.0354	0	0	0	0	0	0	0.0516	0	0	0	0	0	0	0	0	0	0	0	0.0222	0	0	0.026	0	0.0258	0.0241	0
AC022784.2	0	0	0	0	0	0	0	0	0.159	0	0	0	0	0	0.1938	0	0	0	0	0	0	0	0	0	0	0	0	0	0	0	0	0	0	0	0	0	0	0	0	0	0	0	0	0	0	0	0	0	0
MIR2052HG	0	0	0.0054	0	0	0	0	0.0075	0	0	0	0	0	0	0	0	0	0	0.0117	0	0	0.0115	0.0099	0	0	0.0124	0	0	0.02	0.0072	0	0	0	0	0	0	0	0	0	0	0	0	0.0125	0	0	0.0055	0	0	0
SNHG31	0	0.0135	0	0.1023	0	0.0494	0.0866	0.02	0	0	0.0365	0.041	0	0.0479	0	0.0805	0	0.0538	0.2497	0	0	0.0614	0.0133	0.0297	0	0.0166	0.0171	0.0282	0	0.0193	0.0641	0.0197	0.041	0.0277	0.0614	0.0719	0.0195	0.0971	0.0743	0.0402	0	0.0167	0.0167	0	0	0.0295	0	0	0
AC092377.1	0	0	0	0	0	0	0	0	0	0	0	0	0	0	0	0	0	0	0	0	0	0	0	0	0	0	0	0	0	0	0	0	0	0	0	0	0	0	0	0	0	0	0	0	0	0	0	0	0
LINC01932	0	0	0	0.076	0	0	0	0	0	0	0	0	0	0	0	0	0	0	0	0	0	0	0	0	0	0	0	0	0	0	0	0	0	0	0	0	0	0	0	0	0	0	0	0	0	0	0	0	0
AC105460.1	0	0	0.4859	0	0	0	0	0	0	0	0	0	0	0	0	0	0	0	0	0	0	0	0	0.0835	0	0	0	0	0.0201	0	0	0	0	0	0	0	0.0219	0.1403	0	0	0	0	0	0	0	0	0	0	0
AC000403.1	0.0137	0.0671	0.0411	0.085	0.07	0.0469	0.0925	0.1425	0.0291	0.0108	0.013	0.0875	0.0853	0.3183	0.0355	0.0344	0.0272	0	0.1778	0.0442	0	0.1094	0.0378	0.0106	0.1033	0.237	0.0244	0.1106	0.0127	0.0138	0.0304	0.07	0.0292	0.0395	0.1166	0.0384	0.1247	0.0494	0.127	0.1002	0.2327	0.0356	0.1306	0.0347	0.0139	0.0421	0.055	0.0644	0.0333
AC244093.4	0	0.1452	0.0518	0	0	0	0.3894	0.5036	0.1469	0	0.0657	0	0	0.2296	0	0.0579	0.0685	0	0.1122	0	0	0	0	0	0.0869	0.2393	0.0616	0	0.3852	0.0695	0	0.0707	0	0	0.0736	0	0.2099	0	0.0535	0	0.0653	0	0.1199	0.1752	0	0.1062	0	0.065	0
CFTR-AS1	0	0	0	0	0	0	0	0	0	0	0	0	0	0	0	0	0	0	0	0	0	0	0	0	0	0	0	0	0	0	0	0	0	0	0	0	0	0	0	0	0	0	0.1926	0	0	0	0	0	0
AC091819.2	0	0	0	0	0	0	0	0	0	0	0	0	0	0	0	0	0	0	0	0	0	0	0	0	0	0	0	0	0	0	0	0	0	0	0	0	0	0	0	0	0	0	0	0	0	0	0	0	0
AP001972.4	0	0	0	0	0	0	0	0	0.0931	0	0	0	0	0	0	0	0	0	0	0	0	0	0	0	0	0.8345	0	0	0.1628	0	0.0974	0	0	0	0	0	0	0	0	0	0	0	0	0	0	0	0	0	0
MEIS1-AS3	0	0	0	0	0	0.0595	0	0	0	0	0	0	0	0	0	0	0	0	0	0.1121	0.0647	0	0	0	0	0	0	0	0	0.1397	0	0	0	0	0	0	0	0	0	0	0	0	0.0602	0	0	0	0	0	0
AC068774.1	0	0	0.0719	0	0	0	0	0	0	0	0	0	0	0	0	0	0	0	0	0	0	0	0	0	0	0	0	0.0704	0.178	0	0	0	0	0	0	0	0	0	0	0	0	0	0	0	0	0	0.0963	0	0
EIF1AX-AS1	0	0	0	0.1152	0	0	0.1463	0	0	0	0	0	0.1348	0	0	0	0	0.1816	0	0	0	0	0	0	0.1633	0.1124	0	0	0	0	0	0.1328	0	0	0	0	0	0	0	0	0	0	0	0.1097	0	0	0.1305	0	0
SLC25A48-AS1	0	0	0	0	0	0	0	0	0	0	0	0	0.0238	0	0	0	0	0	0	0	0	0	0	0	0	0	0	0	0	0	0	0	0	0	0	0	0	0	0	0	0	0	0	0	0	0	0	0	0
AC093627.5	0.6163	0.9185	0.3597	0.8076	0.4305	0.1846	0.9597	0.8966	0.4369	0.6337	0.3443	1.4293	0.6707	0.9269	0.3297	0.648	0.5631	0.5066	1.0966	0.5216	0.2374	1.0011	0.7358	0.4543	0.8496	0.8136	0.7243	0.3524	0.7728	0.2758	0.9031	0.3404	0.3338	0.537	0.6463	0.7417	0.3072	0.6005	0.5981	1.044	0.712	0.5343	0.2887	0.7032	0.2285	0.6844	0.2656	0.4143	0.3807
PHKA1-AS1	0	0	0	0.2184	0	0.0703	0	0.0854	0	0	0.078	0	0	0	0	0	0	0	0	0	0	0.1311	0	0.0635	0	0.071	0	0.0603	0	0.0826	0	0	0.1749	0	0	0.0768	0.0831	0	0	0	0	0	0	0	0	0	0	0	0
INKA2-AS1	0.0203	0.0142	0	0.018	0.0208	0.0348	0	0	0	0	0	0	0	0	0	0.017	0	0	0	0	0	0	0.014	0.0157	0	0.0352	0	0	0	0.0205	0.0226	0	0	0	0	0	0	0	0	0	0	0	0	0	0	0	0	0	0
LINC02123	0	0.0218	0	0	0	0	0.035	0	0	0	0	0	0	0	0	0	0	0	0	0	0	0	0	0	0	0	0	0	0	0	0	0	0	0	0	0	0	0	0	0	0	0	0	0	0	0	0	0	0
AC024451.4	0.2609	0.1371	0.1957	0	0.0667	0	0.1471	0.0679	0.208	0	0.062	0.2782	0.1355	0.3794	0	0	0	0.0913	0.3178	0	0	0	0.045	0.0505	0	0.339	0.1745	0.1438	0	0.3939	0.2176	0.0667	0	0.1884	0.2085	0	0.1321	0.1413	0	0.0682	0.1849	0.0565	0.2264	0	0.0662	0.1504	0.0656	0.0614	0.1586
AC026991.1	0	0	0	0	0	0	0	0	0	0	0	0	0	0	0	0	0	0	0	0	0	0	0	0	0	0	0	0	0	0	0	0	0	0	0	0	0	0	0	0	0	0	0	0	0	0	0	0	0
AC079148.3	0	0	0	0	0	0	0	0	0	0	0	0	0	0	0	0	0	0	0	0	0	0	0	0	0.0192	0	0	0	0	0	0	0	0	0	0	0	0	0	0	0	0	0	0.0132	0	0	0.0117	0	0	0.0185
HCP5	1.3437	1.8177	1.391	11.9355	0.7398	0.4222	4.0055	3.4089	0.5941	1.3208	1.9065	5.1977	6.6197	8.0831	1.943	1.1602	4.0182	0.9434	5.1732	2.0708	0.2235	8.063	1.8299	2.293	1.3843	4.2298	2.7099	1.9629	1.2695	0.6921	1.7411	0.8851	2.5254	2.4664	2.911	2.6027	3.1448	4.801	3.1201	2.5196	8.7858	1.1688	1.2857	1.3127	0.7115	1.4422	0.3925	1.394	3.3551
AL021578.1	0.6917	1.357	1.3495	0.9209	0.991	1.2457	3.1197	0.4323	1.6915	0.5464	0.8552	1.4753	5.676	1.4372	0.3586	0.29	0.5491	1.4521	0.5619	0.6705	1.2909	0.7742	2.8636	0.8566	2.0023	2.7563	2.2212	0.8645	11.1216	3.8999	0.9231	1.4867	4.573	1.7985	2.6534	1.2948	0.7007	1.1989	1.1777	1.7369	0.3269	1.3792	1.681	1.1114	1.2643	1.0635	8.4868	1.1066	0.8413
LINC01471	0	0	0	0	0	0	0	0.0074	0	0	0	0	0	0.0059	0	0	0	0	0	0	0	0	0.0049	0	0	0	0	0	0.0066	0.0144	0	0	0	0	0	0	0	0	0.0055	0.0075	0	0	0	0	0	0	0	0	0
AC120042.1	0.8916	1.062	0.6691	0.1583	1.2775	1.0706	0.4022	1.0216	1.1376	0.4931	0.9328	1.5214	0.7409	0.3705	0.1156	2.5419	0.8849	1.9966	0.8692	0.6483	1.9138	0.998	0.9844	0.2761	0.6733	0.8497	0.7954	0.5245	0.5801	0.4489	1.2892	1.4602	0.7607	1.1592	1.9953	0.8346	0.7226	0.7083	0.276	0.8396	0.1686	1.778	0.2322	0.7541	0.2716	1.1653	0.269	0.3356	1.0845
LINC00605	0.5981	0.3088	0.0472	0.475	0.1933	0.054	0.3904	0.2951	0.3681	0.1741	0.1197	0.4364	0.5231	0.0785	0.1632	0.4223	0.4061	0.0881	0.4091	0.0763	0.0881	0.4027	0.1303	0.4873	0.2377	0.3272	0.1965	0.0463	0.1755	0.0317	0.175	0.1289	0.0671	0.7275	0.4696	0.2357	0.0319	0.1591	0.1218	0.1647	1.3388	0.1092	0.082	0.2662	0.2557	0.3388	0.3166	0.2074	0.2297
MAFTRR	0.2637	0.0088	0.4522	0.2452	0.1542	0.2584	0.0283	0.0654	0.2937	0.3273	0.2746	0.4017	0.4956	0.1565	0.1953	0.0211	0.1495	0.246	0.6527	0.1623	0.3749	0.1606	0.0087	0.3693	0	0.4351	0.1456	0.0092	0.0233	0.3413	0.0838	0.4112	0.4552	0.0544	0.2943	0.3525	0.1145	0.0725	0.4178	0.2102	0.2136	0.0544	0.5231	0.1699	0.3825	0.4054	0.4924	0.3427	0.336
AC090948.4	0	0.0322	0.1035	0.0408	0.047	0	0	0.0479	0.0489	0.0363	0	0.2451	0	0.1146	0	0	0	0	0	0.0371	0	0	0	0	0	0.0398	0	0.0338	0	0	0.1022	0.047	0	0	0	0	0	0.0664	0.0356	0	0.0434	0	0.0399	0.0777	0	0.0353	0.0924	0	0
AC093579.1	0	0	0	0	0	0	0	0	0	0	0	0	0	0	0	0	0	0	0	0	0	0	0	0	0	0	0	0	0	0	0	0	0	0	0	0	0	0	0	0	0	0	0	0	0	0	0	0	0
AC002115.1	0	0	0	0	0	0	0	0	0	0	0	0	0	0.0718	0	0	0	0	0	0	0	0	0	0	0	0	0	0	0	0	0	0	0	0	0	0	0.0875	0	0	0	0	0	0	0	0	0	0	0	0
AC069214.1	0	0	0	0	0	0	0	0	0	0	0	0	0	0	0	0	0	0	0	0	0	0	0	0	0	0	0	0	0	0	0	0	0	0	0	0	0	0	0	0	0	0	0	0	0	0	0	0	0
AC022400.4	0.1234	0.1441	0.1852	0.2921	0.1263	0.1764	0.4175	0.2571	0.2187	0.195	0.1565	0.1316	0.3419	0.4787	0.1067	0.138	0.1633	0.0576	0.2674	0.0332	0	0.1974	0.2271	0.0955	0.1553	0.3564	0.2202	0.363	0.4206	0.2485	0.183	0.0842	0	0.1189	0.1315	0.1155	0.0834	0.1783	0.2547	0.3444	0.5055	0.0357	0.25	0.2088	0.2089	0.2214	0.2069	0.1549	0.3503
AC135782.3	0.0233	0	0	0.0827	0	0	0	0	0.0248	0	0.0222	0.0248	0.0242	0.0775	0	0	0.0231	0.0326	0	0	0	0.1118	0.0161	0.0541	0.0293	0.0404	0	0	0.0217	0	0	0.0477	0	0	0.0248	0.0218	0	0.0168	0.018	0.0975	0	0	0	0	0.0237	0	0.0469	0	0
MAN1B1-DT	0.7335	0.3671	0.4128	1.0929	0.5362	0.9661	1.0043	1.4461	0.3899	1.2624	0.6229	0.8102	0.5987	0.8274	0.5093	0.5052	1.1179	0.55	0.7661	0.7407	0.1956	1.4242	0.5061	0.5678	0.7584	0.7943	1.4956	0.9438	0.3652	0.7385	0.8449	0.4558	1.0057	0.719	0.7537	0.4904	0.4777	0.8324	0.9935	0.9867	1.139	0.3407	0.5457	0.8197	0.3724	0.6445	0.5533	0.7396	1.0515
AL031773.1	0	0	0	0	0	0	0	0	0	0	0	0	0	0	0	0	0	0	0	0	0	0	0	0	0	0	0	0	0	0	0	0	0	0	0	0	0	0	0	0	0	0	0	0	0	0	0	0	0
AC008799.2	0	0	0	0	0	0	0	0	0	0	0	0	0	0	0	0	0	0	0	0	0	0	0	0	0	0	0	0	0	0	0	0	0	0	0	0	0	0	0	0	0	0	0	0	0	0	0	0	0.1844
AC103719.1	0	0	0	0	0	0	0	0	0	0	0	0	0	0	0	0	0	0	0.0416	0	0	0	0	0	0	0	0	0	0	0	0	0	0	0	0	0	0	0.0185	0	0	0	0	0	0	0	0	0	0	0.0311
AC035139.1	0	0	0.1348	0.1595	0	0	0	0	0	0	0	0	0.1866	0.1493	0	0.1506	0	0	0.2918	0	0	0	0	0	0	0	0	0.1321	0	0	0	0	0	0	0	0	0	0	0	0	0	0	0.1559	0	0	0	0	0	0
HCG21	0	0.0568	0	0	0	0	0	0	0	0	0	0	0	0	0.1051	0	0	0	0	0	0	0	0	0	0	0	0	0	0	0	0	0	0	0	0	0	0	0	0	0	0	0	0	0	0	0	0	0	0
CASC22	0	0.0707	0.0152	0.0179	0	0	0.0228	0	0.0429	0	0	0.1077	0	0	0	0	0	0	0	0	0.0188	0	0.0139	0	0	0.035	0	0.0297	0	0	0	0	0	0	0	0	0	0.0146	0.0156	0.0634	0.0191	0	0.0175	0	0	0	0.0203	0	0.0491
NR4A1AS	0.1608	0.0751	0.0402	0.0476	0.0548	0.1379	0.423	0.3349	0.114	0.0423	0	0.4573	0.6124	0.3564	0.4863	0.1348	0	0.075	0	0.1299	0	0.0857	0.037	0.7467	0.2024	0.5107	0.0478	0.197	0.2491	0.1079	1.0134	0.0549	0.1143	0	0.0571	0.2007	0.0543	0.1548	0.0415	0.1682	0.5066	0.697	0.1396	1.2691	0	0.2884	0.2156	0.2522	0.0652
AC006064.3	0.1028	0	0	0	0	0	0.1159	0	0	0.0812	0	0.3289	0.1068	0.0854	0	0.0862	0.102	0	0.3341	0.2492	0	0.3288	0	0.1592	0	0	0	0	0.0956	0	0.343	0.2105	0	0	0	0.1925	0.2083	0	0	0.2151	0	0.0891	0	0	0	0	0	0	0
AC087379.2	0	0.3967	1.2213	0.0628	0.1448	0	0.4788	0.7371	1.3543	2.7952	1.3461	0.5283	0.294	0.2941	0.0917	0.7713	0.2809	1.6837	1.2647	0.1143	1.5849	0.2263	1.5625	0.2191	0.3563	0.3678	0.5681	0.8325	0.2631	0.855	0.3935	1.2313	0.9055	0.4089	4.7506	0.7286	2.5807	0.5622	0.3286	0.074	0.0669	0.7362	0.1228	1.9749	0.2874	0.1632	0.2135	0	4.0453
AC009107.2	0.0205	0.0287	0.0077	0.0636	0	0.0351	0	0.0107	0.0109	0.0081	0.0195	0.0655	0	0.0255	0.0133	0.0172	0.0203	0	0.0166	0	0.0191	0.0164	0.0282	0.0396	0.0129	0.0798	0.0091	0	0.038	0.0103	0.0797	0.0314	0.0218	0.0148	0	0.067	0.0104	0.0296	0.0475	0.0963	0.0387	0.0355	0.0266	0.0173	0.0104	0.0079	0.0309	0.0193	0
LINC02446	0.0743	0.4685	0.0836	2.4403	0.7984	0.1912	1.5919	0.5417	0.0395	0.2348	0.6007	0.3962	0.2315	3.273	0.0482	0.0935	0.6268	0.052	0.1207	0.1201	0	1.2476	0.3333	0.2876	0.1403	0.7724	0.6297	0.4371	0.3453	0.0748	0.124	0.038	0.3962	0.644	0.1584	1.391	0.1505	0.2951	0.1438	0.2721	1.4397	0.0644	0.258	0	0.0377	0.2285	0.2615	0.1748	0.9941
AC139100.1	0.0659	0.1539	0.1649	0.1755	0.0225	0.0565	0.1734	0.0915	0.3504	0.1041	0.1045	0.2109	0.0456	0.1096	0.1424	0.0184	0	0.0307	0.0357	0.1597	0.1435	0.4919	0.0455	0.1531	0.1659	0.1903	0.2744	0.0969	0.0613	0.1327	0.1711	0.045	0.0469	0.127	0.1405	0	0.0668	0.0793	0.085	0.092	0.0623	0.2095	0.1144	0.1301	0.0223	0.0676	0.0884	0.1034	0.1336
AC093726.1	0	0	0	0	0	0	0	0	0	0	0	0	0	0	0	0	0	0	0	0	0	0	0	0	0	0	0	0	0	0	0	0	0	0	0	0	0	0	0	0	0	0	0	0	0	0	0	0	0
AC073349.1	0	0	0	0	0	0.0396	0	0	0	0	0	0	0.048	0	0	0	0	0	0	0	0	0	0	0	0	0	0	0	0.0429	0.0465	0	0	0	0	0	0	0	0.0333	0	0.0483	0	0	0	0.0391	0	0	0	0	0
AC093227.3	0.1196	0.0559	0	0.0708	0.0408	0	0.0899	0.0415	0.0424	0.0945	0.0379	0	0.1657	0.0663	0.0517	0.0669	0.0791	0.0558	0.0648	0.0322	0	0	0.0275	0.0617	0	0.0691	0	0	0.0741	0.1606	0.2217	0.0408	0	0	0	0.0746	0.0808	0.0576	0.0309	0.0834	0	0.1037	0	0.1012	0	0.0613	0	0	0
AC006480.2	0.0367	0.1542	0.055	0.2279	0.0751	0.1887	0.1241	0.1528	0.195	0	0.1395	0.352	0.0762	0.3658	0	0.0308	0.0728	0.2053	0.298	0.1185	0	0	0.2025	0.2271	0.1847	0.3495	0.1963	0	0.3409	0.1846	0.1632	0.1126	0.3911	0.053	0.3127	0.0343	0	0.1324	0.0284	0.0768	0.1733	0.2226	0.1592	0.1551	0.0745	0.1692	0.2582	0.1036	0.0446
AC025810.1	0	0	0	0	0	0	0	0	0	0.3159	0	0	0	0.0415	0	0.2515	0	0.2799	0	0	0.1866	0	0.1035	0.0387	0	0.0433	0	0	0.0465	0.0503	0.0556	0	0	0	0.2663	0.0936	0	0	0	0	0	0.0867	0.0434	0	0.2031	0.0384	0.0503	0	0
AL445430.1	0.031	0.0217	0	0	0	0	0	0	0	0.0245	0	0	0.0322	0	0	0.026	0	0	0	0.0251	0	0	0	0	0	0.0269	0	0	0	0	0.0345	0	0	0	0	0.029	0	0	0	0	0	0	0	0	0	0	0	0	0
AL450992.3	0	0	0	0	0	0.0636	0	0	0	0	0.0706	0.0791	0.0771	0	0	0	0	0	0	0	0	0	0	0	0	0	0	0	0	0	0	0	0	0	0	0	0	0	0	0	0	0	0	0	0	0	0	0	0
AL158834.1	0	0	0	0	0	0	0	0.1096	0	0	0	0	0	0.0875	0	0	0.1044	0	0	0	0	0	0	0	0	0.0912	0	0.0774	0	0	0	0	0	0	0.1121	0	0	0	0	0	0	0	0	0	0	0	0	0.099	0
AC069234.1	0	0.0589	0.1262	0	0	0	0	0	0	0	0	0	0	0	0	0	0	0	0	0	0	0	0	0.0651	0	0	0	0	0	0	0.0936	0	0	0	0.2689	0	0	0	0.0651	0	0	0	0.073	0	0	0	0	0.0792	0
AC099786.2	0	0	0	0	0	0	0	0	0	0	0	0	0	0	0	0	0	0	0	0	0	0	0	0	0	0	0	0	0	0	0	0	0	0	0	0	0	0	0	0	0	0	0	0	0	0	0	0	0
LRRC2-AS1	0.1281	0.0449	0.016	0.0379	0.0437	0	0.0241	0.0445	0.0454	0.1181	0.0406	0.0911	0.0444	0	0.0277	0.0358	0.0212	0	0.1041	0.1035	0.0598	0.0341	0.1031	0.0661	0.0269	0.0925	0	0.0157	0.1587	0.0645	0.2137	0.0437	0.0911	0.0617	0.091	0.0799	0	0.1542	0.033	0.0894	0.0605	0.1296	0.0185	0.0542	0	0	0.0215	0.0201	0
AC232271.2	0	0	0	0	0	0	0	0	0	0	0	0	0	0.0486	0	0	0	0	0	0	0	0	0	0	0	0	0	0	0	0	0	0	0	0	0	0	0	0	0	0.0612	0	0	0	0	0	0	0	0	0
AL158070.1	0.1624	0.0379	0.1625	0	0	0	0.1221	0.0564	0.1151	0	0	0.0577	0	0	0	0	0	0	0	0	0.0505	0.0866	0.0373	0.0838	0	0.0469	0	0	0.1006	0	0	0	0	0	0.1154	0	0	0	0	0.0566	0	0.0469	0	0.0916	0.055	0.0416	0	0	0
AC107882.1	0	0.072	0	0	0	0	0	0	0	0	0	0	0	0	0	0	0	0	0	0	0	0	0	0	0	0	0	0	0	0	0	0	0	0	0	0	0	0	0	0	0	0	0	0	0	0	0	0	0
AL121762.1	0	0.0486	0	0	0	0	0	0	0	0	0	0	0	0	0	0	0	0	0	0	0	0	0	0	0	0	0	0	0	0.1397	0	0.071	0	0	0	0	0	0	0	0	0	0	0.0602	0	0	0	0	0	0
LINC02059	0	0	0	0	0	0	0	0	0	0	0	0	0	0	0	0	0	0	0	0	0	0	0	0	0	0	0.0208	0	0	0	0	0	0	0	0	0	0	0	0	0	0	0	0	0	0	0	0	0	0
AC102797.1	0	0	0	0	0	0	0	0	0	0	0	0	0	0	0	0	0	0	0	0	0	0	0	0	0.1133	0	0	0	0.4182	0	0	0	0	0	0	0	0	0	0	0	0	0	0	0	0	0	0	0	0
AC040168.1	0.1386	0.1046	0.068	0.0852	0.1146	0.0503	0.1383	0.2166	0.1758	0.0969	0.1724	0.1308	0.1551	0.1241	0.1244	0.1475	0.1429	0.1343	0.3032	0.1249	0.0498	0.1023	0.2097	0.1775	0.1409	0.2356	0.1094	0.051	0.114	0.0859	0.1838	0.1419	0.2616	0.1078	0.2671	0.2795	0.1566	0.2272	0.2105	0.1283	0.005	0.1248	0.1203	0.1082	0.0812	0.0861	0.0751	0.0803	0.1232
AC073172.1	0	0.0383	0	0	0.1119	0	0	0.2278	0	0	0.052	0	0	0	0	0	0	0.0765	0	0.0442	0	0	0	0	0	0.0474	0	0	0	0.055	0	0	0.2332	0	0.0583	0	0.1662	0.0395	0	0	0.0517	0	0	0	0.0555	0	0.055	0	0
AL645634.2	0	0	0	0	0	0	0	0	0	0.0943	0	0	0	0	0	0	0	0	0	0	0	0	0	0	0	0	0	0	0	0	0	0	0	0	0	0	0	0	0	0	0	0	0	0	0	0	0	0	0
AL139349.1	0.085	0.1786	0.1276	0.4527	0.087	0.1458	0.1917	0.177	0.4518	0.0671	0.0808	1.4502	0.3531	0.8477	0.1102	0	0.7591	0	0	0.206	0.0793	0.1359	0.1759	0.5263	0.3209	0.2945	0.2275	0.125	0.553	0.4279	0.0945	0	0.7251	0	0.0906	0.2387	0.1722	0.1841	0.2631	0.8003	0.5623	0.0737	0.5902	0.2156	0.0863	0	0.6838	0.5599	0
GRM3-AS1	0.026	0.0182	0	0	0.0133	0	0.0146	0.0135	0	0	0	0	0	0.0108	0	0	0	0	0.0211	0	0	0	0.0179	0	0.0164	0.0113	0.0232	0.0096	0.0362	0.0131	0	0	0.0554	0.0188	0	0	0.0263	0	0	0.0408	0	0.0113	0	0	0	0	0	0	0
AL162408.1	0	0	0	0	0	0.0971	0	0	0	0	0	0	0	0	0	0	0	0	0	0	0	0	0	0	0	0	0	0	0	0	0	0	0	0	0.1207	0	0	0	0	0	0	0	0	0	0	0	0	0	0
RUVBL1-AS1	0	0	0	0	0	0	0	0	0	0	0	0	0	0	0	0	0	0	0	0	0	0	0	0	0	0	0	0.0613	0	0	0	0	0	0	0	0.0781	0	0	0	0	0	0	0	0	0	0	0	0	0.1014
AP003900.1	0	0	0	0	0	0	0	0	0	0	0	0	0	0	0	0	0	0	0	0	0	0	0	0	0	0	0	0	0	0	0	0	0	0	0	0.0184	0	0	0	0	0	0	0	0	0	0	0	0	0
AC024937.3	0	0	0	0	0	0.097	0.0638	0	0.0601	0	0	0	0.1175	0.047	0.1466	0	0	0	0.2757	0	0	0.0904	0	0.0876	0	0.049	0.0505	0	0.1051	0.0569	0	0	0	0	0	0	0	0.0408	0.0876	0	0.1069	0	0	0	0.0574	0	0.0569	0	0.0688
ADAMTS19-AS1	0	0	0	0	0	0	0	0	0	0	0	0	0	0	0	0	0	0	0	0	0	0	0	0	0	0	0	0	0	0	0	0	0	0	0	0	0	0	0	0	0	0	0	0	0	0	0	0.0139	0
UXT-AS1	0.3808	0.3348	0.1793	0.2651	0.2292	0.2497	0.3115	0.4199	0.5636	0.3067	0.1846	0.4141	0.2792	0.484	0.242	0.626	0.2593	0.3448	0.4246	0.5067	0.2648	0.3343	0.4019	0.3699	0.2913	0.3622	0.2997	0.1976	0.465	0.2105	0.5979	0.2522	0.43	0.3344	0.4296	0.643	0.3933	0.426	0.3525	0.3828	0.2329	0.5826	0.35	0.2841	0.3184	0.3157	0.2854	0.2881	0.109
LINC01791	0	0	0	0.0125	0	0	0	0	0	0	0	0	0	0	0	0	0	0	0	0	0	0	0	0	0	0	0	0	0	0	0	0	0	0	0	0	0	0	0	0	0.0266	0	0	0	0	0.0108	0	0	0
AC013733.1	0	0	0	0	0	0	0	0	0	0	0	0	0	0	0	0	0	0	0	0	0	0	0	0	0	0	0	0	0	0	0	0	0	0	0	0	0	0	0	0	0	0	0	0	0	0	0	0	0
AC120036.4	0.0591	0.069	0.0443	0.0524	0	0.0169	0.0444	0.2256	0	0.1089	0	0.042	0.0204	0.1963	0.051	0.1155	0	0	0.032	0.1113	0	0.0944	0.0543	0.0152	0	0.0853	0.0351	0.1013	0.0732	0.0198	0.1095	0.0806	0.1679	0.1422	0.1678	0.0921	0.2194	0.0995	0.0152	0.0618	0.1116	0.1024	0.0513	0.0832	0.02	0.1059	0.0198	0	0.1916
AC022148.2	0	0	0	0	0	0	0	0	0	0	0.0833	0	0	0	0	0	0	0	0.1423	0	0	0	0	0	0	0.0759	0	0	0	0	0	0	0	0	0	0	0	0	0	0	0	0	0	0	0	0	0	0	0
AC103739.1	0.1035	0.0725	0.4658	0	0.1059	0.2662	0.1167	0	0.11	0.0817	0	0.4413	0.1075	0.086	0	0.1735	0.1027	0.2896	0	0	0	0	0	0	0	0.1793	0.1846	0.1521	0	0	0.2301	0	0	0	0.1102	0.1937	0	0.0747	0.0801	0	0	0.0897	0.3592	0.2625	0.2101	0	0.3122	0	0.3775
AC006146.1	0	0	0	0	0	0	0	0	0	0	0	0	0	0	0	0	0	0	0	0	0	0	0	0	0	0	0	0	0	0	0	0	0	0	0	0	0	0	0	0	0	0	0	0	0	0	0	0	0
AL136456.1	0.6149	1.7665	0.9921	5.5402	0.1573	1.2393	1.2134	0.1921	0.6538	0.583	0.9065	0.8197	0.7665	0.8688	1.2355	0.9538	1.0374	0.2582	1.9481	0.5713	0.373	1.6716	1.2093	0.7853	0.2709	2.8233	0.4937	0.5652	0.8573	0.3096	0.3078	0.3462	1.3115	1.4212	0.3276	1.3238	0.4049	2.5091	0.6663	0.4504	3.836	0.4265	0.8006	0.598	2.0294	0.7328	1.3915	0.6076	1.0845
LINC02035	0.8866	0.502	0.3629	0.9937	0.4216	0.5223	1.0704	1.595	0.457	0.8136	0.3407	1.2129	0.6512	1.9948	0.6268	0.5256	0.6488	0.376	1.0912	0.7018	0.1755	0.7733	0.55	0.7833	0.7327	1.73	0.5752	0.6848	0.5577	0.541	1.1155	0.4125	0.8022	0.9055	1.336	0.8634	0.6713	1.1642	0.5961	1.2275	0.9057	0.9472	1.0416	0.6362	0.4547	0.5026	0.7566	0.4467	0.6209
AC010761.6	0.9957	0.3488	0	0.221	0	0.2135	0	0	0.2647	0	0	1.5928	0	0	0.3227	0	0	0.3484	0.4044	0.4022	0	0.3981	0.3435	0.1927	0.3133	0	0.2221	0.183	0	0.2506	0.5537	0	0	0	0.2653	0.233	0.2522	0.1798	0	0.5209	0.7059	0	0	0	0	0.7655	0.5007	0	0
LINC02709	0.0932	0.1305	0.0419	0.1488	0.0381	0.0959	0.3362	0.1553	0.0198	0.1178	0.0532	0.1192	0.1355	0.1084	0.0242	0.0469	0.037	0.0782	0.2422	0.1054	0.1043	0.0298	0.09	0.0721	0.0235	0.1291	0.0997	0.0822	0.1385	0.1126	0.0829	0.0572	0.0795	0.1077	0.0596	0.1046	0.0566	0.148	0.0721	0.0195	0.2113	0.0969	0.0647	0.0473	0.0378	0.1146	0.0562	0.0351	0
[truncated: 14,774 more rows]
[truncated: 206 more columns]
