# Supplementary material for: Circadian rhythm-based prognostic features predict immune infiltration and tumor microenvironment in molecular subtypes of hepatocellular carcinoma
Source: Open Life Sci. 2026 Jan 1;20(1):20251208. doi: 10.1515/biol-2025-1208 (PMC13011610; doi:10.1515/biol-2025-1208)
Supplement: Supplementary file 4 — Supplementary Material [file j_biol-2025-1208_suppl_004.xls]

## Sheet: Table S3
id	TCGA-EP-A3RK-11A-11R-A22L-07	TCGA-DD-A1EJ-11A-11R-A155-07	TCGA-BC-A216-11A-11R-A155-07	TCGA-DD-A114-11A-12R-A131-07	TCGA-BC-A10T-11A-11R-A131-07	TCGA-BC-A10U-11A-11R-A131-07	TCGA-FV-A2QR-11A-11R-A213-07	TCGA-DD-A3A4-11A-11R-A22L-07	TCGA-DD-A3A5-11A-11R-A22L-07	TCGA-DD-A39X-11A-11R-A213-07	TCGA-DD-A39V-11A-11R-A213-07	TCGA-FV-A3R2-11A-11R-A22L-07	TCGA-DD-A11D-11A-12R-A131-07	TCGA-BD-A2L6-11A-21R-A213-07	TCGA-DD-A11B-11A-11R-A131-07	TCGA-DD-A39W-11A-11R-A213-07	TCGA-G3-A3CH-11A-11R-A22L-07	TCGA-DD-A118-11A-11R-A131-07	TCGA-DD-A1EE-11A-11R-A131-07	TCGA-EP-A26S-11A-12R-A16W-07	TCGA-DD-A3A6-11A-11R-A22L-07	TCGA-EP-A12J-11A-11R-A131-07	TCGA-BC-A10X-11A-11R-A131-07	TCGA-DD-A116-11A-12R-A26B-07	TCGA-BD-A3EP-11A-12R-A22L-07	TCGA-FV-A23B-11A-11R-A16W-07	TCGA-BC-A10W-11A-11R-A131-07	TCGA-DD-A11A-11A-11R-A131-07	TCGA-BC-A10Z-11A-11R-A131-07	TCGA-BC-A10Q-11A-11R-A131-07	TCGA-FV-A3I1-11A-11R-A22L-07	TCGA-DD-A113-11A-12R-A131-07	TCGA-DD-A11C-11A-11R-A131-07	TCGA-DD-A3A3-11A-11R-A22L-07	TCGA-DD-A1EC-11A-11R-A131-07	TCGA-DD-A1EB-11A-11R-A131-07	TCGA-DD-A119-11A-11R-A131-07	TCGA-DD-A1EL-11A-11R-A155-07	TCGA-DD-A1EI-11A-11R-A131-07	TCGA-BC-A10Y-11A-11R-A131-07	TCGA-ES-A2HT-11A-11R-A180-07	TCGA-DD-A3A2-11A-11R-A213-07	TCGA-BC-A10R-11A-11R-A131-07	TCGA-DD-A39Z-11A-21R-A213-07	TCGA-FV-A3I0-11A-11R-A22L-07	TCGA-DD-A1EH-11A-11R-A131-07	TCGA-BC-A110-11A-11R-A131-07	TCGA-DD-A1EG-11A-11R-A213-07	TCGA-DD-A3A1-11A-11R-A213-07
RPL18	171.889	169.947	104.35	127.069	149.495	153.805	222.236	361.399	165.293	183.454	148.691	295.213	146.837	236.561	123.408	174.143	174.113	188.445	147.635	220.101	220.24	144.514	129.249	133.115	170.32	196.145	183.956	109.021	231.028	161.554	172.012	121.195	148.953	301.76	110.827	167.708	86.5036	146.44	138.823	204.644	173.953	196.115	134.23	158.622	152.327	156.524	187.628	209.136	355.328
CT83	0.0949	0	0	0	0	0	0	0	0	0	0	0	0	0	0	0	0	0	0	0	0	0	0	0	0	0.2465	0.0846	0	0	0	0	0	0	0	0	0	0	0	0	0	0	0	0	0	0	0	0	0	0
TTF2	0.5648	0.5175	0.7571	1.3713	0.252	0.3229	0.8656	0.89	0.2875	0.3814	0.3719	0.5457	0.6319	1.284	0.4443	0.4129	0.642	0.4324	0.6039	0.3588	0.0721	1.3432	0.573	0.5418	0.3767	1.1208	0.4134	0.6318	0.3769	0.4763	0.5745	0.3657	0.5251	0.3278	0.6996	0.8586	0.5575	0.7008	0.6464	0.7627	1.2046	0.3851	0.4777	0.2695	0.2059	0.3043	0.2768	0.4589	0.1938
ANXA2R	0.6783	0.5472	0.4473	1.3865	0.2314	0.1586	0.6721	0.7921	0.153	0.4222	0.5082	1.4247	0.8967	2.8357	0.3463	0.3619	0.7139	0.489	1.0685	0.3321	0.0767	0.5259	0.4113	0.4932	0.8795	1.2998	0.44	0.4836	0.6304	0.1655	0.48	0.1473	0.3507	0.5047	0.3723	0.5579	0.3123	0.7422	0.4136	1.0107	0.8936	0.6771	0.4282	0.3303	0.0626	0.3634	0.5788	0.4642	1.2499
MCUR1	7.9912	8.0157	6.513	9.9033	5.5929	7.645	9.0291	12	7.9112	7.0742	7.5387	10.3698	8.4269	7.9202	6.8006	9.7959	8.9347	8.4758	8.3791	6.894	7.3817	8.4153	8.3912	8.2597	7.9995	8.4727	9.2519	8.4769	5.8771	7.5811	7.8162	7.9222	7.7877	6.5027	7.9114	9.1015	7.9148	9.6361	9.4435	7.3277	10.8207	8.1566	8.0043	7.1689	5.8374	8.7142	7.9636	6.7662	7.3561
MPDU1	52.9008	58.6837	34.9651	54.4059	37.1752	48.3602	66.071	70.1895	59.5745	63.3414	53.5595	61.645	53.8818	54.9062	44.2453	55.5162	52.4094	48.1271	48.4337	64.099	49.3386	56.9182	45.6257	51.4686	52.9059	54.8272	58.9045	41.0214	54.1549	48.5796	43.6504	41.5734	60.3059	70.4731	38.9463	58.2492	52.0044	60.1	53.4492	53.4473	76.8816	58.1666	48.323	50.8136	51.1459	46.8347	51.4044	56.0553	99.1874
GP1BA	0.3901	0.328	0.3367	1.593	0.2994	0.3179	0.8138	0.6298	0.1244	0.2466	0.3339	0.6241	1.1347	4.7341	0.5563	0.4416	0.6775	0.5187	1.3628	0.3625	0.2913	0.5615	0.4307	0.6492	0.8348	1.2336	0.2784	0.3586	0.272	0.1571	1.0414	0.1597	0.5824	0.3381	0.7899	0.3469	0.5335	0.7185	0.8908	0.5919	0.5347	0.2537	0.6095	0.3134	0.1585	0.3599	0.255	0.5324	0.4271
MOSPD1	2.4714	6.6032	3.8889	6.2537	2.7557	3.6063	8.9008	8.6635	2.6669	2.9286	2.2277	5.2908	4.6744	6.4073	3.3469	2.3505	3.8436	4.801	7.1314	3.7845	1.5834	4.9251	3.6142	3.1549	3.5052	5.4322	4.1953	5.2207	3.9426	3.0639	2.8922	2.756	2.5961	6.1541	4.8346	4.4365	4.2411	6.1536	2.6122	3.9945	8.2104	3.6776	3.0255	3.447	2.4347	2.2261	3.1347	2.3084	3.7461
FCGR1A	0.0818	1.4212	0.6506	3.9058	0.6194	0.6593	1.4018	1.1245	0.1217	0.2326	0.3734	1.6398	0.5607	3.5212	0.1908	0.0411	0.4058	0.3434	0.6112	0.3039	0	0.3662	0.158	0.2026	0.2265	0.6518	0.6566	1.2388	1.4139	0.4447	0.2183	0.2176	0.1395	0.9215	0.9064	0.4287	0.348	0.4371	0.2532	1.0611	1.5152	0.1844	2.9532	0.2213	0.2325	0.3018	0.5758	1.3855	1.711
TRMT5	2.9172	5.2344	2.4159	3.6078	2.9035	2.9137	5.5057	6.7622	3.1678	3.499	2.2838	3.8508	3.529	3.8142	2.2019	2.9381	2.7537	3.4603	4.1181	2.6153	1.7761	3.2425	3.9215	2.5333	3.5709	4.2144	3.7209	4.3812	3.9264	2.5878	3.927	2.9857	2.6935	3.7	4.5585	4.2788	3.3426	2.6912	3.4762	3.7036	5.1698	3.6549	3.1496	2.8431	3.3416	2.9333	3.3453	2.8709	2.7043
CCDC201	0	0.0276	0	0	0.0135	0.0226	0	0	0.028	0	0	0.0421	0	0.0219	0	0	0	0	0.0214	0.0106	0	0	0	0	0.0165	0	0	0.0193	0.0367	0	0	0.0269	0	0	0	0	0.0266	0	0	0.0138	0.0124	0.057	0	0	0	0	0	0	0
CLIP3	1.1202	1.3233	1.2804	2.4048	0.9198	1.0947	3.2606	3.3781	0.6232	0.782	0.6566	2.4725	1.8807	3.5616	2.1442	0.8082	1.396	0.638	2.2855	1.1049	0.3768	2.3327	1.8245	0.9275	1.2623	3.4415	1.0922	1.5227	1.3922	1.1278	1.7819	1.4265	0.9167	2.2202	2.2346	0.9997	1.4646	1.4863	1.986	2.6303	2.2406	1.1857	0.814	0.9253	0.3571	1.3518	0.5109	0.809	1.5684
R3HDM4	17.7453	23.1934	18.9038	29.9131	26.2053	34.2778	45.5543	43.5639	25.7622	17.4909	23.2812	30.4557	31.5425	30.9444	14.9619	16.8117	25.4279	23.9534	27.4021	20.5391	23.8182	33.4673	18.6073	15.2629	30.6635	26.1333	36.8374	39.3003	57.3711	28.0855	16.4715	29.4505	25.1482	35.0003	16.117	23.0518	23.9239	22.8523	18.6248	21.0136	38.0594	17.9586	28.4299	19.425	31.0884	21.4071	48.7035	27.3133	23.5198
SLC35A3	2.9771	3.0582	3.5659	4.1322	2.8678	3.5888	3.084	2.7675	3.4942	3.4801	2.5194	3.2122	3.5813	2.9728	2.8201	4.5392	4.7106	5.2167	3.526	3.2394	2.2436	3.2511	5.2795	3.2952	3.236	3.5272	3.1979	3.0965	3.0145	3.1924	4.7678	4.0601	4.0608	2.968	4.5995	6.3409	4.1656	3.6863	3.6821	4.5359	3.0935	3.8891	3.6251	3.1432	3.3208	3.6265	4.5169	3.4244	1.485
COPB2	8.1991	13.0936	7.8765	13.4164	7.6161	9.8624	13.0763	12.8616	8.8179	7.4624	8.1817	7.4392	11.9017	9.9452	7.5719	11.2059	9.6003	8.6191	12.2696	8.1686	4.6372	12.7463	10.0968	8.0698	12.4661	12.0202	9.2325	13.8923	9.5049	10.6261	9.0258	9.3571	11.9724	8.4949	11.852	12.5218	12.4934	11.1351	12.5863	10.8481	15.7171	7.0971	11.5617	7.2574	8.8606	6.4423	11.6393	6.5846	5.4769
S1PR5	0.6473	0.6987	0.6958	0.9628	0.6804	0.9603	1.598	1.9863	0.4464	0.7049	0.5824	1.2501	0.8178	0.9015	0.3175	1.0415	0.8334	0.5142	0.6253	0.7067	0.1306	0.2798	1.171	0.6906	0.9689	0.5002	1.0925	1.3764	0.439	0.3875	0.6227	0.4835	0.8582	1.7438	0.6152	0.7042	0.4431	0.5433	0.8531	1.0617	0.4961	0.8949	0.9871	0.3847	0.231	0.4035	0.3695	0.8562	1.0427
CNTN2	0	0.0155	0.0083	0.0663	0	0.0332	0.0312	0.1153	0.0088	0	0.0053	0.0207	0.0287	0.0161	0.0287	0.0046	0.011	0.0077	0.009	0.0045	0.0077	0.0089	0.0038	0.0086	0.0104	0.0192	0.0049	0.002	0.0103	0.0167	0.0185	0.034	0	0.004	0.0059	0.0026	0	0.016	0.0086	0.0145	0.0183	0.0072	0.0024	0.007	0.0028	0.0021	0.0056	0.0078	0.0101
RNF180	1.7775	3.0282	1.7266	2.4909	2.1977	2.1667	2.6453	1.7762	1.2856	1.6466	1.8193	1.3953	2.6806	2.4523	2.1988	1.3769	1.7461	1.7427	2.5361	1.7203	1.2546	2.8856	3.306	1.2013	1.6694	2.6732	1.7386	2.375	2.5159	2.144	1.8666	2.1149	2.8481	1.8769	2.6922	3.6232	2.0749	2.6196	1.9484	2.955	2.0724	1.7836	1.7073	1.8543	1.6401	2.31	1.7786	1.5879	1.4706
WSCD2	0.0073	0.0306	0	0.0323	0.0074	0.0374	0.0082	0.0152	0.0232	0.0287	0.0069	0.0543	0.0151	0.0302	0.066	0.0183	0.0072	0	0.1064	0.0118	0	0.0465	0.0452	0.0113	0.1191	0.0315	0	0.0107	0.0068	0.022	0.0243	0.1043	0	0.0105	0.0465	0.0136	0.0147	0.0105	0.0056	0.0228	0.0344	0.0189	0	0.0123	0	0.0392	0.0073	0	0.0265
CDC16	15.3723	24.7698	13.2735	22.837	12.0556	19.5895	26.0773	28.4483	13.4601	16.7337	11.3923	21.017	16.7784	22.3301	13.9207	14.5509	16.8533	15.9839	20.1246	12.9491	7.8373	19.748	15.5646	13.6243	22.9183	20.3131	19.1493	20.3645	20.8843	19.3434	14.6447	13.3249	16.4585	18.77	18.9016	23.5828	15.7984	19.3497	17.9471	20.3221	31.9157	14.6484	24.9008	13.2202	17.6855	12.8179	29.9113	18.069	15.2469
PGC	0.1937	0	0	0.0215	0.0496	0	0.0273	0.0252	0	0	0.023	0	0	0	0	0	0	0.0339	0	0	0.0226	0.0774	0.0334	0	0	0	0.0864	0	0	0	0	0	1.9627	0	0.0516	0	0.1717	0.2623	0	0	0.0458	0.021	0.021	0.041	0	0.0186	0	0.114	0.1178
TULP1	0	0	0	0	0	0	0.0379	0.035	0	0.0266	0	0.0359	0	0	0.0218	0.0141	0	0	0	0	0	0	0.0116	0	0	0.0146	0.015	0	0.0156	0.0339	0	0	0	0	0	0.0157	0	0	0	0.0176	0.0318	0	0	0	0	0	0	0.0317	0
JAG2	0.7821	0.5587	0.5006	1.2659	0.8945	1.1047	1.4265	1.4135	0.3668	0.2423	0.9917	1.668	0.8522	2.5235	1.1926	0.9515	0.8065	0.3756	0.8969	0.6318	0.6869	1.8513	1.4761	0.724	0.8492	1.5343	0.8071	0.5186	1.4537	0.7642	0.6225	0.7691	0.5887	1.6613	2.1488	0.8756	0.3961	0.6368	1.0326	1.6045	1.4132	0.4254	0.2862	1.647	0.5139	0.4539	0.401	1.003	1.2869
C17orf99	0	0	0	0	0.0182	0	0	0	0	0	0.0169	0	0	0.059	0	0.0149	0.0176	0	0	0	0	0	0	0.0137	0	0.0154	0	0	0.0165	0	0.0197	0	0.0379	0	0	0.0166	0.018	0.0128	0	0	0	0.0154	0	0.015	0	0	0	0	0
RPL27A	93.4325	132.011	76.2391	102.777	94.1526	108.686	165.624	178.541	94.3306	111.645	98.3737	153.787	103.15	152.868	73.853	103.538	83.1893	128.215	100.118	132.53	96.1267	104.119	87.6946	103.968	95.7639	131.007	115.957	82.9158	124.969	95.2947	84.6302	74.9658	84.0584	155.491	83.9818	86.6854	66.2095	107.096	103.158	134.946	144.277	149.358	88.0103	96.6116	79.6956	116.064	90.4067	124.743	266.712
AVIL	0.533	0.8168	0.3437	0.6135	0.196	0.2857	0.5728	0.7633	0.549	0.5855	0.3802	0.9769	0.4152	0.7613	0.3994	0.4678	0.2479	0.5594	0.8388	0.296	0.1088	0.293	0.362	0.6575	0.5765	0.8873	0.3937	0.3857	0.7353	0.5617	1.6393	0.4091	0.6394	0.3368	0.6123	0.5456	0.2193	0.4871	0.3416	0.8103	0.7241	1.0541	0.5276	0.5071	0.3382	0.4545	0.469	0.2978	0.1215
SLMAP	2.4783	3.3471	1.8405	3.9671	2.487	3.3765	3.344	3.1356	2.0692	2.1326	2.0887	2.1232	3.2537	2.4675	2.3189	3.043	2.784	3.3787	3.2555	2.2456	1.0801	3.6502	3.8095	2.0547	3.6277	3.3051	1.9419	3.1635	2.655	3.1021	3.0951	3.0354	3.3778	2.1952	3.8707	4.6244	3.5629	3.2693	3.7593	4.0757	3.7152	2.2654	3.4729	1.5102	2.8162	1.957	3.4179	2.1392	1.279
RHBDD3	9.7851	9.3553	5.7833	13.8854	4.4711	5.88	12.4543	18.0656	11.326	7.782	11.9832	13.1225	12.0509	8.6358	9.0991	8.4926	8.8175	6.458	9.9957	8.3677	7.3448	15.673	6.1309	10.3476	8.65	11.6094	10.5534	5.3057	10.3721	8.155	10.3734	9.1108	10.26	9.171	6.5038	10.5833	7.0449	15.2088	9.0171	6.5401	20.5698	5.7171	6.3628	8.2337	7.9758	8.5165	8.8866	8.3464	15.6231
ZFX	3.4567	6.9427	3.5305	5.4623	2.4324	3.0995	5.244	5.5617	3.4676	4.6729	1.9767	2.7662	5.6312	3.6983	2.7503	5.8786	2.6711	5.1189	4.8666	2.5515	1.8534	4.5556	7.6125	3.062	5.4163	7.4228	2.3914	3.9939	4.7814	4.0868	6.7959	4.9543	4.5252	2.8455	7.87	9.4932	3.3808	4.9615	4.809	6.2172	5.2573	5.6786	6.6931	4.1028	3.6149	2.9829	4.9228	2.2675	1.4983
RBCK1	22.4677	25.0246	13.2696	37.7338	11.2117	13.7172	26.4622	55.54	20.3971	16.1767	18.4878	32.5744	34.7866	21.3713	18.4204	21.3306	20.9669	18.8852	22.3828	17.884	11.4123	40.5894	18.7783	17.8653	20.7487	23.0847	23.544	13.0573	23.3729	16.7877	18.2297	21.1223	22.8821	18.5106	18.1194	26.4618	16.48	23.8176	22.2387	21.4049	53.4064	16.5911	19.7471	16.1199	20.3143	17.9984	19.7776	25.105	26.7187
HTR1B	0	0.0803	0	0	0	0	0	0.0199	0	0	0	0	0	0.0159	0	0	0.019	0	0	0.0154	0	0.0305	0.0132	0.0148	0	0	0.0511	0.014	0	0.0192	0.0212	0.0195	0	0	0.0203	0.0179	0	0	0	0.02	0.0541	0.0166	0.0166	0	0.0194	0.0147	0.0192	0	0
GOLGA3	5.1419	6.1113	3.8377	7.7382	3.5507	6.2681	8.2099	9.8066	5.8061	4.5695	4.4466	6.8138	4.1606	7.6756	6.8746	5.2333	5.1899	4.5907	8.8418	4.4824	2.1168	6.6191	3.1113	4.4019	7.9313	7.7561	4.3643	8.2474	5.0796	5.3445	6.2892	3.5227	6.0793	6.5534	9.6391	7.4074	5.6161	8.7915	6.2395	7.6857	6.7115	3.6048	7.9317	3.6648	4.1659	3.6547	5.5245	3.1434	5.5573
SPACA6	0.3458	0.2089	0.2595	0.3175	0.2562	0.2556	0.5647	0.7327	0.2028	0.0565	0.2722	0.6485	0.4087	0.5549	0.2782	0.1899	0.1775	0.1335	0.2518	0.1926	0.0556	0.2669	0.1563	0.2769	0.2701	0.4545	0.2872	0.2192	1.0195	0.2761	0.2917	0.122	0.4323	0.5856	0.3176	0.1451	0.0845	0.3703	0.1569	0.4616	0.5973	0.2171	0.1552	0.2622	0.2179	0.22	0.2758	0.3703	0.3045
SUB1	13.4429	17.8327	14.9724	26.6742	15.1439	15.8091	28.5617	22.8269	14.3381	13.8812	14.7082	17.7902	18.6311	21.4085	11.5182	13.2506	14.9898	18.5399	15.8814	13.9385	12.0361	18.7708	16.8901	14.5549	16.5467	20.5032	18.8185	16.2345	22.5585	14.9415	11.4312	13.9919	14.0303	19.8389	16.4733	17.3828	15.0978	19.1147	14.5088	15.9813	33.9058	14.2701	15.0491	13.9018	12.3986	15.2499	18.6988	16.1625	21.1331
LMO7	7.7484	9.8414	6.5597	12.2952	9.3863	11.6247	12.3396	10.3244	7.4255	7.99	6.2688	6.8508	9.7079	7.2342	6.3757	9.353	8.5769	10.3092	10.7085	6.5988	4.5837	11.544	10.7261	8.2115	12.966	10.8432	9.354	7.0999	8.4515	9.1382	9.0391	8.2345	9.1217	7.3763	10.0825	11.0897	11.0755	11.7265	11.2781	11.5107	10.3756	8.5643	9.1489	6.5701	9.9896	7.45	10.1099	8.5223	3.8984
RHOU	19.8016	52.931	31.3979	38.8422	23.4165	60.5676	68.0163	44.289	37.9391	19.4345	22.6325	29.7433	53.2782	36.3279	24.144	26.7451	27.0153	44.7115	34.9036	19.5641	12.5114	28.5388	44.481	16.1885	42.9341	34.029	47.4092	54.3535	68.5587	39.6495	23.165	29.5336	26.3518	57.9577	55.2089	37.8675	42.6124	41.5438	24.9559	39.2109	37.9229	35.3538	55.534	13.2943	50.8035	20.2152	47.5543	25.7471	27.0478
BPIFA1	0	0	0	0.0403	0	0	0	0	0	0	0	0	0	0.0377	0	0	0	0	0	0	0	0	0.0313	0	0	0	0.0405	0	0	0	0	0	0	0	0	0	0	0	0	0	0	0	0	0	0	0	0	0	0
PLD1	5.7468	4.7693	3.5312	12.7137	6.0061	5.5074	4.6568	3.8368	4.6627	5.1636	5.4475	4.4897	7.8826	5.4609	5.4175	6.625	4.9045	6.3297	7.5337	6.0259	2.3522	10.1772	12.4172	6.7091	8.3082	6.2931	4.8849	4.6767	5.9296	5.356	7.2228	6.2254	7.7832	4.4564	8.318	9.2874	10.0053	8.7687	8.3467	6.8188	5.8606	5.8089	4.7233	3.6635	4.4494	4.5412	5.189	4.6152	3.089
AMIGO2	1.9794	3.9786	1.6432	3.9203	2.6081	3.2891	4.4779	6.7649	1.1707	1.4856	2.0826	3.2983	3.2384	6.4777	1.764	2.8733	2.7624	1.9046	2.2913	2.0888	0.7158	2.2552	4.3109	1.4268	2.2889	3.676	3.0238	2.6833	2.3802	1.6691	2.0639	1.9753	3.0343	7.1482	3.4671	5.0256	2.3812	3.0377	2.0682	3.4949	6.1974	2.0379	4.5207	0.9207	1.9472	2.2826	3.3469	2.084	1.9411
OR8B12	0	0	0	0	0	0	0	0	0	0	0	0	0	0	0	0	0	0	0	0	0	0	0	0	0	0	0	0	0	0	0	0	0	0	0	0	0	0	0	0	0	0	0	0	0	0	0	0	0.0278
PDF	0.3602	0.1803	0.1673	0.5024	0.2984	1.8977	0.2321	0.9469	0.6018	0.1355	0.3263	0.3658	0.4989	0.0428	0.6225	0.4746	0.1702	0.2161	0.418	0.2494	0.1441	0.7406	0.1539	0.2523	0.7124	0.104	1.8055	0.4919	0.287	0.1382	0.2862	0.7022	0.2195	0.3221	0.2193	0.1445	0.8514	0.3716	0.9691	0.2513	0.6485	0.0744	0.4318	0.058	0.4877	0.2769	0.207	0.3067	0.3129
ENTPD3	0.0684	0.0192	0.0103	0.0121	0.014	0.0586	0.0154	0.0285	0	0	0	0.0292	0.0142	0.0114	0	0.0344	0.0271	0.0383	0.0444	0.0221	0	0	0.0566	0.0106	0.1033	0.0829	0.0122	0.0402	0	0.0275	0.0304	0.014	0	0.079	0.0729	0.0128	0.0416	0.0494	0.0529	0	0.0129	0	0	0.0116	0	0.021	0.0825	0.0643	0.0166
HEXA	1.6759	2.2869	1.6409	3.9528	1.2537	1.6152	3.5905	2.8677	1.3449	1.759	1.518	2.9617	2.0061	3.0245	1.7999	1.6662	2.0512	1.8206	3.2219	1.7601	1.3554	2.3608	1.6713	1.8068	1.5167	2.755	2.2425	1.3525	1.2127	2.0811	1.7796	1.3682	1.7786	2.6457	1.6668	1.4193	1.5926	2.3515	1.9333	1.7952	3.6961	1.6986	2.2478	1.667	1.1548	1.4479	1.0595	2.0729	3.0915
GPR12	0	0	0.0069	0	0	0	0	0.0096	0	0	0	0	0	0.1	0	0	0	0.013	0.015	0.0075	0	0	0	0	0	0.008	0	0	0	0.0093	0	0	0	0	0	0	0	0	0	0	0.0087	0	0.0161	0	0	0	0	0	0
OR10W1	0	0	0	0	0	0	0	0	0	0	0	0	0	0	0	0	0	0	0	0	0	0	0	0	0	0	0	0	0	0	0	0	0	0	0	0	0	0	0	0	0	0	0	0	0	0	0	0	0
NHS	0.0647	0.0874	0.0797	0.1558	0.0709	0.0872	0.1355	0.0577	0.0442	0.0402	0.022	0.1035	0.0864	0.2726	0.0958	0.0697	0.1055	0.0841	0.0826	0.0485	0.0259	0.1256	0.0925	0.0608	0.0582	0.2361	0.1072	0.1223	0.1117	0.0512	0.0925	0.0851	0.069	0.1135	0.1871	0.0562	0.1404	0.0667	0.0465	0.1692	0.0786	0.0641	0.0802	0.0547	0.0188	0.1066	0.0046	0.0478	0.0056
ITGB6	0.0424	0.1247	0.1654	0.1505	0.1301	0.6761	0.889	0.0265	0.027	0.0268	0.0081	0.1446	0.0352	0.148	0.1319	0.0924	0.0841	0.0475	0.1515	0.0205	0.0158	0.1356	0.1053	0.1115	0.3094	0.1616	0.1286	0.0436	0.7643	0.1878	0.0566	0.2169	0.0723	0.0367	0.0452	0.1111	0.0601	0.1102	0.1247	0.0976	0.5529	0.022	0.0662	0.0143	0	0.0196	0.0341	0.1915	0.1031
ZNF426	1.1958	1.621	0.5657	2.1805	0.8314	0.8249	1.9932	2.5113	0.8499	0.8677	0.6737	1.4277	1.6944	1.5502	0.8424	0.7465	1.2705	0.9641	1.3092	0.7613	0.3032	0.9872	0.9103	0.8702	0.4826	1.6383	0.8348	1.0942	1.0208	0.5627	1.1854	0.6519	1.3029	1.6616	1.3158	1.2288	0.9085	1.7553	1.2021	2.0739	1.9288	0.924	0.7107	0.753	0.6995	0.7894	0.6078	0.7767	1.0197
TREM1	0.4745	0.6474	0.3061	0.399	0.3152	0.7068	3.0976	0.0867	0.1151	0.0789	0.3167	0.4084	0.9339	0.595	0.2806	0.1675	0.2065	0.9204	0.0947	1.3585	0	0.1997	0.3791	0.1869	0.9849	1.0168	0.5644	0.5509	0.7582	0.8884	0.1481	0.3153	0.2486	0.962	0.275	0.4052	0.4132	0.3186	0.2191	0.3745	0.3305	0.1083	0.9538	0.0211	1.175	0.288	1.1219	1.1125	0.6379
KDM4F	0	0	0	0	0	0.0219	0	0	0	0	0	0	0	0	0	0	0	0	0	0	0	0	0	0	0	0	0	0	0	0	0	0	0	0	0	0	0	0	0	0	0	0	0	0	0	0	0	0	0
SLC15A1	6.9309	8.2432	3.3391	20.2244	5.1499	9.1808	11.7162	22.0327	8.7315	7.3435	5.6058	9.0559	18.3069	4.0178	12.8945	11.5444	11.0165	7.3362	13.6826	9.6174	4.522	32.5218	10.9634	18.0144	11.1132	9.3946	10.5261	7.9308	9.235	11.8922	9.4315	8.1907	13.142	8.0935	8.4157	19.3529	10.0538	20.2992	16.7419	7.3005	36.3766	9.1093	6.4202	6.2455	8.422	6.6896	8.7278	8.9014	5.9363
ROMO1	116.174	111.058	81.1477	114.034	76.8536	107.122	145.648	152.725	122.555	117.716	106.172	165.387	92.6643	101.025	93.5386	105.549	111.546	151.933	108.842	134.655	194.398	119.525	76.1612	112.577	111.841	112.621	137.096	68.9291	95.9633	96.9917	93.6231	83.9414	82.8374	153.888	54.341	98.0808	64.5403	136.923	111.596	94.8004	158.533	130.336	83.4336	118.924	88.1055	97.1539	90.7725	142.925	269.004
C5orf47	0.0179	0.025	0.0134	0.0634	0.0365	0.0153	0.1007	0.0744	0.019	0	0	0	0.0371	0.0148	0.0231	0.0299	0.124	0.025	0.058	0	0	0	0.0123	0.0138	0.0225	0.0464	0.0796	0.0131	0	0	0	0	0	0.0516	0.019	0.0167	0.0181	0.0387	0.0138	0	0.0675	0.0155	0.0155	0	0	0.0412	0.018	0.0672	0.0651
AQP11	7.8003	8.1009	5.4377	20.034	7.4631	8.2334	8.5093	15.8161	15.1149	15.2051	10.4037	12.4777	27.0641	6.1377	10.5894	24.1099	20.6806	17.7641	9.7108	21.5707	7.516	24.7615	16.2107	17.4697	10.1372	14.4541	9.3668	5.4128	7.8289	8.5738	16.1702	11.6448	18.8015	18.5015	12.2219	19.4192	20.6431	18.5665	22.1303	12.8458	16.4902	16.5465	11.4977	7.7091	15.4669	9.0661	9.7945	8.8394	9.8522
ZNF511-PRAP1	0	0	0	0	0	0	0	0	0	0	0	0	0	0	0	0	0	0	0	0	0	0	0	0	0	0	0	0	0	0	0	0	0	0	0	0	0	0	0	0	0	0	0	0	0	0	0	0	0
GBP6	0.0523	0.066	0.0471	0.511	0.0107	0.0449	0.0708	0.0109	0.0556	0.0083	0.0498	0.067	0.4023	0.2088	0.0271	0.1404	0.0312	0.0439	0.051	0.0169	0	0.2009	0.13	0.1296	0.0132	0.0453	0.0467	0.0616	0.0584	0.0316	0.0815	0.0536	0.0446	0	0.0558	0.3527	0.0742	0.1361	0.0648	0.0876	0.6134	0.0182	0.0727	0.0177	0.0319	0.0483	0.0105	0.0493	0.0764
FAXDC2	58.122	30.2585	18.0386	34.2811	25.0067	37.0556	43.0054	21.3292	49.116	69.6271	29.1643	55.3177	46.2416	30.7688	41.5641	69.6664	45.3091	42.2225	38.0427	32.7041	20.4774	47.1433	55.0904	45.185	39.4415	41.6426	27.354	12.1109	16.158	48.0067	67.8629	29.3132	48.6565	37.5464	49.6318	73.6827	37.2019	48.0175	36.2572	53.8139	28.8225	57.1289	35.5185	39.192	62.7372	30.1917	26.2194	35.3265	22.488
ADAM17	0.7817	1.0281	0.6998	1.9882	1.0526	1.1055	2.3659	1.5474	0.593	0.78	0.6739	0.9457	1.3628	1.9946	0.9658	0.7627	1.0887	1.158	1.6413	0.9343	0.1834	1.6374	1.2869	0.7041	1.3866	1.7582	0.995	1.6704	1.0834	1.1184	1.2761	1.0948	1.0529	1.215	1.5685	1.412	1.6763	1.2809	1.302	1.8031	1.2098	0.8877	1.6188	0.6997	0.9887	0.615	1.085	0.6668	0.2891
PRKD3	2.5167	3.0951	1.7201	3.6243	2.3948	2.228	3.7425	4.4219	1.6147	2.4145	1.5988	2.47	2.8176	4.5882	2.117	2.4625	2.5686	3.3151	3.4138	2.2106	0.7309	2.9629	3.203	1.9739	3.4141	3.7853	1.7168	3.3638	2.49	2.1637	3.4471	2.048	2.9435	3.1594	4.5443	3.8978	3.4058	3.1764	3.0271	4.7168	3.5433	2.4055	3.0673	1.4822	2.1628	1.8284	2.9538	1.7348	1.4173
SLC6A16	1.6397	3.1785	2.4301	2.0983	1.6501	1.6406	2.4652	4.0134	2.8766	4.361	1.5465	7.0236	2.7393	4.0656	2.2494	1.9935	2.1018	3.2892	3.3965	2.3954	1.2241	2.1849	2.3665	4.1776	1.5822	3.2907	2.7791	3.456	4.8386	2.3387	4.7263	1.6782	2.3313	4.6384	4.6447	3.0183	3.419	2.9012	2.2737	4.7036	1.9501	4.7741	1.9688	3.3164	1.3598	3.0674	2.8446	3.0991	2.576
METTL15	2.005	2.9775	1.883	3.4419	1.5809	1.8763	2.9504	2.3838	1.8234	2.0372	2.0628	1.5532	2.5869	1.9808	1.8307	2.3366	2.2212	2.0737	2.5506	1.9661	1.3886	2.6213	2.854	2.1766	2.6346	3.015	2.3735	2.1046	1.9983	1.587	2.3071	1.9424	2.4742	1.521	2.4388	3.5173	2.2163	2.9597	2.6205	2.995	3.1406	1.6618	2.0358	2.1008	1.6839	2.0601	2.2955	2.237	1.5951
MUC15	0	0	0.041	0	0	0.0704	0.0462	0.0142	0	0	0	0	0	0	0	0	0.0543	0	0	0	0.0255	0	0.0189	0.1376	0	0.0118	0	0	0.0254	0.0138	0	0	0.0583	0	0	0.0384	0	0	0	0.0143	0	0	0.0119	0	0	0	0	0	0.0665
HLA-F	9.8762	10.9092	5.8504	145.47	10.0607	5.6824	55.938	18.2531	9.945	10.4868	20.5697	33.4635	63.3474	58.4409	15.527	10.0152	28.5685	9.5594	27.4564	14.1486	3.8181	79.1444	14.9157	15.1305	11.229	28.6106	23.6017	19.403	8.968	13.2506	12.084	8.0844	10.568	16.4169	10.4756	18.3394	6.4358	12.9354	21.3219	14.317	114.101	6.2765	22.6688	11.226	8.2632	6.4219	19.3053	19.1024	22.5316
SCGB2A2	0	0	0	0	0.3658	0.3902	0	0	0	0	0	0	0	0	0	0	0	0	0	0	0	0	0.3812	0	0	0	0.2899	0	0.1208	0.8834	0	0	0	0	0	0	0	0	0	0.204	0	0	0.1692	0.0275	0	0	0	0	0
NANOS2	0	0	0	0	0	0	0.0353	0	0	0	0.0298	0	0	0	0	0	0	0	0	0	0	0	0	0	0	0	0	0	0.0291	0	0	0	0	0	0	0	0	0	0	0	0	0	0	0	0	0	0	0	0.0381
ZNF614	1.2472	1.2038	0.7853	1.1922	0.8836	1.0546	1.898	1.299	0.7882	0.751	0.6802	0.9394	1.0328	1.2612	0.6218	0.6654	0.8568	1.4525	1.091	1.0146	0.3662	0.6833	0.8606	0.7763	0.8672	1.5639	0.8247	1.026	1.2483	0.7991	1.3677	0.6784	0.8184	1.537	0.8457	1.2653	0.7068	0.9889	0.8978	1.6699	1.1788	0.9527	0.7116	0.8703	0.7705	0.7509	0.6842	0.7633	0.297
SIX2	0	0	0.0167	0	0.0228	0	0.0501	0	0	0	0	0.0237	0	0	0	0	0.0221	0	0	0.018	0.0415	0	0	0	0	0.0578	0	0	0	0	0	0.0228	0	0	0	0.0416	0	0	0.0172	0	0.084	0	0	0	0	0	0.0224	0.0209	0.027
ASB4	0.5536	0.3805	0.5273	0.2363	0.8826	0.137	0.4442	0.1109	1.3358	1.4467	0.9114	0.704	0.2544	0.8495	0.207	2.571	1.2257	1.2964	0.5016	0.5763	0.467	0.2384	0.4996	0.684	0.2546	0.5811	0.5319	0.3601	0.3365	0.611	1.1605	0.207	0.6812	1.4149	0.8849	0.6278	0.3451	0.8919	0.6263	1.7378	0.5032	1.1169	0.573	0.5312	0.2919	0.5402	0.5354	0.5311	0.4014
ALG11	0.3335	0.5549	0.3034	0.7401	0.2602	0.3468	0.5406	0.5037	0.1995	0.326	0.3172	0.2623	0.472	0.3776	0.4485	0.4264	0.4427	0.4201	0.6773	0.5624	0.0622	0.7866	0.5609	0.4259	0.5194	0.6247	0.3124	0.5793	0.3022	0.2812	0.5054	0.3371	0.6312	0.277	0.7862	0.8389	0.6883	0.6864	0.6646	0.7328	0.524	0.2711	0.5319	0.1904	0.3302	0.1506	0.2641	0.2903	0.1369
TRIM77	0.0725	0	0.0272	0	0	0.0311	0	0	0	0	0	0	0	0.0301	0.047	0	0	0	0	0	0	0	0	0	0	0	0	0	0	0	0	0	0	0	0	0	0	0	0	0	0	0	0	0	0	0	0	0	0.0441
OR4F21	0	0	0	0	0	0	0	0	0	0	0	0	0	0	0	0	0	0	0.0801	0	0	0	0	0	0	0	0	0	0	0	0	0	0	0	0	0	0	0	0	0	0	0	0	0	0	0	0	0	0
CCDC96	0.8655	0.4947	0.3589	0.7683	0.4895	0.5274	1.541	0.9727	0.6781	0.6118	0.2383	1.4817	0.6388	1.0601	0.1181	0.382	0.3617	0.5101	0.5551	0.46	0.4889	0.5099	0.5501	0.2997	0.9174	0.9669	0.7721	0.4019	1.2067	0.5275	0.2533	0.4663	0.4372	1.1187	0.6311	0.2345	0.4615	0.5264	0.4407	0.8103	1.1195	0.6517	0.514	0.6742	0.8558	0.6129	0.5498	0.4073	0.8865
MAT1A	1090.98	1118.93	908.498	723.567	1239.35	1765.74	803.063	2070.91	1713.41	1943.38	1044.53	1685.17	756.439	1096.83	768.748	1927.67	965.78	1422.99	1767.52	1441.39	950.759	743.96	1219.98	1166.48	1549.69	1056.53	948.71	973.11	931.092	1618.07	1674.08	1291.35	1220.48	1373.07	2115.33	1658.15	1563.53	1043.75	928.356	1785.35	469.107	1876.08	2139.87	901.23	1762.07	812.785	1884	1064.35	1095.99
EPS8L2	24.5416	34.6138	16.3007	28.7088	14.9177	18.1716	34.3506	54.8937	38.1186	14.4304	29.9819	30.6674	35.0643	16.6215	30.3251	30.66	29.0941	29.3766	41.8044	23.9977	14.9784	33.2471	18.338	33.0942	28.9902	38.3681	36.2642	29.1547	46.5087	19.5539	30.6219	41.7233	28.3122	28.8512	32.7465	36.0098	29.0529	36.07	30.6433	27.157	56.5034	22.9138	27.6314	18.9394	31.644	16.6141	34.9207	34.8429	36.633
RNF113A	11.6076	13.8641	15.5207	14.3832	12.6365	12.8612	17.6126	25.3564	15.4064	14.0013	14.2628	20.022	13.3116	15.9602	9.0881	15.8073	13.6453	15.046	16.5169	14.5066	11.1592	11.8342	14.6213	11.9694	12.2074	15.3532	12.1961	14.0332	18.753	8.824	14.5562	10.2061	12.378	25.9387	14.1952	16.2242	19.2955	13.1932	11.6972	17.2394	21.022	15.5681	17.9526	13.5058	14.2395	12.5173	17.0409	12.6468	18.4293
AC000093.1	0	0	0	0.0093	0	0	0	0	0	0	0	0	0.0109	0	0	0	0	0	0	0	0	0	0	0.0163	0	0.0091	0	0	0	0	0.0117	0	0	0	0	0.0098	0	0	0.0081	0	0	0	0	0	0	0	0	0	0
SFXN3	2.3615	3.5614	1.8515	5.95	3.1861	3.6963	13.8989	5.6582	1.4299	2.9866	2.3467	5.7933	3.3549	7.1642	3.4727	1.9711	3.4049	2.0749	3.8022	2.3184	0.4249	4.555	3.5877	3.0573	4.7049	7.0269	4.1092	3.5426	5.9152	2.3669	3.6393	2.4062	2.2811	5.8433	5.0891	2.9835	3.2397	5.3228	4.3766	5.3183	5.1746	3.1674	3.2078	1.9971	1.9248	2.0516	2.6306	3.5279	3.5291
ATIC	14.7418	28.1755	14.8499	25.3896	16.3185	17.7822	26.1089	52.8439	16.3622	20.1123	17.5659	21.3665	20.2469	24.397	15.5687	20.7057	16.8517	14.5999	20.1654	23.8397	11.8727	24.2972	18.4956	14.6664	29.5504	20.5406	17.607	23.6096	30.6148	20.1331	16.2662	14.3598	20.5646	20.416	20.9496	30.5891	20.244	22.2836	22.3486	25.4725	34.8157	20.6132	19.5022	12.3466	20.3453	18.4677	17.4165	17.3815	22.3694
PGA3	0	0.0136	0	0	0	0	0	0	0	0.0077	0	0.0104	0	0	0	0	0.0193	0.0136	0.0158	0	0	0.0156	0.0067	0.0151	0.0122	0	0	0.0072	0	0	0	0.01	0	0	0	0	0.0394	0	0.0075	0.0204	0	0	0.0084	0	0	0	0	0	0
GCAT	64.5548	29.1456	40.0558	27.6049	36.0288	33.7543	31.963	40.945	83.9176	67.2732	41.0718	76.5066	57.4105	34.8832	36.5613	84.0953	49.5235	62.3321	49.7296	76.5404	84.1034	47.8264	54.7826	54.951	53.2373	41.7147	56.6079	23.4146	37.8599	48.8583	60.5103	57.6195	41.4478	74.3103	53.7732	48.1292	52.2315	52.3494	46.6048	45.6474	30.7173	60.8827	34.3239	50.4303	63.6107	52.3732	58.5419	60.9939	112.086
VIPR1	6.9934	4.644	5.6565	6.6733	4.6286	7.6836	7.1069	15.9515	4.71	6.7106	3.9731	6.5868	7.2643	12.657	4.399	5.6577	8.0804	3.2532	5.4274	5.2956	2.727	9.2075	8.9638	6.9758	4.8483	7.4966	4.5263	7.1391	4.6604	10.0836	11.6264	2.5763	12.2947	15.935	11.8328	9.4054	6.5126	10.4896	8.8721	11.9451	5.0093	8.5909	8.1223	6.4422	2.7044	8.3889	3.4199	4.0314	3.732
PRPF4B	5.3177	7.9653	4.8592	9.2544	5.3766	7.8038	9.7093	9.6775	5.2333	4.5825	4.7975	5.5655	7.1977	9.2358	4.3589	5.5368	6.1028	5.6021	7.8265	4.3571	1.9491	7.1914	8.4225	6.4802	8.575	9.5912	5.5221	8.9147	8.6357	5.887	7.6355	5.5499	8.0034	6.6898	8.7539	9.4483	8.4105	8.5169	7.0201	10.172	9.5189	5.6998	7.4234	4.01	6.4457	4.2581	8.7887	5.1906	3.3542
KRTAP13-1	0	0	0	0	0	0	0	0	0	0	0	0	0	0	0	0	0	0	0	0	0	0	0	0	0	0	0	0	0	0	0	0	0	0	0	0	0	0	0	0	0	0	0	0	0	0	0	0	0.0753
SSNA1	44.9745	53.9777	26.6403	43.6416	32.2571	30.8784	69.3343	100.497	43.4513	52.5169	36.1171	72.0552	39.5329	48.2134	32.4352	47.0929	47.3358	48.689	42.4925	53.501	53.6257	43.9674	31.2357	35.233	45.897	48.9096	45.167	24.9932	54.5004	33.5497	43.5406	39.6827	45.501	65.5111	29.4335	46.608	29.0007	46.1925	44.6059	45.5656	60.8909	52.074	36.4537	38.8143	35.1571	38.2493	39.7938	48.0844	85.2385
SURF4	171.989	200.416	123.954	235.125	143.38	198.948	233.918	248.54	200.938	166.63	172.579	179.635	236.749	171.528	170.531	225.608	175.611	169.264	205.625	177.941	113.739	252.734	166.492	126.777	227.616	171.904	163.036	231.747	171.084	217.006	177.1	198.019	245.004	196.869	201.518	232.121	206.849	186.426	235.842	168.752	250.312	128.488	262.968	157.548	192.849	151.091	238.328	115.225	154.787
CGB2	0	0	0	0	0	0	0	0	0	0	0	0	0	0	0	0	0	0	0	0	0	0	0	0	0	0	0	0	0	0	0	0	0	0	0	0	0	0	0	0	0	0	0	0	0	0	0	0	0
RAPH1	0.5992	0.7776	0.5921	1.854	0.773	1.2376	0.7565	0.6109	0.5518	0.5067	0.4495	0.4815	3.2084	0.7154	1.5424	1.4329	0.67	2.002	1.7001	1.5613	0.126	2.645	4.1549	1.1333	1.6836	1.8021	0.6135	1.3403	0.4824	1.1938	1.3563	1.49	2.7268	0.451	2.2662	2.5712	2.0518	2.1545	3.1319	2.362	0.5943	0.6878	1.6298	0.2748	0.917	0.2952	0.6705	0.4964	0.3285
AC090004.1	0.0367	0.0257	0	0.0326	0.0376	0.063	0.2485	0.0383	0.2343	0.1451	0.0349	0.1175	0.2671	0.3664	0.1428	0.0308	0.1094	0	0.0597	0.0297	0	0.0587	0.1521	0.0284	0.1387	0.1273	0.1966	0.1891	0.1707	0.111	0.0817	0.188	0.3134	0	0.0783	0.2063	0	0.1857	0	0.1922	0.1042	0.0637	0.0957	0.0932	0.0746	0	0.1847	0.1729	0
ABCB9	0.0849	0.1525	0.0997	0.8286	0.0642	0.1076	0.233	0.2536	0.1452	0.0612	0.1088	0.1535	0.2798	0.2821	0.1961	0.1299	0.1867	0.0413	0.1798	0.0775	0.1067	0.8673	0.2011	0.2056	0.3437	0.2078	0.0658	0.1248	0.1886	0.1412	0.0862	0.2719	0.1731	0.1546	0.1691	0.3005	0.0486	0.3704	0.237	0.2509	0.694	0.1184	0.1057	0.1373	0.1124	0.1191	0.0928	0.1111	0.2827
TRIML2	0	0	0	0	0	0	0	0.0167	0	0.0127	0	0	0	0	0	0.0135	0.016	0	0	0	0	0	0.0333	0.0249	0	0	0.0287	0	0.0149	0	0	0	0	0	0	0	0	0	0	0	0	0	0	0	0	0	0	0.0151	0.0196
RND1	13.0674	18.7031	49.1126	40.2994	46.3228	169.265	210.166	11.9544	31.0763	41.0186	28.4479	32.3485	76.3455	31.2192	12.0757	19.4552	9.0727	13.7163	26.5376	26.1911	24.922	20.0413	20.4335	31.2473	105.999	27.7515	74.8052	40.4041	106.767	49.3625	17.9873	15.5233	20.6901	102.921	39.2058	50.0292	58.2986	28.6165	33.7447	15.6349	32.1455	74.8459	89.1637	19.833	73.4368	26.3758	177.207	110.493	43.7227
AC004832.3	0	0	0	0	0	0	0	0	0	0	0	0	0	0	0	0	0	0	0	0	0	0	0	0	0	0	0	0	0	0	0	0	0	0	0	0	0	0	0	0	0	0	0	0	0	0	0	0	0
AKR1D1	109.852	71.7413	107.832	115.204	89.0779	113.761	37.0971	94.1918	153.353	142.228	110.452	85.6359	96.5501	60.3731	107.124	291.746	234.12	242.492	34.4894	151.748	67.2507	109.1	273.209	125.578	99.2788	137.708	75.8892	45.2401	79.0291	157.387	160.078	151.05	166.111	98.3277	122.57	216.339	200.623	141.032	155.004	151.36	82.1477	188.721	119.912	35.7235	171.581	70.0881	199.147	132.409	55.6433
LRRC40	9.4182	14.8535	7.9346	12.6777	9.5149	10.0152	11.4951	13.7262	9.9221	9.9069	6.9232	10.0255	10.3027	8.6449	7.1325	11.0498	11.2124	14.6538	9.9767	9.9219	4.3462	12.026	16.5444	7.9842	12.5922	10.206	9.8017	10.1461	12.5051	9.9862	10.6859	9.1983	12.8024	9.5432	10.0359	18.5512	11.3582	12.7563	10.2265	14.6731	12.1789	9.4066	12.9209	8.6505	11.6133	10.1978	16.6715	11.5257	3.6296
H2AC19	0	0	0.1305	0.1544	0.089	0	0	0.2717	0	0	0	0.1855	0.1806	0	0	0.0729	0	0	0	0	0	0	0.18	0	0	0.1506	0.0776	0.3197	0.1616	0	0	0	0	0.1256	0.0927	0	0.3523	0.0628	0	0.2729	0.3287	0.0754	0	0	0	0.2005	0.0874	0	0
SLC2A5	0.0444	0.0933	0.0999	0.151	0.053	0.1268	0.517	0.3004	0.0472	0.0234	0.0914	0.2681	0.1459	0.5285	0.0575	0.031	0.0954	0	0.1562	0.0299	0.0069	0.0709	0.1225	0.0801	0.1396	0.1858	0.4749	0.0217	0.0756	0.0521	0.0329	0.0378	0.0789	0.3525	0.0552	0.0484	0.0599	0.1068	0.1259	0.0696	0.1328	0.0256	0.2182	0.0125	0.0451	0.0455	0.409	0.0487	0.072
PPT2-EGFL8	0.0089	0.0062	0	0.0158	0	0.0153	0.0301	0.0185	0.0095	0.0141	0.0254	0.0095	0.0185	0.0666	0	0	0.0177	0	0.0289	0	0	0	0	0	0	0.0154	0.0079	0	0.0165	0	0.0396	0.0091	0	0.0386	0.0095	0.0083	0	0.0129	0	0.0093	0.0168	0.0154	0	0.0226	0	0.0137	0.0089	0	0.0325
AKAP4	0	0	0	0	0	0.0278	0	0.0169	0	0	0.0154	0	0	0.0135	0	0	0	0	0	0	0	0	0	0	0	0	0	0	0	0	0	0	0	0	0	0	0	0	0	0	0	0	0	0	0	0	0	0	0
RASL11A	3.6832	4.8992	7.604	4.7463	12.2263	16.9963	10.8571	10.8855	5.3871	4.5344	7.5394	6.4799	3.4763	4.6617	3.2232	5.5023	3.3954	5.9921	4.1917	5.1203	2.8788	5.2318	5.8956	3.3139	19.0607	6.5757	11.5245	6.5158	15.3611	4.1601	5.6767	5.7407	4.1868	14.4217	7.5307	5.4599	5.5115	6.4271	3.6465	6.3771	14.1016	4.96	15.2217	3.1939	19.1753	3.579	23.2219	5.4193	7.0493
FYB1	0.9671	2.5041	1.9478	7.4153	1.1035	0.8247	4.945	3.6298	0.3132	1.1724	1.2793	2.78	3.6316	17.8777	1.0879	1.4074	4.8375	2.0848	4.5151	1.3695	0.1089	2.3642	2.2743	2.0478	2.3576	5.8165	2.3551	4.8427	1.059	0.9625	2.2873	1.1264	2.2049	2.8583	3.8794	3.621	3.6149	2.8661	2.2456	4.3558	3.5934	1.4698	3.4929	0.4513	0.2766	1.2819	0.9894	1.6948	1.5549
MTERF3	9.2308	16.083	8.9904	14.8162	8.3878	9.5278	14.4	17.6688	9.2066	9.5511	8.6238	13.1544	12.8976	12.4697	7.1296	8.0593	12.214	10.175	10.4845	9.547	4.5992	12.8446	11.1418	9.6951	11.0698	14.0823	12.9223	9.3896	16.6272	7.8134	9.5699	8.6117	10.5112	11.446	10.6486	13.6609	7.8891	13.0181	11.7808	13.4188	20.7437	8.8055	8.6029	9.5334	8.8482	10.2784	12.6793	10.4808	8.942
BTBD7	1.7309	2.0101	1.3638	2.5504	1.6208	1.7962	3.2545	2.88	1.4539	1.5383	1.3252	2.0397	1.5237	2.8124	1.8734	1.6327	1.8251	1.7563	3.1144	2.0136	0.9449	2.1865	2.0184	1.5307	2.5761	3.0513	1.1812	2.2271	1.9224	1.5292	2.4352	1.6697	2.2795	1.8252	3.675	2.6003	2.0603	1.9219	2.341	3.5858	2.4581	1.5832	2.6855	1.5699	1.2523	1.6234	1.5928	1.3968	1.0368
COX5B	181.127	159.04	132.053	223.356	158.838	178.516	168.386	283.358	194.676	134.955	132.594	313.199	212.699	106.851	175.424	154.042	161.743	229.553	178.437	196.833	215.306	248.515	123.622	150.174	183.431	111.042	230.909	141.559	183.12	148.682	246.843	168.655	124.417	271.675	145.98	132.821	165.212	152.797	223.534	177.833	172.079	169.738	147.015	106.97	177.682	197.222	154.044	185.094	266.539
FAAP20	5.4225	3.7615	2.6194	4.4144	2.8735	3.2364	5.7242	7.5101	4.8292	3.723	4.3112	6.8654	4.7085	3.0841	4.0821	4.4674	3.7316	3.9297	4.9924	4.4532	5.1524	4.9855	2.6504	3.5573	4.4048	3.3197	5.3861	1.8795	4.2965	3.4376	4.6268	4.1153	3.2481	5.237	3.5186	4.7432	3.3268	3.1179	3.7031	3.0741	5.7748	4.2182	3.0766	2.5759	3.8412	3.2915	2.9007	4.4942	9.7972
CDR2	7.6726	18.1978	5.2917	10.2378	7.6615	13.384	33.2204	14.7803	7.4978	5.5416	5.8685	13.9418	11.0005	15.5914	7.0325	7.6616	9.4377	9.0875	8.5321	6.7501	4.3562	8.0204	10.7684	5.8042	18.1421	13.8311	13.0574	15.3812	12.1853	8.1375	9.2791	9.4287	7.6523	19.4045	8.1494	10.0635	7.0557	10.329	7.1395	19.9007	31.2609	9.978	13.5025	6.1527	14.3093	8.0844	13.3103	9.8846	3.7449
C3orf56	0	0	0	0	0	0	0	0	0	0	0	0	0	0	0	0	0	0	0	0	0	0	0	0	0	0.0244	0	0	0	0	0	0	0	0	0	0	0	0	0	0	0	0	0	0	0	0	0	0	0
ANKRD16	2.5802	1.5496	1.5273	1.9773	1.9517	2.7351	3.4516	5.1579	2.4367	2.7221	2.0272	4.7171	2.7634	2.1178	1.7657	2.7815	2.0675	1.9738	2.6037	1.9938	1.3011	2.537	2.2559	2.2825	2.4004	2.0825	2.5876	2.3095	3.2769	3.453	2.3528	1.7879	2.2559	3.5188	2.6641	2.7451	2.7762	2.3032	2.0218	2.968	3.7112	2.4454	2.8934	1.6535	2.5876	2.3409	4.0456	2.745	3.0798
MVD	98.2155	27.5347	6.6	14.0455	10.7141	6.7407	9.8825	10.4387	8.9758	11.1618	10.0956	13.227	14.7302	10.896	5.5117	7.7059	6.9333	10.5053	6.4523	9.7848	6.7719	11.4044	9.4981	5.7859	50.287	10.8706	22.6197	5.3126	15.4798	13.9113	11.3432	18.4833	11.7516	11.9242	6.0931	12.378	4.0127	7.298	8.4569	10.6276	10.082	6.5348	22.0454	4.0092	8.2558	7.4732	17.6078	18.1691	16.1856
STK40	19.5707	17.4063	10.8538	19.6652	19.7872	29.3462	32.9146	29.8303	26.3214	22.7707	17.0359	35.5884	16.5297	22.2655	19.5632	21.4814	19.8029	28.8316	26.0804	27.6859	11.2088	20.5186	12.2995	19.2764	58.5265	24.6366	25.6186	36.3328	33.0608	17.1556	29.2808	23.2919	16.0291	37.6136	27.9515	22.0685	19.3304	21.1186	16.8766	39.9489	23.3738	20.547	36.368	13.561	35.2438	12.5359	38.2591	24.6613	22.2958
PTPN5	0	0.0125	0	0	0.0183	0	0	0	0.0095	0.007	0.0085	0.0095	0.0093	0	0.0578	0	0.0089	0	0	0	0.0083	0.0143	0.0062	0.0276	0	0.0773	0	0	0	0	0.0794	0	0	0.0129	0.0095	0.0084	0.009	0.0193	0.0345	0.0373	0	0	0.0077	0.0075	0	0.0069	0.0179	0.0168	0.0326
FRMD4B	4.3519	8.2733	5.1745	8.5925	4.0998	7.6974	13.1764	7.3646	10.2505	5.4787	4.8636	7.7693	7.9086	10.6981	2.6219	8.6121	3.8669	8.8665	5.6193	4.255	1.7323	5.2717	11.7549	3.8429	14.9887	7.8548	11.0488	8.7205	8.6512	4.2274	4.6454	7.7389	5.8826	8.4177	11.1782	7.6756	9.5757	8.8817	7.3261	14.3519	7.4114	7.064	7.2659	2.5067	9.1897	3.339	10.0086	4.5447	3.2323
CPD	11.3016	17.1196	10.7575	17.8991	11.6823	15.0716	20.2757	16.5115	8.2985	8.4018	10.1112	10.2464	10.2531	13.0551	12.9064	9.4168	12.1025	8.9701	27.4495	13.6113	4.9788	23.9954	13.7438	9.3758	12.2904	12.0045	10.7285	35.6475	12.9342	9.8671	12.3777	14.0268	14.0038	11.6876	27.6823	15.0584	26.9641	16.8135	16.7235	17.6039	47.0037	8.9758	15.2501	10.3036	9.8523	9.2732	10.3767	9.3299	9.841
FSD1L	0.0844	0.247	0.1677	0.1587	0.2337	0.1874	0.4479	0.212	0.0686	0.0981	0.0425	0.2065	0.1341	0.4168	0.148	0.0333	0.0936	0.0903	0.1775	0.1243	0.0232	0.1747	0.0959	0.0807	0.2812	0.2409	0.1683	0.1643	0.443	0.12	0.1933	0.2744	0.1694	0.0789	0.2169	0.2045	0.0956	0.2438	0.0769	0.1714	0.305	0.1291	0.2069	0.147	0.126	0.084	0.0899	0.1822	0.1329
RELL2	0.0759	0.1862	0.171	0.6404	0.0777	0.1303	0.471	0.4548	0.1817	0.18	0.2528	0.4657	0.5128	0.5207	0.1723	0.191	0.3957	0.2391	0.4318	0.2147	0	0.2732	0.0917	0.2498	0.239	0.3947	0.4234	0.1536	0.1412	0.2485	0.2112	0.1943	0.3644	0.2743	0.1821	0.462	0.2308	0.4936	0.3233	0.0993	0.6819	0.1975	0.2472	0.0963	0.0771	0.0876	0.1146	0.1965	0.0924
KLC4	28.2304	30.3014	17.7833	24.224	12.4745	19.5837	37.0889	32.4918	32.3315	26.9449	20.6277	37.3023	29.1891	19.9314	27.3602	42.746	27.1888	32.5361	34.0447	27.3812	14.1634	35.7076	27.7955	30.434	28.8178	33.0818	22.0265	14.3957	21.0104	23.5449	37.3645	22.5897	31.5709	31.2743	30.0983	40.8374	35.9761	37.635	31.3841	30.9527	30.4026	33.645	24.6227	22.3812	30.4365	15.2463	25.01	32.0335	26.3423
UBE2V2	8.9881	13.3979	10.8595	13.4335	11.1857	11.9135	13.9439	12.9419	10.4188	8.623	9.5108	11.2753	12.5592	12.7884	8.0049	8.9149	11.8141	14.6827	11.0003	10.1644	6.5268	11.9452	13.3845	9.4564	12.2679	10.8994	12.9891	10.5364	13.8792	11.0122	9.6572	10.5245	10.2352	15.5414	11.536	13.657	11.8714	13.9172	10.3196	13.0943	15.9709	9.2245	10.9918	8.1171	9.6711	10.691	13.7613	10.6434	9.9456
ANKS1A	5.4996	4.484	3.4903	6.4849	2.1851	4.7561	6.7088	10.4344	2.8408	4.2125	3.4413	5.7049	4.6097	7.8562	4.3535	5.3321	4.3982	3.7071	7.0692	5.4825	1.0824	5.7397	4.9735	4.3461	6.3481	6.4439	3.5623	5.2443	3.2771	5.0665	7.5479	2.8174	7.4461	6.352	8.3999	8.14	5.7232	7.9435	5.7036	7.9339	5.0562	4.1526	7.1477	2.6207	3.2055	3.4915	3.3604	3.2259	2.4847
FOXD4L3	0	0	0	0	0	0	0	0	0	0	0	0.0236	0	0.0735	0	0	0	0	0	0	0	0	0	0.0171	0.0278	0.0192	0	0	0	0	0.0246	0.0679	0	0	0	0	0	0	0	0.0231	0	0.0192	0	0	0	0	0	0.0208	0
POGLUT3	6.2864	10.1104	5.1868	9.2384	9.1979	8.5002	9.4178	13.2505	5.343	6.2687	5.7333	7.2972	3.6209	8.5017	5.6898	5.4541	6.6525	6.9774	6.4378	6.0414	2.5949	6.8286	7.5243	4.42	10.4498	9.0248	6.3343	12.4205	6.1935	8.6391	7.5772	6.7087	7.1379	10.5728	9.7677	7.3993	7.2235	8.0472	10.2383	12.012	5.6696	7.6286	9.2924	4.6865	6.6661	4.5886	11.2764	6.6171	3.8291
HMSD	0.1679	0.0588	0.0504	0.149	0.0172	0.0144	0.1893	0.3148	0.0536	0.0928	0.0958	0.1253	0.1918	0.307	0.0653	0.0563	0.1	0.1175	0.0818	0.0543	0.0157	0.1074	0.0811	0.1689	0.1057	0.1745	0.0749	0.0864	0.0936	0.0845	0.0934	0.0344	0.0716	0.194	0.1431	0.1414	0.068	0.0727	0.1299	0.2284	0.0635	0.1164	0.0291	0.0426	0	0.0129	0.0338	0.1422	0.1838
KIFAP3	5.8025	6.8196	6.1209	9.444	5.6156	6.2267	11.6526	8.3728	5.2477	5.0743	7.0833	6.4716	7.6236	8.5152	5.2355	7.5497	6.2667	5.2116	8.7868	6.1122	3.0062	9.0579	8.599	6.3518	7.018	7.894	5.6243	6.5189	6.8396	5.5842	5.4345	5.5356	5.5677	7.969	7.2853	8.9535	7.1056	7.7122	7.1595	8.1223	8.6874	5.1502	5.7461	4.7238	4.9719	5.0819	7.1831	6.258	4.8048
RAB11FIP2	1.8464	3.295	1.8041	2.9836	2.121	1.4607	3.5352	3.8385	1.6427	2.2625	1.5769	2.6764	2.0511	3.1006	1.8463	2.5466	2.0343	2.6369	2.5835	2.1188	1.0198	2.6392	2.9694	1.9075	2.1248	2.8008	1.5328	2.3772	2.6478	2.0715	3.2355	1.8282	2.3628	2.9176	3.9672	3.5059	2.7714	3.0861	2.0532	3.8087	3.0203	2.5548	2.0148	1.638	1.1939	1.8019	1.8873	1.6597	1.2466
VHL	9.3668	10.2588	5.757	8.9374	8.0566	7.6375	12.292	16.4933	8.6156	7.1383	6.4478	10.9088	7.0524	10.9523	6.6426	6.5083	8.1808	8.0704	10.4276	4.221	6.027	9.0765	7.5359	6.5049	11.1456	10.208	9.8586	9.0326	11.9867	6.755	11.5665	6.6206	8.8548	8.6919	12.0116	10.7198	6.9083	8.1407	7.0167	12.2768	7.8959	7.8165	7.9299	7.1411	8.3405	8.1648	10.4995	8.2676	7.099
RAB8A	6.1959	7.2121	3.724	12.4561	4.7429	4.3414	7.9733	11.8502	4.4306	3.952	4.6253	6.4909	10.4958	4.447	6.6647	7.0296	7.7575	6.5975	8.2243	5.4634	1.6705	16.8571	7.2056	4.8728	8.2991	5.4708	4.0987	5.9302	5.0469	6.2783	6.515	5.741	7.4661	7.8582	6.5705	9.5695	7.0322	8.6619	8.544	9.1362	13.1976	4.1301	8.1834	2.7671	7.7359	4.6487	4.801	4.6517	1.8749
JTB	7.9086	14.6993	13.3094	11.5728	13.3088	13.622	8.3207	13.2692	10.3791	10.6135	8.1827	19.4089	9.4524	9.8733	8.1066	9.5166	7.8156	16.0238	13.0639	8.4208	12.4754	7.4608	9.1104	8.2473	7.4968	7.2524	17.4454	10.1699	6.0895	9.8284	7.0662	7.7559	6.281	14.9613	8.6742	3.2522	9.0173	11.1124	11.3713	11.5986	11.1031	12.2788	12.3504	8.5632	6.3509	10.4557	5.2915	10.3701	26.7242
HJURP	0.5775	0.3147	0.6645	1.4126	0.0788	0.066	0.4342	0.3208	0.1228	0.0811	0.1343	0.0958	0.1333	0.4373	0.1497	0.0538	0.1656	0.3233	0.1877	0.0311	0	0.3078	0.0708	0.4868	0.1131	0.2891	0.0801	0.1321	0.0477	0.2197	0.1998	0.1708	0.219	0.1298	0.1094	0.0961	0.182	0.3059	0.5463	0.0671	1.0554	0.1224	0.1448	0.5644	0.0391	0.3552	0.0774	0.157	0.1405
UPB1	126.293	96.1658	31.8156	67.4129	69.2189	57.4682	73.67	75.6808	108.704	150.457	59.4259	76.0875	68.3374	56.0946	54.7796	142.404	83.7073	89.3968	63.4526	102.681	69.9627	86.1634	148.8	69.3061	86.6566	91.0755	69.2096	30.4357	93.8962	97.7616	121.859	63.2643	87.4839	74.1344	75.3426	160.612	40.9104	102.677	92.0811	80.7313	46.5699	91.2236	94.1733	66.8461	106.635	85.271	85.5724	78.9802	80.5532
IRAK3	0.3746	0.72	0.6685	1.002	0.3937	1.0462	1.7637	1.4288	0.2314	0.2959	0.3466	0.5452	0.9359	2.945	0.4462	0.2971	0.7987	0.8501	1.0609	0.6379	0.085	0.7123	0.6008	0.3879	0.6562	1.3024	0.578	1.619	0.3387	0.8307	0.5461	0.3057	0.6477	1.4551	0.9116	1.0376	0.8102	0.8262	0.5211	1.1334	1.0813	0.294	1.9332	0.3596	0.5603	0.432	1.4305	0.7384	0.4679
IGFL3	0	0	0.0541	0	0	0	0	0	0	0	0	0	0	0	0	0	0	0	0	0	0	0	0	0	0	0	0	0	0	0.2178	0	0	0	0	0	0	0	0	0	0	0	0.0625	0	0	0	0	0	0	0
ZNF571	0.4898	0.3653	0.3497	0.6942	0.6144	0.2981	0.5434	0.5019	0.3612	0.4244	0.1803	0.6992	0.3528	0.5252	0.3072	0.3113	0.3998	0.4865	0.5262	0.2808	0.1474	0.4674	0.5178	0.3424	0.3778	0.6638	0.3171	0.3311	0.5286	0.3102	0.6238	0.3072	0.4043	0.3994	0.3788	0.4436	0.3921	0.4507	0.3974	0.5455	0.5824	0.541	0.3223	0.5077	0.353	0.3826	0.4211	0.3197	0.1537
ZNF599	0.9665	0.7277	0.4384	0.6659	0.465	0.3217	0.8133	0.9316	0.4525	0.6667	0.5351	0.8384	0.5544	0.7254	0.4488	0.7136	0.6371	0.7066	0.5156	0.6701	0.3365	0.6344	0.6221	0.5695	0.345	0.7998	0.6113	0.3288	0.657	0.5156	1.1311	0.406	0.5692	0.521	0.6149	0.6751	0.4092	0.7136	0.5862	0.9735	0.6477	0.9192	0.3819	0.549	0.3223	0.6876	0.2249	0.4684	0.4825
USH2A	3.8718	0.8443	1.1397	0.2785	2.2183	1.3148	0.1152	0.4184	1.7361	1.4308	1.6728	0.8415	0.8197	0.9403	1.2416	4.9821	1.5308	2.5281	0.5792	3.3832	1.3796	0.3649	4.146	2.1892	1.7052	1.1571	0.5576	0.3338	0.6384	1.2803	2.3791	2.401	3.5382	0.7759	3.4723	4.9766	1.1966	2.2332	3.8373	1.5493	0.0517	2.1348	1.3616	0.6573	1.9453	1.9003	1.8645	2.0019	0.4076
ADPRM	8.1187	5.8827	4.0111	6.5799	4.4123	4.6491	9.183	10.7145	5.5224	5.5972	4.7241	7.3137	6.0499	9.0528	4.216	5.7502	7.006	6.7046	5.4481	5.0719	2.9646	7.3781	7.6202	5.9914	4.9823	7.2734	5.263	2.7622	8.9753	10.662	6.8984	4.1806	7.2594	8.6318	6.0451	6.3012	5.466	7.32	4.9762	6.1731	7.34	7.8913	5.5806	5.8638	5.5047	6.2222	6.1619	4.7694	7.8507
GAGE13	0	0	0	0	0	0	0	0	0	0	0	0	0	0	0	0	0	0	0	0	0	0	0	0	0	0	0	0	0	0	0	0	0	0	0	0	0	0	0	0	0	0	0	0	0	0	0	0	0
DDR1	1.4354	1.4803	1.2708	2.7105	2.3383	5.6019	10.7539	3.858	1.9492	4.6293	1.6208	4.0534	2.7084	3.5566	3.1219	2.0329	4.5135	1.3618	3.4063	2.0022	1.0234	2.3898	3.1235	2.0723	9.4392	3.8887	3.0165	2.9171	10.8977	3.475	3.3065	3.1364	1.8918	3.7897	2.7727	3.4922	1.4432	5.319	4.6144	4.1287	11.4075	2.1487	2.0765	1.3685	2.4348	2.1864	2.1843	3.3999	1.3208
CREM	5.2921	11.1298	9.505	9.5936	6.7456	15.2985	21.1234	6.9281	15.2335	6.261	8.5606	9.6814	10.0557	7.5237	4.4058	11.7028	17.0449	25.4231	7.5074	4.7272	6.5205	5.9993	21.4587	4.8888	7.5923	6.3437	21.9307	14.2481	13.1883	7.0697	5.3308	11.9164	10.2956	28.8875	6.3453	9.48	11.3759	12.5284	8.032	8.7423	10.9555	7.065	19.6882	4.1917	11.9625	12.0203	18.5547	8.414	10.5917
F11R	35.9686	33.4775	36.5741	61.6868	30.6815	53.2932	66.9664	31.6802	41.1177	27.7264	37.7572	40.0115	38.9825	37.7062	30.7219	34.0663	33.2812	28.7093	45.874	32.5334	22.172	55.2532	35.0355	35.6932	44.9786	36.2123	53.2544	57.6296	69.3191	38.3508	34.066	36.9234	32.6933	63.1967	38.6788	39.6256	46.3023	35.2134	38.5855	45.2783	86.0723	30.7976	63.2724	27.0012	54.7777	32.9041	74.4731	35.0628	36.5823
TMEM268	2.0058	2.4666	2.5726	6.9401	1.4558	1.9484	4.9274	6.8111	1.9803	1.8191	3.611	2.8921	4.7942	6.3196	4.0193	4.6679	5.4435	2.621	4.5722	1.5791	1.2702	4.2874	3.8485	3.1922	3.6967	4.7252	3.3321	3.4161	2.3779	2.885	3.4146	3.7394	6.1331	2.8087	3.7186	5.1726	4.9762	4.5009	4.8553	3.5977	6.1712	2.1383	5.1075	1.3328	3.2423	2.7301	2.3158	3.236	3.0122
ANKRD52	1.6749	2.0274	1.7078	3.4723	1.1105	1.8087	4.298	3.4079	1.7513	2.0046	1.4236	2.8781	1.8381	3.7923	3.3828	1.591	1.6235	1.6822	3.8964	2.7422	0.4985	2.874	1.2325	2.3301	4.7205	3.8998	1.5636	2.5366	2.0687	1.2326	3.4905	1.5833	2.5753	1.3665	5.1942	2.2292	1.9842	3.0662	2.4419	3.272	4.5126	1.6499	2.8883	1.6188	1.4013	0.9369	0.7891	1.1887	1.4551
CRYGC	0	0	0	0	0	0	0	0	0	0	0	0	0	0	0	0	0	0	0	0	0	0	0	0	0	0	0	0	0	0	0	0	0	0	0	0	0	0	0	0	0	0	0	0	0	0	0	0	0
ASCL3	0	0	0	0.0688	0	0	0	0	0	0	0	0	0	0	0	0	0	0	0	0	0	0	0	0	0	0	0	0.057	0	0	0	0.0793	0	0	0	0	0	0	0	0.3242	0	0	0	0	0	0.0596	0	0	0
UBXN11	1.9078	2.7173	2.2296	4.4326	1.1736	1.5468	5.8894	5.3315	2.0617	1.5401	1.9632	5.5255	3.7469	8.0754	1.4865	1.3986	3.1555	1.6925	4.7255	1.1959	1.0215	1.3503	1.6833	2.7678	2.2175	4.3982	3.4595	2.6905	5.5424	2.1623	2.7828	1.4938	3.4241	2.4246	3.1438	2.2931	1.732	2.9363	1.5169	3.3923	4.9465	2.6121	3.3028	1.8515	1.5033	1.5869	3.4495	4.0912	4.2858
NEK7	10.0436	15.3279	7.6784	16.1063	9.4596	11.4591	15.6747	17.1852	8.26	11.1524	8.7142	9.0711	10.7876	13.7057	9.5338	9.9441	11.1629	17.0767	12.9575	9.6103	4.0528	12.0344	14.7354	9.159	11.8377	13.787	8.9674	13.0569	12.1511	7.9485	12.9105	8.6692	11.832	11.4428	14.5445	16.6051	13.0164	13.9224	10.0143	16.0593	12.7055	10.3603	11.8394	7.2011	8.2267	8.0048	10.5623	8.3181	4.2652
IL17D	0.1032	0.062	0.2323	0.2617	0.0302	0.2402	0.2493	0.1996	0.1411	0.198	0.0981	0.0943	0.2909	0.1838	0.0573	0.0989	0.2048	0.1238	0.1437	0.131	0.1651	0.0943	0.061	0.3537	0.1113	0.0766	0.1315	0.0759	0.1096	0.1039	0.1312	0.1207	0	0.2342	0.0471	0.2207	0.3733	0.181	0.2396	0.0925	0.0557	0.1022	0.1407	0.0748	0.0748	0.0907	0.1927	0.0971	0.1434
ARHGAP8	0.0098	0.0275	0.0737	0.0698	0.0201	0.0337	0.0222	0	0	0	0	0.0419	0.0102	0.0572	0.0127	0	0.0195	0.0138	0.016	0.0159	0	0.0157	0.0271	0	0.1113	0	0.0526	0.0145	0.0639	0.0693	0	0.0101	0.021	0.0284	0	0.0184	0.01	0.0213	0	0.0206	0.0743	0	0.0512	0.0083	0.0299	0	0	0.0277	0
GOLGA6L6	0	0.0171	0	0	0	0	0	0	0	0	0	0	0	0	0	0	0	0	0	0	0	0	0	0.0095	0	0	0	0.009	0	0	0	0	0	0	0	0	0	0	0	0	0	0	0	0	0	0	0	0	0
PTGDR	0.3057	0.3382	0.4829	0.6855	0.3622	0.1104	0.3991	0.9887	0.1197	0.4195	0.4132	0.652	0.468	3.2494	0.1668	0.1484	0.6706	0.1576	0.2614	0.221	0.1351	0.3602	0.3553	0.2366	0.405	0.8641	0.4593	0.7098	0.1346	0.1296	0.501	0.2635	0.4118	0.1627	0.3943	0.5873	0.1793	0.5461	0.2615	0.3872	0.8364	0.2929	0.3631	0.2585	0.049	0.2474	0.1456	0.4391	0.2348
FBXL17	4.8769	4.914	3.7637	6.5683	3.6444	3.9392	5.2405	2.8729	4.0173	4.692	4.0815	3.965	4.7523	4.7355	4.1465	5.6478	5.0913	5.8201	6.3935	4.7639	2.4332	6.119	6.7802	4.7979	4.4517	6.4626	4.5173	5.778	3.5622	5.0803	4.9206	3.7436	5.0847	5.1179	6.2965	6.881	6.4078	6.704	5.8627	6.7635	5.18	4.8299	5.7365	3.3638	3.7755	3.6008	4.498	4.0784	4.0817
GDE1	11.8411	11.4038	8.7263	16.6782	7.8653	7.1278	17.3827	19.3491	9.977	13.4494	12.2075	12.8184	12.5435	14.5208	9.8608	15.7074	11.4406	15.3214	16.8603	13.2751	4.1177	15.7728	13.0267	12.2867	13.0477	14.0609	9.1678	13.5357	8.6383	10.1224	15.2321	9.8786	13.0558	12.538	20.1766	18.1516	16.8614	15.9817	13.8334	13.2776	16.1966	9.2975	13.1188	8.3418	10.0845	7.3084	9.0552	7.2854	7.4592
AC007040.2	0.011	0.0154	0.0165	0	0.0451	0.1323	0.0497	0.0115	0.0117	0	0.0314	0.0117	0.0343	0.0092	0	0.0185	0.0219	0.0617	0	0.0178	0.0206	0.0176	0	0	0.0416	0.0095	0.0491	0.0324	0.1434	0.1331	0	0.0226	0.0705	0.1273	0.0117	0.0206	0.0112	0.008	0.0085	0.0346	0	0	0.0574	0	0.0671	0	0.133	0.0415	0.0268
ZNF439	0.2731	0.1782	0.1413	0.4514	0.1157	0.2746	0.4885	0.5689	0.0401	0.1339	0.215	0.462	0.4109	0.7984	0.2564	0.1579	0.215	0.1977	0.6274	0.1446	0.0439	0.3163	0.247	0.4301	0.1897	0.6201	0.2856	0.2077	0.2539	0.1802	0.3457	0.1446	0.2209	0.3401	0.5118	0.3614	0.3053	0.4081	0.2405	0.2759	0.3828	0.245	0.2289	0.2708	0.0861	0.1955	0.1231	0.1684	0.126
SRSF5	46.9713	68.1622	37.4384	60.9599	31.7125	29.8338	82.0324	72.1975	60.7556	54.4861	33.0329	81.9178	58.1573	71.2302	29.7363	51.6495	47.0316	43.4198	51.668	47.5976	26.6108	43.9149	44.514	66.946	47.8395	73.5537	56.1752	37.6453	76.4732	43.1997	55.815	44.3747	50.9574	78.3105	89.9104	63.4759	44.0592	65.7287	41.2998	54.9695	72.0149	47.6915	61.8104	41.5115	34.1722	37.427	46.9729	61.3747	45.7509
CFAP43	0.0341	0.1387	0.0768	0.1514	0.0768	0.1639	0.4078	0.0924	0.0726	0.027	0.0779	0.1019	0.163	0.1588	0.0796	0.0629	0.061	0.0955	0.122	0.0221	0.0446	0.0546	0.1271	0.0951	0.0172	0.1064	0.067	0.0351	0.222	0.0618	0.1063	0.0489	0	0.1282	0.1673	0.083	0.0553	0.1084	0.0898	0.1499	0.2	0.1302	0.0711	0.0577	0.0624	0.0787	0.1235	0.0899	0.0581
ZNF428	9.4417	10.3324	7.63	11.6603	7.1742	10.3181	15.6314	19.8655	10.4417	6.5609	8.8297	13.7396	11.4148	5.7476	10.1919	9.4522	6.8629	5.3917	9.2858	7.9593	13.9973	11.2097	6.7329	9.5812	10.5721	7.4133	16.5351	5.7812	7.396	7.694	7.3051	12.8311	7.4755	10.3088	9.388	3.2217	9.2128	7.8449	13.3199	8.1278	12.446	6.1872	6.3314	5.6614	7.76	8.1327	4.9225	10.0446	19.6261
ERAL1	31.3069	31.4149	22.9833	39.3325	23.7941	26.9245	36.7332	51.192	35.6378	34.4008	26.8187	32.6163	39.8651	30.4414	22.532	34.7121	27.7879	26.5956	32.8653	27.4849	28.0303	33.9576	30.5001	26.4352	29.2912	29.9275	36.8132	23.5013	31.112	31.2121	25.3232	24.4244	31.7037	33.4272	29.1378	33.5247	29.5413	30.7205	34.6683	31.4736	41.8406	30.464	29.3209	28.4015	29.0567	29.0335	31.4419	32.677	34.8027
IPO7	17.5338	27.9176	14.0905	21.9339	19.8774	25.9248	34.3156	32.9005	15.5427	19.3764	14.1617	17.655	17.8248	19.2721	15.9533	18.0919	17.1305	23.5406	21.6077	20.9948	7.8197	23.5057	25.6838	16.8855	25.242	24.497	17.4051	28.012	23.775	18.6114	24.021	15.8801	20.0019	18.5442	24.5062	30.1708	22.9118	24.2113	21.6393	28.4356	25.3469	17.6996	25.9665	15.0638	22.553	16.0817	25.1388	14.1665	7.7617
RND3	15.1733	110.48	86.9918	143.719	39.1695	146.266	150.86	61.8222	268.919	74.8537	65.7442	52.3855	113.417	94.3091	41.1572	67.2151	22.0585	63.6114	59.8549	21.8372	41.3962	24.0663	127.22	31.653	72.6978	143.039	154.56	264.276	55.0909	47.8364	19.0154	168.246	65.4486	65.064	104.237	106.785	214.253	82.6479	59.6685	76.0379	90.4333	44.8828	72.0324	30.1526	145.129	43.3137	84.2595	35.1081	59.1653
SYAP1	26.9637	28.9357	29.1906	32.7522	15.8773	31.1615	27.1765	32.9287	33.2663	25.2466	24.87	24.1439	32.5472	20.3729	20.9191	26.157	37.2443	41.2528	26.5908	22.1951	15.6856	29.653	50.2748	21.6189	29.4533	24.8288	28.9559	21.7281	29.3556	31.8385	29.8704	32.4285	39.9395	34.3859	32.5692	47.619	31.5024	30.7707	38.3208	25.9261	20.8517	26.1885	40.742	19.3844	36.9432	21.4727	35.264	16.8215	24.7308
TCFL5	3.1696	3.6886	2.6745	2.2942	2.0743	1.7733	3.0831	4.1231	2.8638	2.5792	2.29	3.7573	2.0348	3.3127	2.9094	4.6993	3.24	3.0081	3.1825	2.7804	1.4472	2.545	2.5438	2.2533	2.8764	4.2777	2.2692	2.2604	2.162	1.849	3.4647	2.4923	2.9593	1.965	2.7977	3.5143	2.5494	3.5564	4.1377	5.0528	3.8058	4.1278	2.2316	2.4619	1.7544	2.6982	1.6417	2.1123	2.0847
FAM236A	0	0.0739	0	0	0	0	0	0	0	0	0	0	0	0	0	0	0	0	0	0	0	0	0	0	0	0	0	0	0	0	0	0	0	0	0	0	0	0	0	0	0	0	0	0	0	0	0	0	0
QRSL1	3.948	5.9924	3.5092	6.6097	3.4421	3.2317	6.6219	6.0604	3.6814	3.3108	3.0364	4.0856	5.3528	4.5669	3.6021	3.7853	5.4173	5.4751	5.9613	4.1412	1.4015	6.1693	4.015	4.4759	5.6596	5.9599	4.9338	5.5477	6.0934	2.7798	4.301	3.1848	5.3705	6.9111	5.1845	6.7089	5.612	4.5399	5.1925	6.502	7.7267	2.6588	3.7156	2.3577	3.8904	3.7819	5.8429	3.9271	2.9643
PTGS1	1.0005	2.0554	1.107	4.7112	0.8764	1.0325	2.7916	3.9386	0.3155	1.842	1.1451	1.718	2.6685	4.2915	1.9782	1.1019	2.4148	1.4833	2.3279	2.2878	0.1108	3.4708	1.4684	2.251	1.7394	3.7973	1.8908	2.6432	1.0638	1.161	3.7531	0.8591	1.8083	4.0417	2.2135	3.468	3.4098	3.5882	2.7102	3.8412	2.1397	1.4922	1.5969	0.1721	1.0762	1.3819	2.3449	1.8512	2.3718
TPSD1	0.3408	0.0651	0.1395	0.0275	0.0317	2.3646	0	0	0.1318	0.0245	0.0589	0.2643	0.6436	0	0.1205	0.026	0.0307	0.2168	0.453	0	0	0.1981	0.0855	0.0959	0	0.0537	0	0.0456	0.0288	0.156	0.1723	0	0.1982	0.8055	0.3631	0.435	0.0314	0.2014	0.0959	0.9724	0.1757	0.2417	0	0	0	0.0238	0.1869	0.2041	0.2261
ECHDC1	44.2709	30.9701	15.7221	25.3081	18.7274	19.836	23.3036	26.8798	22.185	21.9374	20.2967	18.953	21.8442	21.6574	17.9634	22.6673	19.9863	25.1754	19.8201	24.7786	9.5946	25.324	23.7872	22.7977	25.816	24.9537	22.798	16.8468	19.8105	19.5813	22.207	19.101	21.6145	19.2823	21.9578	34.0058	17.3999	31.373	22.3948	21.3342	24.6375	21.2809	25.6174	16.1113	18.2402	19.4685	19.9333	19.2217	19.3988
OGFOD1	4.6503	7.5748	4.7886	7.8337	5.393	8.6677	9.8653	11.2515	5.0978	4.5386	4.2937	5.3393	7.0165	6.6156	4.3118	4.9948	5.8528	6.9596	6.2178	4.8742	3.2072	9.295	5.428	4.1052	8.0532	6.8293	7.4715	7.8615	8.0527	6.818	4.9927	4.8986	5.1218	8.0903	5.534	7.0453	6.3614	6.1468	5.5695	6.3572	10.3066	4.8116	10.9673	4.8513	9.6513	4.8016	11.257	5.5823	3.5608
ATP6V1H	7.4367	9.0613	6.4241	11.4198	4.9263	6.9712	12.9359	11.1683	6.4768	6.877	6.1774	9.4575	9.0123	10.4292	7.1363	7.6694	8.3241	6.105	7.2587	6.264	3.3803	9.9712	8.1216	6.723	8.6103	9.2806	7.1653	6.1672	6.8673	6.8587	7.1597	5.9398	7.9508	9.4101	6.7369	11.5024	7.6115	10.1655	7.139	9.1483	11.3881	8.3384	7.1888	5.1191	6.1858	6.2787	7.2667	7.3242	7.4208
CUBN	0.0407	0.0285	0.0166	0.082	0.0189	0.0317	0.0917	0.0539	0.0197	0.0351	0.0141	0.0789	0.0269	0.1844	0.0575	0.0186	0.0294	0.0259	0.0541	0.0329	0	0.0414	0.0612	0.0486	0.0558	0.0737	0.3331	0.0272	0.0893	0.0372	0.0617	0.0114	0.0079	0.0374	0.0394	0.0484	0.0225	0.0561	0.0916	0.0503	0.0594	0.0256	0.0353	0.0375	0.0188	0.037	0.0074	0.0209	0.0405
IL6ST	41.6238	91.3496	41.3608	72.1298	64.6476	98.8445	81.4182	107.452	53.095	55.128	40.7909	44.0376	63.5831	64.2619	38.968	39.6065	55.5362	78.742	75.5232	40.6751	23.626	67.7597	76.3971	34.6115	80.1241	69.0843	55.3822	89.9299	73.3315	95.4948	58.9576	60.339	62.3899	59.951	84.8803	87.7293	78.8323	73.7206	50.9588	103.549	84.3143	37.2216	122.551	37.0578	69.3993	45.2888	90.3489	54.8236	23.6122
COX7A2L	31.4365	28.2666	19.7752	29.1158	18.9109	28.1311	29.4689	33.572	25.9917	21.0403	19.7716	29.942	26.6197	30.2289	19.5973	31.0094	25.7618	38.915	22.4166	36.5784	23.5146	36.5435	36.0664	22.03	22.6852	34.5774	23.6643	17.0345	34.3573	22.4544	27.8404	17.2833	25.7509	28.9423	29.7597	27.9342	21.4138	31.2396	22.5973	24.9092	26.7524	27.6947	17.9224	17.2624	18.9777	29.7509	20.969	19.07	27.8493
SNX8	4.2217	6.2924	3.7184	5.6475	3.0811	2.8234	7.8282	11.6014	3.1376	6.9062	3.4717	7.8129	4.1815	8.662	6.3345	5.8925	6.1701	6.8634	7.7734	5.5809	2.1091	6.0961	3.3132	4.4692	8.7486	7.2331	4.3062	4.2704	3.9872	5.2466	6.5546	2.741	5.0931	9.092	7.4341	8.0548	5.2357	6.6829	5.6108	6.9872	6.8117	4.1999	6.6476	2.6182	3.1698	2.8981	2.9764	5.8914	8.0704
ABCA12	0	0	0.0191	0.0091	0	0.0262	0.069	0	0	0	0	0	0	0	0.0132	0	0.0051	0	0.0083	0.0041	0	0	0.0282	0.0434	0.0193	0.0221	0.0455	0	0.0237	0.0462	0	0	0	0	0.0054	0.105	0.0103	0.0147	0.0039	0.0053	0	0	0	0	0	0.0039	0	0.0048	0.0124
MAP3K6	2.0654	1.1302	1.742	2.7803	1.642	2.6204	2.9256	5.6625	0.8076	1.335	1.3312	2.867	2.4291	3.9013	2.478	1.331	2.1852	1.1347	2.8702	1.4824	0.5575	1.7605	1.5488	1.0834	2.5244	2.9722	2.0861	2.1084	3.0936	2.8529	1.813	1.3278	2.2753	3.5259	2.2736	2.0371	1.3747	2.7182	1.44	3.1344	2.9766	1.2653	3.1483	1.3208	2.002	0.7677	5.1158	2.4738	1.7336
ELOA	19.567	15.9468	14.8058	19.71	13.899	17.1711	20.1659	26.548	19.9533	16.9887	14.1109	17.1417	18.369	16.3381	13.7132	16.0477	16.0598	19.2368	25.7745	16.7628	9.6434	21.7026	18.862	14.8988	18.1931	17.3367	17.6251	22.6534	15.21	21.7704	18.717	17.3083	20.8558	17.4108	18.6403	23.3383	22.8629	16.0822	16.6438	20.8726	22.475	20.1582	22.1	16.0321	23.0473	13.798	16.7513	11.6513	11.5841
POGLUT1	2.2745	1.7297	2.3832	4.4133	1.6606	1.7544	3.7845	3.1851	1.305	1.5942	1.5828	2.2407	2.6939	4.0977	1.6449	2.4594	1.9957	1.8537	2.7827	1.759	1.0483	3.3598	2.9092	2.2489	1.5361	3.7244	1.7753	3.0183	2.6811	2.297	2.1286	2.0867	2.7212	2.0635	3.3547	3.1609	2.4657	2.544	2.0395	2.1839	3.8801	1.7074	2.4497	1.4837	1.9224	3.204	1.8133	1.6706	0.9193
FOXD4L1	0.0394	0	0	0.0699	0	0.0338	0.0666	0	0.0209	0.0156	0	0.021	0	0.0164	0.0766	0	0.0195	0	0	0.0318	0.0367	0.0315	0	0.0152	0.0991	0.0853	0.0702	0	0.0183	0.0198	0.0219	0.0201	0	0	0	0	0	0.0284	0.0152	0	0	0.0171	0	0	0	0	0.0198	0.0185	0
SHOC1	0.0078	0.0164	0.0059	0.0277	0.008	0.0335	0.0176	0.0326	0.0083	0.0247	0	0.0083	0.0243	0.0455	0	0.0197	0.0233	0.0219	0	0.0063	0.0292	0.0125	0.0324	0.0302	0	0.0203	0	0.0172	0.0073	0.0393	0.0348	0.016	0.0333	0.0113	0.025	0.0366	0.0158	0.0113	0.0302	0	0.0074	0.0406	0	0	0.0159	0.024	0	0.0147	0
PDE8B	0.9731	0.5098	0.1447	0.3813	0.4306	0.3759	0.7018	0.904	0.2796	0.5125	0.4002	1.019	0.346	0.9399	0.3409	0.3161	0.3393	0.319	0.2564	0.3399	0.3681	0.3785	0.5626	0.2511	0.5186	0.5316	0.3597	0.1998	0.6029	0.3884	0.5655	0.1884	0.4861	0.9751	0.383	0.7139	0.2487	0.3419	0.1696	0.798	0.522	0.684	0.5859	0.5041	0.1424	0.465	0.4585	0.3383	0.3945
AGPAT2	176.218	242.771	154.53	173.217	96.0735	178.884	214.73	431.765	350.589	132.065	236.745	219.184	270.16	102.274	240.595	257.439	237.782	240.893	201.88	198.695	230.068	269.025	180.184	118.868	236.753	191.195	250.848	177.863	250.487	185.83	202.33	367.545	379.137	164.453	254.523	215.278	233.318	124.054	202.913	100.969	260.399	152.824	268.196	207.07	240.649	118.764	238.177	350.344	315.717
METTL1	2.9721	9.5121	3.988	5.3658	7.9392	8.0141	9.5144	14.7698	5.6775	4.2582	5.4618	6.9032	6.3315	6.5105	3.6893	3.9915	4.5242	6.592	5.9336	3.7034	5.8997	4.229	5.6832	2.8269	8.5595	5.2803	9.6839	9.4818	14.1631	8.2672	3.7818	5.0786	5.2644	10.7696	4.5896	4.6208	4.8225	5.6571	6.3552	6.0613	11.2605	3.9307	8.0453	5.5382	8.5428	6.6225	10.6899	6.8504	5.0548
AC090517.4	0	0.0068	0	0	0	0	0.011	0	0	0	0	0	0	0	0	0	0	0	0	0	0	0	0	0	0	0	0	0	0	0.0196	0.0108	0	0	0	0	0	0	0.007	0	0	0	0	0	0.0082	0	0.0075	0.0098	0	0.0118
PALMD	10.1251	14.6905	4.8814	14.8371	4.6681	2.6358	17.9233	16.1445	6.9036	8.9921	4.708	9.0489	17.3817	12.1912	10.1876	9.8747	6.8534	8.6111	11.3382	11.6341	3.1514	23.8826	11.0435	12.6465	8.845	17.6213	6.7835	5.1133	5.9783	5.6872	10.8693	7.8951	12.3969	5.5889	11.9865	15.077	7.1867	12.9927	12.8336	13.8476	26.1955	12.18	5.5145	11.0026	3.7932	10.6745	2.4923	8.7513	5.7253
TEKT3	0.0754	0.0396	0.0708	0.0502	0	0.1132	0.1276	0.1965	0.0602	0	0.0359	0.1609	0.0588	0.0627	0.0978	0.0158	0.0749	0.0264	0.0613	0.0152	0	0.0905	0.0911	0.0146	0.0712	0.1471	0.0337	0.0555	0.1052	0.057	0.042	0.0579	0.1207	0.0545	0.0402	0.0353	0	0.0954	0.1022	0.0987	0.0535	0.0654	0.0655	0	0.0192	0.0145	0.0948	0	0.1376
AC020922.1	0	0	0	0	0	0	0	0	0	0	0	0	0	0	0	0	0	0	0	0	0	0	0	0	0	0	0	0	0	0	0	0.0164	0	0	0	0	0	0	0	0	0	0	0	0	0	0	0	0	0
RESP18	0	0	0	0	0	0	0	0	0	0	0	0	0.0446	0	0	0	0	0	0	0	0	0	0	0	0	0	0	0	0	0	0	0	0	0	0	0	0	0	0	0	0	0	0	0	0	0	0	0	0
GCK	1.3583	0.9123	0.0914	1.4884	0.1534	0.2089	0.2429	1.5123	1.5239	0.8733	0.7573	0.2997	1.6737	0.109	2.125	3.9587	1.1714	0.9702	0.0761	3.7612	0.4371	4.8983	13.4191	0.3988	0.8843	0.4788	0.2758	0.0276	0.0784	8.63	0.1667	1.3519	5.1146	0.1894	0.2496	1.9202	0.4555	1.1704	1.3196	0.1176	0.1062	0.5117	0.4309	0.301	0.9893	1.0443	0.5653	0.1675	0.1253
PRKCQ	0.2679	0.5214	0.3574	2.378	0.4112	0.217	2.0474	1.2556	0.1424	0.2704	0.5379	0.9682	1.4068	4.9727	0.5595	0.4368	1.2554	0.3749	1.1848	0.3487	0.0139	0.6664	0.801	0.5069	0.9179	2.1918	1.102	0.9301	0.415	0.3297	0.3807	0.1523	0.7618	0.473	0.5392	0.9473	0.4674	0.6019	0.6681	0.654	1.7865	0.3226	0.8009	0.1133	0.0756	0.3089	0.3892	0.6583	0.4707
AC010616.1	0	0	0	0	0	0	0	0	0	0	0	0	0	0	0	0	0	0	0	0	0	0	0	0	0	0	0	0	0	0	0	0	0	0	0	0	0	0	0	0	0	0	0	0	0	0	0	0	0
ZNF112	0.7647	0.8036	0.373	0.8711	0.4695	0.2623	0.661	1.0752	0.3388	0.5034	0.4	0.7203	0.6884	0.6143	0.4956	0.5877	0.5059	0.3924	0.8282	0.4942	0.1546	0.8152	0.4133	0.7694	0.4171	0.9826	0.1819	0.3561	0.4146	0.2566	0.9638	0.287	0.5708	0.5707	0.8148	0.8589	0.3744	0.7639	0.5918	0.9067	0.8793	0.8287	0.2765	0.4527	0.1165	0.4703	0.3332	0.4438	0.186
C12orf71	0	0	0.0769	0.091	0	0	0.1156	0.0534	0	0	0	0.2186	0.1597	0.4685	0	0	0	0	0.0833	0	0	0.2458	0	0.0397	0	0.0444	0.0457	0	0	0	0.057	0	0.1093	0	0.1092	0	0	0.185	0.0397	0.2145	0.0484	0.0889	0	0	0	0	0.1031	0.0965	0
AP1B1	18.3581	21.5792	15.0735	31.5286	14.4267	15.3376	31.8488	34.6169	17.7503	17.7195	21.0132	22.5269	28.9375	30.728	21.8193	27.5734	24.8439	16.9823	28.7232	21.1381	11.555	40.2646	18.7646	16.9262	26.8256	23.8171	20.3988	25.9281	17.9442	20.5919	20.8317	18.4985	30.5319	26.4659	22.3846	29.4288	29.3816	25.6572	28.0332	29.2778	31.5309	14.9419	23.452	13.4088	19.1756	12.958	23.2037	17.9772	20.3318
ME1	5.6268	6.0629	3.3073	19.7567	3.5333	4.8131	6.8086	10.6808	1.1091	4.3176	15.0348	3.0708	7.0657	8.3764	3.1421	4.6317	7.7418	4.0712	8.0199	4.6288	2.2758	13.3671	9.2859	4.6282	9.8188	10.0798	5.4257	6.3515	4.6562	3.7571	3.4967	16.3602	9.9012	4.6901	4.994	9.9009	7.2926	14.6312	4.2072	6.3331	12.6224	2.6621	5.1007	3.1185	4.0281	5.2068	4.1224	6.9131	9.1132
CT45A10	0	0	0	0	0	0	0	0	0	0	0	0	0	0	0	0	0	0	0	0	0	0	0	0	0	0	0	0	0	0	0	0	0	0	0	0	0	0	0	0	0	0	0	0	0	0	0	0	0
ATP12A	0.0111	0.0078	0.0083	0.1476	0.1248	0.0285	0	0	0	0	0	0	0.0576	0.0092	0	0.0093	0.011	0	0	0	0	0	0.3442	0	0	0.0192	0.0099	0.0897	0.1648	0.0112	0.0123	0.0113	0	0.1121	0.0236	0.0311	0.0112	0	0	0	0.021	0.1922	0.0289	0	0.2927	0.0085	0.2564	0.2399	0
RNMT	3.7026	4.1547	3.3267	5.6377	3.3434	4.5312	5.7753	7.3617	3.9741	4.0463	3.3678	4.1734	4.9845	5.0744	3.743	4.5419	4.295	5.1426	5.8442	4.098	1.4227	5.0331	3.6311	3.5457	6.0043	6.2507	3.6351	5.6875	4.1074	3.6713	5.2432	3.538	4.72	3.9073	6.4909	5.4056	5.0604	5.5814	5.2474	6.8953	5.9102	3.6121	5.8543	2.4183	5.0869	2.5008	5.1723	2.7506	2.1876
MIS12	5.266	8.4458	4.243	7.4871	5.2619	5.3022	8.4951	8.9148	3.9308	4.6633	4.5504	6.4938	5.9218	9.5021	3.3022	5.3791	3.6843	6.0003	5.8045	5.6973	2.3773	4.0736	5.22	3.3786	5.6699	7.8318	4.5589	7.2182	6.7279	3.5033	6.1332	3.8158	5.2345	7.876	9.9316	7.677	5.2873	5.9121	5.4222	7.9152	8.5744	5.2254	4.6921	5.6357	2.7447	5.792	6.0928	3.4062	3.5331
GPCPD1	2.0477	4.0467	4.4571	5.1849	3.8017	7.0078	8.2517	4.8808	5.4919	2.5717	3.9887	5.6694	3.3133	7.9313	1.795	3.3568	3.5758	7.2841	5.0969	2.5716	1.5067	2.4453	5.2443	2.5553	6.0964	4.8214	5.8781	9.1107	5.3741	3.6014	2.5548	2.8617	2.7855	9.765	4.8676	5.0067	5.2458	4.4176	2.743	5.5417	5.49	2.1452	7.1209	1.5763	6.1049	2.5683	11.1024	4.1321	1.9318
TMEM217	0.1317	0.1539	0.0549	0.9356	0.3146	0.7784	2.7401	0.061	0.3736	0.081	0.1949	0.1561	0.3954	0.4258	0.1518	0.0368	0.3632	0.8195	0.3805	0.0591	0.1366	0.3511	0.202	0.17	0.6264	0.4438	0.6529	0.8072	0.6531	0.4716	0.114	0.5694	0.1561	0.2115	0.1716	0.2192	0.1928	0.7295	0.3399	0.2144	0.7472	0.1777	0.9276	0.099	0.327	0.09	0.1031	0.3306	0.1246
C4orf45	0	0	0.0248	0.0293	0	0.0283	0	0	0	0	0	0	0	0.0274	0	0	0.0328	0	0	0.0267	0	0	0	0.0255	0	0	0.0589	0	0.0307	0.0332	0.0367	0.0338	0.1408	0	0.0703	0.0927	0	0.0238	0	0	0	0	0.0573	0.0279	0	0.0254	0	0	0.0803
TECPR1	2.2604	2.2978	1.2243	4.9992	1.0263	1.3668	3.8385	4.0481	2.2708	2.7963	2.0931	3.8095	2.4155	5.181	2.7543	2.5861	2.4906	2.0938	4.2624	2.4216	0.9055	4.4552	1.2792	2.4754	4.5643	4.0665	1.7843	2.0964	1.9699	1.6209	3.0385	1.792	2.0809	2.8032	3.1076	3.0036	2.18	3.3823	2.2865	2.9662	4.4113	2.1054	2.5642	1.6732	1.3211	1.2252	1.5646	1.9895	3.0262
C1orf21	5.3972	4.6558	5.38	2.3278	3.0907	4.1572	6.4292	9.1635	6.2602	3.4284	1.9109	6.2474	6.2302	3.7369	4.2655	7.8662	3.8198	8.4298	7.6347	8.5564	2.3604	8.8468	6.5669	5.88	3.897	5.1079	2.8903	2.5564	5.2915	7.1759	3.2836	3.6063	4.1767	3.7088	3.75	7.2333	6.2517	9.2405	3.4636	5.9303	3.5421	7.4186	4.0238	3.6415	6.0563	7.0629	5.9045	6.588	3.5652
TAB2	26.2757	21.6651	12.4156	27.2412	24.5682	17.1371	22.2702	24.159	16.8786	20.2084	16.5237	16.3906	37.2459	19.5189	17.3353	28.8149	25.5004	34.2474	22.2795	21.4546	11.4757	38.3877	27.7932	20.338	23.3366	23.4724	15.6384	19.9159	17.9023	19.7433	27.1514	26.3765	31.8608	23.936	42.8943	31.4461	31.148	25.1658	32.3731	27.8561	25.2656	21.9261	35.5073	12.1855	22.6205	18.889	19.022	23.746	12.9325
MYBPC3	0	0.0322	0.0258	0.051	0	0.0098	0.0777	0.0718	0.0244	0.0272	0.0218	0.1102	0	0.1718	0.0149	0.0096	0.0114	0.0643	0.056	0.0278	0	0	0.0079	0.0267	0.1445	0.1194	0.041	0.0591	0.1494	0.0347	0.0255	0.0588	0.049	0.0498	0.0367	0	0.0116	0.0332	0.0089	0.0721	0.0217	0.0199	0.1694	0.0388	0.0117	0.0265	0.0462	0.0973	0.0419
SERPINA1	13060.9	16785.1	12140.3	15254.5	13014.1	11342.6	17031.1	11976.9	17682.2	17777.2	16100.8	13179.8	10026.1	13677.8	10919.7	10344.8	9220.27	10328.8	21006.1	11709.8	10837.4	12007.6	11916.7	10083.8	15829.5	13346.1	13141.9	20155.1	15300.4	13112.5	14357.3	16278.1	13487.7	17852.1	19720.8	12725	19926.4	8188.81	10076.2	13993.7	17461.6	14017.9	17073.6	22391.3	16699	12299.3	12160.5	11234.1	30534.6
VPS72	18.211	19.4965	12.7765	20.5912	12.716	12.003	31.7183	38.4806	15.994	16.7592	13.4683	25.7377	19.1454	22.6003	12.2847	17.6717	17.0608	14.4979	19.3812	16.4258	12.855	19.6484	15.8738	14.0957	19.0372	22.2915	18.8256	15.1722	23.3786	14.0913	17.3432	14.3248	15.9822	27.7785	16.6458	19.8822	16.8016	17.728	15.8859	22.225	29.4254	16.7917	11.2871	16.9153	13.1211	15.0806	15.4335	18.0199	19.7035
DYRK2	1.5794	1.8069	1.364	2.6936	1.4415	1.7054	4.0349	2.8479	0.9911	1.035	1.2707	2.1483	2.356	3.8908	1.3492	1.3373	1.5417	1.8336	2.6418	1.2132	0.4639	2.1944	1.9117	1.9079	3.65	3.1537	1.2334	2.3073	2.7579	1.1783	2.1368	1.4311	1.7008	1.3539	2.2128	1.9194	2.2925	1.4511	1.511	3.3376	3.6905	1.4636	2.5441	0.9941	1.9877	1.1864	1.5676	1.5449	0.7243
OR3A1	0.0295	0	0.0221	0	0	0	0.0665	0	0	0	0	0	0	0	0	0	0	0	0.0959	0	0	0	0	0	0	0	0	0	0	0	0.0328	0	0	0	0	0	0	0	0	0.0309	0	0	0	0	0	0	0	0	0
FAM110A	1.2792	2.2343	1.4195	3.2464	1.6778	1.576	3.6161	3.9219	0.7662	1.0959	1.3537	3.9195	2.4703	4.1777	1.6814	1.3444	2.0203	1.6137	3.4832	1.8048	0.5548	2.3911	1.5664	1.4084	2.1769	3.0122	2.1375	2.7023	2.5787	1.306	2.1841	1.5858	2.1517	3.4353	2.0926	1.8718	2.3179	2.2119	2.1613	2.9972	4.3082	1.7338	1.5325	1.1884	0.6403	1.4405	0.8335	2.0346	3.1993
CTDNEP1	7.9439	11.7836	7.0919	13.2605	8.3011	8.8551	18.4814	23.7563	9.2177	9.759	8.2985	17.1417	11.9234	17.6888	7.8855	8.8601	10.0435	7.733	10.7299	7.6651	6.6666	10.1145	8.3056	7.488	11.0756	12.1356	11.4344	9.4656	14.2824	7.1365	10.5733	7.6166	8.6894	15.318	10.4275	7.9754	10.2524	7.6717	10.1224	12.8861	12.9594	10.3066	10.6737	8.669	8.3502	8.982	9.8417	10.2073	15.6131
C22orf23	0.1718	0.1054	0.0322	0.1716	0.044	0.0737	0.4844	0.2909	0.0685	0.1527	0.0409	0.2978	0.1116	0.3214	0.1392	0.1441	0.0853	0	0.2792	0.1041	0	0.103	0.0593	0.133	0.1893	0.2977	0.1916	0.079	0.3594	0.0649	0.1911	0.0879	0.0916	0.2482	0.3433	0.1608	0.0653	0.2637	0.1995	0.0899	0.3248	0.2421	0.1492	0.109	0.1527	0.0495	0.0432	0.0606	0.0261
ZNF484	0.6532	0.8872	0.6711	0.9901	0.7713	0.9049	1.1671	1.2246	0.3205	0.5081	0.6117	0.643	0.7098	0.9521	0.3778	0.5477	0.6183	0.9564	1.0122	0.5033	0.1876	0.9159	0.9014	0.5289	0.936	1.1056	0.7082	1.0123	1.1301	0.7082	0.883	0.5657	0.4501	1.2919	0.9852	0.7995	0.6617	0.7257	0.5756	1.0199	0.9783	0.5576	0.7501	0.6034	0.6225	0.5485	1.3846	0.5107	0.2322
TACSTD2	5.7393	4.4932	3.6193	8.7299	11.1405	72.1454	146.963	5.5288	4.985	1.4049	3.5622	18.9078	9.7402	12.7874	12.2592	2.8015	4.0645	4.563	14.1836	4.1577	3.8723	9.7376	13.7958	5.3809	19.5684	12.2546	18.2677	6.0623	71.825	14.4327	2.7571	10.5351	1.8964	10.4313	3.9623	5.826	6.0597	9.6325	5.4639	10.9669	37.0303	3.6677	17.8448	2.5522	19.0986	5.7588	6.6393	29.5421	7.4394
KRTAP11-1	0	0	0	0	0	0	0	0	0	0	0	0	0	0	0	0	0	0	0	0	0	0	0	0	0	0	0	0	0	0	0	0	0	0	0	0	0	0	0	0	0	0	0	0	0	0	0	0	0.0637
ARPC1A	10.6867	16.3897	13.5793	11.2567	8.9438	7.6376	12.5323	16.6962	12.8523	14.7463	11.09	18.0321	7.9925	13.5203	10.4969	10.8123	10.4875	10.7355	10.6489	9.3241	12.7208	8.0126	8.7014	10.4776	10.7306	11.7059	14.3208	7.386	10.9699	7.1731	11.0933	8.24	8.7622	15.8144	9.3885	8.5135	8.0112	11.6625	8.6204	14.0638	15.0615	14.6595	8.8429	15.2435	7.9582	10.1511	6.9025	11.13	33.7083
CD79A	1.7149	0.9459	2.5738	10.4291	2.1285	2.4409	7.9408	5.2826	0.5431	1.3836	0.9023	1.9845	18.0791	15.9213	4.304	1.1626	8.6905	0.5617	22.2303	1.4149	0.4427	4.9594	1.3344	4.3776	8.8636	8.8506	3.2875	2.7365	1.3226	0.8817	5.9656	0.7843	2.7237	4.2693	1.2831	2.7664	1.4416	3.6101	2.344	1.6798	11.4844	2.4359	1.2668	0.6172	0.1112	3.0576	1.4312	2.8845	2.574
AC005943.1	0	0	0	0	0	0	0	0	0	0	0	0	0	0	0	0	0	0	0	0	0	0	0	0	0	0	0	0	0	0	0	0	0	0	0	0	0	0	0	0	0	0	0	0	0	0	0	0	0
FBXO2	12.6515	6.0616	11.1923	46.0072	3.7763	15.9429	20.3672	8.155	10.9954	6.7489	13.3155	3.6706	25.1076	7.0615	14.9119	16.6138	26.2952	11.0882	6.2973	10.872	6.3372	85.3592	10.3345	19.9092	4.6054	19.6901	19.0033	4.1722	3.9916	11.333	2.759	5.9191	22.4522	3.9417	3.8825	19.8816	11.5755	37.5325	16.6318	3.4229	39.2589	6.8016	5.9482	7.2771	7.5729	16.0556	9.309	17.7574	7.0716
RAB40C	8.1499	6.0307	4.2414	7.2446	3.6602	5.9838	10.1947	12.7878	6.7577	7.5594	4.5727	9.029	7.479	5.9744	6.3384	5.7519	5.6091	4.6773	6.7823	6.4514	4.3663	7.988	4.6526	8.296	12.5159	8.3909	6.4647	4.5524	6.6592	5.5255	7.121	4.6689	7.803	6.1828	6.5477	11.4151	6.6524	7.0291	5.7632	5.3617	10.9838	5.978	9.2623	5.0279	10.0264	5.9049	7.8427	5.6724	5.2629
PIK3C2B	1.4638	1.9965	1.118	4.0552	1.1142	0.8578	1.9384	2.3439	1.2351	1.9301	1.6102	1.7555	3.5605	3.3164	2.3836	2.066	1.37	1.3488	2.6236	1.8264	0.4861	4.4065	1.9374	1.633	2.4063	3.7681	1.2082	2.4704	1.467	0.8864	2.949	1.8395	2.7442	1.3846	3.8024	2.7354	2.1689	2.972	3.3061	3.4011	2.8114	1.6168	1.3881	1.7622	0.6559	1.4938	0.8959	1.1276	1.5333
KRT2	0	0	0	0	0	0	0.0215	0	0	0	0.0182	0	0	0	0	0.016	0	0	0	0	0	0	0	0.0443	0	0.0165	0	0	0.0177	0	0	0	0	0	0	1.7868	0	0.0138	0.0148	0.02	0.0361	0	0.0166	0	0.0194	0	0	0	0
ST6GALNAC2	0.2287	0.103	0.0613	0.3625	0.1505	0.1961	0.4052	0.4084	0.139	0.0774	0.0932	0.2439	0.1527	0.1493	0.36	0.0548	0.1459	0.0229	0.1327	0.1056	0.0305	0.4441	0.2931	0.0632	0.2879	0.3396	0.1749	0.1081	0.0607	0.3289	0.0908	0.2675	0.1045	0.236	0.087	0.2905	0.0662	0.3185	0.3919	0.2906	0.3088	0.0708	0.2552	0.1243	0.0332	0.0628	0.2793	0.1691	0.0199
CCL24	0.2019	3.9619	2.4247	3.7346	1.6534	1.6454	2.5049	3.8212	0.1789	0.9838	0.5122	1.687	5.6988	4.4479	0.6544	0.6209	0.4342	3.9098	3.4997	1.5499	0.0314	1.4532	2.0438	1.7455	4.66	8.6307	5.7648	1.4848	0.2503	0.7117	2.2461	0.6201	2.5842	4.2299	1.2912	3.2764	4.3644	2.3578	0.7815	1.6552	1.0498	1.605	2.1035	0.1993	1.4697	1.4491	1.9633	2.7558	0.6959
PYHIN1	0.2534	0.9271	0.8133	2.8112	0.4754	0.2776	2.222	1.2901	0.1347	0.6116	0.656	1.5761	1.5206	5.6505	0.5291	0.5429	1.788	0.2758	1.212	0.3866	0.0525	1.0579	0.8644	0.7627	0.8858	1.9998	1.1301	1.2833	0.4056	0.3118	0.7045	0.3746	0.7205	0.6506	0.675	0.5797	0.6844	0.7116	0.6863	0.8837	1.0909	0.6224	0.733	0.2024	0.1001	0.4545	0.4105	0.7551	0.7362
RIMBP3B	0	0	0	0.0071	0	0	0	0.0084	0	0	0	0	0.0083	0.0067	0	0	0	0	0	0	0	0	0	0	0	0	0	0	0	0	0	0	0	0	0	0	0	0	0	0	0	0	0	0	0	0	0	0	0
SMIM31	0.0154	0.0323	0.0115	0	0.0157	0.4614	0.0173	0	0	0	0.0292	0.1148	0	0.0128	0.1594	0	0	0	0.5495	0	0	0	0.0106	0.0357	0.058	0	0	0.0113	0.0286	0	0.0513	0.1573	0	0	0.0164	0	0	0	0.0238	0.0161	0.4795	0	0.2669	0	0	0	0	0.2025	0
ACVR1C	0.8991	0.5009	0.821	0.9856	0.3548	0.4738	0.2932	0.3667	1.0481	0.9243	0.4997	0.4563	0.8552	0.3556	0.7582	1.6894	0.8224	1.4024	1.0824	0.7876	0.4397	0.589	1.7491	1.5051	0.5522	0.868	0.9084	0.7248	0.4883	0.4472	0.8855	1.1753	1.0166	0.8998	1.3794	1.4905	2.4636	0.6885	1.0061	0.7651	0.5017	1.2022	0.6441	0.5497	0.9625	0.608	0.6428	0.7034	0.224
DEFB105A	0	0	0	0	0	0	0	0	0	0	0	0	0	0	0	0	0	0	0	0	0	0	0	0	0	0	0	0	0	0	0	0	0	0	0	0	0	0	0	0	0	0	0	0	0	0	0	0	0
KLHL25	1.5517	6.5038	4.4867	1.6773	5.378	4.2052	6.5243	5.7464	4.2602	1.9722	6.5328	2.302	2.8797	2.585	2.1275	1.3531	1.9916	2.9727	4.3136	1.6547	2.4005	2.7459	1.5989	2.9893	3.0814	4.6121	2.6515	4.9996	6.3584	3.4995	4.3029	4.6092	2.1327	3.8652	3.3584	2.1947	6.2666	3.7304	1.6119	2.677	3.735	1.0702	13.4024	2.3795	8.2426	1.6436	14.6554	2.317	4.7727
RAB29	11.3933	15.7454	7.8142	12.9564	9.7572	8.6076	14.4759	25.382	14.184	13.9924	14.9099	12.7262	14.1051	14.2195	12.57	12.4493	12.0171	15.963	17.8163	11.5281	3.9856	10.927	15.0125	10.0827	11.1305	18.5644	10.8917	13.3366	13.8699	7.2722	17.1842	12.6769	13.0201	14.3529	21.3765	18.8122	16.0973	11.4123	12.2889	16.4551	9.3439	14.9636	15.5914	9.9326	12.9727	6.1323	11.0289	8.6061	10.6337
NLRP4	0	0	0	0.011	0	0.0213	0	0	0	0.0098	0.0118	0.0133	0.0129	0	0	0	0	0	0.0202	0	0	0	0	0	0	0.0108	0.0333	0	0	0	0	0	0.0265	0.0359	0	0	0.0126	0	0	0	0	0	0	0	0	0	0	0	0.0151
MYL12B	179.711	396.268	214.487	379.222	221.136	274.417	722.714	556.538	237.847	278.795	189.732	322.485	288.289	404.301	190.589	201.144	218.553	277.142	264.646	194.898	184.292	328.785	236.579	193.701	263.409	381.587	367.992	208.333	418.947	275.625	184.841	227.342	189.922	412.196	217.746	256.818	209.835	335.762	202.138	322.005	666.604	228.925	318.459	248.025	242.49	265.212	267.035	280.362	352.457
UBE2D2	17.2799	26.7557	18.1514	26.7717	20.4362	25.1803	36.4035	39.515	18.3141	21.6153	17.1035	30.8112	25.5703	29.0215	16.4458	20.7327	19.0096	25.4771	22.7863	20.3325	10.5015	24.0368	21.6868	18.755	25.3247	23.6904	26.2157	21.6685	34.9792	20.5637	18.5898	18.8436	16.0296	32.0131	22.7337	22.8218	21.766	22.5186	20.7603	26.5499	33.369	21.2943	28.8958	16.1996	24.0031	18.0874	28.7241	20.4801	23.0468
LY6H	0	0.0183	0	0.0465	0	0	0.0295	0.0273	0	0	0	0.0837	0	0.0652	0.0678	0	0.026	0.0732	0.085	0	0.1709	0.1255	0.0181	0	0.0659	0.0453	0.0467	0	0.0486	0.0527	0.0582	0	0	0.0378	0	0	0	0.0189	0	0	0.0495	0.0227	0	0.0443	0.0266	0.0201	0	0	0.0318
SLC15A3	3.2548	6.0549	3.2339	19.3541	2.9223	2.4101	15.4278	12.6969	2.7797	4.1664	3.8766	11.4334	16.4583	20.5013	2.7638	5.9129	7.0133	3.4269	7.8951	4.285	1.9475	21.794	4.2942	3.5048	6.0595	6.9249	4.1737	4.6144	5.0138	3.679	5.5305	3.8865	4.6277	12.8531	5.4914	7.0944	6.8386	6.7198	6.2219	9.8853	29.5172	4.9578	6.7553	2.4786	5.0878	3.2378	3.9932	7.1897	6.7811
HMOX2	24.8904	31.562	24.1371	47.513	33.5424	62.1216	44.883	60.5917	28.5798	20.2027	40.1637	43.9199	39.7624	39.0566	27.595	23.0858	41.0866	30.7094	43.7178	31.0302	18.4979	69.4077	24.9206	23.3572	44.7802	26.9212	50.6249	51.4426	40.9094	46.2315	18.5092	29.8008	34.2851	45.9395	22.9174	31.9695	32.8938	47.9803	33.9992	30.2212	75.9578	20.4212	54.7921	24.0952	40.1251	28.3459	61.8954	43.0767	58.6045
CASK	1.3011	1.9884	1.4048	3.5505	1.3112	1.7482	3.9392	1.9292	1.1642	1.2652	1.4995	1.5728	1.9885	1.7623	1.6124	2.0465	1.9072	1.5811	2.2872	1.5385	0.716	3.1842	2.0148	1.4587	1.7344	2.8198	1.9535	1.9205	2.1923	1.9624	1.5851	1.8755	1.7581	1.7359	2.3468	2.4402	2.1908	2.3257	2.0966	2.203	2.8913	1.3648	2.2909	0.947	1.3893	1.0308	1.6481	1.2641	1.0691
RPL38	77.409	104.588	68.3996	75.737	76.3884	88.4105	122.004	159.61	80.0575	98.8229	80.127	135.765	79.3301	118.007	62.2881	81.6248	72.4347	87.7595	77.7592	95.6974	102.822	77.885	66.6964	78.2561	78.5529	95.9273	111.828	64.1658	118.097	76.777	79.7408	60.2214	62.3878	154.592	63.98	63.8717	51.9885	77.7604	71.1034	111.385	104.893	109.062	77.9722	80.8335	64.4562	87.0611	71.1408	104.826	217.79
TSACC	0.1759	0.5855	0.8911	1.0541	0.5401	0.8298	0.3968	0.733	0.6079	0.2432	0.5856	0.6567	0.868	0.5849	0.5701	0.9957	0.4365	0.6771	0.5002	0.533	1.1903	1.4769	0.7284	0.5787	0.3875	0.5334	0.8632	0.5174	0.2453	0.1328	0.2446	1.0354	0.3752	0.6353	0.4218	0.4117	0.9357	1.207	0.5447	0.6903	1.7044	0.4576	0.6108	0.7067	0.4913	0.3719	0.4423	0.6209	1.0164
GTF2I	1.1237	1.7935	0.7228	2.0758	0.8214	1.3544	1.727	1.916	0.7888	1.0865	0.7716	0.8097	1.663	1.4496	1.5297	1.899	1.0893	1.2873	2.1076	1.2057	0.1336	2.1576	1.913	1.3668	1.5399	1.8868	0.8205	1.5567	1.0162	1.2319	1.7179	1.3411	1.7304	1.0153	2.2192	2.396	2.5492	1.8393	2.4715	2.356	1.7182	0.9667	1.431	0.4183	1.0442	0.6404	0.6676	0.7554	0.153
ARID5B	1.825	7.6369	2.0584	4.3629	2.4635	7.4129	11.6654	7.1486	2.9761	1.4816	2.6409	3.6955	6.1116	9.4359	3.4033	2.4925	2.2056	2.609	5.257	2.2929	0.9404	3.5091	3.6195	1.6639	5.813	6.159	4.919	4.8117	3.1635	3.4157	1.8305	4.3375	1.9223	3.8492	7.242	3.1544	3.0794	5.9714	3.4966	6.3084	4.1642	2.155	4.7036	1.283	4.599	2.0831	4.2677	3.2928	1.9406
MMP16	0.0527	0.0851	0.0365	0.0935	0.0663	0.0729	0.2009	0.0591	0.0301	0.0064	0.0424	0.0734	0.0926	0.0572	0.0787	0.034	0.0402	0.0113	0.079	0.0164	0.0151	0.1749	0.1006	0.0439	0.1172	0.0772	0.0867	0.0983	0.0414	0.0897	0.0315	0.0332	0.0432	0.0761	0.1122	0.0796	0.0492	0.0965	0.1097	0.1737	0.0498	0.0176	0.0738	0.0206	0	0.0249	0.053	0.0267	0.0296
SLC26A6	1.639	1.0945	0.9297	2.0559	0.4489	0.5807	1.5705	1.6671	0.5891	0.6444	0.7319	1.9285	1.7905	1.5157	0.8877	0.7742	0.8553	0.7431	1.2127	0.603	0.2441	1.9072	0.6425	0.8339	0.8717	1.6865	1.4346	0.7864	0.9154	0.7438	1.2838	1.1578	1.3621	0.7336	0.8528	1.1956	0.951	1.3171	1.0006	1.2801	2.4874	0.7806	0.6479	0.7549	0.422	0.6034	0.9287	0.7169	1.2635
NGB	0.026	0	0	0	0.0266	0	0	0	0	0	0	0	0	0	0	0	0	0	0.0423	0	0	0	0	0	0	0	0	0	0	0	0	0	0	0	0	0	0	0	0	0	0	0	0	0	0	0	0	0	0
EMCN	1.4507	2.0196	1.3803	2.2556	3.0275	2.2932	1.9566	3.9602	0.6351	0.9438	2.3988	2.8313	1.8319	4.5392	1.8682	1.5264	1.9196	2.2294	1.7407	2.4206	0.7256	2.805	3.4218	1.4091	2.2556	3.2445	1.6578	1.4989	3.9217	2.1957	1.4553	1.5722	0.9909	4.1775	2.819	2.4495	2.0075	3.0267	2.3777	3.8493	1.9268	2.5566	1.7365	1.716	0.9051	1.1955	2.2219	2.1148	4.244
MAP3K8	1.9661	3.1556	2.0194	4.8147	2.2118	4.1974	7.6413	5.1557	3.3654	2.3463	3.8194	2.7658	4.0845	7.7878	2.187	1.8122	1.4529	3.1419	3.6926	2.0164	0.5465	2.0959	2.2995	2.3312	4.8965	5.484	3.5947	6.5204	3.6158	3.7203	2.0626	1.841	1.4572	5.3376	5.0815	3.6413	2.5849	3.7259	2.3419	2.4218	3.7825	2.4782	7.3464	1.4268	6.0602	1.6508	5.5533	3.7268	3.6124
BATF	0.9512	3.0361	2.1414	6.0041	1.7306	5.5745	35.0375	4.1281	0.5619	1.2524	3.2669	4.0576	4.2816	21.5211	2.5344	0.6203	4.7723	1.4052	10.3026	2.3053	0.4438	2.6195	1.2033	2.3724	4.2568	6.0886	3.347	24.9833	4.0275	2.1282	1.5281	1.5145	1.4652	5.9542	1.633	2.671	1.6595	1.8319	1.2679	3.1516	8.2913	1.8326	2.7521	1.296	1.5562	2.6407	7.7064	5.1224	15.4901
C11orf52	0	0.0191	0	0.0242	0	0	0	0.0284	0.029	0	0	0.0291	0.0283	0	0	0	0	0.0382	0	0.022	0	0	0.0188	0.0211	0.0343	0	0.0243	0.0401	0	0.0274	0.0303	0.0558	0	0.0394	0	0	0.1381	0	0.0422	0.0285	0.0258	0.0236	0.0473	0	0	0	0	0	0
DKKL1	0.037	0.0259	0.0555	0.0329	0.0758	0.0317	0.0417	0.4626	0.0394	0.1754	0.0704	0.1579	0.0384	0.123	0	0.031	0.1836	0.0518	0.2405	0.1495	0.0691	0.1775	0.0255	0.0286	0.1398	0.1282	0.1321	0.0272	0.0688	0.1118	0.0412	0	0.0789	0.0535	0.0394	0.0693	0	0.1069	0.0859	0.1162	0.1399	0	0.0643	0.0939	0.1128	0.0285	0	0.2787	0.2701
HTR3B	0	0	0	0.009	0	0	0.0115	0.0106	0.0108	0	0	0	0	0	0	0	0	0	0.0165	0.0164	0	0	0.014	0	0	0.0176	0	0	0	0.0307	0	0	0	0	0	0	0	0	0	0	0	0	0	0	0.0103	0	0	0.0096	0.0124
ATP6V1G3	0	0	0	0	0	0	0	0	0	0	0	0	0	0	0	0	0	0	0	0	0	0	0	0	0	0	0	0	0	0	0	0	0	0	0	0	0	0	0	0	0	0	0	0	0	0	0	0	0
PSMC3IP	0.2663	0.2266	0.314	0.4052	0.2141	0.3915	0.622	0.3963	0.182	0.1803	0.2714	0.2029	0.3162	0.4111	0.3699	0.1914	0.2832	0.2662	0.34	0.2305	0.0178	0.3346	0.1444	0.5153	0.1676	0.412	0.2036	0.2238	0.495	0.2107	0.1269	0.1752	0.568	0.3023	0.2635	0.1781	0.2312	0.577	0.3239	0.5772	0.5574	0.2144	0.3963	0.1448	0.2898	0.2194	0.5165	0.2506	0.0925
BRINP3	0	0	0	0	0	0.0098	0.0259	0	0	0.0181	0	0	0	0	0	0	0	0	0	0	0	0	0	0	0	0	0	0	0	0.0116	0	0	0	0	0	0	0	0	0.0089	0	0	0	0	0	0	0	0	0	0.0279
PLD3	47.565	51.3149	34.4437	75.9802	32.4678	37.1514	131.92	113.285	40.921	41.8796	46.2186	98.5053	69.7699	100.143	45.6462	63.1604	70.2883	48.5175	88.8299	51.5123	28.5295	69.8892	39.9591	40.1248	62.4853	64.6088	50.5452	48.9471	44.4104	42.8533	64.9228	42.9343	63.8912	128.633	63.8346	65.0998	61.7108	60.2336	46.9431	70.891	66.5868	59.2497	60.59	32.748	38.3717	37.9269	58.9927	56.3413	67.042
FAM229A	0.9136	0.4589	0.207	0.8415	0.1058	0.3548	0.4665	1.149	0.3849	0.286	0.2623	1.2684	0.7162	0.659	0.3575	0.2746	0.4619	0.4825	0.6161	0.1532	0.1287	0.3308	0.2498	0.5871	0.4122	0.5824	1.0302	0.2535	0.9933	0.3124	1.2653	0.3705	0.5147	0.4482	0.4225	0.3227	0.1572	0.5477	0.4269	0.6673	0.5051	0.5081	0.6583	0.5394	0.4726	0.4241	0.8148	0.6813	0.7128
GKAP1	2.0614	3.737	2.0985	3.877	2.1391	2.8681	3.8035	3.0779	2.7741	3.3595	1.9331	3.382	3.3241	2.7076	1.9619	2.4657	2.3318	3.1271	2.0375	1.9331	1.399	3.2501	2.8448	3.2692	2.3586	3.7712	2.8676	1.3778	5.1983	2.4673	3.2385	2.9361	2.4595	2.7903	2.642	3.67	2.3803	3.3313	2.7557	3.2427	3.7468	5.0115	3.2531	1.9871	2.547	2.56	3.3924	2.3876	2.7702
MRFAP1	149.245	182.439	126.698	176.874	137.254	158.964	240.434	260.911	164.261	136.202	134.531	200.545	173.273	160.055	108.506	158.976	139.53	143.394	155.776	168.514	100.06	175.413	157.468	121.295	190.681	160.714	161.194	145.531	231.622	142.434	143.125	130.843	146.071	235.41	173.028	189.174	166.196	155.952	143.831	179.481	201.625	144.301	185.141	124.715	169.072	137.898	188.979	129.416	168.381
EDAR	1.1745	0.9005	0.1413	0.9737	0.2041	0.2091	0.4123	0.1731	0.1531	0.1138	0.6217	0.3545	1.0473	0.2394	0.991	0.7711	1.0226	0.1396	0.45	0.4923	0.1034	1.9844	0.7493	0.3602	0.6415	0.4607	0.1878	0.3177	0.1751	0.2008	1.1214	0.4536	0.6617	0.3361	0.8501	0.4563	0.4939	0.4561	1.1406	0.3246	0.1047	0.1441	0.577	0.0843	0.36	0.1363	0.2563	0.3128	0.2021
TENT5C	3.3653	5.1959	6.3914	11.5254	8.1042	6.4939	11.1788	4.779	5.5886	4.8171	4.9496	6.9373	7.2977	8.2901	5.9586	4.0871	5.2248	12.0783	8.4549	7.7708	3.0272	7.7114	7.6727	4.4108	13.6133	9.9632	5.2613	9.1768	8.8837	5.5104	5.9038	5.5928	4.6986	8.3569	11.2296	5.277	11.5016	3.9087	3.7794	9.1931	10.846	4.1434	7.0993	2.9561	14.0483	3.1607	17.1584	8.9136	5.0426
MSH5	0.0546	0.0656	0.0878	0.1524	0.016	0.0335	0.0528	0.0813	0.0498	0.1048	0.0445	0.1748	0.0649	0.1946	0.0506	0.0196	0.0542	0.0437	0.1902	0.0378	0.0146	0	0.07	0.0846	0.0589	0.1623	0.188	0.0574	0.1161	0.1021	0.1476	0.0958	0.1332	0.0564	0.1081	0.0657	0.0158	0.0789	0.0785	0.0653	0.0811	0.0203	0.0339	0.0858	0	0.036	0.0392	0.1249	0.0759
DDX47	0.0778	0.0682	0.0803	0.1209	0.0697	0.0834	0.1207	0.0405	0.0414	0.0461	0.0648	0.1453	0.1516	0.2345	0.0631	0.0082	0.0483	0.1089	0.1739	0.0472	0.0091	0	0.0873	0.0904	0.0857	0.177	0.2517	0.1574	0.208	0.1763	0.1407	0.1195	0.083	0.0703	0.0933	0.0546	0.0099	0.1546	0.0527	0.112	0.1655	0.0253	0.1689	0.2139	0.0889	0.1272	0.0979	0.1374	0
IFT43	5.6227	8.5055	6.276	8.8229	6.3802	8.8676	13.4629	10.2425	8.98	7.6016	8.0999	9.6091	6.7936	8.486	4.3608	5.2471	7.331	9.6308	8.5617	5.4927	6.1801	7.1289	6.3392	6.7285	6.0702	8.9164	10.2938	11.5461	14.989	8.1838	5.7434	6.5375	7.7771	11.0787	6.4678	7.1567	5.7675	7.0595	6.9829	7.1138	11.8186	7.7099	8.3008	6.3766	7.6568	7.0357	17.1776	8.4466	13.4917
PPIC	15.1455	16.7014	15.5717	33.5361	12.6794	13.3729	38.4584	19.7492	11.1446	11.444	19.5571	19.3669	23.0233	14.702	17.1281	11.04	14.8198	14.0432	18.7129	16.6311	11.4739	33.6344	16.1717	13.6373	14.082	21.4046	17.2716	12.2268	14.6239	14.7983	8.0949	13.0425	15.7236	11.9766	12.7504	16.9321	17.7766	19.035	18.1027	11.3613	33.1051	10.3944	13.9637	13.5454	13.2271	16.4061	15.7059	12.9012	14.7541
CSH1	0	0	0	0	0	0	0	0	0	0	0	0	0	0	0	0	0	0	0	0	0	0	0	0	0	0	0	0	0	0	0	0	0	0	0	0	0	0	0	0	0	0	0	0	0	0	0	0	0.0359
POLR1D	7.8132	7.3624	5.3213	7.8323	5.0366	6.5769	10.9016	12.2022	7.1398	7.6343	5.126	8.4535	7.6751	8.5589	5.0581	6.6574	6.8637	8.6328	6.9936	6.0045	4.0416	7.9817	7.5828	6.911	6.734	8.4283	7.3639	5.1432	10.2991	6.3029	7.3858	5.7089	5.6447	8.6574	6.7127	9.5407	6.129	9.8888	5.9083	8.0193	11.0235	9.3036	8.3802	5.2646	7.0589	6.5751	7.2155	6.7766	8.1994
LAMC3	1.0972	2.0834	2.61	5.1424	2.5546	5.5001	15.8549	13.7766	0.63	0.6414	2.8071	5.7043	4.992	13.4509	4.5298	1.3202	2.9508	0.5682	7.5315	4.042	1.8021	11.9569	4.9704	2.7856	2.0232	10.3557	2.5399	3.5698	3.5692	2.8833	2.343	3.7846	2.9134	5.9752	2.7067	4.2569	4.0126	6.0024	4.5305	4.0812	4.0808	1.4317	1.2619	2.7512	2.0445	2.0666	1.9256	5.07	7.46
CD2	1.5297	4.3922	2.8584	20.1276	2.8547	1.5691	17.2487	9.2471	0.9886	4.3836	4.3931	11.3872	10.2503	80.9435	2.7993	2.0119	14.5554	3.0644	8.1866	3.6831	0.3919	7.9616	2.8354	6.0826	11.0989	21.9039	4.8161	5.8882	2.2581	1.4495	5.0706	1.6578	4.222	3.5528	2.5249	6.7098	2.2789	4.5489	4.1089	6.2765	20.3266	2.4704	4.556	1.4458	0.8224	3.897	3.1071	8.0165	7.661
GHITM	204.478	251.455	174.682	253.56	148.771	184.758	222.28	266.39	228.223	213.927	198.02	183.285	212.464	168.663	173.246	222.923	220.717	259.985	246.145	243.744	94.4478	285.325	208.175	226.14	225.776	224.613	214.893	196.012	178.988	164.48	199.805	201.531	186.215	214.867	181.034	273.195	284.497	326.567	223.909	239.686	290.836	213.566	227.196	153.338	196.331	165.953	191.568	178.949	187.604
SLC35A1	6.3206	7.7887	7.0129	10.9371	7.0222	5.2309	9.3456	11.3734	6.3281	8.4906	6.2687	9.7567	10.0143	9.1982	4.3993	7.5679	6.1993	7.7445	7.1522	5.0665	4.5672	6.7249	9.0112	7.1386	5.6337	9.0121	5.2653	6.0758	10.1719	6.9333	6.4827	6.6454	5.455	9.3789	6.6828	7.4585	5.7552	7.8328	6.8526	8.1315	9.7166	8.6995	6.1479	6.6764	4.6202	8.6596	6.2826	7.7537	5.9228
RNF25	10.5829	12.8805	8.3706	14.7254	10.4047	10.1911	23.5438	24.7807	12.8004	10.8667	10.362	21.4905	13.1266	15.5383	7.415	11.2062	12.6441	14.0106	13.5183	11.3854	10.4582	12.9726	12.2903	10.5261	12.8945	16.1056	12.2703	10.7253	18.0046	11.7809	11.3365	10.2728	15.0285	21.4846	10.335	13.24	10.7208	12.1685	10.4247	14.0655	21.7749	12.1509	13.203	12.2263	11.4595	10.8947	14.1215	14.8047	18.6593
SCYL1	35.2627	43.1226	21.5967	39.4738	30.8015	28.8571	47.8459	79.7183	38.5399	37.3486	30.6512	67.6505	39.8169	38.75	35.4648	39.9661	42.3818	36.7532	46.7212	37.8321	20.894	48.9697	30.7804	30.3879	58.9848	35.6767	33.1723	29.4382	42.3966	41.9953	43.3332	34.1577	41.5232	51.0862	37.9294	46.4164	36.1977	41.7188	38.5317	55.4926	49.0902	34.8018	36.8299	29.5501	36.5292	25.7448	39.9219	35.2227	48.3497
C22orf15	0.0926	0.1459	0.1042	0.1027	0.0237	0.1985	0.1566	0.4098	0.123	0.1463	0.044	0.2715	0.0962	0.1154	0.12	0.1746	0.1378	0.1619	0.1504	0.187	0.0864	0.037	0.0319	0.0358	0.0583	0.1203	0.0206	0.1021	0.3011	0.1398	0.3089	0.0711	0.2961	0.0334	0.074	0.1733	0.0703	0.0669	0.1075	0.0484	0.1531	0.1204	0.1607	0.1174	0.1175	0.1068	0.1862	0.0436	0.0563
DPYD	19.5239	19.4182	13.2676	23.0805	19.4175	16.7559	14.6327	11.2384	16.9345	22.628	15.8283	15.4379	26.9165	19.359	13.8436	28.998	22.1871	24.5334	27.6081	21.7173	11.5645	20.5748	36.8852	16.6131	23.3963	18.1822	12.6926	23.9266	13.3651	19.3733	27.0073	19.3988	17.9376	18.6361	28.4404	42.3872	28.9254	21.4107	23.0416	32.3579	18.382	20.7963	25.9835	17.0055	20.7896	19.0384	16.537	16.0116	6.6915
ZNF383	1.2235	0.796	0.6208	1.0757	0.7632	0.7145	1.0249	1.3593	0.7	1.0218	0.4821	1.1495	1.0531	1.2348	0.7552	0.8061	0.902	1.3128	1.2211	0.6213	0.4513	1.0341	0.7277	0.8929	0.8213	1.2467	0.5041	0.5954	0.796	0.6159	1.4969	0.644	0.6959	1.1278	0.9437	1.5815	0.5902	0.9762	0.9154	1.4448	0.9362	1.3032	0.5715	0.7982	0.7573	0.7928	0.6914	0.7347	0.4677
CD177	0.0198	0	0.0595	0.1232	0	0.017	0.3353	0.0826	0	0	0.1508	0	0.0824	0.1977	0.0771	0.0166	0.0393	0.0277	0	0.0641	0	0.1268	0.0137	0.046	0.0249	0.0515	0.1061	0.1312	0.4237	0.1796	0.022	0.0812	0	0.0286	0.0634	0.0742	0.1406	0.0716	0	0.1244	0.0187	0.0172	0	0	0.2818	0.0152	0.9968	0.0373	0
INAFM1	8.3585	14.2928	8.7284	10.0135	12.9207	30.5784	18.6521	24.8389	11.808	10.99	10.7292	19.4482	11.2323	10.0074	8.4856	7.7924	8.8749	5.9717	12.4401	8.0747	14.6728	11.1224	8.4698	6.2434	11.9916	11.4941	27.7911	11.4746	22.0019	12.1231	8.0611	10.3497	7.7289	21.1082	6.8513	8.0424	7.2239	9.8355	9.3192	13.0264	14.8612	9.2736	11.5673	8.601	16.1445	8.5828	22.985	17.2725	30.0721
GTPBP3	3.1408	4.9021	2.3325	4.576	2.2057	2.5079	5.52	8.7311	4.3874	4.1326	3.3683	3.6729	3.6	3.3305	2.8779	3.5779	3.1062	2.8648	3.6599	2.4236	2.1426	4.3815	3.5871	3.1101	3.217	4.2689	3.4684	3.2091	3.6641	2.6934	4.8544	3.5251	4.7814	3.0194	4.0393	4.5821	3.3244	3.4415	4.1241	3.9095	5.016	3.6338	3.121	3.4622	2.7275	3.2223	3.6925	2.7724	3.583
GPR32	0	0	0	0	0	0	0	0	0	0	0	0	0	0	0	0	0	0	0	0	0	0	0	0	0	0	0	0	0	0	0	0	0	0	0	0	0	0	0	0	0	0	0	0	0	0	0	0	0
KRTAP10-6	0	0	0	0	0	0	0	0.0413	0	0.0313	0.0377	0	0	0.0329	0	0	0	0	0	0	0	0	0.1367	0	0.0997	0	0	0	0	0.0798	0	0.0405	0	0	0	0.0371	0	0	0.0307	0	0	0	0	0	0.0805	0.0305	0	0	0
VWA2	0.0695	0.0649	0.1506	0.1233	0.0869	0.2847	0.2959	0.0563	0.0739	0.0854	0.0808	0.2552	0.0641	0.1861	0.2201	0.1489	0.2375	0.1188	0.2257	0.0499	0.0288	0.1234	0.229	0.0597	0.3886	0.1872	0.1377	0.1135	0.4376	0.2254	0.0601	0.1264	0.0659	0.0669	0.1398	0.1373	0.1486	0.1505	0.2211	0.2342	0.073	0.1338	0.1005	0.111	0.0235	0.1306	0.0543	0.0218	0.0282
MS4A8	0.1719	0.0268	0.0143	0.0848	0.0391	0.1802	0	0	0	0.0302	0	0.0204	0	0.0159	0	0	0	0	0.031	0	0	0	0.0395	0.0148	0.0721	0	0.0511	0	0.071	0.0577	0.0212	0.0586	0	0	0	0	0	0.6068	0.0148	0	6.4618	0	0.0497	0.0161	0	0	0	0.1617	0.0232
APOC1	3400.07	3838.09	2560.36	2507.55	3661.75	3300.74	2983.31	2995.09	2740.88	3979.44	2659.84	5137.33	2145.07	3047.18	2969.19	3197.72	2698.46	4619.15	2921.25	4440.74	6537.45	1336.79	3412.62	2694.17	2918.86	2867.67	3916.69	1855.01	2797.15	3550.07	2395.74	1973.76	2643.46	4381.84	1562.82	1917.1	1787.96	3577.16	3212.19	3440.77	3043.28	3423.97	3253.53	3722.28	2617.73	3332.92	1833.52	4036.37	7882.75
CMTR1	11.1447	12.2696	7.2469	30.8076	6.9535	7.8121	15.344	20.6403	10.4757	11.4992	9.742	16.0681	20.7583	13.5655	10.0844	14.1997	13.2367	9.9907	19.9486	9.942	5.2044	29.9045	12.5388	11.6839	13.2198	14.8319	9.7674	11.1806	10.3409	12.3625	14.0181	10.0748	14.7686	11.5604	14.8371	17.4176	16.2144	17.641	17.0714	14.6852	30.4237	11.1611	13.5136	8.0257	11.1471	7.789	11.5449	11.5729	7.3371
CHADL	2.1724	1.1515	0.6946	1.5594	0.9086	1.6363	2.0236	3.4236	2.0487	1.6118	0.6648	2.3772	1.1577	1.1147	2.4731	1.6948	2.3059	1.5334	1.0742	1.8771	2.2036	2.2353	1.8249	2.4711	2.1399	2.2583	1.8368	0.875	1.7558	1.8069	1.7438	1.0634	2.6188	1.801	0.7045	1.945	1.0908	2.9195	3.3482	1.601	2.1783	1.8016	0.7051	1.8372	1.2853	1.2635	1.6339	1.44	2.8261
IL5RA	0.0074	0.0208	0.078	0.0923	0.0684	0.1019	0.0921	0.0542	0.0158	0.0235	0.0141	0.0555	0.054	0.1482	0.0481	0.0311	0.0147	0	0.0121	0.012	0	0.0594	0.0308	0.023	0.0561	0.0579	0.0464	0.071	0.0621	0.0224	0.0248	0	0.0475	0.1073	0.0475	0.007	0.0075	0.0215	0.0172	0.0777	0.0702	0.0902	0.0516	0.0126	0.0226	0	0.0299	0.007	0.0271
ELMOD2	5.4769	7.2282	5.3556	7.7232	3.9212	4.0107	9.2176	8.0357	5.6184	5.0294	4.6803	5.7064	5.2426	6.443	5.5814	6.5558	5.597	6.8354	6.5381	5.2808	3.9353	7.2054	7.185	5.4267	5.7834	8.6416	5.9038	5.5472	5.0422	5.9471	6.5447	5.2567	6.9705	5.0959	7.3998	8.1717	7.703	7.8679	5.782	7.196	8.8962	5.2367	5.2684	5.7223	4.2973	5.635	5.0834	4.1081	6.0485
LHFPL4	0.0092	0.0321	0.0069	0.0081	0	0.0315	0.0207	0	0.0097	0	0.0087	0	0	0.0076	0.0475	0.0077	0.0182	0	0	0.0296	0	0.0147	0.019	0.0071	0.0115	0.0318	0.0082	0.0067	0.017	0.0092	0.0102	0.0188	0.0391	0	0.0195	0.0086	0	0.0199	0	0.0192	0.0607	0.0159	0.0239	0.031	0.0093	0.007	0.0092	0.0431	0.0223
OR1S2	0	0.0351	0	0	0	0	0	0	0	0	0	0	0	0	0	0	0	0	0	0	0	0	0	0	0	0	0	0	0	0	0	0	0	0	0	0	0	0	0	0	0	0	0	0	0	0	0	0	0
TMEM74	0.152	0.2871	0.253	0.0939	0.3788	0.2438	0.395	0.2616	0.1968	0.5013	0.2515	0.2185	0.0549	0.2252	0.2399	0.327	0.0394	0.2035	0.1289	0.299	0.1049	0.0211	0.3102	0.133	0.1331	0.229	0.0472	0.2624	0.3256	0.0998	0.2058	0.1488	0.2256	0.1337	0.5353	0.4455	0.3951	0.0764	0.1791	0.1798	0.0937	0.1719	0.1893	0.559	0.1544	0.1931	0.1595	0.0809	0.0804
ANKRD27	1.6994	2.933	1.369	2.7286	1.6625	1.8326	3.7128	4.5358	1.0363	2.4729	1.3786	2.0789	1.616	3.4948	2.049	1.7602	2.0647	1.4778	2.3347	1.3073	0.6355	1.8083	2.0866	1.5427	2.7366	3.2367	1.5661	2.0075	2.0383	1.1071	2.8074	1.7522	2.2386	1.787	2.7097	3.2165	2.3545	1.8816	1.7312	4.1511	2.3622	1.4355	1.9632	1.2945	1.5735	1.6331	1.0557	1.0466	1.3147
XAB2	13.1638	14.5179	9.3324	16.4091	9.3838	11.5155	20.6548	35.5668	15.1617	16.0197	11.6779	26.5593	17.0457	16.6082	12.5958	17.1968	15.281	12.3461	20.0511	15.0195	10.2779	22.0944	12.8359	12.8159	17.9878	16.6808	13.7735	10.9495	17.0151	12.7762	17.2782	11.8768	12.8349	21.573	13.3758	17.5498	15.129	13.6094	14.3975	20.6875	19.3953	16.018	10.9502	13.5212	16.1287	10.6631	15.465	16.7031	27.1634
AC020909.1	0	0	0	0	0	0	0	0	0	0	0	0	0	0	0	0	0	0	0	0	0	0	0	0	0	0	0	0	0	0	0	0	0	0	0	0	0	0	0	0	0	0	0	0	0	0	0	0	0
NUP50	6.0199	10.3798	7.7433	15.856	10.9198	10.4277	9.863	10.7663	9.3888	6.2516	6.7164	8.4899	8.5292	10.2935	5.4644	5.9411	7.1559	10.4917	16.6486	6.441	4.4119	10.5401	9.3389	5.0974	13.0177	8.7328	9.1944	10.9317	12.4795	9.8079	8.9138	8.8795	6.2226	6.7519	9.9171	10.9683	14.1931	7.2372	7.7791	14.5347	10.8675	8.5694	13.9388	5.8815	10.3213	5.7358	12.0846	7.9236	5.1202
MFRP	0	0	0	0	0	0.0205	0	0	0	0	0	0	0	0	0	0	0	0	0	0	0	0	0	0	0	0	0	0	0	0	0	0	0	0	0	0	0	0	0	0	0	0.0208	0	0	0	0	0	0	0
OR10K2	0	0	0	0	0	0	0	0	0	0	0	0	0	0	0	0	0	0	0	0	0	0	0	0	0	0	0.0289	0	0	0.0327	0	0	0	0	0	0	0	0	0	0	0	0	0	0	0	0	0	0	0
BTN3A2	5.223	6.0991	5.8476	21.8763	5.8725	2.6518	11.2683	7.2243	4.3612	7.1355	7.1598	12.2093	17.455	21.4442	6.0299	9.1556	9.8827	7.5632	11.1556	5.8791	3.3598	17.4607	9.5817	6.1287	6.828	11.3295	13.3873	6.2109	5.1262	4.0737	5.3752	5.6808	9.9807	5.6937	11.517	10.853	11.6473	11.0292	10.7259	9.0278	16.7253	8.344	8.9036	5.7068	2.666	5.659	4.6785	6.7438	9.2155
DNTT	0.025	0	0	0.0444	0.0256	0	0	0.0261	0	0	0	0	0	0	0	0.084	0	0	0	0.0404	0	0	0.0345	0	0	0	0	0	0	0	0	0	0	0	0	0	0	0	0	0	0	0.0217	0	0	0	0	0	0	0.0304
AL445423.3	0	0	0	0	0	0	0	0	0	0	0	0	0	0	0	0	0	0	0	0	0	0	0	0	0	0	0	0	0	0	0	0	0	0	0	0	0	0	0	0	0	0	0	0	0	0	0	0	0
TCN2	9.1431	9.0035	5.863	17.8694	7.6727	7.5704	13.3276	27.9976	5.0904	9.088	5.8499	14.3776	15.4374	24.7866	10.3215	11.8059	16.6622	15.2623	19.6618	13.1477	2.901	21.7176	14.3614	8.8398	11.989	14.3433	10.5732	9.8392	9.3631	8.5862	11.9253	7.1632	11.0262	21.2998	18.529	19.0298	27.2477	21.9581	15.684	14.2104	16.7494	10.1464	15.1072	4.1895	8.4067	5.1504	13.0073	17.0057	25.2538
TMEM164	0.9684	1.3571	1.5149	5.0453	0.8234	1.035	4.1412	3.1735	0.5307	1.383	0.7652	2.2562	2.6232	5.529	1.6415	1.1181	1.2568	1.2094	3.0862	1.968	0.4241	2.4301	1.0126	1.2455	2.3441	3.0331	1.0367	1.4843	1.1355	0.7575	1.5411	0.8692	0.985	2.1952	2.6116	1.541	1.8187	2.152	1.2627	2.463	3.1122	1.2465	1.4742	0.7812	0.4841	0.819	0.442	0.6941	1.2685
KCTD12	3.7542	5.7129	5.5338	14.6288	9.7378	9.3889	14.9625	14.2635	1.456	3.1772	4.4463	8.7289	8.9764	26.7994	6.4066	4.4609	8.3025	7.3469	13.5155	5.5952	1.6452	12.2201	10.503	4.2643	8.3606	13.7314	4.9145	9.9126	5.8593	3.756	6.2674	5.8241	6.0259	13.7449	15.0707	8.236	9.3203	5.1325	7.529	15.4154	9.1126	5.0766	8.2522	7.8606	3.1888	4.6953	7.9233	5.4218	7.7729
KRBOX4	3.4335	3.5992	2.2569	3.6974	3.0371	2.1343	5.2521	6.3068	3.2261	1.945	2.582	4.3144	5.1009	4.5791	2.4323	2.1201	2.3772	3.0173	3.2432	1.7632	0.8321	3.192	4.2425	3.1005	2.613	4.6575	2.8729	2.4853	6.271	3.2559	4.2627	2.084	3.0653	4.5752	4.5946	4.2725	2.1705	3.4792	2.3999	3.8013	3.7861	4.9613	3.0264	2.2059	2.6487	2.6192	3.587	3.106	2.6546
POLH	2.9712	2.5704	1.4248	3.8442	1.5773	1.6737	3.1719	3.5769	1.7945	2.0186	1.8616	2.8749	2.368	2.7276	3.0993	2.1965	2.6462	2.2883	3.7609	2.2773	1.2797	3.4673	3.0086	2.5901	2.4858	4.6097	2.4362	1.9175	2.157	2.0711	3.6109	1.6675	3.5996	1.5407	3.672	4.2896	2.9031	3.7329	3.4427	3.2314	3.1739	2.2254	1.5921	1.923	1.708	2.0365	1.7682	1.5332	2.0243
HNRNPA1L2	1.6442	1.6529	1.0461	2.1257	1.6827	1.5327	3.0631	3.2761	1.5582	1.186	1.0538	2.8207	1.3737	3.3866	0.9266	1.4086	1.0996	0.5002	2.439	1.1262	0.9006	1.4289	1.5292	1.6323	1.2597	2.6939	1.4029	1.3929	2.3919	1.9433	1.8287	1.0975	1.6009	2.2202	2.1329	1.539	0.9776	1.7037	1.4939	2.4309	2.5676	2.1692	1.3341	1.4509	1.4882	1.6213	1.0784	1.4128	1.7824
VPS53	1.2976	1.2857	0.9526	2.3182	1.1431	1.5053	1.8521	2.0725	1.3323	1.4126	1.1784	1.9344	1.8256	2.0751	1.6607	1.6409	1.8164	1.4844	2.2531	1.5279	0.8146	2.2101	1.2257	1.2224	2.4632	1.7766	1.5008	2.0514	1.5201	2.0625	1.8295	1.4314	1.8116	1.5389	1.9653	2.3655	2.0015	1.6963	2.0958	2.5092	1.9939	1.1922	2.3219	1.2046	1.332	1.1221	1.6897	1.2278	1.3728
TIAM2	0.1999	0.2413	0.1659	0.4454	0.222	0.2042	0.7624	0.186	0.1447	0.1915	0.1132	0.2812	0.455	0.5337	0.3803	0.1783	0.1772	0.1071	0.4284	0.1237	0.0833	0.408	0.2729	0.2041	0.2087	0.4126	0.1745	0.2032	0.3755	0.107	0.279	0.2046	0.2358	0.301	0.2266	0.2508	0.1982	0.304	0.237	0.4049	0.4381	0.3318	0.251	0.1762	0.0648	0.219	0.2352	0.1361	0.0828
AC046185.1	0	0	0	0	0	0	0	0	0	0	0	0	0	0	0	0	0	0	0	0	0	0	0	0	0	0	0	0	0	0	0	0	0	0	0	0	0	0	0	0	0	0	0	0	0	0	0	0	0
GAD2	0	0.0058	0	0	0	0.0071	0	0	0	0	0	0	0	0	0.0108	0	0	0	0	0	0	0	0	0	0	0	0.0074	0	0	0	0	0	0	0	0	0	0	0	0	0	0	0	0	0	0	0	0	0	0
CD163L1	0.52	0.8563	0.852	1.4925	0.3903	0.3865	2.2283	1.5979	0.1935	0.3081	0.3462	1.1092	1.7286	4.9705	0.4943	0.4288	1.5311	0.3639	2.8445	0.8332	0.0243	0.6098	0.7595	1.2143	1.8545	1.8245	1.9175	1.8545	0.1047	0.2182	0.9158	0.7363	0.6655	4.1692	2.2351	1.0709	2.3443	0.9514	1.1069	2.7297	1.3353	0.6988	0.4062	0.2785	0.3345	0.4531	0.523	0.3834	1.1596
ESAM	8.4309	10.9199	7.1835	10.152	12.7015	10.3416	10.3777	25.1891	2.8392	6.4482	9.4401	13.8626	12.1942	16.3313	8.6424	10.9415	8.3667	8.4852	9.3589	8.6291	2.5076	9.2919	11.4264	5.4208	11.7528	10.6643	8.5545	8.8413	16.1557	7.7952	9.3768	7.3227	9.2053	27.3652	16.2497	8.9131	12.4538	10.3581	10.5938	16.7462	8.6671	11.0951	10.3936	6.4198	7.214	6.856	15.0664	9.009	12.0927
SMIM36	0	0	0	0	0	0	0	0.0146	0	0.0111	0	0.0149	0	0	0.0181	0	0.0139	0	0	0	0	0	0	0	0	0	0	0	0	0.0141	0	0	0	0	0	0	0	0	0	0	0	0	0	0	0	0	0	0	0
SLCO1C1	0.01	0	0	0.0178	0.0103	0.0086	0.034	0.0314	0.0107	0.0079	0	0	0	0.0167	0	0	0	0	0	0.0081	0	0	0.0069	0	0.0253	0	0.009	0.0222	0	0.0101	0.0112	0	0.0214	0	0	0	0	0	0	0	0.0095	0	0	0	0	0.0154	0	0.0095	0
IL18R1	2.2994	6.0092	3.2302	7.9708	3.4796	4.0095	6.4268	7.0147	3.1864	3.2974	3.2753	3.5098	6.6901	5.5341	2.9947	3.6641	3.9366	2.8826	4.5325	2.4475	1.4746	5.8029	4.2938	1.822	4.4852	4.5032	3.0234	7.1713	6.219	4.2133	2.9938	3.2904	5.183	5.6671	6.4102	6.5283	4.8575	4.8953	3.3738	5.0969	7.8386	3.3258	4.616	2.6911	4.1831	3.5021	5.8418	3.6716	2.3063
NXF1	9.5008	10.8117	6.5412	13.7463	7.6812	9.1666	19.105	22.0508	8.7127	7.3681	9.3222	19.4704	15.5435	18.5367	7.1017	6.977	8.5564	8.4767	13.4933	4.2534	3.5612	8.3684	10.9154	9.9522	10.852	15.6378	11.272	11.1302	19.9639	11.6463	12.8475	10.4049	13.441	14.559	11.2376	10.7233	7.5954	10.7324	8.6402	15.5324	15.3033	11.6554	12.679	8.403	8.3614	8.6737	14.6433	10.6252	10.2268
ALX4	0	0	0	0	0.0088	0.022	0.0097	0	0	0	0	0	0.0178	0	0	0	0	0	0	0	0	0	0	0	0	0.0148	0	0	0.0159	0.0086	0.019	0	0	0	0	0	0.0087	0	0	0	0.0081	0	0	0.0072	0	0	0.0172	0	0.0104
NEK10	0.0205	0.0717	0.0422	0.1726	0.0524	0.3863	0.6059	0.0213	0.2993	0.3841	0.0925	0.1801	0.0372	0.2765	0.2521	0.1202	0.066	0.3008	0.2079	0.0331	0.2054	0.1555	0.0883	0.0634	0.3221	0.6916	0.0411	0.0414	0.2236	0.2783	0.4838	0.44	0.2947	0.0296	0.1036	0.8335	0.0726	0.6283	0.0911	0.1446	0.5756	0.1331	0.2221	0.0952	0.6081	0.181	1.7295	0.2649	0.0809
OR13C8	0	0	0	0	0	0	0	0	0	0	0	0	0	0	0	0	0	0	0	0	0	0	0	0.0788	0	0	0	0	0	0	0	0	0	0	0	0	0	0	0	0	0	0	0	0	0	0	0	0	0
ABHD10	21.9595	22.9711	17.2809	25.6922	16.6351	16.4423	19.2974	27.5983	23.4516	24.2489	16.9394	24.1443	22.6587	18.938	18.1078	27.8562	25.2984	25.4031	20.9847	21.5764	22.3525	18.8917	28.9854	19.6565	19.5206	21.6064	18.577	17.1466	18.6023	19.9556	26.2978	18.1963	23.7798	21.8417	24.7986	29.5646	20.8501	21.0789	23.2424	24.5701	23.4821	25.2347	21.7048	21.641	19.6825	24.0712	22.0525	19.7967	21.8008
AC009879.2	0	0	0	0	0	0	0	0	0	0	0	0	0	0	0	0	0	0	0	0	0	0	0	0	0	0	0	0	0	0	0	0	0	0	0	0	0	0	0	0	0	0	0	0	0	0	0	0	0
MLH1	4.5348	5.9667	3.0982	7.1221	2.9848	3.7361	6.397	6.9279	4.259	4.0006	4.4652	4.6655	4.8128	6.1317	3.3498	4.6639	3.9691	4.4349	6.2679	4.6378	1.5389	6.3462	4.0802	4.3721	5.3437	5.826	4.0727	5.2524	4.7066	4.9251	4.0992	3.7598	4.7636	5.6618	5.0683	6.6405	4.4755	6.3456	6.3577	4.9057	6.6532	4.113	4.9455	2.9452	3.7302	3.6188	4.5422	3.4686	3.8617
BMS1	5.246	7.7143	3.9176	8.2359	4.9288	7.1768	9.8778	8.6172	5.4097	4.7385	4.7669	6.2348	6.4668	7.2072	4.5715	5.6015	5.1747	4.6617	7.188	4.6057	2.5775	7.7013	6.9213	4.8579	8.4404	7.6982	5.2378	8.2486	7.7307	5.7654	5.9821	4.7741	5.9446	8.1074	8.2167	7.5547	6.9086	6.8103	7.3622	8.2266	9.6658	5.5235	7.4774	4.228	6.6813	4.4412	9.2297	5.3831	4.5509
PSMD10	11.2033	13.4421	10.7165	21.2368	10.9824	8.5524	18.3939	16.221	10.2101	10.1637	12.802	11.0286	16.1559	15.5189	9.8142	11.4237	14.3761	15.1626	14.0345	11.8025	5.1508	18.8661	14.5407	10.2281	14.9015	16.4954	11.5131	11.8127	13.3114	10.784	12.369	11.1307	12.3845	12.093	13.5343	15.6719	12.7419	17.0561	14.8805	13.1604	20.4024	9.4284	13.678	8.6069	9.8347	10.4271	13.2485	8.8827	7.9362
TNFRSF11B	6.4229	17.8503	5.8891	10.6399	9.3901	15.3699	37.0483	27.2673	2.3871	5.8298	9.3765	7.9113	10.1393	15.398	8.5025	10.9507	8.1564	5.1639	16.2709	4.8734	1.5303	4.9635	9.672	7.0718	15.824	18.1465	9.6479	14.928	23.7695	5.5036	4.8202	6.8736	7.3279	11.5339	9.2365	10.5618	11.5694	24.5884	9.9573	9.1101	24.2275	4.4175	11.1498	3.5826	11.3594	6.1385	13.0763	9.9028	3.443
EIF2B3	9.0144	13.2766	7.8217	13.5529	7.7098	8.9023	12.8233	19.1074	10.8074	9.2227	12.2927	10.7479	13.6198	9.8341	8.0506	13.5374	12.3415	11.61	9.5533	10.8598	6.3594	14.6214	10.6248	8.1347	12.703	10.7483	9.3751	11.0676	10.249	9.7708	9.5301	8.9615	11.2225	13.7275	11.4594	12.9995	11.2291	12.6568	15.812	10.7706	14.8662	10.9439	10.0206	9.2405	10.935	8.9971	14.3725	8.8352	15.8078
C6orf15	0	0	0.2865	0	0	0.0364	0	0	0	0	0	0	0	0	0	0	0	0	0	0	0	0	0	0.0657	0	0	0	0	0	0	0	0	0	0	0	0	0	0	0	0	0	0	0	0	0	0	0	0	0
DLG3	0.6667	1.0129	1.0614	2.3563	0.7397	1.2345	2.1641	1.9146	0.5367	0.4923	0.6578	1.3955	0.9968	1.8385	0.9612	0.6792	1.1069	0.5145	1.5186	0.6595	0.407	1.654	1.191	1.1286	1.2313	2.0135	1.0005	0.9026	2.2529	0.8658	0.8386	0.8482	0.7309	1.2062	1.2616	0.7874	0.6691	1.332	1.0369	1.1931	2.2263	1.0535	0.6815	0.5691	0.5189	0.6324	0.4324	1.038	1.0232
ABCA2	7.6669	4.697	3.537	16.7621	2.9004	4.9013	8.6163	6.6006	5.3107	5.5586	5.6341	6.6128	9.1592	6.3261	15.4731	6.3105	11.1866	3.9783	13.3632	5.8633	3.1777	15.8239	4.5375	9.8466	11.4629	12.6448	7.5882	4.9979	4.3333	7.1829	9.2191	6.7567	10.0163	3.7122	7.316	13.0003	9.144	20.2304	8.7113	6.4835	11.7057	5.1691	8.6337	3.997	5.877	3.7679	4.1876	6.1485	5.1006
BORCS8	1.561	1.4072	0.9864	1.7017	1.0837	1.5502	2.5013	3.1187	1.4656	1.6804	1.6844	2.502	1.8965	2.1548	1.0886	1.3548	1.5492	1.6481	1.7649	1.2242	0.9286	1.7517	1.1464	1.6958	1.1835	1.724	1.588	1.0873	2.3163	1.8474	1.4113	1.0184	1.6938	2.2154	1.5759	1.3244	1.045	1.5559	1.4343	1.4232	2.4763	1.393	1.4104	1.3588	1.1773	1.3475	1.5883	1.8213	3.3532
HCAR1	0.0308	0.0072	0.0154	0.0274	0.0105	0.0265	0.0928	0.0643	0	0.0406	0	0.0329	0	0.0513	0.0267	0	0.0204	0.0144	0	0.0166	0	0.0329	0.0355	0.008	0.0129	0.0624	0.0367	0.0076	0.0287	0.1242	0	0	0	0.0446	0	0	0	0.0149	0.0318	0.0646	0.0097	0.0089	0	0.0174	0	0.0079	0.031	0	0.0625
TPMT	46.237	64.2417	42.4165	56.4632	43.9611	45.5979	51.6501	70.184	60.5589	55.6064	39.9615	48.9802	59.8033	51.8953	32.5019	55.4531	54.8725	62.9431	52.0981	47.519	33.4317	62.1379	66.3489	53.9212	63.5458	60.6286	59.313	40.9942	52.9945	55.4229	54.2853	59.5729	53.346	47.3892	54.2754	73.8696	63.0973	67.0952	55.1929	51.7457	62.2485	48.0183	51.7499	43.14	46.1546	48.6544	55.9969	56.4719	36.3612
ACBD7	0.1245	0.0872	0.0934	0.4297	0.0283	0.0237	0.2963	0.1729	0.0588	0.0328	0.0789	0.1622	0.2442	0.1149	0.0896	0.0812	0.1372	0.1936	0.0674	0.0894	0	0.3538	0.0763	0.3425	0.087	0.2156	0.1974	0.1729	0.1671	0.0139	0.0308	0.1982	0.0885	0.0599	0.1179	0.0647	0.2242	0.2197	0.1927	0.3039	0.3921	0.0959	0.024	0.0468	0.0702	0.1063	0.1669	0.1562	0.1682
CDCP1	0.2487	0.491	1.0178	1.2842	0.5784	2.3394	2.4046	0.7378	0.1442	0.1667	0.3082	1.0688	1.0332	1.3089	0.42	0.2464	0.5384	0.5484	0.857	0.1948	0.1125	0.8796	0.6135	0.2683	1.1381	0.6462	0.6386	1.0693	1.961	0.4097	0.2095	0.5245	0.4661	0.849	0.6183	0.6489	0.9466	0.6966	0.5657	0.82	1.168	0.2483	2.021	0.1083	0.3826	0.1912	0.8791	1.3474	0.5224
KRT8	125.184	334.703	139.802	224.59	285.026	422.37	729.938	327.557	292.655	111.08	120.396	303.901	182.136	251.202	133.027	105.273	134.557	185.055	160.771	137.888	134.072	300.564	162.21	116.804	569.246	263.7	421.956	175.578	396.734	256.447	78.0206	216.237	126.006	366.776	134.321	168.858	117.14	233.24	148.998	299.199	514.097	164.97	296.382	115.528	403.022	123	465.324	370.212	282.118
NHEJ1	0.465	0.6176	0.2922	0.4032	0.3265	0.2504	0.5122	0.9913	0.3737	0.6408	0.1749	0.4383	0.2303	0.5079	0.8061	0.6121	0.3703	0.6811	0.5535	0.6247	0.0353	0.5966	0.3918	0.5399	0.7419	0.9228	0.2653	0.3618	0.6031	0.3103	1.1427	0.2989	0.7266	0.2656	0.8355	0.6934	0.7012	0.7459	0.6445	1.0354	0.4651	0.6048	0.3426	0.343	0.2526	0.2868	0.2665	0.1985	0.0658
MKRN2	2.6718	2.5499	2.1742	3.573	2.3136	3.2673	3.2784	5.644	2.3185	2.3484	2.1311	2.6783	3.0565	3.2538	2.0727	3.1061	3.1489	2.8554	3.2658	2.3286	1.0478	3.5029	2.7118	2.7315	3.5458	3.9908	1.7171	2.1893	2.8886	2.3771	3.5403	2.4217	3.0362	3.3454	3.6857	4.7999	2.8539	3.765	2.9059	3.1941	3.6293	3.2638	3.7375	1.9585	3.3087	2.3932	4.376	2.6229	1.0975
DRG2	4.1728	4.2741	2.1919	3.604	2.5216	2.4369	5.2728	7.9266	3.6198	3.8302	2.7718	5.559	4.2244	4.503	3.3569	3.9319	3.6349	3.5874	3.9277	3.7724	1.7987	3.6222	3.8665	3.4657	3.5847	5.1353	2.972	3.2677	4.2784	3.0676	4.4642	3.0913	4.7322	5.6641	4.3053	4.3893	3.1066	4.1759	3.6295	5.4055	5.3651	4.169	2.9262	3.4337	2.798	3.2793	3.1442	3.7899	3.2385
GPR183	4.1037	7.6673	3.6254	12.2711	4.6166	14.5518	43.5815	2.2432	2.228	2.4832	3.1556	7.5731	16.0831	23.3182	2.4898	5.1734	4.3324	3.0549	4.3028	9.7105	0.679	5.8639	6.6272	3.6269	11.7953	22.5146	7.3733	5.9916	7.7904	4.2489	4.9201	5.3917	3.476	11.3931	7.5361	3.841	4.4519	5.5279	4.9106	9.2268	8.9952	5.2484	7.6795	1.3045	2.8076	4.4526	12.9375	5.6423	3.9646
CPNE6	0.1309	0.3438	0.0368	0.0073	0.067	0.0701	0.0184	0.0937	0.0783	0.0388	0.0311	0.1919	0.1274	0.0136	0.053	2.0299	0.0812	0.2175	0.0266	0.1586	0.084	0.1308	0.1298	0.0633	0.1441	0.0354	0.0511	0.0301	0.0912	0.1153	0.3002	0.3181	0.1395	0.1063	0.122	0.0766	0.0249	0.0354	0.1013	0.0171	0.0155	0.1702	4.7634	0.0277	0.2076	0.0692	0.5676	0.1847	0.1194
TMIGD3	2.4843	4.3728	3.9103	2.1155	2.0463	0.9874	6.7413	7.1105	1.0523	1.7552	1.8441	3.3171	2.9582	11.7172	0.576	2.3879	2.4654	6.021	9.7787	0.5711	0.0942	2.0024	1.4355	0.8442	1.0677	1.6622	3.3693	5.955	1.6707	0.6711	0.8536	0.8476	2.0677	5.5726	5.5528	5.5203	4.0103	2.2318	0.6566	1.7963	3.8372	3.3446	4.1549	0.5808	1.005	1.7081	2.2548	0.5893	11.8163
KLK15	0	0	0.0161	0.019	0	0	0	0	0	0	0	0	0	0	0	0	0	0	0	0	0.02	0	0	0	0	0	0	0	0	0	0	0	0	0	0	0	0.0217	0	0	0	0	0	0	0	0	0	0	0	0
CUX1	5.4575	6.609	4.4806	8.4536	3.6161	4.858	8.0806	7.7774	6.3163	5.9187	4.949	6.7798	7.0912	6.7361	5.5569	8.0964	6.7117	5.3933	8.131	5.8005	3.5653	8.4045	6.482	5.9592	7.133	7.3367	4.9792	5.5612	4.9261	6.7371	6.604	6.6821	7.8126	6.1528	7.4362	8.9943	8.6606	7.3703	7.0228	7.6684	7.4491	4.9134	7.1138	4.2862	6.6183	4.7856	5.4804	5.5777	6.7151
SART1	16.1866	18.3583	11.1929	19.1634	16.5324	17.4531	26.7156	35.3865	17.9254	16.1109	16.7047	29.696	20.0965	22.3892	13.2863	20.6711	20.7785	10.1912	20.4171	15.8799	16.3705	21.1538	15.5674	13.6362	19.7817	19.4793	20.7349	16.3288	23.9061	15.5876	16.3995	16.1082	17.5569	27.5306	16.5201	20.1376	17.0248	15.63	19.0067	23.7506	20.9505	16.2828	16.8854	17.2013	18.2043	14.5044	21.6268	19.986	24.4274
GATA4	16.6999	14.8561	16.3747	14.2357	25.89	41.0261	11.4254	31.3618	14.7752	14.562	15.2951	20.3048	21.4514	13.5678	12.6618	12.9473	11.6108	15.3395	21.8058	13.3486	9.5586	19.9971	14.029	12.0974	32.3413	17.4979	16.8664	15.3625	20.6097	47.2302	17.4565	22.8541	13.3474	19.2603	20.0653	17.3152	21.077	14.133	14.1041	19.4133	15.3879	16.2775	94.2615	9.4558	38.5119	11.0143	49.4539	22.8005	8.5919
MEGF8	4.1744	2.6951	1.7248	4.1608	1.4917	1.52	5.4655	5.3449	2.5814	3.928	2.8997	4.3551	2.8982	4.4479	6.7189	4.4835	3.4022	2.6797	7.1322	6.3719	2.5393	4.4201	1.4045	4.6263	6.6489	5.3159	2.0427	2.6792	1.8357	2.3272	5.789	2.3084	4.1663	2.7222	6.2679	4.9567	3.189	5.4532	4.0052	4.6609	3.2811	3.5069	3.1367	2.9431	1.4057	2.2842	0.9151	1.8019	3.8131
TAGAP	0.9714	1.3109	0.972	5.2696	0.9696	0.8846	5.6122	1.8612	0.4591	0.8527	0.5361	3.3254	3.6751	9.29	0.6996	0.895	1.9995	0.4868	2.3187	3.052	0.0336	2.2246	1.3986	1.2903	2.4907	7.6882	0.5991	1.5431	1.0812	0.4468	1.8541	0.491	1.3301	1.6805	1.3291	1.7624	0.8262	1.2039	1.2253	2.4595	3.1173	1.0502	1.9987	0.4564	0.4141	1.2816	0.7599	1.219	0.7439
H2BC13	0	0.0704	0	0	0	0.0862	0	0	0	0.0794	0	0.2143	0	0	0	0	0	0	0.1633	0	0	0.1607	0	0.2333	0	0	0	0.0739	0	0	0	0	0.2143	0	0.4283	0	0	0.0726	0.0778	0	0.19	0.1742	0	0	0	0	0.1011	0	0
TAF1B	1.9986	3.3193	1.8978	1.9931	1.9444	2.1479	3.0744	3.5208	1.5872	1.6082	1.631	2.5129	1.7172	2.5634	1.2313	1.4896	1.7018	2.3482	1.9442	1.3156	0.7138	1.8544	2.0005	1.8048	2.4689	3.1635	1.8489	1.66	4.4834	1.1552	2.2366	1.3511	1.8155	2.2989	1.8931	2.3673	2.5746	2.6106	1.9861	2.2202	2.9152	1.198	2.9876	1.252	1.5535	0.8726	2.1093	1.5326	1.1704
ZNF12	4.0368	4.8495	3.0361	6.9373	4.3292	4.1971	5.6534	6.8347	2.9006	3.1163	3.0241	4.7964	4.5474	5.6147	3.2972	3.261	3.9237	4.8499	5.6001	2.8814	1.6169	5.8949	4.4135	3.631	4.5588	5.956	2.9351	4.5876	4.3001	3.7395	5.3507	2.8299	4.285	4.6197	4.8515	6.0299	3.6039	4.1533	3.6165	7.213	5.305	3.6516	4.0558	3.2424	3.9495	2.9263	4.4121	3.5128	1.7039
RBP1	21.2361	18.5395	28.6951	58.5453	18.3656	18.5248	48.2594	66.5648	17.2247	24.5945	22.5741	30.361	29.6248	30.467	14.455	33.6003	27.8417	22.9365	32.5223	13.1484	9.5629	49.6811	23.9081	31.9802	23.5356	30.5919	24.2089	15.4753	28.5732	35.5298	16.23	15.1801	26.5157	51.6645	26.483	19.0307	22.5941	37.9467	24.6103	30.2214	76.3109	27.5025	56.082	11.8949	15.4689	20.0528	15.3077	28.1282	57.2638
LSM5	8.0846	9.17	8.7786	11.8027	6.4244	8.5639	9.1397	10.0959	7.2743	8.6478	7.5103	7.8865	9.0054	9.914	5.4834	7.9785	6.2712	10.0137	7.5855	8.6239	6.8914	10.1383	8.1155	7.9393	6.2447	9.3742	9.9699	6.9272	8.747	7.5824	6.4475	6.7138	7.3513	9.068	7.2347	7.9974	6.4334	9.0596	7.3243	6.3168	11.5904	8.9018	8.2049	8.1444	5.8761	7.0665	9.3599	8.4734	13.8604
POMK	1.3016	1.3996	1.0239	1.8884	0.986	0.9443	1.6583	1.8062	1.0034	1.0904	0.7256	1.1994	1.0579	1.7289	1.0245	1.1441	0.9444	0.9411	1.4758	0.8927	0.5871	1.5091	1.5439	1.0379	1.569	1.86	1.0909	1.2317	1.0416	0.9383	1.5395	0.9458	1.6102	0.8236	2.1203	1.6011	0.9481	1.4966	1.2965	1.7404	1.4012	1.1114	1.0547	0.9378	0.9823	1.1548	0.9887	0.7105	0.4209
HGD	315.086	290.575	350.981	343.533	174.663	332.935	279.703	175.002	339.698	228.147	220.181	696.002	345.982	276.95	219.212	359.196	428.512	445.839	410.042	404.155	226.976	395.508	197.947	547.408	285.328	289.126	432.08	267.159	180.55	258.492	460.966	223.306	252.661	540.221	173.293	327.132	381.15	406.693	384.013	286.819	181.431	593.253	299.198	181.184	414.488	307.038	433.312	254.591	310.242
CCDC102A	2.8836	1.7375	1.0675	1.8258	1.0624	1.0881	5.5492	4.405	1.1242	1.1542	1.225	2.6036	1.8571	2.7801	1.1961	1.0155	1.7742	0.5112	3.2482	0.8542	0.9149	2.5822	1.1275	2.0385	1.3066	3.6804	1.3376	0.8905	2.3227	0.7355	1.7105	1.1609	1.517	2.9158	1.7822	1.6014	1.2464	2.263	1.7557	1.8304	2.8527	1.3167	0.8009	1.8046	0.7613	1.2267	0.6767	1.1217	2.9227
OR56A1	0	0	0	0.0051	0	0	0	0	0	0	0	0	0	0	0	0	0	0	0	0	0	0	0	0	0	0	0	0	0	0.0058	0	0	0	0	0	0	0	0	0	0	0	0	0	0	0	0	0	0	0
STRN3	9.0179	13.3357	8.442	10.1789	16.0013	16.7639	14.5455	8.7753	9.0421	7.5221	7.2804	7.6788	9.6545	7.4785	6.6191	8.1657	7.2731	10.7824	12.8216	5.7212	3.6777	7.7549	13.2697	7.4158	15.6143	9.8656	10.5114	16.8047	15.3767	7.3988	8.8432	10.6958	9.985	7.89	10.2724	14.1172	10.266	9.8795	9.0895	13.2281	8.2527	7.8012	14.0171	6.3483	14.1523	8.4515	25.4004	7.7245	4.1446
DPEP3	0.1693	0.0395	0.127	0.0501	0	0.0242	0.0318	0.4114	0	0.0446	0.0268	0.1505	0.2345	0.1876	0.0366	0.1183	0.224	0.2369	0.0917	0.2735	0	0.1805	0.292	0.1092	0.071	0.3911	0.4782	0.1867	0.1311	0.1136	0.1569	0.1155	0.1805	0.6929	0.1804	0.1585	0.343	0.3464	0.4586	1.2695	0.0533	0.0734	0.3184	0.0477	0	0.2603	0.1419	0.0531	1.0296
AC007192.1	0	0	0	0	0	0	0	0	0	0	0	0	0	0	0	0	0	0	0	0	0	0	0	0	0	0	0	0	0	0	0	0	0	0	0	0	0	0	0	0	0	0	0	0	0	0	0	0	0
DTNB	1.0088	1.7743	0.9681	2.1138	1.2571	0.924	2.1435	2.6089	1.2623	1.2361	1.2923	1.7564	2.3381	2.1674	1.0674	1.2026	1.3757	1.2006	2.1072	0.9924	0.8646	1.6351	1.5674	1.1261	1.0797	1.8251	1.4815	1.8013	1.5563	1.1124	1.267	1.1309	1.5368	1.4572	1.8282	1.5994	1.6963	1.5959	1.8962	1.5366	1.6021	1.2078	1.3581	0.9982	1.3519	1.1343	1.4011	1.2271	2.646
MOSMO	2.7153	4.6872	2.3092	5.0719	2.4244	3.2399	4.313	4.1151	3.7322	3.4259	2.298	2.9124	4.014	3.166	2.4382	3.0157	3.8662	5.0118	3.3501	2.2508	1.7039	2.7561	4.7899	2.8753	4.21	4.084	3.9597	4.6178	1.8946	3.4232	3.6239	3.2624	3.8606	3.2629	5.2919	6.0701	3.7951	4.3709	2.863	4.2903	5.4601	2.784	4.4062	2.902	2.8612	3.1342	4.3772	2.7405	1.2923
STK31	0.0399	0.0503	0.012	0.0779	0	0.0411	0.099	0.0249	0.017	0.0504	0.0228	0.1106	0.0497	0.0663	0.0414	0.0334	0.0238	0	0.0907	0.0258	0.0074	0.1021	0.0661	0.0556	0.0402	0.0829	0.0427	0.0645	0.0445	0.0402	0.0532	0.0735	0.1021	0.0346	0.0595	0.0597	0.0162	0.0461	0.0247	0.0584	0.0452	0.0415	0.0346	0.0067	0.0324	0.0307	0.1444	0.0526	0.0194
CDSN	0	0	0	0	0	0	0	0	0	0	0	0	0	0	0	0	0	0	0	0	0	0	0	0	0	0	0	0	0	0	0	0	0	0	0	0.018	0	0	0	0	0	0	0	0	0	0	0	0	0
TMEM267	1.7082	4.0584	2.249	3.7355	2.797	2.5437	4.8678	3.9303	2.1134	2.9934	1.728	3.3287	2.7744	3.7816	2.2142	1.9791	2.6815	3.6947	3.0275	2.371	1.3477	3.1288	3.7932	2.464	2.5213	3.4169	2.258	3.1056	4.2577	1.626	2.6252	1.9709	3.1463	2.9385	2.6476	4.3169	2.8159	3.4766	2.0793	3.3471	5.0197	2.6926	2.3588	2.0487	1.4665	2.8891	2.452	2.8936	2.4554
LRP1B	0.1109	0.166	0.027	0.1331	0.1565	0.1311	0.1386	0.0125	0.0096	0.0663	0.0485	0.0799	0.0062	0.0125	0.1555	0.1684	0.0833	0.021	0.0536	0.0242	0.0196	0.024	0.4241	0.441	0	0.0312	0.0187	0.0243	0.0725	0.0694	0.1868	0.1166	0.0895	0.0087	0.6774	0.1993	0.0759	0.0087	0.0998	0.0094	0	0.0572	0.1926	0.0583	0.0457	0.0761	0.0935	0.0593	0.1204
NDST4	0	0	0	0	0	0.0226	0	0	0	0	0	0	0	0	0	0	0	0	0	0	0	0	0	0	0	0	0.0118	0	0.0123	0	0	0	0	0	0	0	0	0	0	0.0138	0	0	0	0	0	0	0	0	0.0481
DIO1	119.248	85.313	40.4117	181.292	54.2779	82.2911	99.8598	89.7781	113.354	146.87	91.5657	51.6335	156.481	44.6699	138.888	138.419	198.485	167.434	81.3144	112.708	68.786	182.092	224.281	141.753	99.6179	140.498	61.7278	40.1017	48.3556	181.705	65.9192	91.0165	181.588	69.8458	57.6381	211.064	114.292	244.469	141.693	121.419	182.908	82.4252	94.2899	106.79	116.401	140.579	84.2255	95.1953	37.6124
PYCR1	1.3764	1.6073	1.7214	2.2474	0.7652	1.297	2.51	6.2299	1.0479	1.8794	1.6161	1.4859	3.0536	1.2993	1.0132	2.992	1.4334	0.5708	1.8773	0.6864	0.3964	3.3421	0.8794	1.3547	2.3954	2.3111	1.1975	1.9115	0.5686	1.3516	0.6048	1.0087	1.6671	0.8836	1.9918	1.4633	0.8779	1.6935	1.3678	0.8712	2.6661	0.7219	0.8112	0.8191	0.8973	1.0582	1.2988	0.8955	1.0954
TMPRSS15	0	0	0.0084	0.01	0.0115	0	0	0	0	0	0.0107	0	0	0	0	0	0	0	0	0.0091	0	0	0	0	0	0	0.01	0	0	0	0	0	0	0	0.012	0	0	0	0	0	0	0	0	0.0095	0	0	0.0113	0	0
DDX52	1.9353	3.8442	2.0779	4.1026	2.8812	4.1051	5.705	4.4173	2.78	2.0371	2.5063	3.5403	3.6997	4.0382	2.0548	2.3951	2.4211	3.6449	3.5873	1.9293	0.999	3.4649	3.4521	1.8366	4.2367	4.1243	3.7833	4.2422	4.0231	3.1507	2.7477	3.008	2.7552	3.6059	3.5924	3.5987	3.5247	3.8806	3.0156	4.2813	4.7577	2.6283	3.6097	1.8107	3.2771	2.0536	3.4061	2.4849	1.5212
METTL6	1.0476	1.8128	0.86	1.6164	1.2088	0.8502	2.2595	2.2262	1.2933	1.0776	0.9161	1.672	1.5483	2.1738	0.8931	0.9255	1.1094	1.043	1.4278	0.6986	0.6036	1.5515	1.3972	0.9905	1.0619	1.9308	1.1854	1.0752	1.7121	1.168	1.4232	1.1154	1.5295	1.4015	1.6333	1.6715	1.0969	1.3354	1.0774	1.6258	1.9803	1.1947	1.1229	1.0346	0.7211	0.9621	1.3364	1.3101	1.1288
ATP5IF1	68.8326	88.9193	68.0584	114.958	60.7435	63.2286	86.1146	113.634	100.955	86.2423	74.1439	91.1516	85.1671	66.5507	57.3383	119.9	78.4138	125.423	77.704	87.0702	112.178	107.846	86.551	86.4595	73.9574	87.8867	113.603	46.493	76.9215	74.4731	88.4198	70.9924	86.5861	107.389	65.0097	85.2639	66.1568	122.66	80.3292	87.6547	148.992	90.6324	92.5158	75.378	80.6628	84.3158	82.7479	101.534	155.751
AC008770.4	0	0	0	0	0	0	0	0	0	0	0	0	0	0	0	0	0	0	0	0	0	0	0	0	0	0	0	0	0	0	0	0	0	0	0	0	0	0	0	0	0	0	0	0	0	0	0	0	0
RSAD1	20.5905	21.2456	12.6312	24.6112	12.4225	12.6875	19.8225	25.3353	17.4939	18.7389	17.2833	20.9724	21.8807	19.5861	17.8238	22.9794	18.975	17.4032	21.3965	16.3183	12.9979	18.4244	15.402	20.883	20.4253	26.0113	17.1199	13.6923	20.8451	16.5419	25.0101	17.459	18.9106	17.6713	18.7831	24.5431	14.134	24.6638	20.8907	18.902	22.1058	19.1362	17.4193	13.9245	17.3579	10.9632	20.3744	19.333	21.497
LRRC15	0.0991	0.0521	0.1239	0.0806	0.2197	0.3471	0.3446	0.1548	0.0702	0.0326	0.0943	0.0705	0.0257	0.0755	0.2034	0.2008	0.0082	0.0231	0.1073	0.1201	0	0.5547	0.2052	0.032	0.1247	0.279	0.2136	0.0546	0.0691	0.3575	0.101	0.2282	0.0352	0.0716	0.5456	0.0541	0.092	0.0596	0.2237	0.216	0.1639	0.043	0.1362	0.0349	0.0755	0.4825	0.1412	0.1321	0.1105
USP22	8.4881	7.6356	5.8102	11.96	6.8649	7.8319	14.4506	16.7848	9.1557	10.1929	5.8431	13.3581	5.7352	12.678	17.9622	9.4651	10.1327	12.0922	19.4217	19.122	2.2554	12.9018	3.9696	10.6476	27.9063	13.9039	5.5966	10.5611	5.9185	5.0927	15.6778	7.6064	9.2444	8.8745	21.4671	11.3247	8.9652	13.0074	9.8627	18.1332	10.6423	7.0579	15.5578	5.0793	6.2607	5.3073	4.6868	5.448	3.2741
AVPR1B	0	0.0068	0	0	0	0	0.0109	0.0101	0	0.0077	0	0	0	0.0081	0	0	0	0	0	0.0078	0	0	0	0.0075	0	0.0084	0.0346	0	0	0	0.0108	0	0	0	0.0206	0.0091	0	0.007	0.0225	0	0	0	0	0	0	0.0074	0	0	0
NMB	1.7274	1.7146	0.6481	1.8315	1.2768	1.8519	3.5711	4.4481	1.2755	1.1751	0.7302	3.4285	1.9937	2.3929	1.555	2.0519	1.7619	1.6789	2.4167	1.8607	0.9851	2.0717	1.0264	1.4485	2.7178	1.9953	2.3971	1.129	2.1853	1.3044	1.8679	1.4243	0.921	3.3271	1.2783	1.1678	1.2638	1.5594	1.4484	1.2552	4.0365	1.0816	1.2911	1.2986	1.4618	0.996	2.2199	1.7612	2.3929
WDR48	5.9126	7.5635	3.7967	9.5821	5.0033	6.0951	8.369	8.6121	5.1562	4.8888	4.5562	5.7176	6.7825	6.8285	4.9931	4.6934	5.6527	6.6035	8.0068	4.2942	2.6884	7.0516	5.3658	5.633	7.4666	7.5267	4.4665	6.9769	6.7274	5.9068	6.8753	5.5009	5.9762	5.498	6.4263	7.9421	6.0429	7.2273	6.3996	7.2575	9.0247	6.1502	7.7351	3.6295	6.4439	4.1521	5.8541	4.533	3.3842
KRTAP7-1	0	0	0	0.1207	0	0	0	0	0	0	0	0	0	0	0	0	0	0	0	0	0	0	0	0	0	0	0	0	0	0	0	0	0	0	0	0	0	0	0	0	0	0	0.059	0	0	0	0	0	0
ANAPC13	22.0639	40.7917	27.5528	34.7168	29.9504	26.2237	44.5946	54.9803	30.4085	32.1973	19.0643	39.9561	28.7564	46.5712	20.6132	30.0535	32.0177	28.6071	30.7061	28.5363	17.4625	38.5098	25.7381	32.4321	25.8317	39.6698	32.9768	26.0631	41.2651	25.2324	24.4468	22.6466	24.7712	41.1625	27.7697	32.5755	34.5602	33.5072	28.6277	33.8441	42.9086	35.0637	33.1889	28.3409	20.4183	33.0608	19.6571	32.8115	37.0892
NOL4L	1.308	1.0256	1.3749	2.4465	1.7051	2.1812	2.4816	1.93	1.032	1.0579	0.854	2.0813	2.0272	2.5539	1.3187	1.0401	1.3032	1.649	2.2094	0.7674	0.4698	2.3738	1.3323	1.0165	2.8157	2.1898	2.0743	3.5988	1.7512	2.336	1.7203	2.5819	1.1291	1.657	2.146	1.2535	1.7142	1.2295	1.4261	1.6781	2.4775	1.4715	2.5004	1.115	1.6234	1.0814	2.5057	1.9197	0.7828
EMC9	9.8635	10.0208	5.7593	12.2847	7.9492	6.3444	8.4805	15.089	11.5688	11.8588	12.8989	22.9113	13.2873	7.4036	6.5524	6.8229	9.0543	10.267	9.5648	13.6957	13.3466	10.9913	5.0407	7.7777	7.216	10.3603	9.8436	7.4335	8.7091	10.4584	10.4559	10.9472	11.9644	10.3743	8.9667	12.0597	8.7742	9.8391	7.8726	6.7726	13.6054	11.0367	7.7319	9.306	7.8564	10.1659	6.51	10.4429	20.3571
RBAK	2.6144	2.8094	2.4854	3.4404	2.5818	2.5081	3.7665	3.5084	2.2853	2.1935	1.8163	2.1418	2.4595	3.1686	1.6168	2.6175	2.3358	3.1462	3.2057	1.4859	1.039	2.9185	2.9953	2.1873	2.4924	3.5652	2.087	3.114	2.574	3.3986	3.7778	2.8851	3.2013	2.494	3.229	3.4036	2.5057	2.4734	2.7544	3.6277	3.4103	3.012	3.4314	2.1216	2.9554	1.7932	3.572	1.7774	0.9857
RASGRP3	0.7254	0.9526	0.647	3.5111	0.5603	0.9038	1.8983	1.4873	0.359	0.6812	1.4363	1.0509	2.9003	2.7225	1.094	0.5011	1.1817	1.0535	1.5491	0.7556	0.0809	3.6987	1.6433	0.8511	1.1025	1.4584	1.3268	3.0123	1.2382	1.1576	1.1823	0.8312	1.1968	1.2917	1.3078	1.2854	1.8903	2.9654	1.6808	1.7519	3.5877	0.7911	1.1326	0.2315	1.0748	0.6524	1.1287	0.9618	0.5937
NOTO	0.0202	0	0	0	0	0	0	0	0	0	0	0	0	0	0	0	0	0	0	0	0	0	0	0	0	0	0.018	0	0	0	0	0	0	0	0	0	0	0	0	0	0	0	0	0	0	0	0	0	0
SNX2	7.9948	13.6466	7.7952	14.2992	8.7183	6.793	15.4403	18.7551	8.3914	9.7103	7.9126	11.6799	12.223	12.5742	7.8147	10.6165	10.0715	12.0743	12.1093	10.9333	2.9673	13.3763	12.5352	9.7564	11.2962	13.2888	9.343	9.8878	9.3055	6.7585	10.9516	7.827	9.9048	15.1457	13.2251	13.985	15.3436	12.136	11.8462	14.661	15.1345	12.0298	10.5598	6.1588	7.8407	7.3992	8.9861	8.6501	7.7001
BET1	4.6478	6.703	6.0069	7.1222	5.3977	4.8522	6.232	9.0487	5.0213	4.1815	5.7012	6.7417	7.0329	6.4589	4.8851	5.0732	7.1553	6.688	6.6243	5.5377	4.6514	6.4002	6.2851	4.8353	5.7086	6.5944	4.5965	6.1401	7.2228	6.7321	6.0013	5.5898	5.5845	5.5385	6.0189	8.3243	4.1778	6.4498	5.9857	5.4794	7.7695	5.9186	5.2598	5.5518	4.9951	6.3411	8.5775	5.2101	3.9355
MAP3K1	2.7811	3.9416	1.9253	6.0619	2.8656	3.1023	5.7147	5.5558	1.9466	2.2471	1.8136	4.0401	4.6722	5.102	2.6934	2.385	3.835	2.8461	5.9799	2.7227	1.2888	6.5036	4.297	3.0206	4.7044	7.1015	2.5035	5.7665	4.522	2.5705	4.1782	2.9956	3.2832	2.2329	4.5297	4.7912	4.1843	5.0921	4.0598	6.0981	6.8081	3.4218	3.2937	2.3359	2.3417	2.5472	2.7779	2.975	1.3561
B3GNT4	0.0215	0.0151	0.0485	0.0669	0.011	0.037	0.0243	0.0337	0.0229	0.0085	0.041	0.023	0.0336	0.0358	0.014	0.009	0.0321	0	0.0175	0.0174	0	0.0517	0.0149	0.0083	0	0.0093	0.0384	0.0475	0.0401	0.0759	0.0359	0.011	0	0	0.0459	0.0403	0.0218	0.0156	0.0083	0.0225	0.1018	0.0093	0.0561	0.0091	0.0438	0.0166	0	0.0101	0.0524
GON4L	1.4138	2.1132	1.2762	2.8009	1.2456	1.7045	3.5118	2.9365	1.2984	1.2335	1.1069	1.8486	2.4221	3.1709	1.2695	1.5325	1.5413	1.1643	2.6564	1.0759	0.3595	2.6211	2.2141	1.7065	2.3778	2.8151	1.5829	2.5068	1.8891	1.7576	2.1421	1.3422	2.4559	1.8824	2.9868	2.662	2.2127	2.3084	2.2202	2.7741	2.781	1.5739	1.7464	1.2511	1.5314	1.0428	1.7021	1.4732	0.7825
DAO	48.2698	37.6961	23.3421	59.4712	26.832	28.9737	40.2589	33.4249	57.1502	45.9057	39.2781	27.0986	63.8882	18.6315	55.152	76.6034	62.3533	43.0044	28.213	58.7482	31.8802	98.7337	77.0978	48.8775	43.9679	53.6313	33.7081	11.4401	23.3472	64.7229	37.4618	41.4033	82.395	29.2807	23.605	95.7401	30.5904	62.186	75.1682	33.3658	33.7341	44.0935	33.511	37.6064	49.6833	63.1692	37.3684	32.0672	34.9001
HIBCH	32.9426	24.2653	17.4651	16.2311	20.6702	23.454	26.4719	16.3738	34.2313	33.737	21.2844	10.9349	28.4981	14.4367	15.1847	27.6946	14.5453	17.8652	20.509	20.4507	21.8641	19.0015	38.3775	17.0197	29.184	27.8261	11.9876	18.3353	13.3284	14.1943	27.0839	22.4367	25.5013	13.0319	20.6975	32.7312	12.4198	32.2656	14.7466	28.2053	26.2366	27.5332	27.5707	9.554	22.5134	11.7287	20.6315	14.9213	19.4973
CIB2	0.3442	1.222	0.6027	2.5869	0.4697	0.2362	1.3973	0.9322	0.1952	0.8702	0.2183	0.3426	0.6674	0.9155	0.8626	0.2501	0.3871	0.4175	0.2983	0.2225	0.4069	1.7614	0.5067	0.3908	0.6643	0.6163	0.2047	0.3881	0.6825	0.2542	0.3063	0.4228	0.3426	0.3978	0.6847	0.4296	0.3487	0.8121	1.0657	0.3842	1.54	0.3979	0.0996	0.3105	0.3962	0.2293	0.0692	0.7127	1.1723
ACAT2	205.768	99.0571	19.6896	38.664	57.4329	27.0611	29.4821	45.1359	42.3613	72.8743	30.6111	47.6212	37.8913	30.3796	20.9319	44.8735	29.1374	55.188	33.2401	47.2441	16.006	39.7584	50.1233	31.6007	133.2	49.0507	48.6364	25.8778	53.2478	47.7473	55.989	47.9869	36.2239	46.3313	41.7024	57.0859	21.3098	34.45	46.3405	57.7463	30.983	37.6996	68.3728	20.1156	41.7411	30.1298	49.2272	59.74	22.8958
RFK	8.3297	16.425	13.2623	20.1219	12.8971	13.3633	18.3419	17.0612	10.8111	9.4651	13.2399	14.7511	15.6455	14.8576	11.553	11.7466	13.5256	17.9569	11.02	11.4101	6.3653	13.9075	16.1407	8.3806	15.5586	15.0688	11.4907	13.8709	19.938	10.3141	10.5757	13.2231	13.1683	18.7537	10.9161	17.7057	16.3756	15.6388	10.8136	17.4971	21.0907	14.9051	13.2275	8.4382	10.1194	11.5502	15.6327	9.6288	9.8846
ARF3	16.1878	16.6999	16.6857	34.1681	14.1069	15.1521	32.8782	30.5971	15.1103	16.0758	15.991	22.6435	22.3649	33.1399	16.2327	18.1194	20.0463	14.5385	28.5585	19.1109	11.0934	29.1564	17.9335	18.687	24.5744	25.758	18.9939	20.6863	20.8328	14.3786	18.2691	16.5786	20.6511	23.4696	26.0966	21.8819	23.089	21.574	21.0531	25.3436	36.6833	14.0948	20.8949	14.5549	12.5858	14.0636	15.5513	16.0381	15.6907
PIKFYVE	3.2304	4.2479	2.5226	5.8474	2.7087	3.5116	4.7854	3.8548	2.7997	2.7308	2.7497	3.0639	3.7786	5.0238	3.2666	3.3383	3.6953	4.0969	5.7923	2.7267	0.8698	5.0209	4.0679	3.4985	4.3734	4.9659	2.4135	5.6319	2.7796	3.3208	4.2018	3.3481	4.3615	2.4508	5.7468	5.679	4.4413	5.5613	3.922	6.7316	4.905	2.6595	4.2844	2.269	2.334	2.3826	3.7176	2.6442	1.1391
CEP170B	4.6313	3.9311	3.3222	10.6486	1.9835	6.474	8.3203	7.6571	5.4231	4.4109	4.1978	9.0149	6.5203	4.5048	12.738	4.4078	5.3114	4.8922	9.8777	6.0215	1.8278	13.3324	2.351	5.5903	16.4516	7.0225	5.6055	5.1303	7.9895	4.8204	6.7923	5.6172	5.6421	4.5484	7.7613	7.0466	4.5332	6.6697	4.8162	6.3756	14.7649	2.9952	10.6134	3.1805	6.533	2.5096	6.3403	5.1521	3.8546
SLC25A12	0.7205	0.8974	0.6908	1.0659	0.4997	0.5012	1.5165	1.3257	0.8086	1.6949	0.5025	1.1952	0.8066	2.1956	0.6226	0.584	0.7944	0.8627	0.6893	0.5303	0.2764	0.8064	0.9832	0.5329	1.0982	1.4632	0.6713	0.6357	0.5283	0.669	1.932	0.5572	0.4951	0.9713	1.1687	0.8617	0.5514	0.74	0.7931	1.2564	1.1047	2.8664	0.7018	0.4942	0.5609	0.3323	0.9017	0.6856	0.6816
SACM1L	6.6906	9.68	6.6206	11.3497	6.4709	8.1513	10.1596	9.1129	6.666	6.2467	6.6621	6.6932	7.8385	9.416	6.6538	8.0869	9.6047	10.4583	9.6863	6.6741	3.5553	10.1963	9.8006	6.5135	8.8249	9.2933	7.3815	9.7698	7.7529	7.4564	7.7981	7.0395	8.268	6.7103	9.4229	12.55	9.0799	10.9671	8.4219	8.8187	11.8201	6.4613	8.6791	5.5847	7.4661	6.4951	8.2145	5.894	3.7802
ABCB4	23.1177	76.9412	37.609	104.246	14.3847	37.1489	111.983	42.0626	43.06	19.2808	34.2446	18.3531	50.3797	20.3687	45.4375	33.3875	33.4711	43.0649	54.7137	21.5109	12.7497	102.608	29.1929	34.5298	31.7484	82.6456	44.3519	68.7356	39.5103	31.3577	41.5278	62.4298	76.764	22.2472	46.6375	45.094	80.362	49.0778	59.9391	30.064	134.28	27.7558	67.5829	25.0135	35.7123	29.1445	34.8014	44.2585	25.8484
CCAR2	7.1301	8.803	5.6827	10.2529	7.0895	7.3959	13.2615	15.4782	7.2379	6.6289	6.817	10.9415	8.7161	11.983	7.1213	7.6334	7.2769	5.9978	10.0598	7.7186	4.9798	8.9411	6.7998	6.2334	12.3088	10.3639	8.8242	7.5932	11.3983	7.3828	8.3391	6.8829	7.6673	11.2536	8.7814	9.519	7.8693	7.5559	7.3715	10.8919	12.1944	6.6176	8.5535	6.2838	7.7815	6.5028	7.3445	9.4013	9.1652
TMEM114	0	0	0	0	0	0	0.039	0	0	0	0	0	0	0.1149	0	0	0	0	0	0	0	0.0553	0	0	0	0	0	0	0	0	0	0	0	0	0	0	0	0	0	0	0.0327	0	0	0	0	0	0	0	0
AC010132.3	0	0.0088	0	0	0.0128	0	0	0	0	0	0	0	0	0.0104	0	0	0	0	0	0	0	0.02	0	0	0.0158	0	0	0	0	0	0	0	0	0	0.0133	0	0	0	0	0	0	0	0.0217	0	0	0	0	0	0
FAT2	0	0.0189	0.0025	0.009	0.0069	0.0231	0.0228	0.0281	0	0	0	0.0144	0	0.0645	0.0044	0.0028	0.0033	0.0047	0.0164	0.0055	0	0.0108	0.014	0.1123	0.0127	0.0321	0.0211	0.0198	0	0.0136	0.015	0.0035	0.0288	0.0244	0.0144	0.0474	0.0068	0.0146	0.0026	0.0141	0.0128	0	0.0059	0	0	0	0.0034	0.0127	0.0246
CYBA	12.9196	20.3013	16.256	32.7713	11.355	16.0578	51.4555	59.2115	7.0206	13.0291	13.3773	36.173	24.9611	63.4618	11.4119	11.4394	24.9094	22.8709	28.9989	16.6972	4.5722	21.9125	9.8094	14.4108	27.3421	28.6396	31.7237	20.3949	22.6566	10.4882	15.5763	13.3314	14.9506	50.3038	16.6103	21.7162	23.3811	20.5987	15.7749	20.6946	51.6236	17.5923	23.3437	6.3363	9.476	9.6659	16.8294	26.3886	47.2149
VAV1	1.4788	2.4867	1.6816	5.9676	1.2457	0.839	6.0159	6.3981	0.4475	1.393	1.4606	4.0883	3.5331	13.813	1.1354	1.6692	3.398	2.3085	5.3042	1.6174	0.0637	2.7285	1.3501	1.8402	2.7776	5.0948	1.6541	4.2154	1.2476	0.6643	2.5304	1.1061	3.251	5.1268	4.0002	3.9396	4.2062	2.6289	2.386	2.7613	3.0966	2.7319	3.8508	0.6349	0.6584	1.1282	1.8534	2.7085	3.4728
ATP1B1	71.8571	109.617	74.6651	190.408	94.8214	147.151	145.471	121.428	101.917	88.9646	84.3938	126.702	100.724	77.946	64.9864	90.8194	99.61	113.959	94.1343	94.1424	32.2503	133.433	146.717	96.7571	124.718	88.5242	121.497	134.461	112.063	98.4743	62.8236	81.5881	75.2388	117.966	82.5528	127.884	121.935	116.67	85.6748	143.634	150.283	79.7505	156.208	44.889	142.722	86.8517	138.184	100.148	35.3091
ATF3	34.0368	186.412	28.1371	59.5844	45.5039	93.3289	202.738	86.2003	23.8122	43.0669	17.5136	27.9484	87.821	73.0423	22.4528	52.4667	6.2159	27.3856	7.1193	27.3991	22.5987	7.2012	72.7783	8.4654	88.0325	93.525	98.9163	29.488	116.724	23.6242	10.2739	28.4635	19.9083	72.9783	93.5447	74.7609	58.8278	59.1733	37.7113	53.8889	32.0675	75.6988	76.1336	11.7027	83.7088	44.4393	69.5983	45.3405	44.4692
RGS5	0.1352	0.1232	0.1116	0.1561	0.1384	0.058	0.2593	0.0986	0.0719	0.0534	0.0643	0.2308	0.0562	0.2248	0.0701	0.0567	0.0403	0.0189	0.1538	0.0983	0.0757	0.1514	0.1586	0.1466	0.1532	0.1992	0.1448	0.0398	0.2514	0.0817	0.1354	0.0969	0.1154	0.1563	0.2594	0.2152	0.137	0.1367	0.1151	0.1557	0.1406	0.1524	0.0822	0.1144	0.1236	0.1768	0.1088	0.1655	0.0329
CASR	0.2162	0.2716	0.0429	0.239	0.1044	0.7453	0.0414	0.102	0.1041	0.1483	0.0931	0.2698	0.1102	0.1424	0.1375	0.0992	0.2105	0.0914	0.2519	0.1318	0.0381	0.2805	0.3069	0.0505	0.3081	0.0848	0.0473	0.027	0.1138	0.0698	0.186	0.6055	0.0696	0.1709	0.1435	0.1069	0.0909	0.1562	0.1737	0.2049	0.3625	0.1132	0.0708	0.038	0.0207	0.0721	0.0739	0.311	0.0546
DCN	39.2291	53.3363	49.3286	53.416	38.355	42.5714	125.559	117.091	18.1313	31.9073	34.3872	50.6816	52.794	72.4902	39.6842	27.6082	37.0351	33.1846	49.8506	38.6718	5.2267	63.129	42.5174	39.5979	42.9075	93.9045	29.1833	44.6858	46.9529	35.8838	42.3113	23.2834	40.4021	99.3915	52.612	47.8633	43.1798	69.8884	48.7635	63.3483	78.1468	45.7858	34.642	18.6934	26.9062	27.6447	31.2289	41.8435	33.2133
IL34	1.5812	1.4772	0.7746	3.5479	0.8091	0.7722	7.7263	3.637	0.5137	1.1104	1.7545	2.4592	3.0569	4.7457	2.4197	1.3258	1.8307	0.5533	2.2122	1.171	0.7173	4.5302	1.379	1.8699	2.7642	7.7622	0.9012	0.8397	2.776	1.1277	2.4181	1.4386	1.7799	3.1724	2.0594	2.0556	0.8899	3.4417	2.0907	2.6195	4.1723	1.3899	1.1437	1.4115	1.0036	1.1481	1.016	2.3148	5.1553
CLSPN	0.0358	0.0466	0.1918	0.6354	0.0262	0.0263	0.1326	0.1118	0.0109	0.0202	0.0438	0.0491	0.0425	0.102	0.1259	0.0257	0.0507	0.0215	0.0332	0.0124	0	0.2044	0.0494	0.0633	0.0644	0.1196	0.0137	0.0564	0.0428	0.0309	0.0682	0.0366	0.0654	0.0369	0.049	0.0766	0.0518	0.1034	0.3245	0.0535	0.5751	0.0266	0.0399	0.0649	0.0156	0.0432	0.0309	0.0674	0.0249
POR	128.25	273.982	197.519	252.196	117.062	282.224	376.858	290.507	308.232	120.49	186.048	336.692	246.041	149.953	145.639	198.433	237.527	254.883	264.932	149.632	142.858	244.623	165.777	142.937	274.365	154.343	251.653	251.622	295.511	282.309	226.33	232.349	230.835	508.911	152.065	216.936	319.616	211.32	207.882	245.377	372.009	163.347	384.676	143.933	450.876	148.94	484.676	196.4	205.92
CETN2	47.3509	20.5032	18.2925	27.5667	18.2717	15.6909	29.8904	17.1613	15.0318	16.7533	19.3041	16.1301	19.0586	22.5068	12.6324	15.6673	15.8354	17.3494	15.9178	15.8513	13.7752	23.5626	17.0718	19.3915	31.5978	20.7798	21.6065	13.7195	19.1303	15.8304	19.1346	19.4442	13.5795	14.4531	16.0066	19.7521	17.1389	25.4314	20.6975	16.2334	25.2023	13.3611	13.1735	12.3737	10.6353	16.0836	15.6038	20.7401	19.0287
ZBTB20	0.1394	0.1675	0.0621	0.2489	0.254	0.2943	0.3317	0.1181	0.0977	0.0859	0.0976	0.1127	0.1178	0.1184	0.1907	0.1143	0.0973	0.2509	0.3286	0.1931	0.0915	0.2915	0.3732	0.1316	0.1369	0.2296	0.2829	0.2321	0.2335	0.3193	0.2488	0.1051	0.3268	0.1062	0.7494	0.3413	0.2064	0.2523	0.338	0.5659	0.0956	0.1899	0.2926	0.1348	0.0949	0.1143	0.1495	0.1038	0.2516
SEC16A	14.2425	23.9022	14.6128	23.5869	12.7845	20.5504	19.7906	23.3499	24.4634	15.8619	17.3426	20.8039	17.7307	21.795	22.2339	17.1935	19.5009	22.1142	34.3694	19.1119	9.0059	20.6833	12.2226	17.4246	33.3586	22.4189	20.7307	34.4988	17.5098	17.8691	25.6718	18.925	25.3846	17.7897	34.1201	23.4502	29.4289	25.0382	23.3289	24.2742	24.8045	10.6814	32.7852	16.6473	17.5481	10.1709	20.1189	13.0242	14.5663
CLIC1	57.0957	94.1629	63.139	94.4345	75.5134	109.844	245.335	151.919	47.7919	70.7809	61.3638	114.237	77.5117	152.981	40.0645	46.2636	62.9763	74.0411	81.1915	66.1997	29.1267	65.1729	59.5575	59.3024	105.394	104.544	107.901	101.951	144.319	57.4347	55.4972	52.416	48.5249	142.663	79.0578	69.8691	73.879	97.5316	67.4678	87.7988	153.733	66.4899	84.2108	45.4663	74.0571	44.7487	103.898	106.158	169.019
FAM71E2	0	0	0	0	0	0	0	0	0	0	0	0	0	0	0	0	0	0	0	0	0	0	0	0	0	0	0	0	0	0	0	0	0	0	0	0	0	0	0	0.0313	0	0	0	0	0	0	0	0	0
SMIM29	9.4611	9.3726	5.6402	9.7278	7.3156	5.6798	14.2836	24.5535	7.3769	9.1561	7.7236	15.8352	7.8348	11.8169	8.1757	7.3599	7.3809	9.3057	8.4968	11.3588	8.4611	9.6236	6.0206	8.8284	9.328	12.7949	11.2062	5.5264	10.4056	7.1972	9.0027	5.5412	6.8942	8.6935	5.6849	10.184	5.085	11.5777	6.9158	8.7168	14.3079	8.6127	5.3834	7.6233	6.1648	7.6171	6.74	9.2996	16.7816
BORCS6	5.2352	3.7055	1.864	4.5759	2.4875	1.6951	4.6683	7.3445	3.0104	2.6166	3.6073	4.9848	3.8288	4.9727	2.562	2.9114	4.2146	3.1027	4.7301	3.3231	3.9881	3.8867	2.138	3.3286	3.6308	3.9799	3.6455	1.8853	3.3266	2.7968	4.2184	3.718	3.2471	3.7812	2.7893	3.1751	3.2741	2.8742	2.5841	2.9624	5.3774	3.0799	4.0572	3.8175	3.0107	3.1007	2.0953	2.3629	6.5624
COL26A1	1.1386	0.4432	2.8362	9.2647	1.23	2.1836	0.9451	0.9389	4.4726	1.5992	1.8951	2.5635	4.4189	0.4995	3.9767	1.326	9.0083	3.5634	1.1305	3.5261	3.2172	18.5107	0.5674	10.5882	1.8312	1.9728	5.8827	0.6628	0.5732	6.5918	1.9875	3.739	2.3272	3.1068	0.3707	1.8355	2.2268	6.6356	10.4895	2.0352	5.0522	2.7421	3.6924	0.2942	4.8659	2.5532	2.7674	2.0538	2.3851
VWA8	10.142	14.1266	8.0443	15.1543	7.6973	10.2625	13.5654	8.6434	10.2439	9.5345	7.9965	8.8568	11.7292	8.0342	9.8826	13.2484	10.3644	8.6208	15.8512	9.6255	3.8541	16.9057	14.2756	10.6591	9.9194	12.8644	6.3829	10.8666	10.0292	11.1037	11.0299	11.3009	13.5891	10.4194	14.5306	18.8357	15.7789	15.3911	13.6312	16.3374	11.5833	10.6863	14.7795	7.1919	10.3641	8.0835	8.2427	6.5888	3.703
FAHD2B	1.6212	0.981	0.7327	3.7937	1.1689	0.9954	3.2406	2.6863	0.901	1.8629	1.5769	3.9882	1.9901	2.0364	2.6506	1.4056	1.7002	0.954	2.125	2.5747	0.9627	5.9211	1.2458	2.7806	3.7331	2.4736	0.9367	1.3951	1.4896	1.2798	1.2908	0.8108	1.5323	4.178	1.6882	1.3622	1.4557	1.969	2.0104	2.101	4.0048	0.9902	0.5756	0.9036	1.3469	1.3738	1.3896	1.7337	2.2855
ARHGAP25	1.809	3.0495	1.922	6.4786	2.0988	1.0369	5.3924	6.6319	0.7713	1.6626	1.5672	4.7752	4.2419	14.4396	1.5671	1.9298	5.0569	2.5192	5.4852	2.3079	0.1922	2.907	1.9774	2.1766	4.3396	5.865	2.0851	4.3194	1.648	1.2443	2.5498	1.2832	2.7503	4.7994	3.7599	4.0403	3.0482	3.3373	2.5507	5.6221	4.4862	2.4535	3.6223	0.9543	1.064	1.8658	1.8824	3.2448	2.2874
KSR2	0.0107	0.0038	0	0.0166	0	0.0184	0.0906	0.0028	0.0085	0	0	0.0029	0.0028	0.029	0.0069	0.0022	0.0133	0.0075	0.0218	0.0108	0	0.0129	0.0092	0.0104	0.0135	0.0139	0.0167	0.002	0.0349	0.0297	0.003	0	0	0.0155	0.0114	0.005	0.0054	0.0135	0.0104	0.0112	0.0228	0.0046	0.007	0.0023	0	0	0	0.0025	0.013
CCDC130	5.0988	6.5372	3.9175	7.0659	4.1745	4.6339	13.0434	11.9055	6.0524	4.8698	5.385	13.4235	7.9208	9.8417	4.5574	4.556	5.3923	4.6012	6.5529	3.947	3.1106	5.0867	5.2407	5.7373	5.9003	8.0825	6.8973	5.6178	11.897	5.8692	6.4327	4.7825	7.4661	11.4108	4.9791	7.4509	4.7798	6.5842	4.7238	7.6918	9.5235	6.6639	4.6899	5.6764	5.8887	4.5986	9.2763	7.3625	7.4975
OBSL1	8.414	10.1355	6.2191	9.6325	5.7233	8.9821	16.2147	15.1825	8.887	7.1614	8.9721	13.1337	9.5997	9.0108	7.0855	9.5983	7.8891	6.4989	14.7112	6.5527	5.8971	6.8442	9.205	8.1534	10.66	10.9005	7.276	8.2608	10.3815	7.2162	10.6323	9.1336	11.9273	11.0531	10.6708	10.7526	7.3884	14.3327	9.2506	11.6341	13.4866	9.9991	10.6677	9.8816	7.9444	7.7568	9.8428	7.9469	14.5003
COPE	38.5328	35.4955	26.5213	43.3786	25.6086	29.638	48.6039	52.6058	33.9872	32.7724	43.5427	48.7328	39.4763	30.2959	25.4045	36.0841	34.9894	32.801	36.7468	34.1747	41.0839	44.1865	23.3987	29.284	34.7799	34.5033	39.6227	31.6296	35.7976	32.287	27.4514	29.3827	35.1785	43.4398	22.4113	31.8519	26.1787	35.0467	37.4539	30.6436	48.2862	28.867	28.4709	28.0572	34.3655	28.9285	38.3071	38.9921	70.7668
TBCD	6.4121	6.5613	3.5041	7.7754	3.7704	4.4957	8.7294	9.1274	7.1373	7.8961	6.9874	6.784	5.5768	6.8889	6.9215	7.3902	6.0685	5.0802	8.2752	6.0786	3.766	6.7718	5.0019	5.6473	8.4171	8.8311	4.9961	6.8534	4.9428	5.8322	7.5627	6.6111	6.9922	6.4994	8.6741	9.3723	8.037	8.2988	7.7021	8.2403	8.4335	5.5937	6.0498	4.8436	5.4739	4.186	5.2319	4.698	6.4507
LETMD1	13.3901	13.6939	6.2166	12.867	6.7144	7.6279	12.0275	17.6808	10.6237	13.0896	9.1782	14.2017	10.818	13.0073	9.2525	12.1542	10.4966	10.7752	11.6631	12.952	5.417	10.7902	11.8929	13.9512	8.3499	16.0155	5.8889	5.2842	12.1656	11.4188	19.296	6.7568	10.7503	9.1955	10.4046	17.8372	6.7123	13.5336	9.9419	13.4316	14.969	18.009	10.9519	8.9175	10.361	11.3567	8.2583	8.7911	10.4619
CYB5D1	0.0246	0.0173	0	0	0	0.0317	0.0278	0.0128	0	0.0097	0	0	0	0	0.0319	0	0	0	0.02	0	0	0	0.0085	0.0286	0	0.0107	0.011	0.0091	0.0115	0	0.0274	0.0126	0.0263	0.0178	0.0263	0.0115	0	0.0089	0.0191	0	0	0.0107	0	0	0.025	0	0	0	0
GABPB2	1.3182	1.5107	1.0452	1.677	1.0923	1.0527	2.1183	2.5069	1.22	1.6316	0.9898	1.7985	1.1808	2.24	1.2175	1.5841	1.2181	1.0905	1.7948	0.9485	0.8118	1.2033	1.6129	1.4912	1.5248	2.6399	0.9141	1.2635	1.8799	0.8436	1.9587	1.1689	1.7301	1.3954	2.542	1.9282	1.1407	1.2333	1.4085	2.5239	1.5082	1.8878	0.857	1.2412	0.8237	1.3047	0.8534	1.2958	0.7205
TBC1D26	0	0	0	0	0	0	0	0	0	0	0	0	0	0	0	0	0	0	0	0	0	0	0	0.0067	0	0	0	0	0	0	0	0	0	0	0	0.0081	0	0	0	0	0	0.0075	0	0	0	0	0	0	0
TRPM8	8.5548	9.8902	5.5979	8.0658	10.7047	14.0635	12.2759	12.2476	18.6981	8.7815	10.6249	6.7286	15.273	4.1488	8.5552	16.2959	15.4693	26.1359	4.3213	6.6713	8.6413	13.363	21.4736	9.4752	15.0027	28.2289	13.6072	12.5753	3.7542	20.6705	10.1338	11.3327	23.5353	4.2889	6.0839	28.127	14.6129	23.4351	22.0897	12.4846	7.2147	6.532	16.0104	6.6488	15.0565	15.4934	14.8186	6.0949	5.0934
GSN	12.5249	14.8131	11.9236	19.0903	11.0687	12.2952	59.9447	26.1416	8.3716	4.1316	28.066	18.3741	19.7001	44.909	36.1967	6.4115	27.4607	15.5544	26.8929	16.8856	6.2885	37.6429	9.2106	31.0474	9.7532	60.9788	41.1774	10.171	21.0274	9.4332	8.6086	9.5758	7.2049	24.0974	10.6192	10.7651	16.7505	32.9155	17.5791	20.202	33.8192	9.103	8.8894	8.2133	17.6316	14.0534	12.7218	32.0523	51.0661
RNASE10	0	0	0.0613	0.0363	0	0	0	0.0426	0	0.0323	0	0.0436	0	0.034	0	0.0343	0.1622	0	0	0.066	0	0.0653	0	0.0316	0	0.1062	0	0.03	0	0	0	0.5019	0	0.059	0.0435	0.1148	0.0414	0.059	0.253	0	0.0386	0.0354	0.0709	0	0	0.0314	0.0822	0	0
AKAP9	8.02	10.9451	3.6906	7.4547	4.3193	4.6138	7.9904	11.8018	6.7527	7.737	5.3743	7.248	6.9204	6.5675	4.1179	7.2802	5.9113	8.2915	8.9146	6.2948	1.7001	4.5093	8.9054	7.7154	8.3314	9.9507	4.878	6.7805	6.5288	6.0162	11.2206	6.0994	8.9156	5.9417	13.4723	11.6607	8.1163	9.9368	8.4209	16.1312	5.4728	12.4966	7.0683	4.9535	4.5774	3.9997	4.0774	4.0553	2.4705
CDKL4	0	0.0497	0	0.021	0	0.0203	0.0533	0	0.0251	0	0	0	0.0491	0.0197	0	0	0	0	0.0768	0	0	0	0	0.0183	0	0.0205	0.0211	0.0174	0.022	0	0	0	0	0	0.0252	0	0	0.0854	0	0.0247	0.0447	0	0	0	0	0	0	0	0
PADI4	0.1651	0.1503	0.1858	0.1026	0.2196	0.1132	0.2047	0.1375	0.0878	0.0391	0.314	0.1056	0.2743	0.1509	0.1284	0.2768	0.0491	0.3927	0.2145	0.8268	0.0308	0.1584	0.4214	0.0511	0.3116	0.3146	0.4859	0.2427	0.5983	0.4321	0.1101	0.2196	0	0.31	0.1759	0.1854	0.4515	0.0358	0.0128	0.1036	0.0156	0.0429	0.2579	0.0558	1.0225	0.0381	0.7636	0.1553	0.2811
EFR3A	14.9845	24.7601	13.7939	33.3294	17.7584	21.3074	24.907	29.8862	14.2648	15.254	12.8881	16.5628	24.6638	21.0309	17.1338	20.3733	21.6454	29.063	24.0873	21.9523	8.1742	37.2458	25.1987	16.0795	22.8872	24.4797	16.2989	23.1003	19.5729	25.3972	19.4404	19.6331	24.3738	14.598	22.9298	29.0889	28.8511	26.8139	21.6871	27.5198	32.1287	16.8227	31.0993	12.5718	17.9507	14.8565	21.1238	14.6534	7.6774
SMIM38	0.0846	0.0474	0	0.06	0	0	0.0763	0	0	0	0.0161	0.018	0.0176	0.1968	0	0.0567	0	0	0.0824	0.041	0	0.0811	0.0233	0.0131	0	0.0732	0.0151	0.0124	0.0314	0.0341	0.0188	0	0	0	0.018	0.0158	0.0171	0.0366	0.0654	0.0354	0.0479	0.0147	0.0147	0.0429	0	0.013	0	0.0318	0
NPR3	1.7741	1.5116	1.6816	2.1069	1.2976	0.9314	2.5767	2.8101	0.9092	0.7493	1.4816	2.6781	1.9092	2.0708	3.0703	1.9778	1.1412	1.0867	1.03	3.6287	0.8713	2.9076	3.1841	2.4154	1.6762	2.8821	0.8592	0.542	2.4117	0.6383	3.99	1.9617	1.4045	3.8547	3.4248	1.7479	1.7374	2.5128	2.982	5.147	1.0544	2.0621	0.9853	0.5818	0.8583	1.7606	3.0347	1.0822	0.9444
OSBP	33.7786	54.9144	31.8278	44.5328	36.009	35.8338	38.4231	49.0237	38.419	28.2282	39.1379	28.2014	43.9086	26.8009	31.3985	43.6231	37.6926	37.4659	49.5743	34.9692	21.9169	51.0586	36.9306	27.0125	51.0105	37.6721	27.0489	58.3371	38.318	33.5754	45.7039	39.7469	45.9239	26.7479	65.7341	48.5007	48.9419	36.5019	49.938	39.039	54.6319	30.4308	51.1503	26.4124	42.2735	26.3734	50.3606	24.977	17.002
RGMB	0.6423	0.7914	1.2353	3.2174	0.7177	1.089	1.182	1.3686	0.9733	0.9564	0.7793	0.6613	1.1272	0.5951	1.1196	1.436	0.7985	0.8472	1.2953	0.7336	0.9714	0.8381	1.8949	1.2057	0.8827	1.1703	1.1327	1.1073	0.9331	0.8993	0.7636	0.7102	0.7557	1.4076	0.7709	1.2507	2.9315	1.1249	2.2283	0.9501	2.3235	1.152	0.6792	0.7304	0.8921	1.1351	1.225	0.6531	1.9125
TSEN34	16.1298	15.3757	9.0077	14.9197	10.5135	11.6247	23.6988	22.9	15.4275	18.0256	14.6561	19.4605	14.4248	16.1676	9.5475	13.5243	12.311	11.5875	17.7477	14.5519	11.8738	17.1137	11.1586	10.4273	14.3766	17.1874	18.205	12.063	16.3555	13.3823	14.0128	11.195	15.1776	20.9597	14.1928	16.0306	12.3426	14.1185	15.0343	17.2243	21.5269	13.9002	12.0174	14.238	11.7116	12.7197	16.041	12.9516	18.4733
DCBLD1	2.6178	3.7892	1.592	3.8429	1.4941	1.5419	4.1844	3.4007	1.8657	2.2953	1.8741	2.9221	2.5623	2.9707	2.1534	2.7316	2.7549	3.2611	2.6055	2.4285	0.9194	3.5075	2.8484	2.5272	3.1771	3.8689	2.1299	2.5222	1.8916	2.6212	2.7835	2.0316	2.9296	2.1296	3.4562	4.5235	2.8049	3.3915	2.989	2.9346	5.0437	2.9679	2.7278	1.8246	2.5195	1.9793	2.1626	1.9154	1.6007
GPX5	0	0	0.018	0	0	0	0	0	0	0	0	0	0	0.0199	0	0	0	0	0	0	0	0.0383	0	0	0	0	0	0	0	0	0	0	0	0	0	0	0	0	0	0.025	0	0	0	0	0	0	0	0	0
ZNF549	0.4122	0.1926	0.1666	0.5395	0.265	0.3263	0.882	0.7101	0.1236	0.1628	0.196	0.4509	0.4008	0.7731	0.2877	0.2393	0.3252	0.1775	0.6612	0.2391	0.0543	0.4733	0.2443	0.2127	0.3592	0.5631	0.3064	0.3186	0.2456	0.1543	0.3409	0.1569	0.2029	0.7024	0.3999	0.3117	0.3908	0.4886	0.2495	0.6857	0.6744	0.2566	0.289	0.2637	0.1127	0.3047	0.186	0.3332	0.1543
SCML4	0.3354	0.5837	0.4018	1.6901	0.1052	0.167	0.5367	0.4395	0.4083	0.6666	0.5196	0.6576	1.0563	4.2125	0.1963	0.322	0.5851	0.7495	1.1776	0.4501	0.3988	0.4325	0.4703	0.7243	0.3132	0.8856	0.304	0.2864	1.6239	0.4629	0.6858	0.4097	0.5422	0.2891	0.3113	0.7949	0.9151	0.4453	0.3726	0.4641	0.6851	0.6753	0.8216	0.4803	0.2911	0.2246	0.2611	0.3156	0.1053
KANSL2	5.5403	6.2263	3.1284	5.6725	4.2524	4.7162	9.4946	10.5413	4.8992	4.7886	3.7042	6.9906	5.5413	8.9017	3.1285	5.2893	4.6408	6.2761	5.2804	4.4648	1.3181	4.7147	5.6871	5.3923	5.2645	6.9379	4.8688	6.1607	8.1319	5.4677	6.2229	4.2108	6.2005	7.7852	5.7137	6.5079	4.5289	6.4474	5.5299	6.4425	8.5548	6.0993	6.0111	5.0565	6.002	4.4702	6.1789	4.7236	3.5194
EPHA10	0.018	0.0211	0.0226	0.0534	0.0308	0.0516	0.0814	0.0313	0	0.0095	0	0.0449	0.0125	0.07	0.0234	0.0252	0.0119	0.0168	0.0293	0.0097	0	0.0192	0.0166	0.0419	0.0303	0.0886	0.0215	0.0133	0.0112	0.0545	0.0335	0.0308	0	0.0087	0	0.0056	0	0.0043	0.0047	0.0252	0.1876	0	0.0209	0.0102	0.0061	0	0	0.0226	0.0293
KIF5A	0	0.014	0	0.0107	0	0	0.009	0.0125	0	0.0032	0	0.0085	0.0083	0.01	0	0	0	0.0056	0.013	0.0032	0	0	0	0.0155	0.005	0.0139	0.0071	0.0029	0	0.004	0.0045	0.0123	0.0085	0	0.0043	0	0.0041	0.0029	0	0.0042	0.0076	0.0069	0.0035	0.0068	0	0.0031	0	0.0075	0.0195
ZIC3	0	0	0	0.0093	0	0	0	0	0	0	0	0	0	0	0	0	0	0	0	0	0	0	0	0	0	0	0	0	0	0.0317	0	0	0	0	0	0	0	0	0	0	0	0	0	0	0	0	0	0	0
CEP85L	0.749	0.6888	0.6011	1.085	0.6335	1.0349	0.9912	0.4443	0.3871	0.3822	0.4057	0.5603	0.7942	1.5736	0.654	0.4536	0.573	0.4004	0.8535	0.4917	0.1942	0.4741	0.6676	0.8535	0.9231	1.1445	0.5707	0.7419	0.4738	0.6232	0.6884	0.5324	0.7433	0.7589	1.2083	1.1052	0.7219	0.7438	0.7166	0.8218	0.4769	0.8523	1.0113	0.2815	0.5493	0.5279	1.0672	0.5629	0.272
SDC4	175.385	688.569	365.488	370.713	651.013	1272.97	931.779	322.673	843.863	297.763	306.051	347.173	654.071	511.594	192.402	297.885	300.271	596.298	242.466	259.055	291.728	306.587	474.337	221.794	1162.4	376.508	938.912	1218.36	1135.17	760.372	185.544	612.942	332.421	1184.5	393.615	373.503	484.09	704.449	317.778	588.433	505.681	267.727	1477.76	176.16	1410.55	339.112	1869.47	988.1	334.254
ARSH	0	0	0	0	0	0	0	0	0	0	0.0188	0	0	0	0	0	0	0	0.0321	0	0	0	0	0	0	0.0171	0	0	0	0.0199	0	0	0	0	0	0.074	0	0.0143	0	0	0	0	0	0	0	0	0	0	0
F12	405.916	453.127	262.083	306.353	321.009	469.473	529.618	416.204	538.254	275.566	305.351	715.665	650.742	217.22	312.85	278.907	342.416	336.42	608.074	395.344	296.634	657.216	507.912	334.697	330.947	343.376	279.462	333.198	496.113	566.415	556.169	159.668	524.656	298.265	450.685	269.198	199.762	348.688	383.59	302.874	467.586	477.357	338.811	401.711	647.33	420.599	343.956	339.941	508.208
PFKM	1.6243	2.0296	2.006	3.4182	1.6761	1.898	3.9378	4.4339	1.7558	1.3099	1.9053	2.3457	2.5027	3.1443	2.2897	1.9407	2.0485	1.5913	2.7159	2.1761	0.5684	3.2142	2.8207	1.9173	2.1125	3.3536	1.612	2.1198	2.5224	2.2146	2.341	1.4755	2.627	3.1675	2.7693	2.9964	2.3242	3.0548	2.6034	3.1582	3.3519	2.0713	1.915	1.5339	1.4845	1.3996	1.8786	1.6687	1.3665
RO60	2.6277	3.5156	2.053	5.8072	3.0378	3.4778	4.4079	3.8238	2.1615	2.4262	1.8204	2.6293	3.9483	3.3883	2.537	2.6067	2.7633	3.9349	4.111	2.7038	0.7417	4.712	4.6859	2.1762	3.4979	3.6347	2.1897	4.2537	3.0503	3.3479	3.3675	2.9884	3.667	2.6242	5.024	5.6884	4.6776	3.1238	3.3018	4.6672	3.608	2.5079	3.8811	1.7147	2.8605	2.1407	3.3714	2.2643	0.7365
POPDC3	0	0.0151	0.0646	0	0	0.0184	0.0243	0	0	0	0	0.0229	0	0.0179	0	0.018	0	0	0	0	0	0	0	0.0166	0.0271	0	0	0	0	0.0433	0	0	0	0.0311	0.0229	0	0.0218	0.0155	0	0.045	0	0	0.0187	0	0	0	0	0	0.0262
SIM2	0	0	0.0816	0	0.0065	0.011	0	0	0	0	0	0.0136	0	0	0	0	0.0063	0	0	0	0.006	0	0.0044	0	0	0.0055	0	0	0.0059	0.0064	0.0071	0	0	0.0092	0	0	0	0	0	0	0	0	0.0055	0	0	0.0049	0.0193	0.012	0
NME3	24.571	17.4059	12.4278	26.0276	12.0171	15.1059	31.6859	45.8464	25.0785	14.478	22.1102	43.5396	28.3783	19.5753	16.8924	25.3256	22.3969	20.8039	25.5837	20.5903	24.5129	22.9554	18.5235	17.5212	18.5812	23.0788	29.033	13.0503	30.1864	19.34	28.7243	19.2089	22.5103	31.13	19.8539	20.2031	15.8148	21.9115	20.0941	23.365	31.8847	23.215	14.0216	17.1918	21.0223	23.1166	21.2301	20.8241	54.5281
IQCM	0	0	0.0128	0	0	0	0	0	0	0	0	0	0	0	0	0	0	0	0	0	0	0	0	0	0	0	0	0	0	0.0171	0	0.0174	0	0	0	0	0	0.0123	0.0132	0	0	0	0	0.0144	0	0.0131	0	0	0.0207
SCLT1	0.4041	0.8762	0.3934	1.4348	0.4024	0.4824	1.2685	0.7224	0.2497	0.3322	0.3584	0.7455	0.8566	1.2346	0.2336	0.3663	0.6774	0.3669	0.7541	0.2647	0.1172	0.9868	0.5878	0.4354	0.6324	0.8326	0.5213	0.5461	0.6852	0.4509	0.3948	0.3521	0.3611	0.5206	0.6343	0.6236	0.4647	0.8124	0.6932	0.7371	1.2904	0.4072	0.5546	0.3741	0.4936	0.3905	0.7634	0.6835	0.3653
RPP30	4.1958	6.2296	3.7066	6.966	3.7601	3.9602	6.2331	9.5959	4.3904	4.9282	3.8533	6.4988	5.6843	6.4948	3.5538	4.123	4.1749	4.645	4.3822	4.0443	3.5426	6.2301	4.7641	3.978	5.3369	5.6349	5.0202	4.097	6.2416	4.2692	4.7407	3.8741	3.8351	5.612	5.37	5.4546	3.8344	5.1706	3.5224	5.505	8.8758	4.8984	3.2276	4.1679	3.7986	3.8913	4.1194	5.5992	5.1978
TSPAN7	11.0833	12.2213	12.3625	15.5718	14.7419	10.4787	6.5875	31.3978	3.0703	9.191	10.1601	13.2792	13.5412	14.4416	7.01	14.2053	12.8045	9.7881	9.9524	11.0574	1.4486	8.9414	15.3414	8.1782	12.059	10.223	9.5592	10.8121	7.8499	8.0667	10.1547	6.902	13.0292	32.7914	15.6699	11.9051	17.67	13.6458	10.18	18.949	10.0497	14.153	15.7484	2.7385	5.5426	12.2036	19.6745	10.1948	13.8661
SLC27A1	3.742	2.9527	2.0768	3.3003	1.8413	2.1941	5.2507	4.601	3.2795	3.2254	2.5242	5.1954	2.8562	4.8091	2.9056	3.6036	2.8296	2.5767	4.5936	3.3176	2.7333	3.8329	2.6645	3.012	2.7536	4.531	2.5488	2.4832	3.639	2.4013	3.9291	2.8021	3.6206	4.7318	4.3377	4.2746	3.6757	3.3586	2.8777	3.959	3.6272	3.1924	2.6668	2.563	2.2581	2.3989	2.044	3.0659	6.2235
WHRN	0.6964	0.6988	0.4968	1.5339	0.5103	0.9143	2.9277	0.8417	0.6125	0.4958	0.5479	0.9719	1.3485	1.4791	0.7689	0.4614	0.7338	0.4091	1.4806	0.4167	0.3289	0.7699	0.6763	1.1513	1.1579	1.4747	1.2118	0.9229	1.9817	0.7012	0.8702	0.9856	1.1368	0.8197	1.0902	0.8772	0.4964	1.2232	0.6654	1.0345	2.0153	0.559	0.9776	0.4508	0.7072	0.3966	0.8993	1.0599	0.481
LIMS4	0	0	0	0	0	0	0	0	0	0	0	0	0	0	0	0	0	0	0	0	0	0	0	0	0	0	0	0	0	0	0	0	0	0	0	0	0	0	0	0	0	0	0	0	0	0	0	0	0
KDM6B	5.6554	10.1546	5.3693	12.2289	8.0349	17.6622	38.1854	10.3662	11.6094	4.6119	5.3723	11.9036	15.1037	12.9497	6.0081	6.8946	4.9083	7.7163	6.312	5.1092	5.1199	6.7311	13.6325	4.9945	29.2715	13.4507	19.4321	15.3259	20.2275	9.2315	6.4853	11.9501	10.0295	12.044	9.9646	9.9039	12.2178	10.0423	8.9529	17.1507	10.531	5.4772	9.3307	4.9884	14.9918	7.6567	14.5896	13.0608	5.3582
ZNF746	1.8734	1.975	1.5853	3.3154	1.7679	2.2973	3.4943	4.5224	2.2959	1.835	1.9427	2.975	2.3945	3.2401	1.7172	1.9573	2.2819	2.3196	3.091	1.5889	0.8605	2.473	1.8363	1.9198	3.5258	2.7301	2.4416	2.8921	2.7446	2.2798	2.7651	2.3296	2.1533	3.1698	2.3258	2.5892	2.2761	2.2001	1.7526	2.815	3.0614	1.8873	2.6695	1.4658	2.4535	1.5165	2.3595	2.0871	1.4055
BRMS1	14.5131	21.0343	11.6224	20.5356	15.8507	11.8779	34.0934	36.612	17.5879	14.6246	14.6009	28.8534	17.3447	28.7125	11.0748	16.503	16.9966	12.9132	16.0678	16.1844	15.5822	20.119	13.9177	12.7735	21.0901	22.4749	23.0042	12.3775	29.9148	14.8479	13.4078	12.2788	13.1881	27.3607	14.4465	17.4551	14.3464	17.4264	12.5462	18.022	34.2566	15.0686	14.2224	17.2556	14.2028	15.4915	15.9498	18.9086	42.1607
VCX2	0	0	0	0	0	0	0	0	0	0	0	0	0	0.05	0	0	0	0	0.1955	0	0	0	0	0	0	0.0521	0	0	0	0	0	0	0	0	0	0.0563	0	0	0	0	0	0	0	0.0509	0	0	0.0605	0	0
TNPO2	5.6861	6.4868	4.5181	9.0355	5.662	7.0067	9.9911	8.9454	5.0072	5.7763	4.9833	7.4924	5.9934	8.6863	7.0358	5.1303	6.9237	5.3411	8.0932	5.0952	2.715	8.1664	5.6229	6.3291	7.9646	9.4527	5.4084	5.2426	8.7216	6.6311	9.0555	5.777	7.9309	5.0693	7.1296	9.1947	5.5976	8.5757	7.2952	9.7453	9.3508	5.9459	8.5628	5.1745	5.6182	4.8917	6.9746	5.6598	4.4296
ITM2A	2.0563	6.5671	2.4222	14.0289	3.6704	1.1893	7.2525	8.3179	0.6864	3.3812	1.7738	7.9301	7.7987	9.8369	3.5642	1.7041	6.3355	3.3798	4.3119	5.0609	0.3793	5.2763	3.7452	3.3128	5.2364	11.0608	3.2634	5.6256	2.7556	1.7814	3.5901	0.8076	1.9378	8.5656	3.3632	4.0732	4.9897	9.9117	2.9424	6.6796	9.5144	4.9751	2.6357	1.6985	1.9667	2.9963	4.7373	1.4851	5.5255
TRA2A	12.26	18.7925	14.9982	23.6097	15.2446	16.1724	23.5438	22.1977	15.0522	14.655	14.3134	15.1421	19.3995	21.7471	10.3413	13.2267	12.7065	13.2739	18.5814	10.1749	7.7835	15.5006	18.286	12.6312	12.7976	19.0906	14.2586	12.6547	18.9655	14.4783	13.6511	12.8624	15.2898	16.0577	16.4826	18.7472	14.3414	14.3136	10.59	18.1689	20.7237	20.9682	14.1765	15.0274	14.1351	14.2185	13.6067	12.798	11.9429
MPV17L	3.7604	3.8864	3.9848	10.535	7.0623	8.8005	7.7446	13.1348	11.9513	6.051	9.2165	6.5677	17.3952	6.2778	5.5933	12.7008	9.8273	12.6719	8.5611	7.3674	9.85	21.5478	15.1464	5.7455	4.271	8.3029	8.2734	10.0098	6.7929	7.8432	5.6248	10.9537	13.2912	11.4412	7.8663	14.1401	11.2381	8.536	9.249	11.078	13.4845	5.3818	8.6944	11.3685	6.5272	11.7833	8.3678	6.978	6.2008
MARCOL	0	0	0	0	0.0272	0	0	0	0	0	0	0	0	0	0	0	0	0	0	0	0	0	0	0	0	0	0	0	0.0741	0	0.0295	0	0	0	0	0	0	0	0	0	0	0	0	0	0.027	0	0	0	0
METTL8	1.4069	1.528	1.0192	2.2945	0.9067	1.1147	1.6303	1.5464	0.9886	1.0307	1.1389	1.0798	1.8052	1.6669	1.2241	1.5347	1.5556	1.6692	1.8744	1.0422	0.6087	1.658	1.8609	1.4167	1.0538	1.923	1.3722	1.2277	0.9366	1.2253	1.4077	1.4001	1.5469	0.5415	2.1008	2.2144	2.0219	1.9512	2.4678	1.4007	1.8819	1.0889	1.1282	0.9633	0.9442	1.2088	1.082	0.7376	0.9177
KRTAP10-2	0	0	0	0.0379	0	0	0	0	0	0	0	0	0	0	0	0	0	0	0	0	0	0	0	0	0	0	0	0	0	0	0	0	0	0	0	0	0	0	0	0	0	0	0	0	0	0	0	0	0
DCLRE1C	0.5624	0.5767	0.3453	1.425	0.4918	0.4341	1.2913	0.8041	0.1848	0.5331	0.4765	0.8887	0.7807	2.0439	0.4639	0.3687	0.7509	0.3363	1.3788	0.5782	0.3006	0.8993	0.5891	0.6688	0.5727	0.9699	0.9577	0.6278	0.6653	0.4839	0.6369	0.3558	0.4689	1.1447	0.8662	0.6939	0.3988	0.8566	0.7677	0.9896	1.2516	0.5142	0.5858	0.4929	0.1921	0.566	0.3702	0.6495	1.0012
GRHPR	177.66	143.631	71.674	114.072	114.633	123.223	182.834	208.051	184.097	213.585	111.833	199.436	178.833	125.795	122.303	235.973	157.497	203.299	138.894	222.668	120.698	247.732	187.344	176.9	173.938	157.973	135.495	63.062	127.403	182.153	206.983	104.193	179.044	232.82	112.476	258.183	119.309	201.499	183.464	197.24	140.492	211.454	126.024	147.864	176.053	155.027	149.184	167.228	168.597
CADM3	0	0.1965	0	0.0905	0.0391	0.1203	0.2012	0.4514	0.1084	0.1007	0.0364	0.1767	0.3046	0.4238	0.3635	0.0855	0.0759	0.0892	0.2899	0.1236	0.0357	0.0612	0.1056	0.0987	0.0642	0.8945	0.1365	0.0094	0.0237	0.2182	0.4395	0.0652	0.1631	0.0737	0.1223	0.0119	0.1033	0.0368	0.1875	0.5202	0.1566	0.0332	0.0664	0.0216	0.0518	0.1372	0	0.168	0.2946
KCTD2	4.394	4.9207	3.3809	7.3718	5.4	5.083	9.0504	8.8823	5.8078	6.6931	4.2586	7.1825	3.5993	6.9179	4.8286	4.4008	5.3839	6.6177	9.5234	5.9738	4.7159	5.5556	3.2243	4.5372	11.8209	6.9611	4.8478	5.5666	6.8209	5.2658	6.6021	5.9996	4.4974	6.1325	6.4739	5.7301	6.0981	5.1122	3.7388	7.6883	8.7804	5.5572	9.3694	4.9887	6.0091	3.7423	6.0261	5.7875	7.1522
PTBP3	5.9246	9.0781	6.3045	12.04	7.3063	8.6301	14.9053	10.6113	5.0901	6.0964	4.7966	7.7787	10.2857	14.4951	6.0973	5.2671	6.3759	8.4501	9.6932	7.0183	2.1115	10.2735	8.2912	5.5122	10.8893	11.1365	8.1161	12.4815	10.7197	8.5489	7.6555	8.5809	7.3147	7.139	9.7839	9.2461	10.3508	8.1617	8.6686	10.8527	12.01	6.1741	10.5277	4.2349	6.5604	5.3375	7.3238	5.7325	5.2433
CEP350	2.6685	3.7538	1.9766	5.1249	2.2136	2.6306	4.3545	4.3589	2.0841	2.1027	1.9623	2.5157	3.5041	4.1527	2.4114	2.866	3.1191	2.9406	5.0002	2.6058	0.6354	4.333	4.7172	2.9039	3.2504	4.4208	2.1289	4.1819	2.4578	2.8563	4.0273	2.2631	4.5471	2.2303	5.731	5.7228	4.6436	4.1126	4.3436	5.0587	4.0368	2.5222	3.3698	1.6751	2.2593	2.0039	3.0815	1.8899	1.4932
SIAH1	1.4958	4.0587	2.7181	1.7053	2.3638	2.3456	3.3899	3.7957	1.8087	1.7147	1.9108	2.3146	2.1555	2.3158	1.1215	1.8321	1.5354	2.114	1.7155	1.3388	1.8954	1.5946	3.8807	1.4132	1.8089	2.2169	2.9173	2.1889	4.164	2.0081	2.0714	2.3416	2.0486	3.3259	2.3597	2.1414	1.5376	2.1817	1.345	2.9384	2.5019	1.7609	2.3485	2.2572	1.7796	2.4409	3.9306	2.6015	2.5774
ZSCAN10	0	0	0	0	0	0	0	0	0	0	0	0	0	0	0.0193	0	0	0	0.0242	0	0	0	0.0103	0	0.0187	0	0	0	0.0138	0.03	0	0	0	0	0.0158	0.0139	0	0	0	0.0156	0.0141	0	0.0129	0	0	0	0	0	0
NRF1	2.1192	2.9113	1.7779	2.7794	2.8999	2.4812	5.3565	4.117	2.0634	2.3138	1.5173	3.4281	2.6218	4.6903	2.5001	2.5855	1.9968	1.8662	3.3076	2.6643	1.6888	2.7034	2.8425	1.7878	3.9411	3.7646	1.8905	2.7399	4.9242	2.4694	2.8999	2.0838	2.8185	4.8671	3.565	3.176	2.4122	2.4849	2.488	5.0825	3.6235	2.787	2.9969	2.4366	1.9828	2.389	3.2928	2.7563	2.5776
LBR	16.5414	27.2414	9.9249	17.0156	22.5271	17.6702	25.6924	36.3807	15.0672	18.7061	10.1369	21.1391	15.2463	22.7562	11.1102	9.7935	14.5915	17.5371	16.5207	18.2894	6.3717	16.123	14.7681	12.245	29.2295	20.3932	22.0263	21.2805	26.2221	18.2887	17.2892	18.0819	11.8877	20.5694	18.7337	20.4991	13.8249	22.9244	13.321	32.5746	18.1672	15.9121	17.7866	9.8271	17.338	13.9251	17.3788	17.5392	11.313
PRR3	2.1069	2.3072	1.5905	3.1021	2.2724	2.4021	4.1967	5.2169	2.5621	2.6811	1.8359	3.7404	2.4245	4.4565	1.4555	2.2109	2.0909	2.1012	2.6852	1.4983	2.3194	2.3604	2.6291	2.4414	3.0806	3.2898	2.431	2.3562	4.1159	2.8835	3.7325	2.2985	2.6369	4.2828	2.8501	2.7279	1.6871	2.7426	2.2068	3.7754	4.3168	3.369	3.0772	2.8808	2.9595	2.5218	3.8954	2.8377	2.6087
DUSP3	42.5924	52.2518	29.3984	47.1713	36.5683	39.0868	54.08	78.9321	38.5557	40.5019	31.8751	48.7816	30.3785	37.9689	45.8335	40.2215	46.8651	52.3991	51.4362	51.8988	15.4042	61.4377	28.7802	42.6451	55.3623	53.1863	34.5102	37.9401	38.8569	37.5772	54.3021	33.7802	57.1821	39.9773	50.322	57.7424	50.7428	60.9313	56.3218	52.2758	52.418	39.4963	56.0926	25.9278	33.2158	31.4393	35.4532	22.8126	26.1767
BRCA2	0.157	0.1047	0.1926	0.8636	0.051	0.1215	0.216	0.1755	0.0977	0.1029	0.0619	0.1144	0.183	0.3024	0.1192	0.0739	0.2243	0.1983	0.2489	0.0557	0.0643	0.392	0.2669	0.1749	0.0868	0.2356	0.1401	0.1971	0.0392	0.216	0.1619	0.0706	0.2451	0.1328	0.1796	0.2438	0.1319	0.3458	0.4299	0.1483	0.4055	0.0996	0.1396	0.1134	0.0583	0.0972	0.1194	0.1298	0.1072
PRRG3	0.015	0.0053	0	0.0067	0.0308	0.0322	0.017	0	0	0	0.0071	0	0.0234	0.025	0.0292	0.0063	0	0	0.0122	0	0.0281	0.012	0.0259	0.0175	0.0095	0	0.0268	0.0221	0.007	0.0227	0.0084	0.0462	0	0	0.016	0.0563	0.0152	0.0163	0.0116	0.0079	0.0213	0.0065	0.0196	0.0127	0.0076	0.0173	0	0	0
CCDC91	2.0371	5.4402	3.3747	3.2467	1.9982	3.0085	4.6601	2.9488	2.4773	2.4834	2.476	3.276	3.1436	3.3916	2.0669	2.1064	2.6804	2.7235	3.4471	2.4291	1.7978	2.5914	3.5972	2.1611	3.5306	3.2306	2.6939	3.3688	4.3734	2.4442	2.8158	2.8311	2.9288	2.8862	3.4953	3.978	3.1845	2.9282	2.5085	4.1607	5.0012	2.6802	2.881	2.3172	2.5907	2.3767	3.443	2.4255	2.8181
DENND2C	2.0442	1.4879	0.8092	2.202	1.0426	1.1858	1.8947	1.4952	0.8089	1.3536	0.8934	1.8837	2.144	1.424	1.5349	1.6807	1.4378	1.4906	1.5262	1.1811	0.5124	2.5282	2.3509	1.8383	1.6486	2.1548	1.2983	0.7977	1.242	0.9724	2.0234	1.4896	1.9188	1.1945	2.0655	1.6533	1.3068	2.3267	2.8212	2.4088	1.6882	1.7378	1.9178	1.1749	1.1219	0.9307	1.1044	1.3946	1.1426
ATF1	6.7755	12.3963	6.9308	9.9058	9.7714	9.5708	12.1146	13.2839	7.7383	8.1317	6.1639	9.0367	8.514	6.8843	4.8742	7.7152	8.8563	16.3945	8.2489	8.1895	3.3797	8.7839	10.4864	6.4113	12.0394	9.2771	7.4044	14.1552	14.8173	5.9145	8.2295	8.1231	7.9459	12.4407	8.0324	11.5971	9.2512	7.5838	6.0756	13.1993	11.6452	8.9991	9.3404	5.6421	9.8718	6.8076	14.4302	7.9257	4.6579
VAV3	0.3625	0.7854	0.8815	1.6504	1.2846	1.3413	0.9839	1.4262	0.1784	0.4507	0.5426	0.9019	1.1923	2.4658	0.6873	0.4896	1.0658	0.714	1.1014	0.5531	0.0564	1.0197	1.3802	0.6598	0.9462	1.2385	1.485	1.0167	0.6488	2.0072	1.0526	0.4603	0.6442	1.4253	0.9513	1.0555	0.8364	0.9889	1.0286	1.9875	1.2371	0.5819	1.2701	0.1646	0.2658	0.3819	0.4861	0.7012	0.4164
LY96	5.8778	15.92	10.2696	13.2381	8.3496	8.3514	24.1369	38.1942	3.4512	12.9602	7.7596	20.9567	14.1247	44.6957	5.9132	6.7673	12.6238	23.2054	17.246	10.3474	0.4912	8.6975	10.654	7.741	12.6981	14.5916	15.5733	21.6728	11.9044	6.3596	9.562	5.4773	5.613	30.0338	14.6767	10.5106	21.6846	13.6216	9.5059	18.817	13.3499	11.1806	13.7063	2.7451	4.5434	5.1932	12.7051	11.8062	34.9984
MISP3	4.3124	5.0942	3.0484	7.1009	2.665	4.0736	7.3526	5.7501	5.316	2.5181	3.6061	5.6875	9.5215	1.9392	5.4817	7.7556	4.6724	4.8399	4.2308	5.0995	4.2964	10.4268	3.2775	4.3699	3.6447	6.7135	7.2105	1.8381	5.5958	2.3492	5.1437	5.2027	5.2428	2.1968	2.8193	5.1284	5.0439	4.6189	4.5469	2.6593	9.8059	5.3462	5.9852	4.9154	5.2464	5.7337	3.9809	4.3132	4.8396
LAMP1	120.683	117.109	97.6684	205.185	86.1514	122.013	149.71	158.634	111.168	91.6891	106.866	107.939	210.725	111.945	151.702	127.259	140.779	80.027	176.014	121.455	91.7029	258.937	150.579	118.8	123.985	129.831	155.813	114.84	97.5259	150.249	108.686	116.832	158.169	136.027	113.98	168.688	185.987	172.788	146.321	136.021	218.856	87.6626	146.24	97.314	133.514	101.093	91.5366	115.118	113.423
SLC27A3	17.9754	15.4338	8.1672	15.6612	19.2491	15.739	18.0045	15.174	13.8981	20.7096	7.6741	22.8984	11.6687	21.1467	19.465	11.3734	16.8421	15.5461	22.8388	17.9475	8.0149	26.1917	14.6428	10.0759	23.0194	15.9757	17.5865	5.7744	22.7647	23.4238	17.1703	10.1671	14.7611	24.4117	14.8077	17.3453	7.6925	13.3442	18.3533	16.4344	28.6753	17.9861	14.0303	16.4299	10.2329	12.4408	9.9813	16.3766	25.4507
ELSPBP1	0	0	0	0	0	0	0	0	0	0	0	0.0457	0	0	0	0	0	0	0	0	0	0	0	0	0	0	0	0	0	0	0	0	0	0	0	0	0	0	0	0	0	0	0	0	0	0	0	0	0
GAR1	5.4434	12.0715	5.9396	8.112	8.5349	7.6449	13.2612	15.7083	7.646	6.628	7.1244	8.4146	7.1586	8.6747	5.2109	6.7624	6.294	6.3252	7.0181	7.504	6.0816	7.8657	6.909	6.9384	9.2083	9.3661	9.8451	10.5196	15.6882	6.1593	6.7484	5.878	5.9644	11.4338	7.8225	6.8245	6.9308	8.3492	7.3437	9.1962	12.4139	8.0747	6.7186	6.4616	8.1139	6.6419	8.036	7.5666	9.4147
PIGQ	6.7168	7.4441	4.6655	10.0403	3.8139	4.1437	10.868	12.6264	10.2611	7.6586	6.602	8.6209	8.3582	7.8705	7.4199	8.3169	7.5577	6.6135	8.2249	5.1338	7.7127	7.6461	4.7726	6.3054	7.0319	7.614	8.8094	4.8559	7.5714	5.8891	6.9636	7.5009	7.8416	6.7449	4.9556	7.7185	7.5379	7.3934	6.4451	6.8514	9.8414	6.4782	5.6729	7.4436	5.6734	6.8915	5.6314	6.2742	14.2207
GGTLC1	0.0383	0.0537	0.1439	0.2042	0.1177	0.0658	0.8215	0.3994	0	0.0303	0.1459	0.2044	0.0398	0.2868	0.0497	0	0.0381	0	0.1869	0.062	0.0358	0.1226	0.0794	0.0297	0	0.0996	0	0.0282	0.6415	0.0386	0	0.0785	0.1635	0.0554	0	0.0718	0.0777	0.1938	0.1484	0	0.145	0.0665	0.0998	0.0324	0.0779	0.059	0.0771	0.0722	0.2798
ZNF578	0.0505	0.0505	0.0325	0.0384	0.059	0.0371	0.0406	0.1201	0.023	0.057	0.048	0.0384	0.1348	0.1378	0.0467	0.0725	0.0572	0.0807	0.0117	0.0058	0.0404	0.1153	0.0249	0.0223	0.0635	0.0812	0.045	0.0318	0.0871	0.0726	0.0481	0.0074	0.0154	0.0833	0.0999	0.054	0.0438	0.0573	0.0837	0.1358	0.0273	0.0813	0.0375	0.0305	0.022	0.0443	0.0073	0.0068	0.0088
NUTF2	15.8877	22.6346	19.3138	22.2821	19.0912	19.0759	32.1721	35.9917	17.9201	16.8189	17.8808	24.8924	21.0141	22.0738	14.4329	15.5526	18.0004	22.4579	21.0369	15.4877	17.705	23.7751	17.5771	16.3557	17.4972	21.6887	23.2195	18.3983	23.208	22.2081	15.0492	20.1505	18.3823	21.573	18.3406	19.9271	16.6312	20.481	22.8614	21.2086	28.3816	24.0362	21.099	18.609	16.4293	21.1206	20.4793	20.5714	26.9891
UBL3	30.1602	37.6632	21.4898	27.5176	26.0062	27.8048	42.2575	37.1164	26.1976	31.1497	20.5062	29.317	19.8828	24.3587	22.3815	28.46	28.4989	45.7877	25.8565	31.4226	14.0037	23.8867	41.246	25.2967	39.3046	24.9267	29.8735	24.9232	26.0785	26.3631	30.0823	20.2657	24.5908	32.6054	30.2016	44.5833	25.0064	33.1438	21.4176	37.9154	22.8483	26.749	32.0352	21.8556	30.4307	26.9247	25.66	23.3698	13.1258
P2RY4	0	0	0	0	0	0	0	0	0	0	0	0.0328	0	0	0	0.0258	0	0	0	0	0.0287	0	0.0212	0	0	0	0.0274	0	0	0.031	0.0342	0	0.0656	0	0.0328	0.0288	0	0.0666	0.0238	0	0	0	0	0	0	0.0236	0	0	0
ABCE1	7.2298	15.6857	8.5909	11.1853	10.9218	12.3672	14.6687	19.7321	8.4207	8.3629	7.2341	10.5533	9.4403	11.4442	6.4745	8.2579	9.0424	11.3365	12.4721	8.4696	5.0345	8.9652	10.8269	7.2287	14.7351	11.1471	11.9613	16.6908	16.4345	12.0714	9.445	9.2618	8.5458	13.3545	11.7314	14.9287	10.7635	11.8866	9.7954	13.5866	15.2603	7.3966	15.1369	8.2229	10.4948	8.8919	15.3624	10.0435	4.7877
NUP205	3.359	4.5176	2.7572	5.9632	2.9042	3.4216	5.275	5.9114	2.2099	2.9637	2.3624	2.9096	4.1442	5.4498	3.1862	3.4531	3.2951	2.8098	4.9345	3.3634	0.7626	5.4535	3.6188	3.2026	5.0539	5.5967	2.5774	4.4284	3.6303	2.7535	3.7788	2.8913	4.4191	4.7871	5.3827	4.9208	5.2541	4.3126	5.6378	5.6959	6.0578	3.4143	4.1611	1.9591	2.8425	2.3597	3.5659	2.9855	1.7453
NIPAL4	0.0117	0.0245	0	0	0.0358	0.03	0.1051	0.0243	0.0124	0	0	0.0373	0.0484	0.0872	0.0151	0	0.0231	0.0326	0.0568	0	0	0	0	0.2255	0.0587	0	0.0208	0.0086	0.0108	0	0.0389	0.0239	0	0.0168	0.0248	0.1963	0	0.0168	0	0	0.033	0.0101	0.0202	0	0	0	0.0234	0.0439	0.0142
MRPL50	10.3196	12.4215	9.5418	11.7568	11.2681	11.2205	12.6143	14.8212	10.0813	8.9539	8.4027	10.4408	11.9868	9.7131	6.4595	8.9361	8.7384	11.2332	10.6518	8.8	4.8837	11.1891	12.0505	8.0559	10.7128	11.7923	10.8972	10.7111	15.0838	7.2227	8.3383	8.0195	9.6877	11.0208	10.4952	12.6725	9.9179	10.6695	8.7607	14.3504	16.0897	9.89	9.7355	8.2299	9.9269	8.7134	12.8328	8.6327	7.0446
GSTZ1	32.7189	17.6668	17.5309	42.739	22.5767	16.431	15.9909	8.9638	53.8806	32.1098	20.8422	47.1027	40.2405	13.565	19.2029	44.1464	28.7696	43.9371	32.6504	37.7328	46.8306	46.2255	38.1348	32.0864	37.4031	23.2195	28.303	17.2978	25.6421	40.7573	39.5065	25.7357	29.9953	23.4239	16.8858	39.5145	28.9344	26.0298	30.4461	26.9404	27.2291	53.897	27.2695	19.0879	37.2375	22.1116	41.9741	33.8592	41.9986
SLC35B2	28.4944	31.8009	15.4954	39.7904	15.6317	29.1896	53.2145	56.4819	24.8461	31.0854	23.1726	31.0735	27.076	27.3735	27.5732	27.5283	23.5611	22.8295	31.4918	31.587	13.2275	40.3204	24.3157	25.9106	33.7482	33.8351	20.2717	23.514	32.0386	24.4681	27.2134	18.1613	37.1353	28.0898	28.9037	40.2685	28.424	38.5637	30.5347	25.5359	49.9804	25.3517	24.7504	22.079	22.2124	19.2895	24.6916	17.2263	19.5372
MAP3K15	0.044	0.0617	0.0132	0.0703	0.018	0.0528	0.0198	0.0183	0.0281	0.0209	0.0418	0.0375	0.0183	0.0512	0.0456	0.1033	0	0.0246	0.0429	0.0569	0.0082	0.0422	0.0304	0.0272	0.0554	0.0457	0.0157	0.0712	0.0164	0.0443	0.0685	0.045	0.0188	0	0.0938	0.0329	0.0267	0.0254	0.0409	0.0276	0.0416	0.0458	0.0076	0.0149	0.0536	0.0068	0.0442	0.0497	0.0214
MICOS10-NBL1	0	0	0	0	0	0	0	0	0	0	0	0	0	0	0	0	0	0	0	0	0	0	0	0	0	0	0	0	0	0	0	0	0	0	0	0	0	0	0	0	0	0	0	0	0	0	0	0	0
TRUB2	16.0272	17.5807	12.0898	14.8832	12.3403	15.6707	20.8597	27.7548	17.5414	17.0061	15.1552	16.249	14.0626	13.3555	13.5482	16.7731	15.296	19.0297	18.7571	14.4015	7.7528	13.4998	13.2175	14.0716	16.0447	17.3223	18.7827	15.5245	14.2396	17.5505	17.3204	13.8221	15.6024	15.8513	18.4673	19.0943	18.9022	18.6798	16.6609	16.5933	18.0733	16.301	18.4948	15.1967	15.1821	15.1659	13.2435	14.4817	22.6845
BLVRA	4.255	8.9816	6.8304	18.0957	5.3467	5.5661	21.712	13.5479	2.1475	4.2337	5.3019	11.6601	7.8046	33.7751	4.154	5.4192	11.5186	5.8043	10.7631	4.5253	1.0052	9.5169	7.9719	5.8782	8.44	13.9276	7.7355	9.9993	9.0107	4.501	4.8821	4.4102	7.0645	17.8946	7.3464	9.6795	8.9755	10.269	5.6277	8.5377	18.1995	7.0511	10.6823	2.2775	3.3637	4.4306	8.5316	9.3773	11.3332
RINL	3.2335	5.709	1.9447	3.1396	2.1982	1.1613	5.0545	7.0763	1.688	2.6652	2.387	5.378	3.2618	6.0832	1.6796	2.6133	3.3943	3.9537	5.2155	3.1027	1.3181	3.1173	2.6662	2.801	4.6869	4.1664	3.0094	3.8881	7.1065	2.4094	3.2328	2.294	2.1411	5.9524	4.0054	3.9881	2.2942	2.9085	3.1532	3.31	3.95	2.5099	2.6243	2.0633	1.3632	4.1013	1.5497	3.3946	4.4866
ESD	54.1013	78.2479	47.421	65.7331	43.0583	43.8108	65.3941	98.3761	52.585	62.1278	48.2811	60.3349	70.9	52.4879	42.9303	63.9336	57.1805	54.117	58.4167	64.9925	33.1388	72.4366	71.8988	60.9571	64.8562	68.8251	53.7432	42.4973	56.4217	64.2841	59.3671	46.2512	52.9324	63.1065	53.2197	77.9303	52.5806	68.1917	62.9758	66.3823	81.4536	65.2639	54.9963	41.2846	48.1045	52.9767	46.9154	54.1074	57.1437
SIRPD	0	0.0417	0.0447	0.1058	0	0	0.0672	0.2483	0	0.0471	0	0	0.0619	0.7429	0	0.0999	0	0.0834	0	0	0	0	0.0822	0.0461	0	0.1032	0.0532	0.0876	0.0554	0.06	0.1325	0	0	0	0	0	0.1207	0	0.0461	0.2494	0.0563	0	0	0	0	0	0.0599	0.0561	0.0725
OR8B2	0	0	0	0	0	0	0	0	0	0	0	0	0	0	0	0	0.0461	0	0	0	0	0	0	0	0	0	0	0	0	0	0	0	0	0	0	0	0	0	0	0	0	0	0	0	0	0	0	0	0
ITIH2	1632.09	1483.46	718.723	1284.73	1271.83	1056.74	1961.48	1019.32	1352.57	1780.51	806.568	1379.22	1143.21	1131.73	1034.83	1625.26	1510.21	1020.63	1556.59	1741.19	641.585	1263.72	2098.49	1581.99	1824.1	1816.62	877.446	486.372	839.188	1762.43	1849.54	802.489	1668.57	1735.27	1625.07	2270.91	1062.32	1872.3	1820	1794.12	1476.68	1787.22	1429.18	1279.58	1452.79	1205.88	1090.61	1083.66	635.556
RPL35A	118.143	155.302	86.826	115.559	116.925	128.727	201.58	216.451	113.096	149.008	109.629	171.11	113.811	199.518	93.7818	115.469	101.111	163.357	119.304	152.909	118.379	113.69	110.562	113.731	123.937	171.719	142.119	95.1606	152.287	117.383	112.904	76.978	98.6729	240.765	108.191	115.855	81.8615	129.9	107.988	160.658	158.161	167.779	112.706	126.936	93.7914	123.756	111.826	123.188	258.955
NMRAL1	14.7249	15.9217	18.3514	19.8914	12.8287	18.2369	21.751	34.206	12.4002	17.5566	16.6313	35.252	25.0464	23.751	15.6366	15.19	20.2507	19.2663	24.016	18.2078	14.302	22.6305	16.8947	21.5544	15.7416	19.1897	28.0706	16.3818	21.2136	14.2636	14.6422	14.2217	12.6045	31.9572	21.5157	21.1762	20.9617	22.4878	19.9579	20.3625	25.0355	18.3367	15.2153	16.8215	13.6013	16.986	20.7098	23.2307	53.2416
REEP5	71.4624	82.9432	74.525	92.5149	76.2785	71.0348	91.2808	106.166	76.0212	75.0078	70.6074	88.87	84.6265	80.1117	67.7093	82.5163	69.7551	81.8632	86.6905	82.8146	58.9493	91.5002	89.9356	64.0534	80.1599	86.2696	81.3609	73.8103	83.9329	81.7782	72.261	84.5227	74.1655	83.9588	95.0588	92.9009	93.445	86.0008	76.4173	88.354	106.198	68.0012	89.9406	69.1387	64.2848	79.8335	84.5798	68.3912	91.316
NIM1K	0.0949	0.1234	0.3457	0.1684	0.1387	0.1859	0.1528	0.1129	0.1441	0.0963	0.1031	0.159	0.366	0.2252	0.123	0.0568	0.4034	0.1896	0.1101	0.0985	0.0885	0.195	0.1683	0.2517	0.1194	0.1291	0.3868	0.1295	0.1763	0.2592	0.0603	0.2219	0.2023	0.8221	0.1733	0.279	0.3295	0.3817	0.1783	0.2127	0.2049	0.1645	0.0706	0.0917	0.3165	0.1458	0.2317	0.1913	0.1813
RNF17	0	0.0061	0	0	0	0	0.0098	0	0	0.0207	0	0	0	0	0	0	0	0.0122	0	0	0	0	0.006	0	0	0.0756	0	0	0	0	0	0	0	0	0	0	0	0	0	0	0	0	0	0.0222	0	0	0	0.0082	0
OR51I1	0	0	0	0	0	0	0	0	0	0	0	0	0	0	0	0	0	0	0	0	0	0	0	0	0	0	0	0	0	0	0	0	0	0	0	0	0	0	0	0	0	0	0	0	0	0	0	0.0488	0
NME1	4.3655	6.3991	4.2672	7.3294	3.5271	5.6898	6.2989	11.5019	3.2064	4.2429	4.2612	4.242	3.5949	3.3657	4.002	3.7566	4.2753	3.4367	3.3363	3.0395	4.6635	6.0851	2.5565	5.7465	3.5064	4.6775	7.2377	4.1917	3.8305	3.123	2.4756	2.9837	3.8283	3.8583	1.4537	2.527	2.8658	7.5188	5.2682	2.8097	7.4787	3.2246	4.2628	3.7162	3.5581	3.8198	3.004	4.676	11.1783
SPACA1	0	0	0.0221	0.0523	0	0	0.0997	0.0307	0	0	0	0	0	0	0	0.0247	0	0	0	0	0	0.0943	0	0.0228	0	0.0766	0	0	0.0274	0	0.0328	0.0302	0	0	0	0	0.0597	0.0639	0	0.0308	0.1393	0.0256	0	0	0	0	0	0	0
OTP	0	0	0	0	0	0.0242	0	0.0147	0	0	0	0	0	0	0	0.0118	0	0	0	0	0	0	0	0	0	0	0.0126	0	0	0	0	0	0	0	0	0	0	0	0	0	0	0	0	0	0	0	0	0	0
MROH9	0	0	0	0	0	0	0	0	0	0	0	0	0	0	0	0	0	0	0	0	0	0	0	0	0	0	0.0114	0	0	0.0129	0	0	0	0	0	0	0	0	0	0	0	0	0	0	0	0	0	0	0
UBE2E2	9.8655	11.2272	8.1184	14.2235	8.1761	8.3441	12.8475	8.6049	7.9636	7.0049	5.9435	10.295	13.234	12.2615	7.0804	7.5107	9.8655	9.699	10.8411	9.3391	7.2861	11.5412	11.5058	8.7019	10.4174	10.2897	7.2753	5.863	9.6756	8.5009	8.4312	8.5488	7.0673	12.24	8.8035	11.8826	8.4765	9.048	8.0104	9.8473	14.6878	11.2687	9.0358	8.0617	9.1577	8.5268	10.3328	10.8508	8.613
CHMP3	2.9834	4.6799	3.0933	4.7753	4.1042	3.8888	8.2643	7.459	2.4143	2.9088	2.4121	4.0235	4.2819	6.6837	3.7493	3.263	3.5847	3.9602	4.495	4.126	1.2127	5.7648	4.6667	3.0447	4.6167	6.3975	2.8358	3.524	4.7794	3.4821	3.7843	2.7746	3.5464	5.3389	4.9956	5.0159	3.7866	5.2426	4.1746	5.7678	7.2443	3.3255	3.584	2.1862	2.845	2.5245	3.9069	3.7545	2.8893
NAB1	8.2085	13.3306	7.372	10.2612	11.163	12.8058	13.8837	9.9606	13.4968	7.6105	8.9331	9.7919	13.634	10.0249	7.5962	7.2023	10.0481	19.1984	10.2873	8.8202	2.4066	8.9377	14.7832	7.6507	16.7097	11.7269	11.4669	20.4078	12.5537	8.1029	9.9107	14.2558	9.9303	8.7697	11.7195	11.1303	13.6422	14.2477	10.2675	17.7545	10.2624	10.6053	11.8282	5.5755	13.3388	7.0589	13.1703	9.0943	2.3068
NPR1	5.6646	3.7954	4.6594	3.2173	5.6349	3.4737	4.2992	10.6034	1.611	2.7226	4.1631	9.6739	3.8884	7.9509	3.4787	5.5135	4.7173	2.9106	5.4381	5.5443	0.5452	4.7348	4.0727	2.2459	2.5677	3.6632	3.5601	3.9028	3.2767	3.7291	4.7691	2.1286	4.1397	19.1832	11.1225	5.3113	4.7953	5.5284	4.3152	11.8122	2.4992	5.9156	6.3952	2.2864	2.2526	4.2787	4.1134	3.8398	4.9866
TPRX1	0	0	0	0	0.0242	0	0	0	0	0	0	0	0	0	0	0	0	0	0	0	0	0	0.0163	0.0183	0	0.0205	0.0632	0	0	0	0.0789	0	0	0	0	0.0442	0	0	0	0	0	0	0.0205	0	0	0	0	0	0
CRTAC1	0.2208	0.1064	0.145	0.196	0.1271	0.2012	0.3113	0.1006	0.0587	0.1963	0.1444	0.3238	0.2294	0.2753	0.3578	0.1504	0.2192	0.2704	0.4036	0.223	0.0515	0.4414	0.2571	0.235	0.3301	0.287	0.2586	0.1624	0.5644	0.1112	0.0614	0.1695	0.3238	0.5383	0.3383	0.1938	0.6991	0.1396	0.3739	0.2166	0.1435	0.2274	0.1917	0.1401	0.028	0.0637	0.2221	0.2468	0.3358
RGPD3	0.1978	0.1293	0.094	0.1404	0.1012	0.0905	0.0818	0.1579	0.1892	0.1406	0.1003	0.1547	0.1027	0.126	0.0769	0.0553	0.0785	0.1384	0.0964	0.0479	0.0185	0.0738	0.1001	0.1276	0.2157	0.3027	0.0823	0.0388	0.0858	0.1792	0.2346	0.1349	0.1968	0.0286	0.1967	0.1481	0.0467	0.1619	0.102	0.2759	0.1184	0.1657	0.0858	0.262	0.0937	0.0862	0.2586	0.1117	0.0401
ZIC1	0.4527	1.0623	2.0489	0.1212	1.1324	1.2818	1.588	0.8457	1.0543	1.0672	0.5194	2.0536	0.1941	1.284	0.5588	0.3253	0.6275	1.257	0.3969	0.2902	1.1399	0.2068	1.5122	0.3003	1.1666	1.2885	0.3269	0.4966	1.2822	0.9622	1.7501	0.8384	1.8543	0.2491	0.1914	0.881	0.3494	0.2698	1.3403	1.5863	0.034	0.6354	1.3159	0.2248	0.9413	0.1768	2.1101	0.541	0.2971
ENPP3	1.3759	1.362	1.5345	1.2549	1.3306	1.7862	0.6263	0.6837	3.2211	1.4659	0.9364	0.8481	0.8654	1.0911	1.2762	3.6409	1.7287	2.5793	0.6973	1.2747	0.8364	2.2203	3.1356	1.8857	2.0177	2.3182	1.2161	0.6497	1.49	2.1987	2.0357	3.6305	5.5727	0.9482	1.6276	3.2492	3.3503	2.589	7.2492	1.6773	0.7755	1.8276	0.6355	1.1209	3.6276	1.9506	3.3896	1.2236	0.3838
BARHL2	0	0	0.018	0	0	0	0	0	0	0	0	0.0512	0.0249	0	0	0	0	0	0	0	0	0	0	0	0	0	0	0	0	0	0	0	0	0	0.0256	0	0	0	0	0	0	0	0.0208	0	0	0	0	0	0
SRGN	42.2705	90.6858	80.7049	187.14	53.4863	131.496	325.332	88.7673	15.1669	32.9482	62.3928	120.367	149.639	267.827	51.0307	36.76	75.0598	161.913	79.4116	95.7403	4.7757	79.9639	82.4696	34.309	125.577	140.608	120.886	142.272	84.2674	62.1144	46.2511	41.9446	53.455	261.529	62.8626	78.6026	122.953	86.1399	57.8221	95.4116	93.4268	43.7046	176.803	14.858	81.6749	50.1241	198.093	132.425	127.772
TTC22	1.1155	1.2482	0.6142	2.3792	1.158	5.0585	3.0223	1.446	0.9215	1.0334	0.7403	1.9512	1.5921	1.3806	1.6643	0.942	1.3698	0.8873	1.7992	1.2123	1.1458	2.5279	0.8804	1.5218	2.1009	1.7727	2.4053	2.5017	3.5801	1.0908	1.3923	1.7002	1.044	1.82	0.7782	1.5548	0.9755	0.9215	2.1676	1.1839	3.9745	1.0714	4.9176	1.0248	2.8766	0.9316	8.5308	1.3594	0.7711
PRKCZ	1.9055	1.9602	1.1095	3.2358	0.7239	1.2134	2.896	1.8984	1.7143	2.3864	1.8184	2.6914	1.9793	1.5519	2.3543	2.5275	2.2895	2.0158	2.5678	2.1418	0.6839	4.4839	1.6447	3.2261	1.7567	2.5782	1.5008	0.8669	1.4157	1.3411	2.2185	1.6046	1.5631	1.7307	2.0169	2.5412	1.8981	3.0331	2.56	2.2338	3.0841	1.7349	1.5931	1.439	1.1843	1.3523	0.9422	1.6134	1.2945
OR2D3	0	0	0	0	0	0	0	0	0	0	0	0	0	0	0	0	0	0	0	0	0	0	0	0	0	0	0	0	0	0	0	0	0	0	0	0	0	0	0	0	0	0	0	0	0	0	0	0	0.0557
TMEM87A	4.1028	5.7553	4.5983	6.6688	4.6294	5.9696	8.8768	7.5603	3.253	4.5432	3.727	5.7777	5.8006	7.5411	3.6363	4.0722	3.767	3.3372	5.6116	4.0935	1.8489	5.7054	5.3051	4.1799	5.3514	6.5919	4.2386	5.3305	6.3879	7.0788	5.1091	3.1404	5.5155	6.661	5.633	5.8752	4.7867	5.4384	4.7495	6.1822	7.1176	5.7915	6.0265	3.5512	4.3087	3.2283	5.0696	4.6201	3.9558
WDR61	6.5837	6.482	4.5359	7.576	4.4476	4.8213	8.3623	7.9161	5.6363	6.3869	5.8204	6.228	6.4773	6.9518	4.6516	6.6128	5.2337	6.9799	6.2958	6.4872	2.935	7.1348	5.9599	5.8986	6.3372	7.4292	5.2279	4.8357	6.4678	5.4815	5.6834	4.3853	5.5874	8.1207	5.7578	7.3182	5.9092	7.2922	6.4579	6.8386	10.2015	6.471	6.36	4.7139	5.0505	4.5999	6.8478	6.0611	6.9455
MAGEC1	0	0	0.0259	0	0	0.0099	0.026	0	0	0	0.011	0	0	0	0	0	0	0	0	0	0	0	0	0	0	0.0499	0.0206	0	0	0	0	0	0.0491	0	0	0	0	0.0083	0	0	0	0	0	0	0.0117	0	0	0	0
RUFY3	3.2016	4.7713	2.6215	7.5211	2.6628	3.8145	5.4856	6.2836	2.6334	3.6044	4.0021	4.2372	5.3729	6.6739	2.5413	3.1653	3.8913	2.5469	5.5488	2.4221	1.2262	5.7531	4.1125	4.9642	3.5243	4.8377	4.8281	5.4593	6.8769	3.3967	3.8449	3.7038	4.0257	3.7133	5.5785	4.9635	5.0762	5.0385	4.3384	4.4191	6.885	3.3317	4.9332	2.4606	3.304	2.9143	8.1546	3.5675	3.0442
CIAO2A	78.7464	96.8468	75.5204	69.4746	56.4051	48.1991	67.8248	82.3575	84.6723	77.1583	71.3653	86.6853	81.7519	69.9746	47.8998	83.2558	63.7192	120.777	74.1034	88.211	49.5504	59.7152	67.887	77.5457	64.2362	70.1529	79.6143	67.5506	65.7673	54.4873	61.6859	76.6002	65.5768	77.0767	81.5528	94.3221	78.0576	73.0108	53.7927	70.5862	76.3775	75.1945	78.803	66.907	61.6315	72.467	64.3351	61.3245	72.3413
DTHD1	0.0465	0.0419	0.0798	0.3598	0.0544	0.0456	0.2848	0.1038	0.0141	0.0368	0.019	0.2055	0.4211	0.2983	0.0603	0.0279	0.277	0.0465	0.1944	0.0376	0	0.0956	0.055	0.1183	0.0836	0.2936	0.1719	0.3225	0.0679	0.0335	0.0443	0.0136	0.0567	0.0288	0.0708	0.0933	0.0606	0.1152	0.0772	0.1669	0.2324	0.0634	0.0923	0.0056	0	0.0255	0.0735	0.0876	0.0404
ANKRD28	4.5187	6.716	4.0827	6.6283	4.482	5.964	6.9833	6.6407	4.2727	5.8649	4.4548	5.6908	5.2042	4.9556	4.2393	5.1744	4.7433	5.6485	7.0587	4.7502	2.3539	6.6136	5.8428	4.5378	6.0268	5.5458	4.5314	7.6744	6.3704	5.6311	6.4139	5.0612	5.5467	5.164	8.2537	8.0031	6.6615	5.2955	5.7391	7.8768	5.8823	4.6453	7.3346	3.9023	6.4214	3.3001	7.2126	3.7859	2.9993
POLD3	1.9256	2.6796	1.6055	3.4422	2.2808	2.2401	3.3072	3.5098	1.6587	1.6691	1.5177	1.8729	2.2687	3.2304	1.4213	1.6145	2.0259	2.146	2.5201	1.57	0.7903	2.8225	2.6266	1.8286	2.3451	3.0582	1.7734	2.884	2.9911	1.9298	2.6374	1.4234	2.3006	3.3095	2.3654	2.278	2.3932	2.498	2.7944	3.1807	3.3536	2.0945	2.3523	1.3947	1.5571	1.4667	2.7077	1.4514	1.4529
SEC22B	7.2104	11.4039	7.6986	11.7168	6.0131	10.1574	9.0969	8.3406	8.3297	5.7176	6.9247	6.1966	10.2624	8.5314	6.5332	8.9843	13.2072	10.6759	9.2199	6.5263	4.4908	10.7749	10.8116	6.6896	7.969	9.3623	7.7871	9.5816	7.0847	9.4828	7.3797	8.968	8.9443	7.0298	8.0475	13.2642	9.772	10.8102	9.6915	8.566	11.9327	5.5786	13.9437	5.7949	8.7764	8.0208	10.5964	6.2546	3.0552
CALML6	0.1202	0.0842	0.1443	0.128	0	0.1237	0.1897	0.2504	0.0511	0.019	0.0686	0.4102	0.1748	0.1399	0	0.0403	0	0.0673	0.1953	0.0388	0	0.0384	0.0332	0.3163	0.0303	0.1874	0.1287	0	0.2905	0.121	0.3476	0.1476	0.4102	0.0347	0.1025	0.0225	0	0.0694	0.0744	0.0755	0.0909	0.2084	0.0209	0.2033	0.0244	0.1109	0.2659	0.2036	0.1462
UNC13C	0.0034	0.0024	0	0	0.0174	0.0087	0.0077	0.0035	0	0	0	0	0	0	0.0088	0	0.4685	0	0.0055	0	0	0	0.007	0.0105	0	0.0059	0	0	0	0.0034	0	0.0035	0	0	0	0	0	0.0025	0	0	0	0	0	0	0	0	0	0.0128	0
FEM1A	0.036	0.0432	0.0656	0.1186	0.0526	0.119	0.1217	0.1017	0.1093	0.069	0.088	0.1974	0.0801	0.1154	0.0733	0.0776	0.0663	0.0576	0.1253	0.0166	0.0768	0.0411	0.0638	0.0279	0.1165	0.0802	0.1559	0.0907	0.0956	0.1035	0.1086	0.0737	0.1316	0.1634	0.115	0.0385	0.026	0.0928	0.0756	0.2313	0.1069	0.098	0.1339	0.0696	0.0679	0.0909	0.0879	0.0822	0.1
NTF3	4.8654	5.1605	2.6564	2.5615	2.8845	3.1799	4.2565	5.5918	3.8709	3.1015	2.1541	6.0117	2.6664	4.1553	4.3929	4.7688	5.6775	6.5746	2.2079	4.283	3.3035	1.6901	4.8159	1.1947	6.1871	3.8806	1.7211	1.1595	2.3858	4.0203	5.1314	3.8808	4.8305	6.2284	4.0583	5.0252	1.0367	3.4411	2.8048	3.897	2.1566	3.6073	4.8638	3.3485	3.7651	3.934	2.8685	4.2631	3.6527
DLG1	3.8546	4.8306	3.1348	4.9889	3.4293	3.4709	5.0079	4.8726	3.3707	3.6092	2.8404	3.662	3.7977	4.2059	3.6714	4.2902	4.3369	4.7146	4.7654	3.7961	1.482	4.714	4.1746	3.9972	4.5979	5.1769	3.1345	4.3198	3.8497	3.4573	5.1306	3.9725	4.8529	3.1842	5.4713	6.1371	5.1684	4.8807	5.0403	6.0852	4.321	3.8273	3.7417	2.671	2.798	3.3073	3.4386	2.674	1.773
ANAPC11	29.8357	26.8516	16.5036	19.468	17.7967	19.2796	32.9147	40.6391	30.2206	32.7388	28.4457	36.7918	21.7447	24.2101	19.5735	29.7744	26.0072	31.1042	22.1986	37.3452	34.3427	24.5164	19.9066	26.1193	28.693	27.6396	27.962	13.9768	26.587	22.5602	25.8558	18.5841	23.8164	40.7584	16.9085	30.9698	16.4815	29.858	23.2427	23.967	30.5366	35.2424	20.4319	25.7467	26.3524	21.7203	27.4344	29.0754	53.8256
GRAMD2A	0.0098	0.0207	0	0.0611	0.0402	0.0169	0.0332	0.0512	0	0.0233	0.0093	0.021	0.0102	0.1062	0	0.0082	0.0098	0.0275	0	0	0.0183	0.0157	0.0271	0.0152	0	0.0426	0.0263	0.0217	0.0457	0.0693	0.0984	0.0101	0.021	0.0142	0.0105	0.0092	0.01	0.071	0.0228	0.0617	0.0186	0.0682	0.0341	0	0.01	0.0076	0.0099	0.0277	0.0359
NKTR	1.5979	2.2352	1.3585	3.1134	1.0554	1.5672	2.0702	2.9332	1.3134	1.2378	1.1533	2.6226	2.5692	5.7009	1.3662	1.2187	1.8079	1.828	2.7986	0.8103	0.3358	1.495	2.2658	2.511	2.1325	4.1013	2.3884	1.7602	2.8992	2.2107	3.5639	1.6181	2.5318	1.1869	2.7715	2.4318	1.2169	2.3346	1.5416	3.3468	2.8975	1.378	2.5354	2.2642	1.1652	1.4681	2.0658	1.8024	0.7168
GAREM1	2.2593	2.9158	6.5737	1.9454	5.9726	10.5118	4.9425	2.7059	7.0233	2.3977	3.6594	3.2235	3.5618	2.7271	2.0987	1.9821	5.7305	13.3287	4.2807	2.3972	2.1716	2.4708	5.7814	1.8584	5.9817	2.3359	7.0842	19.1826	4.6747	5.9317	4.1903	6.3387	2.0613	9.8264	2.9979	2.4893	7.9763	1.8273	2.6206	6.0096	2.9966	4.1738	13.7646	2.145	9.9773	2.3096	14.8346	4.4379	2.1639
PRDX1	208.085	209.102	145.448	267.546	134.807	132.925	226.482	333.434	182.681	202.463	168.79	202.725	190.707	213.655	140.436	213.611	172.012	186.519	206.668	233.279	114.981	221.406	187.461	209.515	188.29	251.941	187.599	130.336	162.102	150.151	204.258	226.108	175.663	203.505	138.937	231.092	168.383	253.389	214.419	237.487	363.041	175.072	183.751	162.612	153.689	163.134	148.548	154.424	212.522
MTREX	7.6724	12.6516	6.3951	10.4659	6.4602	7.415	11.9185	11.331	6.9664	8.0267	6.746	7.6054	7.9697	9.8316	6.1694	9.0439	7.9744	7.6668	10.2809	8.1583	1.9107	9.3528	8.6903	7.3201	10.0458	10.783	6.3824	9.2258	8.1579	6.2857	9.9512	7.5602	8.8325	8.9288	12.317	13.1262	11.185	11.3441	9.9508	11.9889	9.5741	9.405	8.544	5.6586	7.3753	6.0292	7.3122	6.5224	3.7684
C3orf62	0.7814	1.0286	0.8973	1.9337	0.5331	0.6397	1.7355	1.6771	0.8686	0.8886	0.518	1.7803	0.7748	2.4305	0.5678	0.3872	0.8695	0.5468	1.5581	0.593	0.3536	1.0981	0.5719	0.7331	1.2369	1.7744	1.1618	0.9663	0.7923	0.6079	1.3036	0.8604	1.2878	0.9577	1.1733	0.7868	0.7556	1.3595	0.7972	1.3874	2.7193	0.9752	0.9968	0.9011	0.8055	0.6463	1.0598	0.936	0.9504
TIPIN	1.2891	2.2706	1.3838	1.4144	0.9528	0.8752	2.4227	2.8159	0.8947	1.2872	1.175	1.5657	1.4134	1.4434	0.8355	1.186	1.2971	0.9021	1.2799	0.81	0.7686	1.8609	1.3343	1.1225	1.3296	1.8147	1.102	1.4876	2.5128	0.7571	2.0112	1.0995	1.451	1.9915	1.3546	1.7597	1.3966	1.9266	1.067	2.0607	2.1492	1.2729	1.0723	0.9691	0.7454	1.3352	1.0804	1.0784	1.3719
SOAT1	4.6905	8.8684	5.1115	9.694	11.2339	12.2061	12.8435	9.3625	6.2451	6.775	5.3466	8.2273	8.6391	13.3185	4.4918	5.3827	5.8498	7.074	9.5085	5.9441	3.1816	7.5563	7.1059	4.7577	8.7673	8.1933	6.1451	10.0527	11.0549	5.6036	7.7862	5.4098	6.9279	10.7599	8.5118	8.7479	8.7018	6.5322	7.0005	12.0274	8.5491	6.8889	9.5401	5.4587	10.564	4.9085	14.6167	5.4354	4.4618
FRMPD1	0.4396	0.1453	0.3298	1.4871	0.034	0.3343	1.2438	0.1209	0.1411	0.0917	0.3392	0.3361	0.3101	0.6962	0.688	0.2921	0.4362	0.0696	0.795	0.1809	0.1238	0.9681	0.2632	0.2953	0.0626	0.2443	0.148	0.0915	0.1696	0.3591	0.3136	0.2547	0.7075	0.1917	0.3889	0.59	0.857	1.1979	0.3595	0.0694	1.215	0.036	0.3455	0.2665	0.1432	0.3571	0.1918	0.3434	0.2118
PCNX3	4.0354	3.948	3.319	10.1508	1.9012	2.9016	7.3665	8.4062	5.0886	5.9969	4.9555	8.7907	5.5528	7.8122	9.9352	5.3487	5.4271	4.1411	9.7043	8.4484	2.0723	10.5448	2.22	5.609	10.8009	6.4907	3.1498	5.1019	4.6997	3.5365	7.1907	2.9781	5.0248	5.6781	9.1377	6.967	3.8761	7.1126	4.1517	6.3849	12.617	4.3839	6.0228	3.8341	3.5419	2.9227	3.3594	3.7977	6.8535
OR51G1	0	0	0	0	0	0	0	0	0	0	0	0	0	0	0	0	0	0	0	0	0	0	0	0	0	0	0	0	0	0	0	0	0	0	0	0	0	0	0	0	0	0	0	0	0	0	0	0	0
SMAD7	4.9596	4.615	5.3814	5.3883	3.3904	3.986	13.9095	9.2454	1.8544	4.4492	4.8838	4.8734	4.7873	8.3898	4.8373	6.6747	12.174	3.8728	5.7464	2.8574	1.4094	9.177	5.8023	5.581	5.4083	7.5545	3.7462	5.3802	5.6691	4.2184	7.1307	4.0789	7.1901	8.4731	4.828	5.8278	3.8397	6.9313	7.662	7.2383	9.9002	5.4825	5.7679	3.0159	3.374	7.4534	3.3318	5.777	2.4295
NXF3	0.2906	1.2701	0.3427	1.3757	0.2691	0.5459	0.7021	1.6863	0.1177	0.4263	0.4475	0.7083	0.8912	0.782	0.5381	0.0464	0.8239	0.368	1.4388	0.3913	0.1033	0.5974	0.3915	0.6533	0.3135	0.911	0.7777	1.4549	0.3858	0.2508	0.6464	0.2833	0.9149	0.4997	0.1622	0.7512	1.1915	1.1492	0.8139	0.6805	1.1117	0.2639	0.3603	0.117	0.3794	0.4681	0.5706	0.7293	0.5049
RAB24	2.2086	0.8819	0.5346	1.834	0.4861	0.9572	1.9816	2.2014	0.8333	0.1689	0.8583	1.5702	1.2828	0.5132	1.0158	0.8363	0.6599	1.0968	1.0803	0.8058	0.5762	1.4051	0.4916	1.3051	1.1059	0.8846	1.61	0.7334	1.6113	0.7173	1.4527	0.9966	1.013	1.7838	0.9363	0.8447	0.7698	1.2863	1.1396	0.8697	1.9304	0.5147	1.0513	0.5222	0.8923	1.0589	1.1703	1.0951	0.6932
SMCO1	0	0	0	0.0236	0	0	0	0	0	0	0	0	0	0	0.0344	0	0	0	0.0432	0	0	0.0425	0	0.0206	0	0.046	0	0.0781	0.0494	0.0267	0	0	0.1133	0	0	0	0	0.0384	0	0	0.0753	0.023	0.0231	0	0	0	0	0	0
RDH10	22.6389	24.4343	20.8607	25.7293	24.4581	20.8514	37.7984	25.2946	21.6352	24.0475	17.2882	20.8859	34.3804	13.8079	21.1411	21.9823	15.5376	28.8517	30.7126	19.8498	14.5936	39.2602	26.2534	15.4724	22.7397	22.5921	16.051	26.0669	32.3099	23.6085	32.4328	22.2956	23.9354	17.4208	29.123	25.3317	25.1051	17.6118	21.2383	24.3993	29.136	35.6021	30.7326	19.6045	16.5809	17.0509	35.9982	18.6217	15.2837
NLRP9	0.0273	0.0191	0	0.0606	0.014	0	0.0154	0.0284	0.029	0.0108	0	0.0146	0	0.0454	0.0177	0.0114	0	0.0191	0	0	0.0382	0	0	0	0	0	0.0122	0.01	0.0507	0	0	0.0419	0	0.0394	0.0145	0.0128	0	0.0197	0	0.0143	0.0387	0	0	0.0115	0	0	0	0.0257	0
CHRNA2	0	0	0.0145	0	0.0198	0.0083	0.0218	0.0807	0.0103	0.0153	0	0.0207	0	0	0	0.0569	0.0192	0.0271	0	0.0157	0.009	0.0155	0.0334	0	0.0122	0.0168	0.0173	0	0.027	0	0	0.0595	0.0207	0	0.0413	0.0272	0.0098	0	0	0.0203	0.0092	0.0168	0.0084	0.0082	0	0.0149	0.0097	0	0.0118
RBM26	3.0232	4.3587	2.6176	5.4445	3.0295	3.6814	4.7802	6.0353	2.5447	3.0467	3.0504	4.3143	5.1484	5.0696	2.669	3.4164	3.2454	3.2683	4.7543	2.6302	2.2561	3.8194	6.402	3.3788	3.9027	5.368	4.1706	4.0502	4.6111	3.6731	4.4778	3.1687	5.1458	2.6804	5.1059	5.1743	3.7006	4.0308	4.301	5.4595	5.0006	3.5284	3.4862	3.2369	2.6026	3.2666	3.747	2.8315	3.2646
SUMO3	29.5641	40.1329	23.5587	43.9602	23.771	24.0771	47.8082	67.2501	32.6171	37.1254	30.1837	36.869	41.151	43.9958	25.5708	38.0481	32.8306	37.1055	39.7784	35.7749	20.989	47.4179	35.6099	27.9963	35.5611	38.082	31.897	26.3959	27.778	27.037	32.8012	27.9994	38.8957	55.3074	43.9553	42.3231	42.6963	33.5236	32.1622	40.6428	58.7199	37.0232	37.5955	27.2488	29.7845	26.7857	28.1987	29.8161	36.7224
ATP4B	0	0	0	0	0	0	0	0.0681	0	0	0	0	0	0	0	0	0	0	0	0	0	0	0	0	0	0.0283	0	0	0	0	0	0	0	0	0	0	0	0	0	0	0.0618	0.0283	0	0	0	0.0251	0	0	0
MLH3	1.7661	4.0453	1.3913	3.4739	2.0536	2.3349	4.0557	4.6751	1.7343	2.1091	1.9866	2.9347	2.0783	3.004	1.8177	1.4119	2.3116	1.6588	3.5271	1.441	0.8432	1.9891	1.9029	2.4797	2.2007	3.8732	2.1041	2.528	4.3354	2.4103	3.3347	1.8977	2.5778	2.5596	2.4446	2.6966	2.1874	2.0467	2.1208	4.6043	4.1316	2.0755	2.0575	1.7814	1.9066	1.6735	3.1039	1.5737	1.2846
MOB4	3.593	6.9798	4.9866	5.9199	5.8045	5.122	7.9809	8.1354	5.2129	4.3764	4.3201	5.7155	5.1302	6.9113	3.7227	4.5239	4.0188	6.5926	4.5098	4.7569	4.351	4.6885	6.3764	3.5624	6.2616	6.1106	6.0458	6.3879	7.7734	4.5007	4.6243	4.6245	4.1774	8.5923	5.3909	7.0635	5.2101	6.0835	3.7574	6.8523	7.1668	4.1673	5.9661	4.695	3.3557	4.6746	6.7074	4.2521	3.8293
JMJD1C	7.3503	9.0841	5.242	10.1825	4.7436	9.3445	13.1184	7.7427	6.5866	6.1365	5.4405	5.5287	10.0493	8.0954	5.45	8.7122	6.7624	9.0942	10.8354	5.6683	1.599	9.0979	13.3815	6.9748	8.3223	10.4589	5.1851	8.977	6.2354	6.5512	13.7113	6.3	8.405	6.4353	12.0646	12.777	6.7429	11.2163	11.235	14.186	6.2954	11.4196	7.5201	4.7113	7.8209	4.0802	7.6486	4.7177	1.6672
ANKRD30BL	0	0.0069	0	0	0	0	0	0	0	0	0	0	0	0	0	0	0	0	0	0	0	0	0	0	0	0	0	0	0	0	0	0	0	0	0	0	0	0	0	0	0	0	0	0	0	0	0	0	0
SLC25A32	0.0268	0	0.0201	0.0119	0.0412	0.0115	0	0.028	0.0285	0.0318	0.0383	0	0.0139	0.0669	0.0174	0	0.04	0.0563	0.0218	0.0325	0	0	0.1111	0.0519	0	0.0116	0.0718	0.0296	0.0249	0.027	0	0.0412	0.0859	0	0.0286	0.0502	0.0272	0.0775	0.0104	0.014	0.0634	0	0.0932	0.034	0	0.031	0.081	0.0758	0
ZNF32	13.3349	13.0145	10.2585	12.7608	11.5843	8.2099	17.536	23.3699	13.9996	14.4354	11.3409	18.8417	12.6303	16.75	10.1445	12.927	12.8667	21.6244	13.8064	12.1838	7.4601	10.7958	11.7508	10.6595	12.7252	14.287	12.1351	9.8292	14.2045	10.8896	11.9171	10.073	10.7455	20.621	15.4265	12.8274	9.6976	15.1126	12.3485	13.636	13.1753	17.9386	9.8251	8.7775	9.4822	12.9889	12.8031	10.8425	16.8318
RGS9	0.3686	0.999	0.5115	1.7286	0.2705	1.7477	1.5607	0.92	0.9392	0.3242	0.6284	0.6898	2.4274	0.7399	0.6401	0.7173	1.1389	0.9247	1.1526	0.663	0.1558	1.6571	1.0606	0.6945	0.4289	1.3858	1.5635	0.8591	0.7434	0.9103	0.526	0.5481	0.89	0.6932	0.6596	1.8423	0.6412	0.6128	0.6137	0.9533	1.7092	0.8985	4.1896	0.4058	3.4324	0.7753	1.8117	0.7658	0.626
ZNF576	3.9024	3.9088	2.812	4.2142	3.3881	3.5763	5.9094	7.2486	4.3888	4.1179	3.9125	7.3767	3.995	4.2737	2.867	4.2406	3.5791	3.9631	4.3945	4.9622	3.76	3.8522	4.1314	3.1623	4.1315	4.6132	3.9084	2.7242	5.4208	3.0496	4.2462	3.3885	4.0261	5.8812	3.8581	4.3647	3.8818	4.3851	3.62	4.938	5.3396	4.6291	3.7662	4.3486	3.0615	4.0073	3.6555	3.3278	6.6483
JAML	1.0547	1.7336	1.0481	6.528	0.6534	0.6454	4.1399	2.3098	0.6365	0.9278	1.3447	3.0824	2.8129	15.8494	1.2341	0.8509	1.9293	1.2367	1.6209	2.3581	0.3405	2.2699	1.0779	1.262	2.2675	5.5313	2.258	1.7773	0.8955	0.8323	1.9022	1.027	1.1916	2.2976	1.057	1.6382	0.8663	2.2645	1.6149	2.1772	3.9066	1.0034	1.4301	0.6653	0.7642	1.087	1.0378	1.5291	3.2105
TMEM218	3.5804	3.7819	2.3746	3.17	2.5353	1.9463	4.3328	5.3395	2.9897	2.6571	2.3905	4.2328	3.766	4.3434	2.3322	3.0399	2.3777	3.619	3.3344	3.0678	1.4934	2.7758	3.425	2.9322	3.3001	3.736	2.7583	2.5992	5.4201	2.4214	4.515	2.5263	3.0081	5.6551	4.085	3.1143	3.0958	3.3758	2.6101	4.1056	3.3072	3.3863	1.8913	2.0415	1.9005	2.7595	1.5913	2.4675	4.2997
EIF3J	20.9523	40.4585	24.1957	31.419	28.0548	37.6866	39.2404	55.6516	23.8614	21.533	24.4617	31.2752	30.7562	27.7241	16.3236	23.7611	24.8859	31.6282	26.9825	24.389	11.8544	28.8642	27.2268	20.369	37.9974	26.7776	33.5197	35.215	43.4075	25.4533	22.6751	22.4882	21.0049	32.3499	31.2337	32.6171	28.2473	31.6108	27.1284	29.6181	41.8454	21.4963	29.4162	19.1515	33.8574	22.4256	37.7121	21.5925	18.5215
RBP3	0	0	0	0	0	0	0	0.0119	0	0	0	0	0	0	0	0	0	0	0	0	0.0107	0	0	0	0	0	0.0102	0	0	0.023	0	0	0	0	0	0	0	0	0	0	0	0	0.0099	0	0	0	0	0.0108	0
ZNF627	3.3071	2.6237	2.2402	4.3062	2.6075	1.6554	3.6565	4.4229	2.4217	3.0396	2.1662	4.1581	2.3258	3.4117	2.4853	3.3339	2.8605	5.0066	4.6203	2.3702	1.0207	3.7655	3.454	3.1474	2.7372	4.3252	1.63	2.0531	2.691	2.1118	4.0073	2.2917	3.1012	3.0856	3.2635	4.4565	3.0243	3.7637	3.0177	4.7662	4.0258	3.2019	2.5801	2.4703	2.0385	2.2852	2.0318	1.6954	1.1738
C16orf92	0	0	0	0	0	0	0	0	0	0	0	0	0	0	0	0	0	0	0	0	0	0	0	0	0	0	0	0	0	0	0	0	0	0	0	0	0	0	0	0	0	0	0	0	0	0	0	0	0
SETD1A	7.0497	5.4301	3.7365	6.7153	4.4737	5.3463	10.1535	10.6212	5.1389	4.8397	3.4988	7.2965	5.8599	6.9338	4.8583	5.6786	5.8657	4.2546	7.8398	4.5263	3.7131	8.11	4.5671	4.7478	9.0958	6.5337	4.4556	6.6489	6.7525	5.5946	8.4142	5.2777	6.0732	7.2707	7.0036	7.2973	5.785	5.4025	5.5635	7.9076	7.2524	5.5515	6.9139	4.94	6.2053	4.3015	6.5405	6.3448	4.4557
MN1	0.2344	0.2031	0.1481	0.3668	0.1704	0.3703	1.53	0.1221	0.2295	0.19	0.1877	0.5722	0.2242	0.6613	0.4397	0.2637	0.1469	0.2331	0.4309	0.3039	0.1151	0.4931	0.3234	0.2769	0.2484	0.6038	0.4347	0.2948	0.5045	0.1428	0.1852	0.4545	0.1315	0.4989	0.5324	0.1386	0.3062	0.392	0.4249	0.5227	0.5188	0.7005	0.1392	0.193	0.119	0.1992	0.1551	0.2786	0.2551
ASL	36.3471	33.215	29.5812	38.8385	18.8816	46.8069	47.2195	45.5306	41.8101	35.2539	31.553	68.5486	49.3774	28.7762	35.8147	44.0297	39.0723	49.6972	49.7249	54.7923	8.9539	56.4434	32.0713	61.8497	38.4813	33.5368	40.0904	34.2871	33.7065	42.1542	36.1475	27.0483	43.5111	67.5503	29.2173	54.5174	36.1781	51.812	40.3281	37.0175	37.1212	45.3085	53.8441	22.4934	64.1827	20.8543	63.5747	33.5022	31.9843
RAB2A	30.5975	43.3495	37.0562	45.6707	29.6887	38.1319	43.1639	46.5931	33.1852	33.8022	34.3888	35.5949	40.1453	37.996	28.4185	44.3318	36.8483	40.0241	38.5829	33.2486	26.139	39.9099	46.5343	36.7432	38.6435	34.1259	43.5898	39.1131	36.1733	42.1524	34.5473	37.5821	33.5727	35.4069	41.5287	48.9636	42.1987	43.2887	34.6093	37.7214	45.9205	28.5574	44.1413	29.4878	35.5146	31.4112	51.1023	32.0882	25.8021
SGPP1	12.0689	30.2505	16.8664	14.6927	22.506	23.3235	21.1509	25.7686	14.4577	14.9231	12.8907	15.3163	14.094	18.0456	12.2903	10.785	18.1917	21.7052	22.1395	13.5147	8.272	17.6063	19.2422	10.2064	17.7807	15.498	16.3655	31.5281	22.7897	18.6192	13.9953	18.9278	17.5257	17.1152	22.4159	21.6575	23.1865	13.1219	13.289	18.8108	14.8809	11.1262	23.6816	11.9222	16.928	15.5394	29.4948	16.1171	9.1902
ZNF791	3.4776	3.9109	2.471	5.0398	3.2264	3.0141	4.5124	6.5981	2.4571	3.9547	2.2752	4.3149	2.8223	4.8908	2.4309	3.4915	3.0188	3.0173	4.2344	2.9287	1.4745	3.8607	4.0553	3.4689	3.2339	5.7117	2.4106	2.8283	3.6645	2.914	4.8367	2.2066	3.5745	3.5196	6.0974	5.5149	3.1264	4.6123	3.5487	6.1415	3.7056	4.0776	3.9028	3.3281	2.3242	2.8665	3.1856	2.2513	2.3618
RASGRP1	0.1044	0.2702	0.2411	1.8396	0.2548	0.2893	1.2409	0.7112	0.111	0.2031	0.2368	0.257	1.018	3.8722	0.177	0.1751	0.8211	0.2136	0.6134	0.1947	0.0225	0.4496	0.3825	0.4414	0.8088	1.4683	0.3296	0.5493	0.1568	0.1456	0.3306	0.1315	0.3426	0.2785	0.3338	0.5038	0.1627	0.4583	0.4538	0.5043	0.8352	0.1811	0.3835	0.1155	0.106	0.2532	0.1939	0.3629	0.2345
RPS6KA4	6.2347	8.4208	4.4272	10.5195	3.4671	5.1481	13.3196	18.8238	5.3141	6.2484	5.2804	12.0889	6.1417	14.4212	7.9312	5.8108	7.3505	5.5347	9.9618	7.524	3.2577	9.4546	3.7865	5.5138	12.4517	9.5299	5.803	6.6298	6.7645	4.9803	7.7078	5.3661	6.9507	9.4341	8.7026	9.3685	6.4594	8.2052	7.4675	7.8711	11.3353	5.0368	8.6876	4.7061	5.8864	4.0306	5.5319	5.5038	7.1444
ANKRD66	0	0	0	0	0	0	0.015	0	0	0	0.0126	0	0	0.0221	0	0	0	0.0372	0	0	0	0	0	0.0103	0	0.023	0	0	0	0	0	0	0	0.0384	0	0	0	0.0192	0	0	0	0.023	0	0	0	0	0	0.0125	0
CCN6	0.0768	0.1793	0.1152	0.1136	0.0786	0.1098	0.1154	0.2666	0.1633	0.0607	0.0974	0.0546	0.1063	0.1489	0.0995	0.2146	0.3302	0.1075	0.0832	0.1241	0.0239	0.1637	0.2296	0.1387	0.1611	0.0887	0.3653	0.0941	0.0476	0.2835	0.0285	0.0524	0.2729	0.1109	0.0545	0.1198	0.0259	0.3697	0.1387	0.0803	0.0242	0.1331	0.1111	0.1732	0.104	0.3739	0.2574	0.2168	0.0623
ASGR2	585.449	721.217	507.168	699.207	471.558	541.212	901.701	736.384	678.573	875.693	555.743	682.753	767.168	546.097	484.713	758.594	640.761	594.22	756.578	707.313	651.462	699.553	604.843	585.761	615.079	508.342	649.763	437.011	700.311	782.545	712.576	674.565	691.846	662.161	698.708	919.843	626.574	496.212	578.631	486.091	830.773	737.658	621.989	925.126	660.584	509.349	386.761	704.21	1257.11
TCEAL7	0.8573	2.3728	0.9007	1.1796	0.658	1.1397	2.1752	2.7682	0.4102	0.745	0.8969	1.5086	0.6234	2.4227	0.889	1.4018	1.1061	0.9599	0.6964	1.0043	0.24	1.0967	1.6269	0.7631	1.4568	1.931	0.9178	1.1347	1.6734	0.7769	0.7152	0.9214	0.64	3.5296	1.6444	1.4445	0.608	1.4241	1.128	1.5698	1.6207	1.6724	0.5209	0.3988	0.4353	0.8569	0.4311	1.3716	1.6163
RRNAD1	13.1228	15.635	9.4641	14.0247	9.3438	7.5118	15.687	27.5295	15.5816	15.9051	11.5536	22.3946	14.5313	12.7844	9.5681	16.4266	13.0843	10.8073	15.6632	15.9021	9.5889	12.8675	11.8099	11.954	13.712	14.8535	9.8702	9.7964	12.8871	12.7294	17.1423	9.6934	15.5119	19.5819	12.8787	18.888	11.6947	13.9363	11.6298	18.523	16.6889	19.2526	10.9739	10.7968	11.9115	9.5533	12.264	15.612	14.267
KCNMB3	0.0874	0.0727	0.1025	0.0873	0.0671	0.0749	0.1909	0.3925	0.0581	0.0906	0.0727	0.2388	0.1475	0.1816	0.085	0.0687	0.0867	0.0306	0.1065	0.0441	0.0102	0.0349	0.0867	0.0761	0.0756	0.1277	0.1023	0.1084	0.2589	0.0275	0.1033	0.095	0.1747	0.0868	0.128	0.092	0.0221	0.071	0.0423	0.1143	0.0774	0.1042	0.0616	0.0693	0.0499	0.063	0.0824	0.1079	0.0864
RETN	0	0.2664	0.214	0.5062	0.2918	0.163	1.3931	0.396	0	0.1502	0.2712	0.2027	0.691	0.237	0.4928	0.0797	0.1886	0	0.4632	0.0768	0	0.3039	0	0.8828	5.6221	0.0823	0.5087	1.8168	0.1767	0.0957	0.3171	0.5836	0	0	0	0.2669	0.0963	0.0686	0.662	0.5966	0.539	0	0.165	0	0.0965	0.0731	0.1912	0.4472	0.3468
AP3M1	9.1342	12.7635	6.0136	13.6457	7.3548	8.0258	13.0688	15.3297	7.3388	7.5632	6.5155	9.6491	10.6875	10.5925	8.1092	9.7829	9.0219	8.3938	11.4519	10.0245	3.6508	13.4209	9.2044	9.4846	12.7113	12.5783	5.9958	10.9165	9.4266	7.5047	10.3411	7.3998	10.2733	9.5348	12.2033	14.7925	12.387	13.3861	12.4918	13.8848	15.5727	7.5605	10.3142	6.0777	8.7067	7.0554	7.2278	6.4714	4.7478
OGDHL	88.1713	100.608	44.7237	64.9225	50.8358	58.5182	74.6214	57.5987	74.843	69.8993	65.0013	77.5065	62.0603	54.9164	78.4644	80.2119	77.8704	64.0071	89.33	89.365	39.9614	59.3266	53.8015	79.7813	87.1417	81.2929	49.0789	44.9671	49.6628	63.5081	120.829	51.0961	83.1091	57.948	72.3982	104.678	61.8168	74.4014	80.4981	90.1207	64.0228	82.5461	69.736	51.5042	64.1661	51.2519	54.3165	65.9953	56.9382
SRPX	15.2032	17.2233	14.1679	11.5233	9.1181	16.5945	45.4178	22.9812	5.8781	8.9495	9.5536	18.582	10.5879	14.5639	12.5725	5.5666	9.5031	4.3177	10.9466	13.8573	3.1784	23.7186	8.8897	11.5002	8.1076	23.0907	5.9884	8.3836	14.222	9.7657	9.6073	6.8962	8.6325	25.7046	14.5961	13.722	10.4758	17.7171	6.189	18.696	17.5189	12.7957	7.0907	6.5121	5.3884	12.9783	11.2194	11.0792	14.1987
NR1H4	50.2973	52.2978	40.0859	54.2085	49.6616	25.9094	48.0726	70.3518	62.59	45.0424	43.8644	44.5428	68.2382	39.635	32.2212	54.8322	54.9716	62.7504	53.2547	40.961	29.7313	68.3667	64.4595	51.9572	36.6463	52.4711	34.1843	34.0492	51.4589	30.7437	47.1908	43.0267	67.1415	50.7082	64.9176	69.4221	51.418	79.2669	52.7904	58.0851	89.6624	51.7631	33.1679	40.2382	33.3136	50.7121	39.655	23.1776	38.4217
DIO3	0.35	0.3433	0.3676	0.0828	0.9073	0.6603	1.9993	0.8019	0.3969	2.0274	0.2441	1.667	0.1454	0.5429	0.3629	0.7629	0.1389	0.1306	0.9097	0.8481	0.4572	0.1492	0.1288	0.2709	0.5286	0.1819	0.0208	0.7376	0.4987	0.1644	1.8423	0.0478	0	3.3027	2.0137	0.2402	0.1418	0.1348	0.0722	0.8788	0.1764	2.9936	0.243	0.7497	0.4264	0.1435	0.5866	0.9002	0.8229
SEBOX	0	0.1032	0	0.0654	0	0	0	0	0	0	0	0	0	0.1224	0	0	0.0731	0	0	0	0	0	0	0.057	0.5561	0	0.0657	0	0	0	0.1638	0	0.157	0	0	0.2068	0	0	0.057	0.077	0	0	0	0	0	0	0.0741	0	0.0896
STK11	7.8366	7.1442	4.2475	9.7227	5.8213	6.8354	10.462	16.5564	9.4625	6.0855	8.2738	11.7702	8.5796	6.8509	7.5607	7.1914	6.9485	5.7097	10.5616	6.196	5.8432	10.493	5.8606	5.4712	10.4869	7.6181	9.9498	7.1328	8.9959	6.5901	10.3872	9.4963	8.2736	9.9051	8.831	9.3148	7.4369	8.4129	9.0204	8.9332	10.6475	6.4082	7.9276	5.4036	7.6357	5.4685	8.2901	6.1913	7.9136
NEB	0.1155	0.0809	0.0963	1.0923	0.0197	0.432	0.3871	0.0535	0.1399	0.0431	0.0214	0.1027	0.42	0.1427	0.1061	0.078	0.0716	0.1123	0.1303	0.0156	0.006	0.1437	0.1749	0.0745	0.0586	0.1668	0.5209	0.0366	0.0924	0.0921	0.1356	0.3366	0.0547	0.0556	0.1316	0.0511	0.0991	0.4588	0.447	0.0336	0.5338	0.0292	0.1017	0.057	0.0098	0.0752	0.1146	0.0966	0.0663
EVPLL	0.024	0.0505	0.0361	0.0213	0	0.0412	0	0.025	0.0256	0.057	0.0686	0.0769	0.0749	0.02	0.0935	0.0202	0.0477	0.0673	0.0391	0.0388	0	0.0769	0.0498	0.0744	0	0.1041	0.0643	0	0.0223	0	0.1069	0.0738	0.1538	0	0	0.0225	0	0	0	0	0.0227	0.0625	0.0417	0.0407	0.0244	0.037	0.0484	0.0679	0
TBC1D17	16.76	12.9303	8.8238	15.2162	9.4431	9.8011	17.4304	24.4735	13.4254	15.7629	11.9994	22.7441	17.3127	15.527	11.9338	15.6035	12.2129	12.0174	15.4781	14.4247	10.2404	16.8698	12.1637	12.7887	16.2437	15.8527	13.8631	10.6438	15.366	13.795	17.2039	13.2728	15.3821	17.0903	14.7763	19.0822	14.1626	11.6114	12.292	15.1899	13.1652	14.5664	13.5338	11.36	12.2975	9.5167	13.5408	15.3839	13.9376
ARHGAP33	0.7365	0.6924	0.2659	1.0758	0.2862	0.3918	1.3982	0.9905	0.3965	0.6187	0.4256	1.4516	1.0072	1.263	0.5317	0.2971	0.5366	0.3784	0.9694	0.1054	0.1218	0.4472	0.6819	0.5484	0.2699	1.4134	0.5988	0.425	0.9445	0.6383	1.2754	0.6107	0.7755	0.4579	0.765	0.6894	0.1794	0.4175	0.5773	0.7219	1.1984	0.5496	0.3318	0.5756	0.1988	0.5161	0.3376	0.737	0.2948
ANKEF1	2.8493	2.5584	2.2008	4.4502	1.0604	1.6554	3.684	3.3681	1.8923	2.1652	2.0027	1.4525	4.2443	2.1667	1.7329	1.9827	2.1311	1.567	3.1087	1.9239	1.2632	4.5696	3.4075	2.9104	1.9877	2.7217	2.169	2.8383	1.3358	1.8761	2.3884	2.0696	3.0295	1.4001	2.778	4.3329	3.5552	4.5077	3.3241	1.766	5.4178	1.5865	1.9945	1.7313	1.3322	1.7473	1.6891	1.2031	0.9655
RAD54L	0.0842	0.0253	0.379	0.3843	0.0615	0.0309	0.0814	0.1127	0.0384	0.019	0.0457	0.0513	0.025	0.0999	0.0156	0.0302	0.0716	0.101	0.0391	0.0194	0	0.3077	0.0249	0.0838	0.0303	0.1042	0.0751	0.0177	0.0671	0.0484	0.0401	0.0615	0.0513	0.0174	0.0256	0.0788	0.0609	0.0521	0.1768	0.0252	0.3183	0	0.0418	0.0407	0.0244	0.0647	0.0121	0.0679	0.117
MEP1B	1.1966	0.2129	0.7126	14.954	0.1555	2.085	0.1285	0.0593	1.0299	0.4201	0.578	0.081	1.894	0.7419	5.8101	0.4937	3.5247	1.0101	0.3703	0.1534	0.4077	1.2148	1.4285	0.7498	2.4383	2.1554	1.0335	0.0279	0.3001	1.1282	0.6971	1.0497	4.9824	0.1372	0.3643	1.3689	0.2694	1.111	4.704	1.093	0.359	0.9551	2.9509	0.1446	1.7551	0.1606	1.8147	1.1976	0.0924
EHBP1	7.7997	15.7888	7.6606	13.9154	11.8633	9.9877	18.0469	14.5272	11.0573	10.5947	8.3936	9.3162	15.6586	11.9688	9.0356	11.8446	7.2491	12.0009	14.0766	6.9707	3.5224	15.0561	16.0635	10.2373	10.59	19.2371	8.4152	12.2148	15.5238	15.6158	12.7004	13.8605	14.1547	14.9792	15.2246	16.376	17.0409	17.7383	16.6886	18.8734	13.4816	12.0302	12.5254	6.6012	8.9316	9.6638	8.0182	8.4065	3.96
ARF1	152.77	187.719	135.04	201.265	149.231	183.55	253.869	267.642	179.818	148.84	155.177	216.381	210.498	202.227	144.376	186.944	182.875	177.306	196.67	152.482	155.773	209.273	158.189	122.031	198.678	177.182	199.598	197.593	219.2	193.964	160.435	172.119	204.493	237.865	158.681	214.274	169.629	172.785	174.75	187.149	243.78	122.25	197.662	163.022	191.09	155.851	247.46	154.927	128.565
SPRED3	0.0251	0.0293	0.0188	0.0891	0.0086	0.0645	0.1037	0.0436	0.0267	0	0.0398	0.0535	0.1477	0.1251	0.0759	0.021	0.0166	0.0234	0.0543	0.0203	0.0156	0.0535	0.0404	0.0259	0.0947	0.0942	0.097	0.0369	0.1244	0.0421	0.0465	0.0599	0.0178	0.0483	0.0089	0.047	0	0.0181	0.0583	0.0175	0.0553	0.0218	0.0508	0.0283	0.0425	0.0064	0.0841	0.0866	0.061
HELLS	0.2657	0.2877	0.2828	1.4067	0.0841	0.1119	0.3596	0.1761	0.1079	0.1489	0.0827	0.1185	0.1606	0.3694	0.2067	0.0891	0.2877	0.1826	0.2355	0.0781	0.0902	0.4636	0.21	0.4002	0.3041	0.36	0.1681	0.1599	0.2694	0.1216	0.1075	0.1681	0.3194	0.1186	0.0927	0.2533	0.1517	0.4466	0.7367	0.1517	0.7124	0.0754	0.0839	0.3228	0.0638	0.1597	0.102	0.2273	0.0646
FSTL1	14.9142	12.8196	13.1734	13.1562	9.5135	11.2856	43.1302	25.5058	4.7726	5.9666	5.0183	13.3108	9.4757	15.1779	9.9925	7.7555	14.4271	16.6174	15.9874	11.0988	4.0807	13.2718	10.4669	8.733	11.0952	18.1481	9.2948	9.3645	8.0963	8.9863	9.7979	6.5328	7.9798	21.4935	25.0822	11.3033	15.085	12.3813	11.3772	13.0595	12.8867	9.3048	8.4407	6.9603	7.5519	8.5181	9.6288	9.021	7.2418
NUTM2F	0	0.0403	0	0.034	0.0392	0.0164	0.0432	0	0.0204	0.0756	0.0364	0.0408	0.0199	0	0.0248	0.0321	0.057	0.0536	0.0311	0.0464	0	0	0.0132	0.0148	0.0482	0.0498	0.0171	0.0141	0.1246	0.0771	0.1065	0.0196	0.0408	0.0277	0	0	0.0388	0	0.0593	0.02	0	0.0498	0.0166	0	0.1556	0.0147	0.1926	0.036	0
VPS4A	5.6937	7.9847	6.7751	8.8809	7.1267	7.758	9.7326	13.3184	8.2769	6.8051	6.393	11.6556	7.0271	9.7372	5.79	6.6213	7.2109	7.3398	8.2116	6.596	6.0389	6.3828	6.2956	6.5337	8.9715	8.0385	8.8171	7.6802	11.6277	6.3676	8.1391	6.65	6.7257	13.429	8.6542	7.432	7.3083	7.8495	6.6469	9.5371	11.9145	8.2921	9.2616	6.0792	7.5891	6.2039	13.1643	7.9684	14.9222
DHPS	0.1643	0.1612	0.185	0.4376	0.0505	0.2537	0.4262	0.3595	0.1223	0.1298	0.3126	0.7712	0.3585	0.642	0.1278	0.0965	0.2936	0.161	0.4539	0.0664	0.1227	0.0788	0.1928	0.4834	0.1862	0.4841	0.3665	0.1571	1.0387	0.2317	0.6032	0.3869	0.1402	0.1187	0.3502	0.1538	0.0166	0.273	0.1781	0.4127	0.5903	0.2565	0.2425	0.2502	0.0834	0.1895	0.281	0.6341	0.2399
CGB8	0	0	0	0	0	0	0	0	0	0	0	0	0	0	0	0	0	0	0	0	0	0	0	0	0	0	0	0	0	0	0	0	0	0	0	0	0	0	0	0	0	0	0	0	0	0	0	0	0
MON1A	2.6171	2.3347	1.7698	3.5183	2.398	2.0879	2.4449	5.1902	2.9848	1.9353	2.4457	2.9127	4.22	2.1498	2.7513	3.2341	2.8161	2.9068	3.2878	2.692	2.1583	4.3917	2.4568	2.0139	3.1695	2.3396	2.9182	2.1927	2.6728	2.3822	2.5046	2.8032	3.3262	2.7474	2.3915	3.767	3.2755	3.2911	3.0619	2.2607	4.2066	2.1107	2.2386	2.0202	2.1941	2.5267	2.6168	2.0835	2.8778
SNRPE	17.0698	26.3152	16.1352	25.0088	17.9033	18.2588	31.6896	43.1461	16.5198	21.9973	16.7729	24.2885	19.3474	22.1624	13.2328	18.4242	15.9805	19.6332	19.3821	21.9612	15.0052	24.4301	19.4735	20.95	22.2561	24.3254	20.7164	14.2667	27.3038	15.762	16.8871	12.0898	14.2805	27.6204	19.1692	17.169	16.5995	21.8798	21.1128	22.7444	33.0478	23.8953	18.5202	17.3667	14.5805	17.9626	17.6653	21.0345	38.5982
TGFBR3L	3.4289	1.4279	1.0923	1.8377	0.9932	1.4981	1.4226	1.7183	3.5082	2.4278	1.846	3.0013	2.2177	1.2636	2.2223	4.1498	3.0818	1.7204	1.9971	2.5088	4.4677	3.9312	2.3884	2.5289	2.3615	2.0457	2.7991	0.3092	0.9922	1.433	3.202	2.5163	3.0356	1.7757	1.7235	3.6031	2.0973	1.9157	2.2032	2.3015	1.0395	2.7204	1.2073	1.8876	3.0878	2.2133	1.5291	1.3395	3.7377
SST	0.0808	0	0.0606	0	0	0.0693	0	0	0	0	0	0	0	0	0	0	0	0	0	0	0.2262	0	0	0	0	0	0	0	0	0.0813	0	0	0	0	0	0	0	0	0	0	0.0764	0	0.0701	0	0	0	0	0	0
PRKAR1A	31.8643	52.258	46.2624	59.4142	46.7732	51.5596	62.6989	28.1711	37.992	41.1559	42.1488	58.5086	48.7742	46.7936	32.8503	37.7246	45.7559	47.0103	50.4486	38.3807	24.7772	44.4684	60.7519	41.5699	49.806	47.2348	49.3131	63.7456	58.9838	37.1706	41.9322	43.2761	40.097	56.8603	46.6181	60.6596	59.2419	54.7314	38.857	62.489	54.5876	36.028	50.4223	28.1572	36.6427	36.6016	60.8464	38.736	32.2674
DYNLL2	25.064	32.1542	24.3168	46.2734	29.145	29.5523	39.3994	59.4596	32.2715	27.8257	29.388	39.4906	38.4201	27.7112	39.4827	46.8389	32.6734	29.6133	39.0935	34.3506	29.8705	47.1864	37.4328	28.9246	40.4146	35.7424	37.2103	29.2713	33.165	27.7812	36.8102	29.3034	35.8466	32.1882	51.4583	38.6123	46.5627	34.6931	37.2864	39.3404	45.9158	29.8935	33.9175	29.6957	32.5115	27.4883	31.9747	28.2252	27.637
ARHGEF25	0.2314	0.2432	0.076	0.4236	0.1184	0.2977	0.4566	0.5724	0.0308	0.1257	0.1926	0.3239	0.2704	0.3606	0.4124	0.2183	0.244	0.2834	0.3289	0.1636	0.0135	0.2313	0.2694	0.291	0.364	0.5638	0.1419	0.1276	0.1479	0.1019	0.2895	0.1628	0.1851	0.2507	0.1695	0.2301	0.1465	0.4387	0.5932	0.2875	0.2734	0.2633	0.1506	0.2201	0.1322	0.1445	0.0727	0.1089	0.2111
P2RY11	0.7333	1.3969	0.6019	1.3425	0.8443	1.0023	1.5246	1.9095	0.8041	0.9233	0.5013	1.4419	0.7855	1.2761	0.4159	0.538	1.0006	0.4811	1.3403	0.759	0.5988	1.3925	0.5534	0.6563	1.644	1.1911	1.0834	1.0615	1.4483	0.969	1.0195	0.5629	0.4887	2.2179	0.8058	0.7078	0.5339	0.9433	0.6917	1.3667	1.9494	1.0133	0.8951	0.5814	1.3031	0.7223	1.5902	1.294	0.7526
MYL2	0	0	0	0.0307	0	0.0297	0.078	0	0	0.0273	0.0329	0	0.0359	0.1151	0	0	0.0687	0	0	0.0559	0	0	0.0239	0.0804	0.0436	0.1199	0.0309	0	0	0	0.0385	0	0	0.1	0	0	0.0351	0.05	0	0.0362	0	0	0	0	0	0	0	0	0
CD244	0.9845	1.6532	1.3629	5.1229	0.9207	0.6842	2.6988	3.8189	0.379	1.7031	1.1624	2.1723	1.9396	7.1528	0.7261	1.1386	2.4089	2.5658	2.7302	0.9874	0.0317	1.7915	1.6281	1.7738	1.6878	2.2646	1.6959	3.3698	0.8362	0.5469	2.039	0.7123	2.3532	3.016	2.3515	2.844	2.9405	2.2434	1.4977	2.451	1.9574	2.1045	2.8878	0.4594	0.5171	1.4747	0.5804	1.8371	2.333
SLC22A14	0.0402	0	0.0302	0.0357	0	0	0.0151	0.0279	0.057	0.0106	0	0.1143	0.0418	0.0446	0.0347	0	0.0133	0.0375	0.0218	0.0325	0.0375	0	0.0647	0.0622	0	0.0348	0.0359	0.0197	0.0872	0.027	0.1043	0.0137	0.0286	0	0	0	0	0.0194	0.0104	0.028	0.0507	0.0232	0.0349	0.0567	0.0136	0.0206	0	0.0126	0.0163
SLC15A4	5.6502	12.2032	5.5455	10.3014	8.2146	10.6837	15.2502	14.124	5.607	7.73	4.5294	9.8131	7.7043	9.2206	6.173	6.4144	5.9365	6.2509	7.1397	8.1801	3.3059	8.9632	7.8099	6.0811	10.3174	9.1833	8.7204	8.5658	14.9125	7.8198	7.9699	6.9121	7.6128	9.9107	5.8774	11.6853	8.0769	9.5471	6.7609	10.7069	12.9611	6.8736	11.2642	5.4913	11.0745	6.3364	9.8858	6.2627	4.0688
CHMP4A	0.1256	0.1174	0.0786	0.1859	0.0857	0.0539	0.2125	0.4144	0.0445	0.0331	0.0797	0.1563	0.174	0.5047	0.0814	0.0702	0.2078	0.1172	0.068	0.0169	0.0195	0.1004	0.2456	0.1459	0.1054	0.3084	0.0187	0.1232	0.3698	0.1897	0.2096	0.1715	0.2679	0.1815	0.1785	0.196	0.0636	0.2268	0.0486	0.241	0.2177	0.0545	0.2181	0.1062	0.0425	0.1932	0.0632	0.2168	0.1528
MT1B	0	0.2623	1.5918	0.1108	0.1277	2.1403	0.2814	0.13	0.2654	10.9424	0.4747	0.6654	0	29.1428	0	0.2093	0.1238	13.622	0.4055	0.4032	0.2329	0	2.0665	0	0.1571	0	0.1113	0.1835	0	0.2513	0	0.1277	0	0	0.5319	0	0.2528	0	0	0	0	0	3.0327	0.1055	1.5206	0.1919	2.1335	1.1743	0.1518
METTL22	1.7289	1.3904	0.691	1.888	1.0884	1.4726	2.0835	2.9394	1.6172	1.7508	1.2488	2.4774	1.4503	2.148	1.3015	1.8781	1.3561	1.7213	1.9981	2.1743	1.2752	1.7291	1.1479	1.4486	1.5629	1.5183	1.3939	0.9348	1.629	1.4716	1.7181	1.2649	2.1288	1.7336	1.6397	1.8129	1.3843	1.7206	1.7336	1.5603	1.5218	2.3952	1.3357	1.3868	1.5626	1.2607	1.4042	1.56	1.8066
ZMYM5	3.0667	3.7717	2.2815	4.3577	2.7882	2.8896	5.6989	4.1811	2.5889	2.2771	2.1656	2.9616	3.3085	4.6819	1.9449	1.9423	2.6645	3.7025	3.3571	2.2754	1.0563	2.6308	3.66	2.9951	3.1143	4.7431	3.0643	3.1063	4.6852	2.9021	3.279	3.26	4.0421	4.1066	3.6184	4.435	3.4533	3.9066	2.4754	3.4841	4.8392	2.7386	3.0502	2.0703	2.7666	2.1046	3.7063	2.7126	1.1046
SH2D5	0.0109	0.0383	0	0	0.0112	0.0562	0.2095	0.0228	0	0	0	0.035	0	0.0182	0.0142	0.0092	0	0.0153	0.0178	0.0177	0	0.0175	0	0.0169	0.0275	0.0379	0.117	0.0804	0.1016	0.033	0	0	0	0.0316	0	0.0511	0	0.0237	0.0085	0	0.031	0	0.1708	0	0.0444	0	0.011	0.0309	0
SDR42E1	0.6839	0.9987	0.6616	1.3567	0.6999	0.6713	1.44	1.4589	1.0819	0.7583	0.9639	0.9753	1.0955	0.8834	0.9558	0.867	0.6664	1.3492	1.4591	1.2414	0.4421	1.0738	0.8585	0.9311	1.1511	1.2848	0.9371	1.1389	0.9113	0.8752	1.3883	0.8517	0.8523	0.9462	1.0448	1.126	1.3271	0.9015	1.0841	1.3405	1.5887	0.7286	0.6651	0.6968	0.7321	0.5733	0.8659	0.5195	0.7215
SYT13	0.2071	0.467	0.4123	0.6396	0.5991	1.5603	3.2193	0.2908	0.1819	0.1494	0.2912	1.4887	0.4678	1.1453	0.7588	0.2568	0.6435	0.3403	1.0243	0.2328	0.3362	0.6913	1.0503	0.3834	0.8389	0.8582	0.7552	0.2053	5.4829	0.5259	0.3806	0.9034	0.1537	0.2342	0.3359	0.4889	0.739	0.6504	0.8783	0.7445	1.5578	0.3904	0.4534	0.1828	0.4207	0.1662	0.3533	1.1951	0.4163
GALNT8	0	0.031	0.0083	0.0589	0.0113	0	0.0874	0.1037	0	0.0437	0.0737	0.0708	0	0.1564	0.0143	0.0186	0.0439	0.031	0.0539	0	0	0	0.0153	0.0514	0.0836	0.0479	0	0.0244	0.0411	0	0	0	0.0236	0.032	0.0472	0.0518	0.0112	0.024	0.0428	0.0463	0.0732	0.048	0	0.0187	0	0.0255	0	0.0208	0.1615
FANCC	6.1181	3.4282	3.2981	3.0076	2.0844	2.8008	2.5471	4.514	5.5402	6.1339	5.5238	3.2663	3.0662	3.3125	7.4985	5.2068	6.1475	4.1526	6.7488	4.5126	1.5613	4.5854	3.3921	5.3341	6.9728	4.1889	3.2684	1.7819	1.9963	2.5672	4.603	2.6176	6.3445	1.9301	7.168	6.0956	3.7272	10.3907	5.4049	3.5051	3.6114	3.2994	2.8944	2.8946	3.1141	3.1082	1.9406	3.0878	2.9476
CHSY3	0.547	1.6984	1.11	0.96	1.781	2.9211	1.8222	1.8774	0.6344	0.7856	1.8798	0.4507	0.8006	0.9195	0.7251	0.6983	1.0609	0.7133	1.7369	0.6226	0.3248	0.7554	1.7841	0.3271	1.2517	1.5184	0.8206	3.5828	1.2478	0.801	0.7881	1.3487	1.8293	1.0235	2.8082	0.9657	2.3423	1.3017	0.6158	0.9105	1.3394	0.4634	2.2659	0.6097	1.843	0.5543	2.5254	0.5966	0.8769
CELA2A	0	0	0	0	0	0	0	0	0.0687	0	0.0307	0.0344	0	0.0268	0	0	0	0	0	0	0	0	0	0	0.0813	0	0.0576	0.0237	0.03	0	0	0	0	0	0	0	0	0	0	0	0	0.056	0	0	0	0	0	0.0304	0.2749
OR6T1	0.045	0.0316	0	0.0799	0.0461	0	0	0	0.0479	0	0	0.048	0	0	0	0	0	0.126	0	0.0364	0.042	0	0.0311	0	0	0	0.0803	0.0993	0.0419	0.0453	0	0.0461	0	0.1301	0.144	0	0.1369	0	0	0.0471	0	0	0.0782	0	0.0457	0.0346	0.1359	0	0
TDRD5	0	0	0.027	0.0213	0	0.0514	0	0	0	0	0	0	0.0374	0.0199	0.0311	0.0201	0.0119	0	0.0584	0	0.0112	0	0.0083	0	0	0	0.0321	0	0.0111	0.0121	0	0	0	0	0.0256	0	0	0.0087	0	0.0125	0	0	0	0	0.0122	0.0184	0	0	0
NXT1	9.4663	16.6947	9.737	8.4027	20.8877	25.7416	30.7728	30.3967	13.1581	9.5578	10.2769	16.7925	14.198	18.7673	7.4221	8.0533	8.4319	18.2894	8.2524	7.7967	10.6006	6.9409	11.5026	4.3248	19.7609	13.1608	28.1343	20.439	35.1072	15.668	7.601	12.1466	8.765	42.1566	9.2999	7.9961	6.8765	10.3047	10.5432	17.5384	26.1873	11.4099	17.1545	9.2943	19.6006	13.2062	27.4468	19.7731	21.7918
ATP6V0E2	18.3783	6.9117	9.7681	22.4001	7.776	8.6595	5.8811	18.688	19.6255	7.9079	18.3981	8.3587	24.3947	6.1461	17.8148	20.7267	21.1435	10.685	13.4186	18.4856	14.1406	26.96	16.1048	19.0325	15.7806	14.6622	17.1589	10.2119	5.5565	18.6866	12.2237	23.3977	22.2317	4.8478	14.5059	17.4945	15.3062	21.8184	19.8464	6.2172	20.4329	9.8372	11.7023	8.2442	13.4695	8.4383	11.3019	9.5297	10.4874
SLC35C2	9.607	11.3003	6.364	12.7518	6.765	6.6513	15.4959	19.1575	10.7084	14.6464	8.2899	18.1971	11.2679	13.4522	9.121	9.0793	9.5654	9.4029	12.6415	11.9604	6.4834	11.7097	9.0348	10.0411	13.3489	13.2221	8.831	8.6867	12.95	9.41	11.3854	8.3417	10.136	15.1365	11.3489	12.071	8.6558	12.4518	8.9078	12.1886	16.2122	11.4014	9.2609	9.545	8.9222	7.9433	9.1884	10.3224	12.8997
USPL1	5.5882	5.1691	3.145	6.8034	3.4568	3.061	6.517	7.1061	3.7237	6.1836	3.1671	5.9084	5.7152	7.0542	3.2124	4.9663	4.1592	3.5489	5.4878	4.0971	1.8305	3.611	7.4742	5.1179	4.1551	6.8884	2.9875	3.0323	5.1049	3.4683	7.2581	2.0665	5.3672	5.2248	6.1688	7.2637	4.459	6.3438	5.3249	6.2774	5.119	6.9769	2.9983	3.6658	3.4495	4.2741	3.0025	3.512	2.6303
CCL20	0.7999	66.5646	15.5371	12.8897	6.3915	8.9709	87.0047	1.8265	1.6028	0.243	1.1412	5.2167	27.2596	26.3114	2.1136	0.3869	0.3969	0.8612	3.3489	0.4474	0.4594	3.2469	1.6558	0.3572	5.3824	14.8983	62.1614	290.852	100.566	4.3676	0.4106	11.1156	0.2625	8.5771	7.7041	1.1807	4.3009	10.4871	0.5477	0.7726	37.5116	0.3201	5.1004	0.8586	3.2179	0.473	18.2864	5.588	12.9845
TASP1	2.353	2.8228	1.3211	2.915	2.2694	2.7003	4.7529	2.68	1.5479	1.5647	2.1896	2.2024	2.9541	2.9123	2.1723	2.0439	2.3519	1.6821	2.8327	2.0103	0.6161	3.546	3.3991	2.424	2.8337	3.2555	1.7215	2.0038	3.4299	2.8804	2.4099	1.4554	2.4911	2.3719	2.5795	3.6601	2.4179	3.9732	2.6465	3.1172	3.936	1.3796	2.1011	1.2168	2.2003	1.4836	3.1666	2.0391	1.3589
MAN2B1	9.162	8.785	8.3473	18.8409	6.6586	7.3723	26.8049	18.9903	7.1605	11.3256	8.7832	17.4489	15.4223	35.5404	13.8039	11.0409	15.3952	9.5531	22.2386	13.9333	3.4233	16.0658	8.9288	12.3537	14.9083	20.9884	8.9951	13.9624	7.54	10.0147	13.2753	8.1725	12.2806	20.8668	13.458	15.4515	15.8355	20.0807	13.6877	19.9934	18.4664	11.0999	17.4651	7.8099	8.6828	6.9524	8.3241	10.7092	9.2678
RGS17	0.0062	0.0087	0.0325	0.022	0.0063	0.1432	0.0837	0.0258	0	0.0147	0	0.033	0.0321	0.1028	0.024	0.0207	0.0184	0.026	0.0201	0.025	0	0.0494	0.0256	0.0383	0.0467	0.0375	0.0331	0.0227	0.3965	0.0187	0.0413	0.0506	0.0264	0	0.0395	0.0231	0.0188	0.0268	0.0144	0.0388	0.0935	0.0161	0.0107	0.0261	0.0314	0.0143	0.0311	0.0349	0.015
PCIF1	12.0896	10.8923	7.0017	13.4277	10.1834	9.5574	18.5431	24.5381	10.893	12.012	10.3926	18.3969	13.6849	17.8286	9.2416	14.7371	11.3054	10.499	15.5368	13.0724	6.4798	15.5893	10.6628	9.0457	15.9771	14.6622	10.1485	9.6866	15.2411	10.9861	14.3768	9.6611	12.2969	17.6426	14.0386	15.7697	10.9438	11.7532	11.9601	16.3467	16.8618	12.1073	13.0361	9.8177	11.5998	8.6628	13.359	11.2753	11.4429
AP1AR	5.2101	7.3644	5.0865	7.4357	6.2271	7.6498	7.5413	6.6046	4.7219	6.3557	4.8979	5.6447	5.2475	6.0285	3.45	4.6783	6.5174	8.4843	6.125	4.404	2.7864	5.944	6.519	5.8945	6.0547	5.4148	6.4637	7.0073	6.244	5.2002	6.7675	4.476	4.8886	6.0122	5.4635	7.5374	5.4537	7.2804	4.9078	8.7332	5.6799	7.8183	7.3168	4.4954	6.1789	5.588	8.2656	6.2231	2.8429
SHISAL2A	0.0731	0.0384	0.0411	0.4379	0.1309	0.1254	0.4327	0.3045	0.0389	0.101	0.1216	0.2143	0.3416	0.82	0.0947	0.0919	0.2357	0.0767	0.4453	0.059	0.1364	0.0876	0.1009	0.1273	0.345	0.4115	0.1304	0.1478	0.2208	0.0736	0.1829	0.0935	0.1169	0.0264	0.0389	0.1026	0.1111	0.0924	0.1131	0.1529	0.1727	0.0792	0.0317	0.0309	0.0371	0.1124	0.0919	0.0688	0.2222
OR1N2	0	0	0	0	0	0	0	0	0	0.5212	0	0	0	0	0	0	0	0	0	0.0355	0	0	0	0	0	0	0	0	0	0	1.3208	0	0	0	0	0	0	0	0	0	0	0	0	0	0	0	2.2559	0	0
FCGRT	192.058	139.34	112.778	181.253	134.212	144.857	229.077	284.294	209.364	220.166	175.365	265.401	202.918	222.29	157.739	229.663	221.968	226.143	217.254	236.475	156.785	196.063	157.936	149.913	205.4	187.775	179.141	150.421	143.6	172.423	211.439	142.726	221.569	346.101	204.719	247.396	195.7	196.459	185.441	188.147	178.577	223.664	183.971	146.158	190.273	145.931	204.829	167.1	259.857
ECT2L	0.1057	0.0741	0.0159	0.0469	0.0108	0.0725	0.0596	0.044	0.0112	0.0501	0.0201	0.0564	0.0329	0.0791	0.0548	0.0355	0.042	0.0148	0.0515	0.0256	0	0.1183	0.0292	0.0327	0.0266	0.1099	0.0189	0.0078	0.0393	0.0532	0.0823	0.0757	0.0902	0.1832	0.0676	0.0198	0.0428	0.0305	0.0409	0.1327	0.04	0.0367	0.0642	0.0447	0.0107	0.065	0.0319	0.0497	0.0643
SPATA13	5.701	6.6896	4.4223	8.6281	6.1371	8.6873	7.2514	6.996	5.1229	4.4531	4.3621	5.3224	7.1154	7.6852	3.5862	3.9655	5.7995	3.7616	7.7959	3.745	1.7028	6.8529	4.924	5.1494	5.1023	8.1343	4.518	7.0235	7.1642	4.2453	7.7612	5.5322	6.0057	3.6331	8.3609	6.264	5.2357	6.2612	5.9582	7.6109	8.05	4.9854	8.6082	3.5909	5.8192	4.5193	7.1868	4.6319	2.3513
ART3	0.015	0.0629	0.0337	0.0266	0.0459	0.1283	0.118	0.109	0.0318	0.0236	0.0427	0.0159	0.0311	0.1865	0.0582	0.0251	0.0297	0.0628	0	0.0483	0.0279	0.2392	0.0722	0.0579	0.2259	0.0648	0.0133	0.044	0.0278	0.0452	0.0832	0.0153	0	0.1944	0.0478	0.014	0.0455	0.0432	0.0463	0.0156	0.1838	0.0389	0	0.0253	0.0759	0.0345	0.0602	0.0422	0.0728
ANTXRL	0	0	0.0119	0.014	0	0	0.0178	0	0	0.0125	0	0	0	0.0131	0	0	0.0157	0.0221	0	0	0	0	0	0	0	0.0137	0	0	0	0	0	0	0.0337	0.0457	0	0	0	0.0114	0	0.0165	0	0	0	0.0134	0	0	0	0	0
XKR7	0	0.0089	0	0	0	0	0.0072	0.0199	0	0	0	0	0	0.0053	0	0	0	0	0.0104	0	0	0	0	0	0.008	0	0	0.0047	0.0059	0.0128	0.0071	0.0065	0	0	0	0	0.0065	0	0	0	0.006	0	0	0.0054	0	0	0	0	0.0233
TTC38	121.545	118.465	72.9922	174.011	80.0218	86.7488	138.537	193.619	156.847	150.962	105.379	148.227	126.624	100.358	99.0449	147.512	113.329	132.012	147.211	128.597	100.148	199.024	86.7909	110.194	130.779	117.071	113.278	171.355	120.7	115.737	173.048	127.601	136.247	149.043	133.037	155.833	160.728	128.372	120.624	144.496	126.553	159.064	106.783	113.407	125.415	82.4523	284.979	101.513	134.73
IL10RB	0.0758	0.167	0.1057	0.3751	0.0887	0.1673	0.2321	0.3386	0.1037	0.1284	0.134	0.2542	0.1576	0.2612	0.1545	0.1181	0.1828	0.2881	0.2641	0.1838	0.0809	0.1559	0.1495	0.1929	0.3137	0.2628	0.2996	0.3027	0.3021	0.3491	0.1567	0.1885	0.2311	0.3756	0.2194	0.1724	0.1756	0.2817	0.2348	0.2381	0.2458	0.2536	0.1787	0.1924	0.187	0.1666	0.2506	0.2651	0.2372
UBE2O	4.5194	3.7077	2.9208	5.98	3.4669	3.8694	5.9238	7.1444	3.5124	3.8241	3.5201	4.3874	5.2187	5.3196	3.7765	3.9625	4.3104	2.7505	5.3919	2.9282	2.2693	6.3096	4.427	3.0483	5.8615	5.1803	3.9565	5.4538	4.4918	4.2038	5.7238	3.5925	4.9416	4.1423	5.2477	6.3774	4.8571	4.4678	4.3028	5.5287	6.2448	3.5933	4.6794	3.8285	4.7834	3.6802	4.9298	3.332	3.0135
LRRIQ3	0.2911	0.1608	0.1176	0.1739	0.1375	0.1537	0.0568	0.1225	0.1964	0.115	0.0532	0.1433	0.1163	0.1908	0.1451	0.1737	0.0722	0.1802	0.1455	0.2623	0.0888	0.1612	0.2782	0.195	0.2537	0.0873	0.0699	0.1317	0.1509	0.0395	0.2242	0.1662	0.2388	0.1132	0.2028	0.1415	0.0794	0.2143	0.143	0.1582	0.1323	0.1602	0.068	0.1515	0.0853	0.1894	0.1014	0.2055	0.0885
AMDHD1	71.0454	64.937	136.874	115.998	100.942	72.4277	128.422	89.8486	113.721	81.9834	96.2548	212.111	122.932	79.6264	61.4811	63.4142	44.4095	130.798	211.862	136.885	47.5584	139.744	106.977	199.152	120.398	64.8614	61.1985	177.334	169.668	65.3679	113.897	76.3308	53.9118	205.065	118.543	129.501	209.3	175.973	105.709	112.102	49.1131	186.019	47.0598	68.7616	134.243	85.5392	103.551	173.295	85.4889
MIA	0	0	0	0	0.0865	0	0	0	0	0	0	0	0	0	0	0	0	0	0	0	0	0	0	0	0	0	0	0	0.1572	0	0	0	0	0	0	0	0	0	0	0	0	0	0	0	0.0429	0	0	0	0
AL451062.2	0	0	0	0	0	0	0	0	0	0	0	0	0	0	0	0	0	0	0	0	0	0	0	0	0	0	0	0	0	0	0	0	0	0	0	0	0	0	0	0	0	0	0	0	0	0	0	0	0
TMEM163	0.0721	0.106	0.0919	0.0256	0.0885	0.4389	0.13	0.1126	0.023	0.0285	0.1234	0.3228	0.1422	0.3534	0.1308	0.0846	0.1717	0.0101	0.3279	0.0466	0.0269	0.0461	0.1492	0.0391	0.1542	0.0687	0.045	0.0318	0.3751	0.0435	0.0802	0.1402	0.0154	0.1041	0.0768	0.081	0.0146	0.0521	0.0781	0.0754	0.2589	0.1687	0.0438	0.061	0.0805	0.1274	0.0435	0.1492	0.0964
QSOX1	12.149	13.5203	16.5034	14.8197	13.5694	16.3951	47.5058	65.8242	8.5104	9.6604	12.4699	19.5977	15.5467	29.2506	18.6533	10.5101	11.9726	5.2607	20.176	16.1956	4.4994	21.2529	12.4031	10.2139	18.545	23.9984	8.8992	13.6865	13.7337	12.7536	14.2177	8.8904	14.2633	32.5023	17.9992	17.5076	16.308	20.9306	13.5234	22.1317	27.1234	13.9477	12.9909	6.863	8.6273	7.2672	12.4684	11.6076	19.252
IPMK	2.0846	3.4174	2.5185	4.3223	2.4216	4.5281	4.2111	3.1772	1.8827	2.0792	2.0821	1.9656	3.4947	2.756	2.0657	1.5994	2.8994	3.9313	3.0206	2.3408	1.3369	3.8868	3.3045	2.3362	2.9884	3.3189	3.1663	4.6573	3.3812	1.9692	2.5333	2.6526	3.6048	2.8717	3.2677	3.7969	3.7343	3.4992	3.0088	3.6717	3.4309	1.8841	3.8912	2.042	3.0649	2.407	4.622	2.4466	1.2824
MRPL2	1.6038	2.928	1.4747	2.4662	1.6182	3.1577	1.1971	2.141	2.0415	1.1599	1.7617	2.7703	1.8536	1.6333	1.2005	1.8561	1.3674	1.9601	1.3579	1.2409	3.0144	1.8421	1.4651	0.8917	1.4215	1.2132	3.3248	1.3121	1.1967	2.0241	1.6079	1.2254	1.5416	1.9252	0.7462	0.74	1.0526	1.7782	1.8882	2.4107	1.6867	1.7626	2.1567	1.9294	1.7433	1.7366	1.2722	1.5519	3.6541
ITPR2	18.6021	21.8082	8.3446	26.195	14.2959	13.0144	17.2225	15.2621	14.2041	25.8289	11.0961	11.6937	16.2353	12.1083	12.8376	22.9789	18.3485	14.9959	24.2761	18.1184	5.9389	24.4064	27.5205	19.439	25.2637	28.8085	9.7154	18.4859	10.1357	19.0912	30.4612	17.3253	22.2579	11.3218	28.7489	34.084	23.9555	24.0904	29.5834	42.7705	15.9626	15.9533	18.3526	9.5713	15.5744	12.5283	11.1307	13.0534	8.2551
PGGHG	6.3476	7.5841	1.4457	7.708	2.305	7.5591	10.8307	12.3599	13.1022	6.3381	3.709	14.541	14.5308	11.5646	5.2962	4.1516	5.0154	2.4489	6.8197	2.0377	2.6056	2.9021	3.8726	5.8137	5.2364	7.4177	5.2555	3.6269	8.8581	7.5435	3.6644	5.1536	11.3939	3.5762	7.4978	7.0913	1.5557	11.0033	3.5586	2.6391	10.1166	3.6473	10.6071	3.2665	3.5631	6.9121	11.7756	7.0248	6.611
SULT1E1	7.5302	7.0402	1.5186	1.5457	6.0205	5.3682	2.3615	4.9264	8.3066	6.6367	1.0295	5.8973	3.7643	2.3469	2.4097	8.7801	13.6379	10.5059	1.6439	5.475	3.4257	2.0696	9.6612	4.171	4.5908	4.9944	4.7651	0.0173	3.4775	5.1886	12.5363	7.8999	10.2883	10.0616	3.6861	5.5725	1.9071	11.4542	8.305	13.1724	1.0009	10.976	6.1479	3.7413	5.1376	6.1147	1.8933	9.2126	1.0304
C10orf143	0.7776	0.4339	0.5241	1.0162	0.6484	0.3087	0.7307	0.8099	0.3751	0.6655	0.6369	0.8062	0.6956	0.9694	0.4293	0.5856	0.543	0.8062	0.7019	0.6224	0.4972	0.8865	0.5266	0.4904	0.4984	0.7672	0.5074	0.4923	0.6692	0.7032	0.6967	0.5232	0.6757	0.7697	0.4373	0.6807	0.372	0.7384	0.5461	0.4445	1.014	0.824	0.4437	0.5846	0.329	0.548	0.4417	0.5014	0.3678
HOXC12	0	0	0	0	0	0	0	0	0	0	0	0	0	0	0	0	0	0	0	0	0	0	0	0	0	0	0.0134	0	0	0.0151	0	0	0	0	0	0	0	0	0	0	0	0	0	0	0	0	0	0	0
UNC13B	3.4024	3.8031	1.9123	5.253	1.4286	2.4719	4.6822	3.2102	3.05	4.2557	2.8012	4.1422	2.6272	3.3306	4.7153	3.6744	3.4743	2.7506	4.2959	4.7322	1.2005	3.7248	1.4071	4.409	4.9059	5.4728	2.0901	3.2603	2.427	2.7339	4.2286	2.2665	3.1407	1.9533	3.9289	4.4324	3.3247	5.6358	4.5082	4.6854	4.631	3.1657	4.1625	2.1621	2.3015	1.936	2.3097	1.7079	2.3737
ARRB2	9.6701	17.8769	10.8026	19.0654	9.5079	8.7173	27.8496	23.3653	7.6165	12.7263	9.2517	27.9332	17.8559	39.6212	8.8382	12.6199	14.8568	15.6739	16.1589	15.6985	5.2148	9.6896	13.472	11.5877	15.4418	16.6644	24.2168	10.5254	18.1997	9.4698	12.7244	12.6748	10.275	28.8339	16.6143	13.593	14.1757	10.928	13.4646	22.9785	16.5083	16.0697	22.3956	7.6236	8.2317	9.7414	10.0838	13.905	20.4043
SEC22C	3.414	3.6933	2.3905	4.3855	2.0114	2.6083	5.1983	5.603	2.3837	2.7588	2.3095	3.4934	3.4401	5.1154	3.2566	2.9684	3.1733	3.6004	4.1892	3.1077	1.0096	4.0559	2.7331	2.9821	4.0549	4.53	2.8632	2.983	3.2848	2.4327	3.8305	2.0978	3.0124	4.5322	4.5986	3.8369	3.7325	4.0022	3.368	4.1884	5.5845	2.84	3.485	2.5619	2.4536	2.1441	2.4603	2.4153	2.3905
FOXE1	0.0843	0.0098	0	0	0	0	0.0792	0	0	0	0	0	0	0.0117	0.0182	0.0118	0.2787	0	0.0456	0	0	0	0.0097	0.1304	0	0.0608	0.0125	0	0.0653	0.0141	0	0	0	0	0	0.0526	0	0	0.0109	0	0.0133	0	0	0	0	0	0	0	0.1025
MCM2	0.9049	0.8162	0.9444	4.2561	0.2342	0.3568	0.9851	1.5816	0.3539	0.4108	0.366	0.366	0.5294	0.9077	1.9549	0.7064	1.1251	0.5095	1.0308	1.3192	0.0971	3.1766	1.4354	0.7729	1.0996	1.0722	0.3804	0.5659	0.1547	0.8063	0.6131	0.33	1.464	0.3456	0.7869	1.4603	0.8008	1.7201	4.8783	0.8271	2.7722	0.3877	0.2979	0.2551	0.4753	0.4718	0.2301	0.646	0.1012
GNRH1	0.139	0.1753	0.1878	0.3702	0.1138	0.0477	0.2508	0.1737	0.0887	0.0879	0.1851	0.5337	0.3754	1.0166	0.3243	0.0233	0.3862	0.1945	0.3162	0.0449	0	0.1334	0.1726	0.3228	0.2799	0.5539	0.372	0.3066	0.646	0.14	0.4329	0.2276	0.1186	0.1606	0.1185	0.1301	0.0563	0.2409	0.1076	0.4072	0.3153	0.0723	0.2172	0.2351	0.1976	0.1924	0.2516	0.4709	0.1014
APLF	0.5507	0.5884	0.2479	0.7088	0.3241	0.307	0.7529	0.5664	0.3074	0.2991	0.2881	0.4258	0.4576	0.5149	0.3748	0.2828	0.6422	0.289	0.5592	0.4171	0.1156	0.5174	0.532	0.4689	0.4592	0.6083	0.393	0.3594	0.5822	0.4644	0.4058	0.4157	0.646	0.4176	0.4695	0.6443	0.4672	0.701	0.5914	0.3673	0.8588	0.3402	0.3824	0.1455	0.3425	0.4022	0.3254	0.3174	0.3851
NMNAT3	0.4117	0.4499	0.3685	0.6471	0.2435	0.2073	0.5068	0.6767	0.4177	0.3402	0.3557	0.5035	0.6317	0.2951	0.3868	0.4149	0.2811	0.3278	0.5032	0.3875	0.2996	0.4047	0.3805	0.4122	0.4944	0.5497	0.3841	0.3416	0.4318	0.3841	0.5125	0.3711	0.4028	0.4529	0.3985	0.5162	0.4324	0.4037	0.3245	0.3596	0.4606	0.5076	0.2426	0.2747	0.2762	0.3659	0.3685	0.3199	0.3308
GABRB2	0	0.004	0.0021	0	0	0.0025	0.0065	0.003	0	0.0023	0	0.0061	0	0.0024	0.0148	0	0.0085	0.004	0	0.0023	0	0.0046	0.0059	0	0	0.0025	0.0613	0	0.0027	0.0058	0	0	0	0.0041	0	0.008	0	0	0	0.006	0.0027	0.005	0.0025	0.0121	0	0	0	0	0.0139
TSTD1	31.0957	36.1685	23.0573	38.4388	23.6471	28.144	46.4275	46.5547	28.0528	47.1248	28.4056	46.2688	26.9807	34.2548	31.8629	31.878	28.9887	45.3545	37.2076	33.0645	37.3909	23.5842	24.227	26.3203	25.8342	36.3073	24.1938	21.2666	39.9438	29.988	41.8294	26.2917	28.2226	53.1441	30.7778	34.3592	26.3959	22.309	22.6401	39.7797	37.058	51.2546	37.6228	29.9006	30.2038	33.04	21.3022	43.3756	61.8889
FAM95C	0.0623	0.0175	0.0748	0.1659	0.0128	0.0748	0.0983	0.026	0.0265	0.0197	0.0355	0.2126	0.1424	0.0518	0.1454	0.0313	0.0371	0	0.0202	0.0101	0	0.0199	0.0946	0.0675	0.047	0.054	0.0667	0.0183	0.4053	0.1254	0.0693	0.0765	0	0	0.0398	0.0117	0.0379	0.027	0	0.0391	0.1766	0	0.0757	0.0316	0.0127	0.0287	0.188	0.1173	0.0152
ROM1	1.4139	2.4679	1.9545	1.8936	5.1533	7.9776	3.6641	4.3405	3.0858	2.0576	2.831	2.6189	1.7779	2.5152	1.7041	1.3103	0.8123	3.055	3.0225	2.0841	1.1343	0.9916	1.2837	1.3056	4.4021	2.1703	2.5004	5.7268	7.6772	2.947	2.3726	2.7927	0.9523	4.7298	2.141	1.3699	1.6836	1.4152	1.0751	2.6213	2.368	2.1506	3.6386	2.2446	3.4509	1.5828	10.7273	4.202	8.4175
GNL1	7.3906	8.0038	4.7244	8.6244	7.3894	10.4439	13.9874	12.867	8.0208	7.286	6.7	12.6118	7.8949	9.6923	5.8743	6.4393	6.8109	7.1682	9.2059	7.4369	4.2239	8.0086	6.8061	7.02	11.658	9.3653	9.0063	7.6901	15.3038	6.8871	7.1222	6.7342	6.4234	11.4624	7.1743	8.3299	6.4756	9.36	7.6868	9.3233	10.3736	8.822	9.6002	5.3052	8.8067	5.1716	10.9069	8.8076	13.8665
C3orf49	0.0597	0.1881	0	0.0794	0.2747	0.1023	0.0673	0.1864	0.0634	0.0707	0.0851	0.0636	0.062	0.0744	0.1547	0.1501	0.0888	0.2922	0.0485	0.0723	0.0835	0	0.0617	0.0693	0.2253	0.0775	0.0266	0.1316	0.1663	0.1502	0.3318	0.0916	0	0.0862	0.2543	0.1954	0.1813	0.237	0.1385	0.1248	0.1128	0.1034	0.3625	0.0757	0.0303	0.0688	0.09	0.1123	0
OR14J1	0	0	0	0	0	0	0	0	0	0.006	0	0	0	0	0	0	0	0	0	0	0.0212	0	0	0.0059	0	0	0	0	0	0.0152	0	0	0	0	0	0	0	0	0	0	0	0	0	0	0	0	0	0	0
THOC7	25.7959	36.0103	31.1607	31.4591	27.4896	23.0368	35.3472	45.9088	27.6061	29.6823	25.334	36.2409	30.1737	29.6192	18.0632	23.5332	26.6569	33.9049	25.5556	22.8329	17.7403	22.8662	27.2799	23.2871	28.5503	31.0665	34.9169	20.9043	39.0382	23.6006	26.3512	26.3737	21.9465	35.9258	27.8463	34.5904	25.7342	26.7495	23.3289	29.4545	42.6148	30.3622	26.9169	21.9102	25.2838	27.0744	29.1863	32.4301	34.8876
USB1	5.2418	7.9504	4.8363	8.4226	6.0166	5.0727	11.2569	12.4391	7.5366	5.0022	6.5036	6.7969	7.7279	9.3121	5.8911	4.5399	4.7053	5.9605	8.2838	4.1336	4.1133	10.382	5.4747	4.7488	8.0519	8.1064	8.1137	10.4627	9.4613	6.9987	6.3797	8.0048	6.9489	6.1865	7.5595	7.1866	7.9047	7.9625	5.3708	7.5411	11.8004	4.9215	8.4738	5.3144	5.7462	5.5272	9.579	5.1909	4.825
DHX38	7.1501	9.317	4.5198	10.3961	5.1062	7.4518	11.6641	15.8495	6.3958	6.852	6.6303	8.0312	8.6461	9.379	6.9006	8.8297	8.0135	5.3297	10.9598	7.4338	2.1395	11.6818	7.5721	7.1044	10.6916	10.4086	6.3435	7.8914	8.7258	7.1285	9.8107	6.5386	9.6468	8.97	10.2443	11.3481	9.802	10.0636	10.4002	12.0511	10.4089	7.4927	9.2687	5.1989	7.7421	4.3437	7.3082	6.4437	3.6015
RASSF5	6.0957	6.0198	2.849	9.8606	4.4611	3.8772	9.8861	7.9308	2.5865	4.288	3.758	8.1353	7.347	16.356	5.1764	4.4921	5.3377	3.8573	5.9741	6.3843	1.4697	7.6113	6.4427	5.5182	9.1944	9.13	4.5847	4.7145	3.6463	2.1378	6.8109	3.5693	5.3682	7.4648	6.2109	6.2716	7.5071	3.8437	5.8552	8.3053	6.9976	7.1136	6.1636	2.5389	2.0205	3.8864	4.2073	5.1213	3.5403
AC008687.4	0	0.0196	0.0419	0.0248	0	0	0.0315	0.0291	0	0	0	0	0	0.0696	0	0	0	0	0.0454	0	0	0	0	0	0	0	0	0.0205	0	0	0	0	0	0.0807	0	0	0	0	0	0.0584	0.0264	0.0242	0.0242	0	0.0567	0.0215	0	0	0
CSNK1G1	0.8209	1.1789	0.857	1.8692	0.7671	1.2637	1.8398	1.6038	0.6289	0.9828	0.7371	1.0386	1.001	1.64	0.9914	0.8208	0.6882	0.6993	1.665	0.9144	0.3188	1.2556	0.7001	0.8722	1.5787	1.5415	0.5413	1.3571	1.2795	0.9549	1.3383	0.8611	0.9134	0.6481	1.7875	0.9927	0.9452	1.1194	1.2234	1.4831	1.6964	1.1228	1.6021	0.6339	0.9527	0.6742	1.241	0.6766	0.7318
AL138752.2	0	0	0	0	0	0	0	0	0	0	0	0	0	0	0	0	0	0	0	0	0	0	0	0	0	0	0	0	0	0	0	0	0	0.0273	0.0202	0	0	0	0	0	0	0	0.0164	0	0	0	0	0.0178	0
ZNF28	1.4774	1.1041	0.4989	2.7903	1.0079	0.9291	1.999	1.4789	0.48	0.415	0.7572	0.6039	2.0461	1.412	0.6809	0.5368	1.3358	0.6433	2.0268	0.8089	0.3447	1.7193	0.7362	1.4866	0.5475	1.2016	1.0031	0.8147	0.6713	0.4297	0.5933	0.588	0.6477	1.2567	0.6822	0.9219	1.0559	1.2922	1.0736	1.6059	2.9789	0.6262	0.3776	0.4859	0.3917	0.4417	0.3054	0.7415	0.4193
CDC73	3.2889	5.3377	3.3537	6.0127	3.7574	4.6451	6.0968	4.3099	3.2043	3.317	2.5069	3.9005	4.7102	4.6722	3.3742	3.759	3.4028	4.6944	4.6082	3.946	1.4541	5.5203	5.5851	2.8526	5.4548	4.4819	3.221	4.363	4.7869	3.6966	4.0108	3.7005	4.0296	4.3466	4.9562	6.4844	4.8252	4.5719	3.6721	5.0325	5.4324	3.3975	4.9644	2.6354	3.5909	3.0342	5.5082	3.5562	1.9462
CDH11	0.2069	0.2252	0.2717	0.3607	0.3403	0.3295	1.1414	2.5356	0.0589	0.07	0.13	0.3664	0.2801	0.7553	0.3879	0.1053	0.143	0.0827	0.5942	0.3163	0.0689	0.6084	0.4486	0.1344	0.2697	0.8001	0.2537	0.3748	0.3502	0.1823	0.2917	0.2533	0.1418	0.571	0.6023	0.1833	0.1497	0.2188	0.3059	0.7035	0.5133	0.189	0.0994	0.1874	0.03	0.3607	0.1152	0.2121	0.3954
PDCD6	0.2374	0.2181	0.1861	0.3981	0.0648	0.1448	0.1904	0.1704	0.1683	0.1751	0.2409	0.3433	0.4111	0.5964	0.2257	0.0752	0.377	0.2068	0.2915	0.1066	0.0936	0.0759	0.1638	0.3512	0.2059	0.4434	0.5319	0.2793	0.3727	0.1913	0.2758	0.162	0.3601	0.1753	0.2362	0.242	0.294	0.3582	0.2205	0.2208	0.3192	0.1144	0.2611	0.232	0.1929	0.1582	0.3184	0.2384	0.1027
GALNT6	0.267	0.5893	0.9266	1.2146	0.5192	0.5839	1.8741	1.022	0.0923	0.2848	0.3428	0.904	0.4715	2.6851	0.2942	0.2295	0.6227	0.3456	0.8459	0.3667	0.0498	0.6831	0.4928	0.3617	0.5041	0.85	0.6252	0.692	0.5087	0.4637	0.4825	0.2391	0.6548	0.9642	1.0029	0.8372	0.6288	0.5495	0.5218	0.9358	0.6057	0.5729	0.8401	0.1863	0.3525	0.2361	0.3289	0.4774	0.7794
NUP54	8.3065	11.2525	4.9515	9.0747	6.3001	6.6707	12.179	15.2811	6.8721	7.2514	5.3992	8.95	7.939	9.7632	5.1127	8.0259	7.3409	8.2202	9.7421	8.5569	3.807	8.2524	8.8773	7.0571	9.6351	10.4743	6.489	8.2756	13.0308	6.7301	9.3888	5.5337	8.0978	10.3126	9.6238	9.5231	6.6596	8.0842	7.6653	10.9795	11.4514	8.3414	8.191	5.892	6.9626	6.2348	8.9842	6.9846	5.0664
FAF2	11.0018	14.6222	10.2	16.1364	11.4794	12.2965	16.83	19.0292	11.8119	11.2485	9.0543	13.5601	10.7314	13.3545	9.3783	12.6881	11.5424	12.0607	14.9287	13.2951	5.6703	14.7331	11.4414	10.1752	17.6085	14.9163	9.8363	15.7885	13.3799	9.9434	13.9762	11.7858	14.4596	13.0701	17.9158	15.6209	16.8895	13.6428	13.5574	18.1285	17.151	11.8349	14.9957	8.793	12.9289	9.0117	14.1951	10.3381	7.3098
TMBIM1	31.4866	54.7549	37.7966	74.8634	32.7454	49.0606	96.4146	90.7829	44.4017	39.3125	51.3668	48.6425	53.9006	52.2905	45.2067	41.8209	46.7749	40.5227	70.8504	48.9836	17.1266	97.0941	32.769	35.8341	54.1006	55.4869	42.7155	77.3879	53.9291	41.9489	34.4517	51.7701	61.2998	62.5632	50.7484	56.654	63.7253	59.3238	46.4886	55.9148	133.749	29.0931	86.2095	34.999	63.7811	33.9854	50.1051	51.3712	49.399
NR5A2	9.9602	13.0963	10.4451	14.1676	14.1187	21.6004	16.0694	17.43	12.5601	13.3386	12.5337	12.6741	17.1668	10.6286	9.4975	12.5541	10.1811	20.9186	14.9777	10.4468	4.799	14.1802	22.0806	11.5591	21.6601	13.945	12.9447	22.5098	21.2881	11.285	13.9772	15.7573	12.1187	17.637	19.6058	19.0715	20.0481	12.8838	14.2805	18.9379	14.9999	14.0689	20.0329	7.8954	27.1011	9.8515	34.4257	14.0541	7.3303
AC003688.1	0	0	0	0	0	0	0	0	0	0	0	0	0	0	0	0	0	0	0	0	0	0	0	0	0	0	0	0	0	0	0	0	0	0	0	0	0	0	0	0	0	0	0	0	0	0	0	0	0
CDK8	5.6969	6.5263	4.3685	7.7759	5.4187	5.1948	6.9239	7.1319	3.7139	5.1466	3.9022	6.0606	5.5288	5.6449	4.0964	4.3001	4.9795	5.3929	5.8776	4.3895	1.785	7.0261	5.2891	4.7314	5.7746	5.6075	4.476	5.167	5.5138	5.4427	4.964	4.4972	5.0551	4.5851	5.3763	6.9281	6.1502	5.9361	5.4498	6.0621	8.0441	5.7923	6.2802	3.6339	4.9968	4.9125	6.2592	3.6525	2.7986
AIMP2	9.2554	12.5561	9.1395	12.9542	8.7581	11.9639	14.3083	29.1155	12.2367	8.1596	11.7369	15.1058	13.9611	8.9187	10.8146	13.9686	14.2699	13.6291	11.2885	15.7778	4.8568	18.4461	10.5885	7.5584	15.701	11.2482	11.2237	10.2963	16.2071	12.0737	9.7866	9.5005	13.0451	17.4773	9.8625	16.4222	12.4198	13.1939	16.7561	11.8733	20.3105	9.3965	11.666	9.2338	13.7573	10.1679	13.8141	6.7915	6.5911
SDR16C5	0.015	0	0.2132	0	0.0153	0.2565	0.0169	0	0	0	0	0	0	0.0249	0	0	0	0	0	0	0	0	0.0413	0.2778	0	0	0.0267	0	0.0278	0.0903	0	0.0459	0	0	0	0.196	0.0152	0.0108	0	0.0156	0	0	0	0	0	0	0	0.0141	0
STYXL1	12.5986	16.6379	15.2243	18.4165	17.2488	17.6278	24.7583	25.4886	19.0517	16.2762	19.6409	25.5044	19.6425	19.7964	11.2526	23.4789	12.7907	15.3309	19.1719	15.7846	23.8296	14.0749	19.5056	9.789	10.6829	15.9834	19.0042	16.2682	21.0366	12.2951	16.4595	13.2166	19.2882	21.098	14.3526	19.3068	20.6506	17.551	15.8335	25.7312	25.3471	16.9396	16.2245	18.2006	13.7266	18.702	12.7436	10.6959	32.9703
NUP210	5.3498	6.8636	3.1299	10.9157	3.2703	3.1203	8.7585	12.2226	6.1336	6.628	4.8662	8.8833	10.4056	12.6727	5.8874	6.5328	6.2474	4.1289	8.8764	5.7626	1.8987	8.2963	4.3191	4.8913	9.8291	10.3317	3.9075	6.4194	4.5218	6.2901	9.4975	5.1143	11.1928	6.4659	9.278	9.5052	5.8924	7.3296	7.1233	8.7907	9.0837	6.1531	5.8538	5.4555	4.1322	5.0882	3.6833	4.1055	5.6844
CENPL	0.3593	0.2238	0.2771	0.8415	0.194	0.1626	0.6302	0.4054	0.0955	0.2286	0.1614	0.4151	0.2177	0.8128	0.2458	0.2259	0.4952	0.419	0.4378	0.2177	0.0466	0.4149	0.3374	0.2395	0.3517	0.5792	0.2582	0.2568	0.1855	0.1809	0.2886	0.1634	0.2554	0.2451	0.3722	0.3923	0.2426	0.4036	0.4248	0.3237	0.5754	0.2769	0.2945	0.1772	0.1216	0.1995	0.1706	0.2348	0.1214
EIF2AK2	3.5938	5.2916	3.5352	17.7391	2.9264	3.1877	5.3122	9.6095	3.3846	4.2875	2.9929	8.1514	11.4642	5.0905	4.4691	5.124	7.1645	4.3467	13.9297	3.5075	1.7322	19.3108	6.5456	4.2395	5.1087	5.8392	3.0716	4.2082	3.6029	5.3678	6.4773	3.7156	5.9721	6.634	9.6271	7.4404	6.6898	8.5535	10.4905	7.8877	18.2553	4.0884	6.6859	3.5676	4.7145	3.3694	4.7151	5.7555	1.9525
SCHIP1	0.0385	0.036	0.0241	0.0399	0	0.066	0.0796	0.0134	0.0341	0.0051	0	0.041	0.04	0.0533	0.0333	0.0108	0.0509	0.018	0	0.0104	0	0.041	0.0354	0.0645	0.0242	0.0611	0.103	0.033	0.0298	0.0194	0.107	0.0394	0.0274	0	0.0273	0	0.013	0.0371	0.0149	0.0403	0.0424	0.0056	0.0835	0.0163	0.0326	0.0148	0.0581	0.0241	0.0078
PPP2R2C	0.0052	0.0147	0.0157	0.0093	0.0965	0.0763	0	0.0109	0	0.0083	0	0	0.0054	0.0044	0.0136	0.0132	0.0104	0	0.0085	0	0.0049	0.0084	0.0686	0.0365	0	0.0318	0.1308	0.0038	0	0.2689	0.0058	0	0	0	0	0.147	0.0053	0.0454	0.0041	0.0548	0.0445	0.0091	0.0409	0	0.0053	0	0	0.0148	0.0064
CENPM	1.2891	0.3731	0.778	2.5621	0.0287	0.1442	0.9164	0.2919	0.1788	0.3764	0.4797	0.6575	0.1455	0.9549	0.5812	0.141	0.8621	0.5099	0.6374	0.1358	0.0785	1.2099	0.2514	1.1713	0.4938	0.8982	0.45	0.4121	0.1563	0.1975	0.2182	0.3729	0.7172	0.8096	0.209	0.3934	0.2839	1.0726	1.5399	0.2052	1.9865	0.1215	0.3162	0.4266	0.1138	0.6463	0.1409	0.7648	1.0566
WLS	6.0599	6.0645	6.7673	11.8124	7.541	13.6672	23.7236	17.4345	7.3669	12.6504	5.1463	11.1774	5.4379	8.8208	7.9262	10.3096	6.876	6.8649	11.8286	11.577	5.1932	8.0194	13.7282	9.2363	15.9327	13.891	6.0827	9.0486	14.699	11.4939	10.3727	10.8289	8.4441	9.2302	17.8369	14.5354	8.9799	11.2945	9.0824	10.0573	16.5489	7.9618	12.5816	9.1428	6.5557	5.7157	8.5612	7.0795	5.0296
SOD2	36.2396	204.216	141.264	68.7953	135.265	161.748	190.532	140.501	94.1818	90.7567	134.433	71.1807	92.076	161.571	54.3559	61.8522	40.0112	72.7759	122.268	49.1795	42.1948	41.6549	72.394	42.9708	131.785	84.9443	122.54	385.729	240.595	100.209	77.3704	110.705	47.9946	140.706	203.569	137.979	218.663	62.5563	36.738	142.439	121.747	38.0036	217.133	65.9898	146.984	40.1534	289.041	89.6095	105.016
TAAR2	0	0	0	0	0	0	0	0	0	0	0	0	0	0	0	0	0	0	0	0	0	0	0	0	0	0	0	0	0	0	0	0	0	0	0	0.0377	0	0	0	0	0	0	0	0	0	0	0	0	0
COL5A1	2.3597	5.2926	4.4087	8.9244	2.1676	4.0927	22.3567	9.8906	1.0839	1.2671	2.0353	3.2241	3.291	8.0312	6.499	2.4391	2.6994	1.1131	8.1173	1.5868	0.5085	4.9116	4.1904	3.1258	4.8007	10.4151	5.0292	4.1582	2.0053	3.942	3.0937	2.6716	3.6175	4.2148	12.7973	2.8956	5.4798	6.3756	5.2206	4.8736	5.5904	1.8858	2.4487	4.0358	1.4949	2.8884	1.4142	2.2042	2.8487
OR10C1	0	0	0	0	0	0	0	0.0305	0	0	0	0	0	0	0	0	0	0	0	0	0	0	0	0	0	0	0	0	0	0	0	0	0	0	0	0	0	0	0	0	0	0	0	0.0248	0	0	0	0	0
USO1	28.834	54.0701	26.1609	45.1751	22.4338	34.2474	38.3021	40.3054	23.1942	27.1716	29.713	23.8999	36.4126	28.6743	26.5504	36.9834	31.3523	38.1183	41.3077	29.1282	6.8487	39.5834	32.626	28.4522	43.2092	44.2082	24.1345	48.1645	34.927	33.6424	37.175	35.1047	41.4815	21.9872	42.87	47.6067	41.7481	41.0241	40.9646	33.3787	51.7277	27.1594	43.3053	15.764	29.2043	18.2202	39.6472	24.0081	13.4218
COX7A1	9.1218	10.9061	7.7241	10.7711	9.5065	10.9092	18.6841	18.3044	10.0546	5.5535	14.8838	18.2062	12.17	18.7795	5.9661	5.4731	6.4778	8.9013	4.6227	14.6708	2.9676	6.2895	7.2182	9.8458	6.0038	15.5142	12.5416	6.9529	13.1449	8.2573	8.0976	6.424	4.819	27.3202	4.9938	7.5197	11.0209	9.7304	8.4202	10.5073	20.8028	10.1576	4.8667	6.6526	3.6542	8.9429	3.5349	8.6633	34.9126
MMACHC	10.8493	12.6375	8.6441	13.6047	8.2105	7.6719	7.9293	14.0416	11.0293	10.9957	9.7181	16.0551	16.9497	8.3632	12.2626	14.5287	14.015	13.1042	13.5866	10.9383	6.6801	17.0533	14.2821	9.6005	10.1467	8.717	8.3264	6.9057	6.1477	12.5173	11.548	7.9132	17.0484	7.6886	16.1459	19.8462	13.598	10.7042	13.1104	13.3536	8.6387	12.707	8.245	10.3251	9.153	12.1863	5.1284	8.5649	5.6941
SAA2-SAA4	0	0	0	0	0	0	0	0	0	0	0	0	0	0	0	0	0	0	0	0	0	0	0	0	0	0	0	0	0	0	0	0	0	0	0	0	0	0	0	0	0	0	0	0	0	0	0	0	0
IQGAP1	2.7744	6.1422	6.0634	12.3436	6.1191	10.9101	14.8058	9.9253	1.1872	2.9965	3.1251	5.772	7.5345	16.9346	4.2923	3.6841	6.7162	5.9228	11.2929	5.4536	0.5647	8.2595	7.5017	4.3906	8.9418	10.4739	4.9384	11.0737	7.1773	4.0549	5.4177	4.7807	5.7626	5.1466	9.4414	7.5313	10.2665	7.6053	7.415	11.928	9.2083	3.7835	7.2318	2.1373	3.8473	2.8865	7.0164	5.3784	3.2915
TPSG1	0.0782	0.2738	0.0586	0.0694	0.04	0.0335	0.1322	0.407	0.2493	0.1235	0.5203	0.125	0	0.3897	0.6585	0.0983	0.0776	0	0.0635	0.1263	0.1459	0	0.1079	0.0302	0.3935	0.3047	0.0697	0.1149	0.0726	0.118	0.3477	0.7199	0.1667	0.1129	0.0416	1.4264	0.0396	0.254	0.121	0.0818	0.0739	0.4065	0.1696	0.033	0.3571	0.1802	0.1179	0.2574	0.1426
TPP1	28.2309	47.804	45.0344	71.0861	33.0362	30.5764	64.865	66.2395	33.8655	39.9992	29.6619	46.0484	62.4097	74.4145	33.5136	41.422	47.1175	27.329	59.4059	37.4608	19.5105	51.8361	47.573	32.4239	40.4403	49.1472	39.4671	55.2442	34.3703	38.2881	39.8372	36.0585	50.831	63.6484	53.0845	49.7705	81.3263	45.3244	41.3063	56.5585	56.5315	37.5144	48.8438	33.7166	31.9763	32.912	31.199	28.4064	37.2722
SLCO1B3	23.4263	25.416	12.0414	36.4143	13.7158	29.0795	10.054	64.417	40.3501	54.6675	22.2672	29.486	44.7415	5.0056	12.8497	45.8316	67.0922	34.1038	5.3985	16.1849	36.7066	24.951	43.4114	57.0874	24.7975	41.895	55.8499	17.8452	7.3478	48.1483	31.86	48.266	30.0009	5.9599	18.5303	41.2753	36.3546	52.8645	45.6709	13.4144	14.1724	22.8789	36.3166	14.4722	40.4351	58.6279	28.044	25.9684	29.0655
ARHGEF7	3.9005	4.3155	3.593	6.5436	3.2753	3.8884	5.3568	5.7684	4.5194	4.2995	3.4799	5.444	4.9174	6.217	4.1971	4.1964	3.6062	3.9134	5.9918	3.6494	1.6139	5.1376	4.3362	3.7674	7.2696	6.0793	3.8066	4.9973	4.3031	4.0363	5.6127	3.8216	5.7325	4.0392	6.5943	7.2472	4.7619	5.9137	4.2155	6.0476	6.3808	3.8044	5.4256	3.4396	3.8762	2.752	4.7401	3.6551	3.2185
RAB11FIP5	2.3902	3.2423	1.6111	4.4344	3.7829	5.214	6.7848	5.4494	2.3493	3.7381	1.9957	5.4165	3.6159	4.7873	4.4671	1.9749	2.6685	2.7617	8.0373	3.7664	1.0309	5.7663	2.0376	2.6568	9.471	4.5625	2.9689	4.8379	4.6367	4.3233	3.2534	3.1077	2.4154	5.1388	5.0272	2.9526	2.6747	4.767	2.6619	3.9039	7.1977	2.8373	7.6773	1.7334	3.295	1.2927	2.7393	4.3222	3.6001
MAML2	0.6608	1.1431	0.9143	2.3769	1.6837	2.7688	2.8953	1.606	0.3586	0.4296	0.6678	1.527	1.7018	3.0895	1.1778	0.7215	1.1887	0.7707	1.8677	0.5728	0.334	2.0804	1.52	0.7673	1.1523	2.445	0.8351	1.3008	1.817	0.6861	1.1025	0.8032	1.1158	1.7799	2.1346	1.3402	1.5342	1.5014	1.3479	1.8727	1.49	1.0026	1.2966	0.5705	0.734	0.8362	1.0731	0.8616	0.7954
ABTB1	6.4856	6.4366	4.3346	7.9068	2.6582	3.4507	13.3414	10.9708	6.972	6.7728	6.964	11.1224	6.712	12.8136	5.2464	6.921	5.9539	5.2521	9.0353	3.2183	4.3199	6.5486	5.1129	5.9327	8.6844	9.5595	8.5005	6.649	7.7385	4.6768	8.3032	5.5453	6.4912	8.5513	6.6138	7.5993	5.4643	7.7392	4.1871	7.261	10.9873	8.1303	5.5463	5.8486	3.9159	4.7594	4.4873	5.5937	15.6312
ZNF701	0.395	0.4438	0.3066	0.6952	0.2091	0.3037	0.7602	0.4398	0.2389	0.3443	0.2332	0.5302	0.6791	1.0245	0.2648	0.2113	0.3785	0.3241	0.5753	0.3026	0.1398	0.4356	0.2632	0.4428	0.3343	0.6431	0.4313	0.3104	0.2975	0.2537	0.4545	0.23	0.3486	0.4525	0.3991	0.3251	0.3036	0.3787	0.2741	0.4774	0.6566	0.3424	0.2305	0.3859	0.1452	0.2251	0.1712	0.25	0.2982
BAHD1	5.8319	4.5023	3.5185	6.4229	5.7565	6.854	6.4136	8.249	7.3968	6.1856	4.0487	11.9012	5.366	7.6296	7.1277	5.2822	6.3145	9.1822	8.5391	7.1325	3.5106	6.548	4.0924	4.7439	20.8086	6.4476	5.684	6.9083	6.2317	7.3759	8.5982	8.4745	4.6066	8.6973	7.2118	6.7981	6.2087	6.5126	4.6669	9.2659	6.3373	6.4996	10.327	4.7113	8.0972	4.2552	6.3993	7.411	4.9368
ZNF350	1.8463	1.7626	1.4422	2.5397	1.4696	1.4723	2.6906	3.4074	1.8368	1.9618	0.8729	2.1877	1.458	2.3421	1.2736	1.8106	1.8965	1.9795	2.1751	1.6049	0.4937	2.2099	1.6167	1.8051	1.359	2.2635	1.0402	1.0876	1.5153	1.4132	2.9781	0.7625	1.4968	2.5734	2.14	1.7281	1.1922	1.887	1.6128	2.4175	2.5411	2.4432	1.5182	1.1505	1.0745	1.1953	0.8904	1.3921	1.1162
PPT1	13.2781	29.0002	21.4773	37.4756	16.1337	14.4309	54.2805	52.5776	10.1902	16.2689	15.0215	26.4748	28.9294	73.9381	15.2695	14.072	22.1685	21.5956	35.9381	21.0778	5.3201	27.6973	21.4251	14.5777	24.8395	33.8778	17.4492	29.6838	20.0187	14.8184	20.2188	14.2899	21.5259	48.5916	35.8606	27.2661	33.9002	23.3483	19.9683	31.4985	40.4545	16.8327	23.5929	9.2367	10.6627	12.0193	15.4895	21.2555	27.2761
BBS1	0.04	0.0112	0.012	0.0142	0.0164	0.0137	0.0541	0.0167	0.017	0	0.0076	0.0427	0.0332	0.0532	0.0311	0.0134	0.0079	0.0112	0.039	0.0194	0.0075	0.0128	0.0442	0.0186	0.0201	0.0693	0.0285	0.0176	0.0446	0.0322	0.0445	0.0409	0.0171	0.0116	0.0085	0.0225	0.0162	0.0289	0.0062	0.067	0.0378	0.0139	0.0555	0.0203	0.0081	0.0246	0.0161	0.0376	0.0195
MTR	2.3772	3.4396	2.0816	4.6535	2.5953	3.9583	6.1083	4.2617	1.7722	2.5082	1.7929	4.0207	3.2031	4.7992	1.9702	2.0797	2.3394	2.555	4.6681	1.975	0.4926	4.0678	3.1355	1.9445	3.5015	4.3524	2.1808	3.4869	3.1721	4.1995	5.1069	2.4859	3.0894	2.2186	4.4826	3.9784	3.1881	3.6485	3.3142	4.8915	4.3212	4.9236	4.0716	1.9231	1.9626	1.8428	2.6343	2.1139	1.2405
AC131160.1	0	0	0	0	0	0	0	0	0	0	0	0.0171	0	0	0	0	0	0	0	0	0	0	0	0	0	0	0.0143	0	0	0	0	0	0	0	0	0	0	0.0116	0	0.0168	0.0152	0	0	0	0	0	0	0	0
USP18	5.9387	4.9007	3.1095	41.2574	4.4299	3.1691	7.9464	10.3915	4.6866	9.2997	6.0749	14.7212	35.5319	5.3745	9.2031	7.8342	12.2322	4.7652	16.3378	7.2924	1.2069	55.1201	11.1278	4.944	12.1587	7.7511	2.4957	2.1347	4.2685	8.5038	7.2214	5.1868	8.6689	8.7691	6.4969	14.1065	6.0695	15.6876	16.5672	7.4287	60.6462	5.881	2.52	6.6071	8.3891	4.7482	5.3355	10.0103	2.0225
TSPYL2	3.8356	4.736	1.8667	4.5659	3.9355	4.522	8.5047	7.1538	3.5513	2.7013	4.5529	8.7305	5.7035	8.6822	3.2246	3.3822	3.5802	3.121	3.5747	2.7784	1.9423	3.0904	4.8898	2.4395	6.125	5.452	4.2791	7.3892	10.2894	7.6338	2.9983	3.4997	5.4324	10.2221	7.5407	3.4324	1.9076	3.0921	3.9045	5.2057	4.4778	2.4833	4.8089	3.3946	4.217	3.5431	9.9578	3.8149	3.8575
SRGAP2B	0.1017	0.1758	0.1323	0.3853	0.1388	0.0989	0.283	0.3674	0.0865	0.1554	0.1484	0.094	0.2043	0.3495	0.1407	0.1592	0.1481	0.1804	0.2094	0.1206	0	0.141	0.2434	0.105	0.2049	0.2938	0.1452	0.1396	0.0757	0.1776	0.2339	0.1111	0.2315	0.1372	0.2963	0.146	0.1924	0.2204	0.2835	0.1987	0.1987	0.1823	0.2944	0.0688	0.1171	0.0782	0.1091	0.1532	0.0412
TM4SF4	447.099	535.276	302.454	729.967	445.518	709.019	1376.97	349.6	438.228	475.767	319.234	545.2	591.47	617.53	368.062	371.195	424.992	417.231	422.634	486.367	204.531	717.648	508.222	382.138	507.182	584.901	454.36	272.594	823.407	453.798	291.427	380.386	257.988	527.543	412.145	659.276	390.548	541.499	354.45	731.294	990.075	491.639	498.937	287.328	487.279	375.118	306.143	532.523	406.688
PAX2	0.1615	0.0054	0	0	0.0472	0.033	0	0	0	0	0	0.2051	0.032	0.1598	0.0598	0.0064	0.0229	0	0.075	0.0062	0.0287	0	0.0265	0.006	0.0097	0	0.0961	0	0.0143	0.0697	0.0428	0.0394	0.0164	0	0	0	0	0.0056	0.0119	0.0322	0	0.0333	0	0.026	0	0	0.0309	0.0072	0.0281
TMEM25	6.3329	4.6858	3.4809	4.6687	2.8139	2.457	8.3811	8.0927	5.8187	4.7648	3.5261	6.2429	4.45	3.2952	4.6677	7.5633	4.6739	3.364	5.5047	3.6687	2.1272	5.0775	4.2658	4.9979	3.2374	5.2863	3.1411	2.0151	3.3882	2.3308	7.8622	3.3862	8.3422	5.0865	7.1925	7.2061	4.8879	4.2405	5.1555	5.1877	5.7929	7.7667	2.5944	4.4181	4.2242	4.6368	2.4709	4.4491	5.0056
OR7D4	0.0098	0	0.0074	0	0.0101	0.0084	0	0	0	0.0078	0	0	0	0.0082	0	0	0	0.0138	0	0	0	0.0315	0.0136	0	0	0	0.0088	0.0072	0.0183	0	0.0109	0	0	0	0.0419	0.0092	0	0	0.0076	0.0206	0	0.0085	0.0085	0	0	0.0151	0	0	0.012
SLCO1B1	228.819	294.385	135.262	240.126	163.887	169.831	99.7017	199.62	179.68	302.944	208.271	189.527	223.427	127.774	151.264	288.36	234.01	195.608	196.968	308.911	112.956	159.03	332.838	220.667	347.641	260.43	183.226	220.571	177.28	206.482	355.709	225.897	191.579	168.392	187.277	405.507	188.484	226.718	248.829	288.459	117.367	238.045	209.881	115.906	202.983	179.404	225.119	122.375	98.4051
TSR2	15.6289	17.6184	12.4772	19.6611	14.7262	16.0658	21.7336	25.2006	15.8113	18.3064	14.3151	23.7112	18.4589	17.7793	13.1936	19.1974	16.8352	15.121	16.869	18.662	16.3025	21.3936	15.5993	16.7162	17.4752	17.8436	14.1563	9.9342	16.6505	15.0088	17.5563	11.871	16.7302	18.4745	18.3591	16.8359	13.9798	17.0565	16.4542	19.638	21.6861	18.3064	18.2439	15.6388	14.4167	14.1242	15.4278	17.3918	18.3213
RAB11B	81.5354	64.9404	45.7404	73.0716	59.7943	70.2361	112.989	126.356	86.7595	55.571	57.0038	124.732	79.5537	67.3599	68.6594	85.6738	71.6409	66.8801	84.6768	73.1102	74.6213	85.4475	60.8627	59.8554	67.8184	59.3911	89.1407	58.3873	81.3085	80.467	75.1639	67.2359	65.5441	117.626	61.3547	74.6675	69.882	61.1387	65.4071	88.0214	75.7403	59.5309	72.4299	53.004	78.5695	64.251	75.8714	66.5391	87.2096
SMPD4	5.559	5.7492	3.3332	7.6613	3.457	4.5508	7.3255	10.0771	5.6136	5.1901	4.2499	6.6587	6.2578	6.5158	5.1456	5.8932	6.071	5.3511	7.411	5.3988	2.3084	7.4005	4.6479	4.6425	7.8839	7.0737	4.4666	5.1384	6.6005	6.6213	6.9075	5.0431	7.417	6.5892	6.8731	7.4563	5.591	6.7711	6.6287	7.3887	7.0706	4.7734	6.9663	4.3132	5.5234	3.5529	6.0589	5.3254	3.5181
TMEM181	9.5169	10.3718	9.1077	13.8262	7.9331	9.6522	12.7522	11.6371	8.1163	8.9991	9.034	8.0145	8.7893	11.0857	12.501	10.5581	9.2819	9.5502	14.1313	8.1735	4.8226	12.4537	9.7938	8.2818	12.986	12.4295	8.7817	14.7371	8.2618	9.0048	11.0299	9.0609	11.8949	6.8605	14.087	15.082	13.7424	13.1021	11.2951	11.652	14.5246	7.4069	12.1695	7.1327	6.8462	6.603	7.8693	6.4903	6.6176
TRPC5OS	0.0648	0	0.0243	0.115	0	0	0.1643	0	0	0	0	0	0	0.0942	0	0	0.0321	0	0.1315	0.0131	0	0.0259	0	0	0	0.0281	0	0.0119	0.0301	0.0489	0	0.0166	0	0	0.0173	0	0	0	0	0	0.0765	0.014	0	0	0	0	0.0163	0.0152	0
ZNF492	0	0.0162	0	0.0103	0	0.0099	0.013	0.0241	0	0	0.011	0.0246	0	0	0.0299	0	0.0229	0	0.0188	0	0	0.0185	0	0	0.0145	0.05	0.0206	0	0.0107	0	0.0385	0.0118	0	0	0.0369	0.0324	0.0117	0.0167	0.0179	0.0363	0	0.02	0.02	0.0098	0	0.0266	0	0.0326	0.0281
SALL3	0	0	0	0	0	0.0114	0	0	0	0	0	0	0	0	0	0	0	0	0	0	0	0	0	0	0	0	0	0	0	0	0	0	0	0	0	0	0	0	0	0.0069	0	0	0	0	0	0	0.0067	0	0
PLCD4	0.034	0.0119	0.0127	0.0226	0	0.0073	0.0191	0.0354	0	0.0402	0.0404	0.0362	0.0088	0.0212	0	0.0142	0.0168	0.0475	0.0552	0	0.0396	0.0136	0.0879	0.0263	0.0107	0.0221	0.0682	0.0187	0.0079	0.0769	0.0661	0.0869	0.0543	0.0368	0.1266	0.0318	0	0.0123	0.0131	0.0178	0	0.0074	0.0295	0	0.0172	0.0065	0.0171	0.032	0.031
NFYB	9.4196	12.0285	7.5492	20.5077	5.9417	6.1383	11.7615	11.156	7.8228	9.9722	7.0357	13.9206	11.5002	9.601	7.2922	7.8645	10.6394	8.1257	10.3922	8.0869	4.1196	12.2932	11.5489	9.8944	8.2651	10.9784	10.1798	5.4538	9.9179	7.0449	11.3226	6.7826	8.0913	14.0984	8.8961	11.2998	7.9807	15.4635	8.2744	13.7205	12.262	14.1115	6.9075	7.3566	7.512	8.2191	6.6647	7.8097	5.5397
C20orf144	0	0.0143	0.0153	0	0	0	0	0.0213	0.0217	0.0161	0.0778	0	0.0212	0.034	0	0	0.0406	0	0.0996	0.0165	0	0.0327	0.0282	0	0	0	0.0182	0	0.038	0	0.0455	0.0209	0	0.0591	0.0218	0.0383	0	0	0	0.0214	0.0193	0.0177	0.0355	0.0173	0	0.0157	0	0	0
PRB4	0	0.0372	0	0	0	0	0	0	0	0	0	0	0	0	0	0	0	0.0744	0	0	0	0	0	0	0	0	0	0	0	0	0	0	0	0	0	0	0	0	0	0	0	0	0	0	0	0	0	0	0
TSSK4	0.0764	0.1249	0.1147	0.2487	0.1304	0.1092	0.2873	0.2653	0.0542	0.1006	0.1211	0.2173	0.2117	0.614	0.2642	0.0854	0.4551	0.2496	0.0828	0.2264	0	0.2037	0.123	0.2169	0.3527	0.5297	0.2273	0.1498	0.071	0.1539	0.3683	0.1304	0.326	0.0368	0.19	0.1669	0.0774	0.4232	0.1775	0.3998	0.2167	0.0883	0.1548	0.1293	0.1552	0.0783	0.1537	0.1199	0.062
POMZP3	1.1595	1.2924	1.2062	1.8011	0.809	1.0622	1.6045	6.0108	1.2328	1.7695	1.1529	3.3723	1.8613	3.2414	0.9222	1.6792	1.0983	1.844	1.1987	0.4683	0.3197	0.8427	1.9456	0.6935	0.995	1.598	1.622	0.8331	3.4289	0.8225	1.4361	1.3486	1.2926	4.6059	0.8705	1.1839	0.9076	1.5225	1.0606	2.5917	2.5156	1.5307	0.6633	1.4708	1.338	1.6815	1.8552	2.2319	4.5512
GNL3	14.9938	28.2054	15.7517	22.5313	24.4116	36.2908	38.083	44.3895	20.2737	14.8363	21.7938	20.8676	22.0247	24.596	13.0352	16.7623	22.9357	26.1775	22.5881	13.9237	10.2184	19.5438	20.9219	16.8808	34.2168	21.4644	28.6553	37.9053	56.4604	25.5719	18.7815	20.5392	15.7304	31.3504	24.4984	26.8918	18.9173	27.8911	25.4717	25.5127	39.7095	13.9447	35.2172	15.4851	42.9241	19.724	55.4286	27.7081	13.4103
CD40	9.2206	12.471	10.2326	26.9365	5.3353	7.2237	15.4201	22.1047	12.8441	16.6432	11.2672	17.0731	23.6211	30.8477	11.1701	20.3717	14.7101	15.6271	19.8789	10.5763	7.588	27.2175	12.2684	14.3642	12.0705	21.8227	9.5787	7.7091	11.1553	9.1464	15.5773	11.0501	9.791	21.8896	13.6394	21.5398	9.7545	21.3397	5.7513	13.9827	29.1789	19.7996	14.2167	9.6073	9.4817	12.8463	12.9513	18.9476	13.9593
ZNF37A	1.3459	1.8131	0.8593	2.0527	1.1148	0.998	1.6224	2.6062	0.929	1.1132	0.8734	1.4512	1.5139	1.7861	0.641	1.0381	0.9224	1.0615	1.8121	0.847	0.4163	1.4387	1.3212	1.3526	1.5349	2.1869	0.9386	1.509	1.4997	0.9358	1.9104	0.9133	1.4114	0.8808	2.2741	1.7713	1.1375	1.6594	1.6115	2.6725	2.0663	1.4795	1.0391	1.2168	0.6758	0.8947	0.9423	0.9132	0.4477
CT55	0	0	0	0	0	0	0.032	0	0	0	0	0	0	0	0	0	0	0	0	0	0	0	0	0	0	0	0	0	0	0	0	0	0	0	0.0302	0	0	0	0	0	0	0	0	0	0	0	0	0	0
NUDT4B	0	0	0	0	0	0	0	0	0	0	0	0	0	0	0	0	0	0	0	0	0	0	0	0	0	0	0	0	0	0	0	0	0	0	0	0	0	0	0	0	0	0	0	0	0	0	0	0	0
C4B	83.0552	119.791	38.0204	154.005	59.4845	81.6828	95.5331	110.28	180.373	95.8667	96.9884	108.744	94.332	39.0881	54.4399	120.209	57.3434	65.5724	163.456	129.705	18.7992	105.635	81.861	77.9271	133.539	101.351	74.1259	87.2319	72.7782	80.5252	153.234	62.6261	108.132	164.073	49.9767	76.6011	205.163	92.1051	89.7621	143.783	119.975	76.9913	132.432	60.9027	150.722	55.9532	63.6067	56.2839	49.3452
GTF2H1	5.9074	6.7433	3.3618	5.0618	5.5683	6.8177	7.8803	7.1539	4.553	5.9174	4.0122	5.8704	5.6518	7.9461	4.3324	5.2198	4.4459	7.2392	5.6139	5.9084	2.0376	5.8757	4.6077	5.7156	6.7949	7.6334	5.276	5.7566	7.5856	4.8592	7.2068	4.0574	4.7774	7.5126	4.9395	6.3826	5.7195	5.5574	5.9394	6.8168	8.175	5.7036	6.2867	2.725	5.6329	3.6452	8.1514	4.2228	3.6011
NCAPH2	7.5996	9.9636	4.242	9.3035	6.6068	6.5648	13.9638	18.0531	9.4718	9.2967	6.6735	14.8368	8.5566	9.7714	6.7572	8.5022	8.8842	8.2656	8.9876	7.7299	5.5216	8.9163	6.8224	6.3845	11.1294	9.737	7.9173	6.4286	13.7893	8.8696	8.6847	6.3487	7.154	13.6785	8.1098	10.2633	6.0052	8.4272	8.7845	11.8754	10.1144	9.2967	9.021	6.5013	8.6665	6.6119	10.5521	10.9609	12.1728
CLDN22	0	0	0	0	0	0	0	0	0	0	0	0	0	0	0	0	0	0	0	0	0	0	0	0	0	0	0	0	0	0	0	0	0	0	0	0	0	0	0	0	0	0	0	0	0	0	0	0	0
HYI	0	0	0	0	0	0	0	0	0	0	0	0	0	0	0	0	0	0	0	0	0	0	0	0	0	0	0	0	0	0	0	0	0	0	0	0	0	0	0	0	0	0	0	0	0	0	0	0	0
CYTH1	8.614	8.7207	6.3168	15.8199	8.0388	8.3096	15.6535	17.6474	12.8034	13.5752	8.2888	15.0069	13.5332	18.0506	8.8045	10.2876	8.4292	11.0997	14.3133	9.3041	4.3792	13.9966	7.0435	9.7613	14.8697	13.3793	9.213	7.8261	7.236	7.9596	15.489	9.8716	10.3592	12.3425	12.3936	13.0531	11.3914	11.9029	8.7473	13.7839	14.2629	16.5209	11.9671	7.504	8.5674	6.2236	7.4293	8.2792	13.3309
ATP8B4	0.4877	0.8915	0.6354	1.3733	0.2722	0.5627	1.0648	1.0805	0.4384	0.4868	0.5987	0.7801	0.7414	1.6691	0.6838	0.4944	0.8975	1.0486	1.1524	0.548	0.1241	0.8932	0.6118	0.4976	0.6807	1.0792	0.6644	1.1343	0.412	0.5847	0.7938	0.5626	0.8698	0.7941	1.044	0.8009	1.0239	0.8868	0.6519	0.9973	1.123	0.5919	0.708	0.3262	0.3106	0.4771	0.5885	0.4339	0.5176
ENTR1	15.9717	24.2973	9.2996	17.978	12.7627	13.9657	26.5561	45.8692	22.1992	21.4204	15.6065	28.6657	15.3891	22.1067	20.419	16.5889	18.2229	21.325	19.0678	17.751	10.8795	20.5415	18.9143	15.3623	23.4857	21.2414	24.1176	16.1325	26.479	23.8221	19.3974	13.7719	22.2645	29.505	18.5679	29.9576	16.1639	29.1863	19.002	21.3385	31.6101	20.2558	17.6475	17.4059	18.5357	20.689	19.5522	14.6338	23.0755
CCDC22	9.6046	10.293	6.8109	13.8213	5.1248	7.0124	13.2563	17.5421	7.9658	7.974	9.7487	12.9963	13.8373	11.2017	9.2041	11.0382	9.6091	7.6381	13.1253	9.8768	4.0342	12.1051	9.0434	7.2222	12.1133	12.2686	7.0846	8.7733	12.6357	8.5673	8.3108	7.2677	9.9709	13.5066	9.4425	13.073	11.2159	10.8213	10.719	10.4995	15.1794	8.2252	8.2347	5.608	11.9978	5.3086	10.7022	9.812	12.6098
ZNF532	0.4506	0.7747	0.4978	1.3073	0.5209	1.0627	1.7078	1.3297	0.2129	0.3494	0.4087	0.7475	0.7844	2.195	0.9951	0.3988	0.6915	0.4438	1.3015	0.4112	0.1402	1.0875	1.0019	0.5587	0.9505	1.8722	0.5843	0.8927	0.826	0.6721	0.8538	0.5978	0.7386	0.8257	1.4405	0.7303	0.803	0.922	0.9526	1.6807	1.0292	0.5571	0.6446	0.5116	0.4152	0.494	0.386	0.4594	0.2791
NEMP2	1.0071	1.5798	0.7952	1.6878	0.8845	1.0184	1.5254	1.7143	0.9669	1.1756	0.7577	1.4828	1.1242	1.7927	0.945	0.9516	1.1337	1.0939	1.3798	1.1536	0.5541	1.1417	0.9542	0.8552	1.6838	1.3412	0.9654	1.6633	1.3831	1.1124	1.2037	0.8923	1.2663	1.4874	1.2093	1.2803	1.0126	1.3841	1.1808	1.3683	1.2147	1.1403	1.0242	0.8326	1.0151	0.988	1.0582	0.9336	0.6856
INPP5E	1.7404	2.0826	0.9943	2.2633	0.8503	1.0934	3.3274	4.1552	1.8962	1.9464	1.2057	2.9789	1.6591	2.8811	2.1074	1.6334	1.7059	1.2831	2.2691	1.1283	0.7686	1.569	1.8978	1.7075	2.6774	2.8603	1.757	0.7636	2.676	1.7307	2.5252	1.5908	2.3218	2.0692	1.7325	2.5408	1.1464	2.0431	1.7517	2.0758	2.9854	1.9125	1.4982	1.49	1.4037	1.6023	1.0949	1.5301	1.3415
SRCAP	0.097	0.1889	0.1564	0.1563	0.103	0.2004	0.2432	0.2508	0.1376	0.0994	0.1128	0.1648	0.224	0.2718	0.1631	0.1175	0.1034	0.1358	0.2161	0.1336	0.104	0.2069	0.2331	0.1002	0.2533	0.1339	0.202	0.2431	0.1771	0.2063	0.2199	0.1251	0.1993	0.3946	0.3179	0.1177	0.2585	0.2051	0.1697	0.1993	0.1733	0.1028	0.1809	0.1125	0.1898	0.0995	0.1771	0.1759	0.1836
MINAR1	0	0.0442	0.0263	0.0685	0	0.0361	0.0633	0.0365	0.0149	0.0055	0	0.015	0.0364	0.0699	0.0273	0.0118	0.0209	0	0.0911	0.0227	0	0.0112	0.0435	0.038	0.0177	0.0425	0.0125	0.0567	0.0065	0.0141	0.0156	0.0072	0.015	0.0608	0.0672	0.0459	0.0071	0.0405	0.0543	0.066	0.0795	0.0061	0.0061	0.0119	0	0.027	0.0141	0.0462	0.0341
ISL1	0	0	0	0	0	0	0	0	0	0.0275	0	0.0557	0	0	0	0	0	0	0	0	0	0	0.024	0	0	0	0	0	0	0	0	0	0	0	0	0	0	0	0	0	0	0	0	0	0	0.0669	0	0	0
HMGB2	12.7451	13.6381	16.2617	25.2006	6.8561	7.3571	21.4188	25.656	6.6018	13.3927	9.1301	15.2691	13.4298	30.3524	8.2602	9.8986	13.7629	8.204	14.5675	9.3723	4.4029	15.0891	12.7547	13.9755	10.5401	18.49	10.6587	9.9716	10.2321	14.7652	10.0861	5.4562	8.4072	14.3389	13.1676	13.2677	7.635	15.9454	14.0693	13.4634	20.4634	13.3872	9.3428	13.1621	10.806	10.3636	9.8189	8.9381	7.8502
B3GALT5	0.1096	0.072	0.0463	0.1429	0.0491	0.1175	0.2008	0.0571	0.0473	0.0487	0.0456	0.1936	0.0783	0.1964	0.1953	0.0948	0.1767	0.0383	0.2504	0.0526	0.0607	0.3012	0.0945	0.1829	0.2285	0.2314	0.0611	0.0277	0.2992	0.0793	0.1219	0.1297	0.0803	0.0247	0.1971	0.1058	0.1353	0.3067	0.5169	0.2186	0.1813	0.0594	0.0654	0.0782	0.0348	0.108	0.0103	0.0999	0.0958
FAM170B	0	0.0243	0.026	0.0308	0	0	0	0	0	0	0	0.1479	0	0.0288	0	0.0291	0	0	0.0563	0	0.0324	0	0	0	0	0	0	0	0	0.0349	0	0	0	0.0501	0.037	0	0	0	0	0	0	0	0.0903	0	0	0	0	0	0
C14orf28	2.2475	2.8574	1.3359	2.4096	1.2663	1.2236	2.3349	3.6822	1.9332	3.4213	2.0415	2.8142	1.9673	3.0432	1.3748	2.3608	1.9046	2.2089	2.2359	2.6419	1.1311	1.8171	1.9341	2.4042	1.4303	2.986	1.4079	1.671	1.7368	1.8687	3.1175	1.7058	2.7198	2.2981	3.9825	3.77	2.2384	2.0152	1.9056	2.6686	1.8378	3.0322	1.9836	2.5413	1.6027	2.2714	1.727	1.5566	2.8871
FOXA2	24.5471	35.4974	25.2819	19.7718	21.8358	33.5968	30.506	41.9669	42.8025	35.6073	25.7136	53.6061	24.6176	18.3181	20.9005	59.3866	32.0389	39.479	27.2513	33.9061	26.5931	25.8411	35.7304	32.0111	36.9797	25.499	41.0754	21.3238	35.4711	32.5051	28.4246	39.0248	39.3509	40.9298	26.1956	51.017	25.2323	39.5584	31.5901	51.9145	38.3734	29.1316	43.8807	24.9081	34.7987	32.5573	51.0983	32.6235	21.4105
KCNQ2	0	0.0081	0.0115	0.0068	0	0	0	0.012	0	0	0	0.0041	0	0.0128	0.005	0.0064	0	0	0	0	0	0	0	0	0	0	0	0	0	0.0232	0	0	0	0	0	0	0	0	0.003	0.008	0	0	0	0	0	0	0	0	0.0047
PPM1G	19.3215	29.3716	17.9069	31.2283	23.1904	28.8352	41.9816	49.3008	22.214	21.1214	21.1549	31.4705	31.3418	29.0053	17.2799	22.1185	25.3994	26.2853	25.8665	20.0519	14.8116	33.5654	22.4885	19.0884	31.4257	29.488	30.4198	30.4429	39.1104	27.4004	21.5029	19.6501	23.1171	31.3146	22.4462	25.4499	24.311	25.443	29.4428	29.2965	40.6548	22.7856	29.3751	20.5132	27.4236	20.6863	36.0368	22.4	25.6951
TRIM33	3.651	5.1841	2.6285	8.4984	4.9173	5.0142	5.8959	5.2067	2.9372	3.4853	3.4238	3.3108	5.7655	5.4279	4.0838	4.1016	5.5741	3.7018	5.7076	3.5641	1.9156	6.777	7.4308	3.9563	5.3793	5.9186	4.186	5.3837	4.651	4.6424	4.6342	3.6636	5.652	3.3118	5.452	7.1501	5.2141	5.5794	5.8372	7.3408	6.4865	3.4398	4.6138	2.8501	3.4793	3.6116	4.9865	3.2725	2.3911
C7orf61	0	0.0877	0.0626	0.1111	0.1281	0	0.0941	0.0869	0.0444	0.033	0.0397	0.089	0.1301	0.1041	0.0541	0	0.1657	0.0584	0.1356	0.0337	0	0.0667	0.0288	0.0646	0.1576	0.0362	0.2234	0.0307	0.1164	0	0.0928	0.0854	0.089	0.0603	0	0	0	0.0603	0	0	0.0789	0.1086	0	0.0706	0.0424	0.0642	0	0.0786	0.0508
ARHGEF33	0.0178	0.0187	0.0134	0.0237	0.0365	0.0229	0.0201	0.0557	0.019	0.0211	0.0085	0.0761	0.037	0.0519	0	0.0224	0.0442	0.0125	0.0435	0.0288	0	0	0.0246	0.0276	0.0112	0.0927	0.008	0.0066	0.0414	0.018	0.0496	0.0365	0.019	0.0386	0.076	0.0334	0.0271	0.0451	0.0345	0.0373	0.0253	0.0309	0.031	0.0377	0.0181	0.0206	0.0179	0.0168	0.0759
CSNK1G3	7.6208	9.5521	5.1299	10.1164	5.621	6.704	9.1019	10.5936	7.8421	6.3459	6.2779	8.2631	10.0352	7.6789	5.4413	8.2237	6.171	9.5264	8.4295	6.2279	2.9106	10.4923	11.9586	7.0602	13.0854	9.5926	7.5943	10.8242	9.3711	10.2009	8.4322	8.1915	7.133	6.1205	10.1378	12.2558	8.5349	12.169	7.2647	10.5187	9.0386	7.7381	8.1386	5.3417	8.9638	6.8541	8.3451	7.735	3.376
CRLF3	1.1511	2.3413	1.6857	3.3729	1.4182	1.1789	3.3395	3.1196	1.0219	1.448	1.4562	2.4552	2.4611	5.3409	1.2748	1.2088	2.0851	1.6893	2.778	1.4175	0.5319	2.0015	1.8739	1.4965	1.9693	3.6887	1.5752	2.687	2.3683	1.1815	1.9018	1.7501	1.9545	1.9695	1.7268	2.4792	2.2417	2.1308	1.8424	2.5024	3.5598	1.405	1.7364	1.068	0.7717	1.5122	1.1914	1.5882	0.8428
ASB12	0.0774	0.1627	0.1743	0.0687	0.0792	0.0332	0.2182	0.1613	0.0823	0.0917	0.0368	0.1651	0.0402	0.1608	0.0502	0.0974	0.0768	0	0.1258	0.1876	0.0361	0	0.1335	0	0	0.3018	0.1036	0.0569	0.1439	0.039	0.0861	0.0396	0.1651	0.1118	0.2887	0.1087	0	0.1398	0.2097	0.3645	0.1098	0.2013	0.0672	0.0982	0.0786	0.1488	0	0.255	0.1412
RCSD1	2.1382	2.4955	2.587	5.5445	1.3338	0.8036	4.1448	5.6239	0.4279	1.6085	1.5081	3.478	4.0178	13.0637	1.557	2.4575	4.518	2.1939	4.4203	2.2902	0.1177	2.8332	2.8679	1.9153	2.2603	4.4746	2.0252	3.3076	1.2114	1.2215	2.6052	1.2971	3.2536	3.9562	4.8769	4.2051	3.389	2.9018	2.1197	3.5632	3.0201	2.2287	3.5554	1.0006	0.5977	1.7685	1.5645	1.9162	1.5633
NEURL1	0.6425	0.4571	0.3264	0.1053	0.344	0.2713	0.4681	0.834	0.0841	1.5931	0.3479	1.8975	0.1129	0.2547	0.5894	0.2735	0.1864	0.2075	1.9433	1.3097	0.0553	0.0632	0.2183	0.4208	1.1944	0.1713	0.2734	0.6251	0.2756	0.1791	0.4728	0.2529	0.1687	1.0709	0.7584	0.2868	0.5107	0.2784	0.7957	0.3827	0.2336	0.3685	0.5148	0.5183	0.1907	0.152	0.1094	0.8745	2.0439
GOLGA8N	0.1613	0.1401	0.0726	0.2061	0.0462	0.0221	0.1891	0.1209	0.0617	0.1325	0.1411	0.0826	0.0804	0.1126	0.0836	0.1244	0.0832	0.0632	0.1258	0.0521	0	0.0516	0.0846	0.1847	0.0325	0.1062	0.1036	0.0854	0.1199	0.1234	0.3803	0.0858	0.2614	0.0652	0.0894	0.0664	0.0523	0.0745	0.1498	0.1012	0.1158	0.0951	0.0336	0.0655	0.0197	0.0744	0.0649	0.1396	0.0471
GRM8	1.6148	0.1263	1.0412	1.8369	0.377	1.3983	0.7071	0	0.0417	0.8422	1.0363	0.3762	1.368	0.7362	1.0161	0.6967	1.058	1.514	1.6047	0.0507	0.0732	1.454	1.8445	0.2063	0.5722	0.5093	0.0489	0.34	0.4299	0.442	0.2703	0.5055	1.8223	0.2718	0.994	1.0859	1.0959	0.6397	0.455	0.7546	0.0815	0.1971	1.0002	0.179	1.1065	0.1748	1.0407	1.2025	0.2288
IFT172	0.5651	0.5702	0.6038	0.856	0.4557	0.5953	0.9766	0.8349	0.5518	0.478	0.4907	0.9465	0.5615	1.0363	0.6091	0.6283	0.5699	0.576	1.1676	0.5136	0.2923	0.7072	0.6315	0.6585	0.7344	1.0429	0.515	0.5374	1.0904	0.5751	1.0213	0.4306	0.7925	0.8606	0.8869	0.7905	0.7062	0.6122	0.744	1.1343	0.6357	0.7402	0.6238	0.5688	0.4616	0.4297	0.5992	0.6301	0.381
PLA2G4C	0.5933	1.5899	2.3427	2.8436	0.6906	0.7123	7.994	3.9546	0.4573	0.8905	1.6857	3.4876	2.0721	3.9384	1.6149	1.0757	2.2667	0.851	1.8554	2.0549	0.346	2.9052	1.1564	2.0664	1.9787	4.7538	1.9316	2.7098	2.6398	0.8736	1.2372	0.9184	1.0597	2.196	1.3197	5.4835	5.0333	4.0595	1.5439	3.9028	6.2872	0.7972	0.8818	0.7526	0.7305	1.1972	1.3872	1.8075	3.7702
BICRAL	3.2751	4.0672	2.1726	5.0699	2.5669	2.2925	6.4404	4.4412	1.9202	3.0742	1.7858	3.2481	4.0421	4.7948	2.666	3.7735	3.0866	2.5576	4.8435	2.7732	1.3843	4.9505	4.8807	2.9455	3.4817	5.2211	1.8795	3.8149	3.3637	2.4244	5.0453	2.5526	3.7752	3.0746	5.6587	5.648	3.688	3.6074	3.744	6.7934	4.0032	3.5353	2.8925	2.2061	1.7029	2.6005	2.4145	2.3066	1.63
MAGEA9	0	0	0	0	0	0	0	0	0	0	0	0	0	0	0	0	0	0	0	0	0	0	0	0	0	0	0	0	0	0	0	0	0	0	0	0	0	0	0	0	0	0	0	0	0	0	0	0	0
FYN	7.2988	4.4834	10.378	11.9354	6	7.0257	10.9237	7.8433	6.508	5.4576	6.2809	7.5508	13.5272	16.9006	6.4072	9.2768	10.5989	8.3905	11.7935	8.0348	6.3851	11.6923	9.2233	8.6406	7.9455	10.7138	9.1672	4.9042	4.2437	8.4413	7.9116	8.3373	9.2015	9.1667	8.8916	9.6375	9.2976	9.8636	9.1112	7.9344	9.3066	5.605	9.2529	6.6706	5.9804	9.2995	12.4317	11.253	7.3965
ALKBH8	1.8849	2.4963	1.6433	2.7756	2.4531	1.8875	3.0837	3.7676	1.4596	1.9711	1.5336	2.6143	2.3314	3.0155	1.4829	1.9093	2.0003	1.9213	2.6552	2.1125	1.0371	2.3868	2.9922	1.8216	2.3998	2.6239	1.2829	2.7557	3.2709	1.7003	2.3387	2.0853	2.3469	1.6683	2.1014	2.8045	2.9911	2.2268	2.1166	2.7474	2.6775	2.3143	1.8441	1.4743	1.5821	1.759	2.1039	1.6816	1.4842
APCDD1	1.3629	1.2906	0.4339	1.2831	0.8284	3.3932	1.0245	0.9464	1.0715	0.6591	0.8327	3.4971	1.1326	2.0252	1.2848	1.2189	1.3525	0.9595	1.4896	0.8408	1.1177	1.8227	2.1089	0.78	2.7447	1.9463	0.6263	0.3522	2.5642	0.815	0.8727	3.1535	0.8456	0.7517	1.5667	1.2448	1.1045	1.8672	2.5189	2.0656	2.3109	1.3105	0.509	0.8103	0.562	1.6447	0.6231	3.0317	1.1152
NIBAN3	0.0709	0.0298	0.0798	0.2959	0.0363	0.0304	0.2559	0.1625	0.0302	0.0728	0.0607	0.4311	0.5967	0.6602	0.1747	0.0178	0.1337	0	0.6337	0.0172	0.0132	0.0567	0.0489	0.1647	0.2589	0.4055	0.0633	0.0574	0.0725	0.0785	0.4259	0.0508	0.0756	0.1946	0.0756	0.0664	0.0431	0.1895	0.2086	0.0742	0.2346	0.0984	0.0431	0.03	0	0.0545	0.0499	0.0801	0.1811
RBSN	3.368	3.9474	2.1882	5.4625	2.7752	2.5327	4.9985	7.6478	3.7324	4.3873	3.1444	5.1037	2.939	4.6362	3.9804	3.9867	3.0106	3.9252	7.6445	3.9663	1.8546	4.8213	2.8879	3.7522	6.2651	5.1273	2.4797	6.687	4.028	3.1292	6.5208	3.1303	4.7403	5.5269	8.55	4.8562	4.8293	3.8139	4.442	7.0219	4.7282	4.0633	4.1969	2.9006	2.6594	2.356	3.2254	2.2374	4.232
BAG2	2.2194	3.2392	1.9863	3.351	2.2864	1.7959	2.8767	3.9704	2.2892	2.5513	1.7602	2.9251	2.4739	2.151	2.0262	3.017	2.2903	3.8078	2.4677	2.9247	1.4587	2.6292	2.7881	2.1402	2.7099	3.3917	2.3679	1.995	2.5973	1.5293	2.5258	2.2414	1.777	3.3231	2.8914	4.3203	3.2044	3.6476	2.5794	3.8034	3.5542	3.0428	1.856	2.3882	2.8078	2.4205	1.9058	2.1025	1.3093
FOXD4L4	0	0	0	0	0	0	0	0	0	0	0	0	0	0	0	0	0	0	0	0	0	0	0	0	0	0.0191	0	0	0	0	0	0	0	0	0	0.0206	0	0.0318	0	0	0	0.0381	0.0191	0.0186	0	0	0	0	0
LHPP	26.7525	23.1035	28.8707	30.7648	18.9418	25.823	15.7682	31.474	31.2337	26.9815	27.7787	28.8378	41.802	16.6134	26.0973	40.8561	36.8316	25.7524	32.7101	31.2568	29.2326	33.3106	38.6218	25.4856	29.6728	24.1239	30.7243	21.6518	14.1939	30.7276	23.2357	34.5995	33.2634	20.0436	26.8144	35.978	35.2934	32.0094	34.3323	21.2923	20.4743	21.9105	34.8673	18.1259	35.9407	22.917	36.2976	33.7388	25.5273
ODF2	2.8766	6.6323	4.8985	4.5416	7.7483	5.3551	7.6203	9.0363	6.4759	5.6783	8.5578	5.0556	3.6175	7.4784	3.4005	3.0808	3.0146	3.6394	9.1725	2.609	4.5313	3.3119	3.9116	2.7015	6.4591	5.9408	5.6796	11.7482	10.73	4.2633	4.8971	5.0876	4.9407	7.413	8.2476	4.3152	7.0015	3.7394	3.0991	6.8783	6.6413	3.139	6.5783	5.8904	4.3466	2.7599	8.9183	4.613	5.0942
USP38	6.9637	12.8165	8.5996	10.9006	9.6388	16.6062	11.8772	10.136	10.2872	6.1049	7.4569	8.1008	9.5557	7.9372	6.5425	7.4035	8.7751	15.6882	11.3848	7.6089	3.7752	11.1853	12.7559	5.6857	13.4072	8.2622	11.7647	21.1985	11.0063	14.0981	7.9818	9.4669	10.2706	11.4522	10.6836	14.6656	13.9946	10.2572	6.9213	12.5279	10.9383	5.7116	14.9586	5.9527	14.3463	5.965	20.7397	8.3628	4.4025
ANKDD1A	0.2826	0.5188	0.2267	0.4843	0.2094	0.3928	0.9778	0.822	0.2072	0.2617	0.1761	0.5923	0.5364	1.2228	0.2905	0.1552	0.2224	0.2455	0.4907	0.2755	0.0546	0.4207	0.4774	0.3771	0.5764	0.9791	0.4607	0.437	0.7788	0.3924	0.5202	0.1296	0.3117	0.3237	0.4568	0.456	0.227	0.5278	0.279	0.6219	0.9578	0.3464	0.3975	0.412	0.1484	0.3146	0.4508	0.4677	0.5096
RFPL2	0.3342	0.0351	0.0627	0.1335	0.0855	0.0573	0.0754	0.0348	0.0711	0.0396	0.0318	0.1426	1.024	0.1389	0.0217	0.07	0.1161	0.0935	0.19	0.243	0.0156	0.1603	0.196	0.0647	0.0421	0.1013	0.0447	0.0491	0.264	0.0336	0.1487	0.0684	0	0.0965	0.0178	0.1251	0.1185	0.1207	0.181	0.1049	0.0632	0.2173	0.087	0.0989	0.017	0.1413	0.0168	0.0629	0.0406
YEATS2	0.834	1.2358	0.8704	2.4845	0.7063	0.9413	1.7564	2.6308	0.4586	0.7497	0.8752	1.4567	1.5433	2.2427	1.081	0.7676	1.1082	0.8921	2.1102	0.7241	0.1923	1.9543	1.0649	1.0462	1.5865	1.7314	0.9577	1.6245	1.1894	1.1437	1.4712	0.937	1.3799	0.7893	1.4658	1.4176	1.5731	1.3395	1.6062	1.6599	2.2786	0.9391	1.2314	0.5512	0.7836	0.6706	0.7182	0.7623	0.8103
FAM167A	0.0583	0.1905	0.4373	0.4828	0.0994	0.2082	1.1719	0.344	0.1136	0.0691	0.2032	0.3833	0.2119	0.2341	0.2392	0.1222	0.241	0.1223	0.2998	0.0942	0.0816	0.1087	0.2949	0.4511	0.2934	0.2693	0.9964	0.0714	0.3972	0.3814	0.1296	0.1392	0.0829	2.2589	0.1759	0.1455	1.0135	0.3648	0.5262	0.1321	0.3121	0.0758	1.5512	0.0575	0.9173	0.1643	0.0488	0.1097	0.2717
HOOK2	5.2255	4.1694	1.7874	6.5039	1.8894	3.711	6.5706	7.1337	3.4002	3.7765	4.9385	4.5003	4.6745	2.9524	4.2841	4.7684	2.8709	2.8838	5.1553	2.8698	0.8076	6.1548	3.4009	5.0143	4.0043	5.4335	3.1835	4.1571	6.7335	2.3069	5.1059	2.9441	4.2363	5.2028	5.2081	6.3877	4.2499	5.0535	4.5483	4.2342	10.1896	3.6229	3.2693	1.9238	3.3897	1.7995	3.1582	3.3819	4.9622
TRIL	0.5818	0.4353	0.2146	0.8491	0.2018	0.296	0.7228	0.4725	0.2412	0.4674	0.2157	0.2629	0.8297	0.3114	0.588	1.0253	0.597	0.2898	0.2563	0.4063	0.2209	1.293	0.5307	0.2748	0.2606	0.6834	0.3255	0.2755	0.1283	0.4071	0.5703	0.3331	0.3155	0.5698	0.683	0.4523	0.1798	0.7691	0.4503	0.4333	0.5499	0.3249	0.214	0.3336	0.1402	0.4776	0.1984	0.6682	0.1559
EEF1AKMT4	7.2429	10.2904	6.8315	9.4203	9.2139	10.6547	9.0744	16.5545	9.3587	7.7484	5.7405	11.5861	13.5317	7.65	6.9108	9.1515	9.0845	11.1926	7.3545	9.3051	11.3588	10.5361	7.323	5.684	9.306	9.3244	14.6718	8.1359	10.0976	7.4949	6.601	7.1558	8.2599	11.6249	5.2525	6.4027	7.541	10.0619	8.4475	6.6309	15.9735	7.6748	9.3426	8.3371	11.4409	8.275	11.6346	7.1002	12.7246
SAV1	4.7422	5.8115	3.0923	4.8772	5.2829	6.3256	6.4127	6.534	4.1211	5.5227	5.1676	3.8535	4.1897	5.2284	4.6271	5.5754	4.5932	5.0327	5.2026	4.6721	1.7473	3.8614	6.4719	3.8263	5.9686	5.9802	4.6127	4.6896	5.3345	4.3429	7.0161	3.5462	4.777	6.6226	5.3329	9.0575	5.2205	5.0613	5.3971	7.0215	4.3168	4.392	7.5715	3.2853	7.1078	3.8542	5.438	4.0017	1.2664
RPS6KB2	6.9829	7.4097	4.3096	8.3617	4.4966	6.4226	8.5395	13.1757	10.1952	7.0955	7.2829	10.7294	7.2271	8.5232	6.1763	8.5772	8.2018	9.8554	7.1658	7.4739	5.265	8.2261	4.0502	7.0825	7.7698	7.0646	8.1474	6.089	7.5952	6.589	6.8846	6.0422	8.7952	9.4655	5.8772	9.2988	6.5441	9.4342	7.6694	7.5091	7.8913	7.8746	6.6319	5.7342	6.6027	4.1041	10.7038	6.4366	8.6264
STMN4	0.0149	0	0.0112	0	0.0152	0.0638	0.0168	0	0	0	0	0	0	0	0.0193	0.025	0	0	0	0	0	0	0.0308	0.023	0	0.0258	0.0133	0	0	0.03	0.0166	0	0	0.043	0.0159	0	0	0.0108	0.0115	0	0	0	0.0775	0.0126	0	0	0.015	0	0.0181
PNLIPRP1	0	0	0.0074	0	0	0	0	0	0	0	0.0094	0	0	0.0082	0	0	0.0293	0	0	0.0079	0	0	0	0.0076	0.0124	0	0	0	0.0366	0	0.0109	0	0	0	0	0.0092	0	0	0	0	0	0.0085	0.0256	0	0.0499	0	0.0099	0.0093	0.012
PCSK7	0.4637	0.5168	0.3662	1.18	0.3074	0.4167	0.9886	0.8786	0.4015	0.4239	0.4285	0.5063	0.8625	1.2738	0.6841	0.6036	0.6355	0.479	0.9759	0.446	0.0639	1.2077	0.3307	0.5863	0.781	0.8934	0.5713	0.8264	0.4208	0.5181	0.7638	0.3978	0.7018	0.5869	0.9624	0.7607	0.6309	1.1578	0.8238	0.7463	1.0374	0.3427	0.7648	0.3231	0.4732	0.2224	0.5797	0.3699	0.1343
AC010646.1	0	0	0	0	0	0	0	0	0	0	0	0	0	0	0	0	0	0	0	0	0	0	0	0	0	0	0	0	0	0	0	0	0	0	0	0	0	0	0	0	0	0	0	0	0	0	0	0	0
PEX6	15.2569	15.5686	18.2776	26.4949	16.7291	11.2761	20.938	36.8528	26.1987	15.1502	28.8328	31.5751	16.6713	22.6318	23.592	34.7935	13.7363	22.1054	20.2345	32.0601	9.2716	26.7955	15.4398	16.4979	29.0894	19.4329	10.2138	19.4592	22.3621	11.984	43.2246	21.946	18.5032	15.0674	35.5165	37.9799	17.0471	27.7402	13.4405	39.2567	30.7539	33.2404	19.606	17.9416	21.3998	13.1003	25.6211	15.9566	20.7429
SPANXA1	0	0	0	0	0	0	0	0	0	0	0	0	0	0	0	0	0	0	0	0	0	0	0	0	0	0	0	0	0	0	0	0	0	0	0	0	0	0	0	0	0	0	0	0	0	0	0	0	0
SAMD5	8.0101	10.2341	2.5985	2.5625	5.5721	5.1185	5.2793	6.1773	6.1549	5.1699	4.2324	6.7636	4.0165	4.0528	3.3446	3.0539	2.8872	6.2071	8.0804	5.1237	3.0639	1.1122	8.1126	3.4271	5.7422	4.2956	5.8644	9.4527	4.4279	6.1822	6.1055	5.6493	8.4061	6.2445	9.1172	9.0726	6.19	6.4599	3.7336	5.9629	3.075	8.4619	7.381	5.275	3.1898	3.6741	4.6334	4.6384	2.5107
GAB4	0	0	0	0	0	0	0	0	0	0	0	0	0	0	0	0	0	0	0	0	0	0	0	0	0	0	0	0	0	0	0	0	0	0	0	0	0	0	0	0	0	0	0	0	0	0	0	0	0
CLTRN	16.5026	9.7511	13.7869	23.8524	14.0457	15.4975	14.9486	6.1878	10.44	8.3438	15.1198	13.8152	11.0565	10.8125	16.7561	14.3211	21.3719	14.3581	10.6797	15.976	10.4464	20.539	19.0165	21.7786	12.5317	15.9876	20.1188	7.6037	15.7214	15.8122	9.8806	10.3877	15.1928	9.7737	6.3306	15.0346	11.0615	39.965	24.438	6.8203	11.0225	8.036	10.3848	5.0707	10.1385	19.7283	12.6967	16.9542	9.0992
MYPOP	4.9402	3.1352	2.7173	6.1989	2.9646	1.9964	5.3956	5.1994	3.6026	3.9232	3.4932	5.4615	8.5437	6.0192	4.2243	4.0555	3.0545	2.5701	4.4543	2.6537	4.9964	6.907	3.2839	3.4034	2.6369	4.683	3.8532	1.7686	3.3656	2.526	6.5876	4.7387	3.8614	2.3538	3.8311	3.8252	4.5067	3.5491	4.324	4.0864	5.1339	6.0546	2.0205	4.5279	2.18	3.3605	2.081	1.923	5.0649
GPR4	1.4795	2.0841	2.3489	1.9353	4.9247	4.8616	3.4945	4.931	0.6623	0.8981	2.6809	4.1187	3.3	4.0254	2.1196	1.2144	1.4682	3.1603	2.4795	0.9562	0.1889	2.1665	2.8799	0.8679	2.9402	1.7403	3.1396	3.7786	5.3555	2.399	1.7147	1.7055	2.2917	5.7814	2.8045	1.2973	3.4234	1.777	2.037	3.0307	2.2668	1.3907	3.0008	1.4355	2.214	1.3649	5.3878	2.5794	2.8033
NPY5R	0.191	0.5867	0.1213	0.5738	0.2105	0.126	0.6129	0.5968	0.125	0.1277	0.2515	0.2037	0.2442	0.525	0.1714	0.2217	0.175	0.1439	0.2387	0.1424	0	0.2584	0.3143	0.1819	0.2219	0.9291	0.1704	0.4321	0.3141	0.2958	0.2941	0.2105	0.4073	0.3396	0.3444	0.3575	0.4167	0.2759	0.2502	0.4612	0.5554	0.2675	0.2168	0.2485	0.1939	0.3275	0.1034	0.2074	0.2144
AL110118.1	0	0.0373	0	0.0946	0.0546	0	0.0601	0.111	0	0	0	0.0568	0.0554	0.0886	0	0	0	0.0746	0	0.0431	0	0	0	0	0	0.0462	0	0	0	0	0.1186	0	0	0	0.0568	0	0	0	0	0.0558	0.0504	0.0924	0.1388	0	0.0541	0	0	0	0
RSPO2	0.2365	0.2604	0.076	0.03	0.1152	0.029	0.2159	0.5395	0.1078	0.258	0.0428	0.2882	0.0702	0.1217	0.2189	0.1039	0.0894	0.0788	0.0549	0.3639	0.0525	0.3421	0.0699	0.2266	0	0.2439	0.0301	0.0414	0	0.1474	0.1879	0.1844	0.2642	0.3904	0.168	0.1581	0.1027	0.0651	0.0872	0.2474	0.149	0.0879	0.1466	0.1143	0.0343	0.1385	0.034	0.0106	0.1507
SLC35A4	24.2378	29.8673	17.4313	39.8667	19.5356	22.0781	39.0779	64.6035	27.8431	27.8564	21.0448	39.6537	32.3123	36.5798	23.1404	29.5426	27.0016	27.6379	34.1364	27.1938	18.0145	35.7694	22.4385	21.7469	34.1104	29.8357	26.0822	26.8449	33.8721	18.651	30.8594	26.046	29.2151	32.701	34.3508	33.4197	29.0884	27.1156	29.6319	38.3564	42.7049	23.8225	27.3036	24.4426	26.674	22.468	25.7825	21.7095	25.1471
MRPS33	9.2003	15.5587	10.0751	11.7021	9.8461	8.3314	13.906	18.5322	10.478	12.7343	9.4705	15.8141	11.7322	10.786	8.4351	11.2106	8.7498	14.0539	10.8155	13.8832	8.193	11.8112	11.2839	11.9339	10.2029	9.0959	11.4015	8.7856	12.4355	9.6397	9.9206	7.7802	10.6683	15.2078	10.8897	11.8846	9.7748	13.991	11.7304	12.0132	13.9983	15.3693	9.2192	10.722	8.4121	11.9322	8.3502	9.0719	16.2848
C12orf43	2.7555	3.1002	1.81	3.0556	2.3949	2.4591	4.7462	5.3241	2.709	2.8205	2.9702	3.7903	3.0531	3.578	1.9463	3.0738	2.6632	3.2305	2.6861	3.0843	1.8484	2.9885	3.7421	2.2998	3.8401	3.4733	3.0067	2.4899	4.454	2.9271	2.9847	3.1146	2.8788	4.2573	3.115	3.8127	3.0018	3.2936	3.0352	3.9945	3.6991	3.6146	3.2721	2.5059	2.1736	2.8368	2.5705	2.9164	3.6332
ZNF823	3.4701	3.2558	1.7659	3.3988	2.041	1.5393	4.4975	5.1306	2.4597	2.8832	1.4036	3.3391	2.0301	3.4145	1.4218	1.7725	2.6125	4.2704	1.782	1.9817	0.8189	3.0295	2.1055	2.8557	2.4599	4.0254	1.779	2.5807	1.7794	1.9477	3.7042	1.9187	1.7864	3.457	2.3589	4.0694	2.788	3.4855	2.0375	3.9438	4.7501	3.9249	2.4234	2.5973	2.734	2.4991	2.2464	2.1771	1.1643
DIAPH1	42.7497	62.4119	33.7657	64.33	46.145	51.245	56.107	86.2265	53.5343	49.2483	37.9581	57.7159	55.4503	54.2432	49.4568	57.0752	53.8866	68.7548	77.7289	54.7182	19.8816	72.0165	58.7715	39.0957	75.0894	58.4965	44.5529	65.8947	49.5038	56.5319	63.8829	55.7877	65.3632	56.2775	70.7219	73.362	75.1618	58.6734	71.871	82.264	55.2951	49.0716	67.8684	36.2261	56.9158	38.1769	63.0101	36.8149	27.3768
FIBP	13.3226	11.7786	8.9744	17.641	9.8245	10.5585	18.0468	23.4476	11.6874	12.5165	13.4934	17.2868	14.3868	15.5189	13.2984	13.3703	12.8721	12.9432	13.644	12.8468	10.0801	17.5068	9.1828	11.9002	13.8352	16.2643	14.6692	12.0153	12.5323	12.8381	10.9704	9.9906	12.4407	17.7204	11.5883	14.4592	11.67	12.4264	14.3383	14.8442	19.8927	11.7919	12.9631	10.0149	10.6563	8.8113	12.5292	13.6689	23.388
FAM107B	34.1374	41.4534	25.6952	35.0646	37.6243	39.9487	52.2169	49.557	33.4065	26.2015	28.7928	30.1092	38.7765	37.3614	23.8272	34.7448	39.5353	46.838	41.3635	39.6912	21.2812	41.6052	37.2905	24.2762	48.9023	37.8525	40.9914	51.6323	39.3129	42.1506	30.5931	42.6846	39.2491	29.4499	46.3975	46.4381	32.7843	38.5396	33.3213	41.4491	44.8327	28.8634	47.7082	23.2564	39.6106	30.7617	49.2153	34.4214	15.7211
SCCPDH	128.957	154.998	115.435	182.171	129.699	126.822	172.814	244.034	155.84	184.463	125.088	205.358	176.66	131.07	122.264	182.239	112.904	140.73	176.874	196.868	90.1595	168.812	180.146	132.437	186.872	154.652	124.496	81.4941	195.729	128.915	141.234	168.796	136.245	259.964	154.769	246.446	149.292	149.572	180.293	203.133	163.432	166.711	117.418	123.818	129.509	149.01	147.501	142.917	173.507
TRIM40	0	0.0554	0.0297	0	0.3034	1.4748	0.5126	0.0206	0	0	0	0.0211	0.0205	0	0	0	0	0.0277	0.0321	0	0	0.0316	0	0	0.2488	0	0.1411	0.2035	1.0472	0.0199	0	0.0405	0	0.5425	0	0.037	0	0	0	0.0207	0.2429	0	0.326	0	0.1606	0	0.9144	0.2232	0.3125
ADGRG7	11.3253	10.2516	15.3008	9.3484	2.067	10.1974	6.6292	11.1823	13.2303	9.2605	7.6154	6.4748	7.518	7.0046	7.3711	12.6712	11.1794	24.8859	15.3526	10.2662	3.2424	7.9975	12.2612	4.3272	4.0857	6.9572	7.3357	6.612	3.5087	6.5365	7.2473	5.845	11.6154	5.5053	22.2786	14.8542	12.4837	10.0979	6.8951	4.3524	11.443	9.7979	18.7105	8.5711	12.4405	4.6214	6.3601	8.4745	3.6411
GASK1B	1.0518	2.6773	1.5925	3.9884	2.4329	1.8147	2.9122	6.0801	0.397	1.2586	1.9059	2.1702	2.4177	6.1655	1.9199	1.4611	2.7916	2.2907	3.5792	2.0714	0.4123	3.0949	3.2894	1.5896	1.8877	3.8601	1.399	3.4913	1.6948	1.7482	1.8135	1.4204	1.8582	2.5621	3.5611	2.732	4.079	3.7574	2.1771	3.1906	2.2235	2.1528	2.447	0.7842	0.6256	1.1291	2.2845	1.7453	2.6114
FAM9B	1.0108	0.3142	0.1923	0.0758	0.6411	0.2686	0.3933	0.393	0.3557	0.613	0.1896	2.733	0.2662	0.7869	0.3414	0.1373	0.1413	0.4882	0.347	0.7764	0.0664	0.2618	0.1375	0.4959	0.233	0.2097	0.108	0.089	1.5416	0.2437	0.8155	0.2259	0.1518	1.0591	0.5386	0.2332	0.2452	0.4318	0.0992	1.2885	0.0202	1.7404	0.3275	0.4274	0.3036	0.2736	0.2577	0.7838	0.3896
USP17L20	0	0	0	0	0	0	0	0	0	0	0	0	0	0	0	0	0	0	0	0	0	0	0	0	0	0	0	0	0	0	0	0	0	0	0	0	0	0	0	0	0	0	0	0	0	0	0	0	0
UNK	3.2487	4.4284	2.1389	4.0623	2.6362	2.7558	5.6794	6.583	2.7765	3.042	2.6015	4.2103	4.34	4.6276	2.8456	3.7482	3.3294	2.8246	4.3001	3.0178	1.933	4.1332	3.1579	2.9599	4.6014	4.417	2.8822	3.1371	4.3852	3.1728	4.0661	2.8268	4.1911	5.8436	4.5654	4.5156	3.0758	3.9572	3.9737	5.2144	5.0451	2.924	3.3346	2.5378	3.1371	2.2934	4.2466	2.924	2.8316
BPNT2	17.5525	27.3835	17.499	27.8183	23.1603	27.551	32.3408	24.2753	18.0056	19.6024	16.1613	16.7417	21.3414	22.5164	21.25	18.1927	23.2316	19.3948	24.9614	17.1024	11.8449	28.057	24.4319	15.8429	24.7737	24.7904	19.2348	28.9912	20.9262	27.9764	19.5147	19.1642	24.4761	23.6905	27.4487	33.1898	25.2992	27.7371	21.7551	29.8072	24.3043	15.9096	31.0234	17.3642	21.2228	16.8195	30.5996	17.512	10.9053
SDR39U1	1.0128	1.1531	0.6056	1.208	0.502	0.6786	1.1777	1.3186	0.673	0.7251	0.888	1.3501	1.0027	1.21	1.1897	0.69	0.8951	1.2624	1.7482	0.8182	0.3101	0.4808	0.5678	1.1636	0.8166	1.2063	0.8893	0.989	1.4119	0.8126	0.9856	0.6641	1.2825	1.4401	0.9949	0.6813	0.497	1.3257	0.8328	1.0265	1.032	1.1113	1.4697	0.7896	0.8195	0.5596	0.9867	1.0276	0.308
PTGIR	2.482	2.9211	1.6741	3.1066	2.5829	2.3558	5.1414	9.2367	1.0378	1.3109	1.419	4.0893	2.9837	4.0561	2.3496	1.742	2.0203	0.644	3.6699	2.2191	1.041	4.7715	2.0879	2.5363	2.6325	5.5927	2.1145	1.9172	5.0932	1.7689	3.1171	2.4547	1.368	4.7736	2.6745	2.4798	3.1076	3.0714	3.6477	3.6765	5.364	1.9463	2.1301	1.6863	2.0531	2.5513	1.8791	2.7951	4.0703
RNF5	141.464	131.617	94.1702	142.834	111.196	115.09	142.242	152.237	153.325	142.317	120.514	179.215	127.463	114.427	90.3579	159.256	126.309	151.214	127.958	150.14	112.521	122.74	104.729	129.099	134.675	120.173	133.801	98.2204	165.008	98.9691	109.326	108.893	138.185	170.781	112.071	158.355	127.658	154.738	113.058	130.94	142.468	155.467	92.4585	103.848	106.137	110.83	141.135	132.189	101.457
WDR55	2.805	4.3381	2.5652	4.974	2.4848	3.7756	5.699	6.9346	4.2325	4.2654	3.5125	4.913	3.7699	4.5989	3.7022	4.5913	3.7792	4.8379	6.4569	3.9127	1.6636	4.6386	4.1665	3.0911	5.2515	4.9374	3.7505	5.2617	4.9113	4.2588	4.5908	3.113	4.0337	4.1165	5.3925	5.0178	5.0618	4.4345	4.2085	4.2386	5.224	3.6118	5.5904	3.5286	3.8931	2.9768	3.7529	2.5677	2.7123
AL035460.1	0	0	0	0	0	0	0	0	0	0	0	0	0	0	0	0	0	0	0	0	0	0	0	0	0	0	0	0	0	0	0	0	0	0	0	0	0	0	0	0	0	0	0	0	0	0	0	0	0
GPR88	2.584	15.9403	5.2797	3.6275	11.9719	5.1789	1.9002	18.5618	0.7466	5.6249	0.3606	37.9955	22.3191	4.7855	0.6007	15.3311	1.756	1.592	5.5899	26.3892	3.0142	1.4821	5.8239	1.424	1.0252	0.1582	1.591	2.6537	13.7965	1.3432	9.3559	4.9015	3.6241	18.5009	41.0182	6.1386	0.6117	1.2576	1.6195	3.5265	0.5177	7.6949	10.1416	6.9596	0.7701	1.9218	2.6553	3.3041	3.587
INTS8	1.8766	2.7913	1.8807	2.5622	1.6206	1.3795	3.0791	3.487	1.7898	2.2705	1.7788	2.6528	2.3054	3.1867	1.7698	2.0021	2.1036	2.0854	2.4411	2.0902	0.6342	2.1533	2.4521	2.1522	2.5424	2.9272	1.5794	2.214	2.6075	1.3872	2.8082	1.6272	2.0742	2.8638	3.0227	3.052	2.7599	2.6114	2.1279	3.5159	2.9817	2.8593	1.7046	1.6081	1.4688	1.4762	1.5863	1.3671	0.9024
DPH2	4.268	6.5319	4.9108	7.9483	5.4983	5.3828	8.1153	15.9858	5.4989	4.1122	4.9507	7.9072	5.4591	6.8023	5.4238	4.8135	5.7636	5.4345	8.1849	5.3274	2.0617	8.377	3.4994	4.3658	8.9109	6.3942	5.9722	7.9497	9.5203	5.0723	6.2733	4.2142	5.4972	8.3653	6.9913	7.0968	5.2561	6.7932	6.1402	6.2869	13.9055	3.7003	8.0773	3.3829	7.6143	4.1047	8.1977	5.954	4.1936
C19orf84	0	0.0704	0.176	0.1784	0	0	0.2644	0.1744	0	0.1059	0	0.2501	0.0348	0.1949	0.1303	0	0.0665	0.0469	0.3265	0	0	0.1071	0.0693	0.0259	0.0843	0.0871	0.0299	0.0985	0.0311	0	0.1863	0.0686	0.0714	0.0968	0	0.0941	0.1018	0.0726	0.0259	0.1402	0.0317	0.0581	0.0581	0.0567	0.068	0.0515	0.1011	0.063	0.0407
BTBD19	0.9752	2.2646	1.8191	2.0652	4.7763	2.8676	3.5032	3.976	2.9922	1.9371	1.0335	4.6801	2.822	3.3464	2.149	2.0442	1.4794	2.7688	3.1688	1.2718	1.2741	1.2476	2.5764	1.1754	6.9264	2.0397	4.1385	2.5506	5.9434	3.1	1.8594	2.8091	3.209	3.0791	3.1473	2.9341	3.2037	3.0285	1.9193	3.1778	1.409	2.1621	4.8128	1.8262	2.4192	1.9601	3.8532	5.5723	1.1862
PLK2	11.1652	16.1486	12.7337	8.8709	34.8513	25.432	35.3536	14.7507	13.6441	10.6713	8.9228	15.4857	11.236	18.3224	9.6711	9.8483	5.3516	15.3455	10.1328	11.6543	5.4952	7.2056	29.1638	8.8871	46.3159	31.878	27.2625	31.3392	36.1731	14.7158	13.3686	13.6635	12.7614	42.3632	16.6655	19.1924	21.2101	11.8816	13.0847	24.6008	19.5999	16.1577	25.5376	7.7555	24.7976	13.8166	47.0918	25.4445	10.1272
AL592490.1	0	0	0	0	0	0	0	0	0	0	0	0	0	0.0064	0	0	0	0	0	0	0	0	0	0	0	0	0	0	0	0	0	0	0	0	0	0	0	0	0	0	0	0	0	0	0	0	0	0	0
ABCB11	29.8436	43.1427	14.4813	50.2781	15.9506	29.5904	66.4929	57.1689	21.9245	32.5603	12.3087	33.5345	18.2433	22.1834	15.9925	29.569	26.6958	21.413	55.5804	38.4111	11.7687	49.0833	31.8606	43.0112	41.8744	40.0653	20.3336	32.9909	17.2156	29.5994	47.2888	18.2947	26.0288	22.8632	59.9174	48.1329	35.4804	41.8523	30.2955	79.2039	35.6273	32.8727	25.7711	24.373	31.6027	29.8094	18.0725	21.0688	18.4545
C2orf15	0.2383	0.217	0.2861	0.423	0.2683	0.327	0.4836	0.3475	0.1013	0.4142	0.2266	0.3304	0.2228	0.3763	0.2162	0.3397	0.3311	0.3001	0.271	0.154	0.2001	0.381	0.4439	0.2398	0.2099	0.5367	0.1063	0.1402	0.3544	0.2159	0.3445	0.3415	0.1016	0.2754	0.1777	0.4461	0.2897	0.3786	0.2582	0.2244	0.6982	0.1446	0.1861	0.2015	0.1694	0.2015	0.0959	0.157	0.2319
TNFAIP6	0.0622	0.1743	0.0933	0.2484	0.2864	0.4534	2.3493	0.0324	0.0331	0.0246	0.1775	0.3316	0.1938	2.4295	0.0403	0.0261	0.1852	0.2611	0	0.4522	0	0.2486	0.2146	0.0241	1.2916	0.1886	0.1942	0.2286	0.6359	0.3131	0.0692	0	0.1326	0.0898	0.0994	0.1164	0.0945	0.1572	0.0481	0.3254	0.3233	0.027	0.2699	0	0.2842	0.0478	0.1876	0.439	0.1135
H2AC7	0	0	0	0	0	0	0	0	0	0	0	0	0	0	0	0	0	0	0	0	0	0	0	0	0	0	0	0	0	0	0	0	0	0	0	0	0	0	0	0	0	0	0	0	0	0	0	0	0
RPN2	175.128	151.757	116.723	282.284	105.876	156.393	237.041	184.959	139.102	160.722	199.659	143.684	211.797	159.199	138.74	158.519	132.861	127.303	199.449	139.88	68.3405	249.832	139.102	151.749	158.79	185.901	145.707	202.252	123.267	155.275	137.063	127.937	188.378	170.171	166.854	188.792	200.446	193.767	196.132	137.589	268.873	121.22	197.915	108.044	148.603	116.721	144.491	124.148	207.371
LTA	0.0282	0.1187	0.1059	0.7769	0.1734	0.339	0.2547	0.7057	0	0.0223	0.0269	0.1806	0.8505	2.3699	0.3294	0.1657	0.3642	0.1581	1.055	0.1825	0	0.0903	0.0779	0.1967	0.4619	0.587	0.0504	0.2076	0.1312	0	0.3768	0.0867	0.1204	0.367	0.0602	0.2378	0.1144	0.2651	0.1967	0.2363	1.1208	0.1713	0.2205	0.0478	0.0287	0.0434	0.0284	0.5048	0.2747
KLHDC7A	4.8897	4.9019	0.7796	6.1509	1.0047	1.169	4.7935	6.0559	2.9795	3.9984	1.3326	2.0025	3.4752	1.9488	8.3396	5.962	2.8093	3.2016	2.741	4.9513	1.2008	11.9188	2.815	3.888	3.1672	12.3526	2.5168	1.8011	0.877	1.6218	3.6362	3.834	4.3096	2.1479	3.4228	5.5493	3.1092	8.9418	3.2533	2.3536	5.2523	2.5617	3.4582	2.918	4.2878	3.0191	1.7543	1.4263	1.6462
ALS2	6.8735	6.9161	3.4868	6.7434	3.9379	4.0495	5.695	7.4087	5.5299	5.0033	3.7892	4.9202	6.4956	4.553	5.3226	8.4262	7.833	5.1617	7.1063	7.9858	2.0563	7.8808	6.5324	6.5785	7.1433	8.0383	3.8139	5.7308	3.9475	3.8741	7.2946	5.4963	8.5972	5.0968	9.6774	10.5981	7.2343	9.8974	7.6035	8.1012	5.9638	6.7005	5.4318	3.3693	4.103	4.4066	3.5533	4.8415	2.8972
SULF2	26.8517	17.1052	12.3052	34.8528	14.8745	21.9166	18.5736	7.5884	5.3732	9.5211	13.1019	10.3308	31.144	25.4702	32.9434	1.4083	28.1898	13.8773	26.0432	15.4674	4.3516	35.3509	11.798	20.761	20.4262	23.4271	24.3473	11.5098	11.6738	12.5941	10.9953	11.0535	22.7499	5.7144	4.4509	27.4639	13.9403	23.7226	31.2333	16.3096	26.6189	7.8238	9.7191	6.3546	17.2354	17.2452	9.6389	19.2732	20.7513
OR1K1	0	0	0	0	0	0	0	0	0	0	0	0	0	0	0	0	0	0	0	0	0	0	0	0	0	0	0	0	0	0	0	0	0	0	0.0549	0	0	0	0	0	0	0	0	0	0	0	0	0	0.0627
CDPF1	7.5493	5.1425	3.3045	5.7437	2.7286	2.7234	6.891	10.5463	3.9496	6.4373	3.647	10.4149	6.0369	6.598	3.8443	6.9577	5.4999	3.0606	4.9157	6.5344	5.2557	6.8022	3.8448	6.6317	3.3935	8.1228	3.1801	2.1806	5.0118	3.9814	7.2634	2.5756	5.4307	4.2841	4.2776	7.9634	3.0651	6.101	5.2169	3.918	6.5691	6.9346	2.7822	6.0043	2.9204	5.0438	2.9526	3.2986	6.9958
ART1	0	0	0	0	0	0	0	0	0	0	0	0	0	0	0	0.028	0	0	0	0	0	0	0	0	0	0	0	0	0	0	0	0	0	0	0	0	0	0	0	0	0	0	0	0	0	0	0	0.0315	0
KPTN	2.9911	2.5344	1.5485	2.7785	1.9458	2.3067	3.7649	3.7675	2.8598	3.0774	2.7786	4.1295	3.9018	3.0063	2.4345	2.8773	2.6232	2.5312	2.863	2.023	2.4667	2.2988	2.4319	2.387	2.8892	2.5108	3.5783	2.3185	3.9653	1.8443	2.682	2.3257	3.066	4.8566	2.2978	2.9082	2.8187	2.4616	3.32	2.7657	3.3312	2.9551	2.3144	1.7648	3.0374	2.3174	2.6584	3.0113	4.0328
DEFA1	0	0	0	0	0	0	0	0	0	0	0	0	0	0	0	0	0	0	0	0	0	0	0	0	0	0	0	0	0	0	0	0	0	0	0	0	0	0	0	0	0	0	0	0	0	0	0	0	0
CEACAM7	0	0.013	0.2635	0	0	0.9036	0	0	0	0	0	0	0.0192	0.0615	0.024	0.0155	0	0	0	0	0	0.0296	0.0255	0	0.2327	0.048	0	0.0136	0.0172	0	0.0206	0.3027	0	0	0.0394	0.0346	0.0187	0	0.0286	0.116	0.6115	0	0	0	0.6194	0	0	0.087	0
H2AP	0	0	0.0687	0	0	0.1569	0	0	0	0	0	0.0976	0	0	0	0	0	0	0	0	0	0	0	0	0	0	0	0	0.085	0	0.1018	0	0	0	0	0	0	0	0	0	0	0	0	0	0	0	0	0	0
OR5AC2	0	0	0	0	0	0	0	0	0	0	0	0	0	0	0	0	0	0	0	0	0	0	0	0	0	0	0	0	0	0	0	0	0	0	0	0	0	0	0	0	0	0	0	0	0	0	0	0	0
OTOGL	0	0	0	0.0106	0.0082	0.0069	0	0.0416	0	0	0	0.0043	0.0041	0.0199	0.0155	0	0.004	0.0112	0.0195	0.0032	0	0.0128	0.0055	0.0031	0	0.0173	0.0143	0.0029	0.0186	0.008	0.0044	0.0204	0.0085	0.0058	0.0128	0	0	0.0029	0	0.0084	0.0038	0.0069	0.0035	0	0	0.0092	0	0.015	0
KMT5A	4.3744	4.6274	3.2262	5.9004	5.5739	5.3147	7.4713	6.6555	5.62	3.7353	4.7212	5.088	5.0339	6.5228	3.3354	2.9036	4.7348	6.8874	4.6857	2.4166	2.4213	5.4518	5.0085	3.4357	8.407	5.0433	6.5036	7.812	6.9654	6.3797	4.4001	7.3304	5.122	5.7458	4.627	4.827	5.6587	6.5815	4.705	5.2163	6.7997	3.8576	7.5937	3.3367	5.4872	4.0389	6.6961	5.3073	5.0205
HACD4	0.2676	0.6113	0.4137	1.24	0.3725	0.1836	0.8027	0.8753	0.1138	0.4229	0.28	0.7364	0.7228	1.7394	0.3608	0.2648	0.579	0.5394	0.6435	0.4065	0.045	0.505	0.4247	0.5344	0.4851	0.9876	0.4679	0.7477	0.2637	0.2425	0.5179	0.2739	0.468	1.0361	0.5704	0.6864	0.6019	0.603	0.522	0.8177	0.597	0.3898	0.3856	0.1946	0.1359	0.3415	0.2476	0.3627	0.5338
PDZD8	8.4404	8.9684	6.1059	8.782	9.9519	9.7441	11.0662	9.5169	9.1065	6.6169	7.2229	5.4294	5.8932	5.282	7.1217	10.1523	7.991	10.7819	8.6109	6.7785	4.5049	8.1012	13.4132	6.6641	12.678	8.4888	6.5215	12.4922	10.0881	6.7644	9.1882	11.8683	11.1871	6.1609	14.2282	16.5552	12.0744	9.147	6.5211	12.8927	11.7831	4.8928	14.1857	4.9958	9.8546	7.3383	15.2857	6.7958	2.6997
BTRC	3.4557	4.006	2.2648	5.8189	2.4589	2.6139	4.9419	4.5107	3.2248	3.3159	2.6167	3.4639	4.175	3.4885	3.1048	3.426	3.0541	2.522	4.3132	2.9775	1.0242	5.3243	3.6075	3.3923	3.7988	4.2849	2.699	3.1242	3.5082	2.4191	3.761	3.1271	3.5269	2.8494	6.0372	4.595	4.2069	4.9325	4.6203	4.4925	5.327	3.2211	3.5981	2.5023	2.3043	2.805	2.6327	2.1844	2.2278
ALKBH6	0.1942	0.096	0.06	0.2535	0.0585	0.1274	0.0644	0.1666	0.0364	0.1444	0.1847	0.2436	0.2729	0.3703	0.0444	0.067	0.1247	0.0799	0.167	0.0554	0.0426	0.1096	0.0788	0.2122	0.0719	0.1484	0.1936	0.0756	0.1062	0.115	0.3049	0.0585	0.1462	0.0165	0.1217	0.0962	0.0347	0.1402	0.053	0.239	0.162	0.0594	0.1785	0.1449	0.058	0.0966	0.046	0.172	0.0695
NSD2	1.0626	1.4789	0.9692	2.1517	0.8803	1.1159	2.1682	1.7518	1.0325	1.2164	0.8892	1.3876	1.254	1.8965	1.4086	0.9738	1.1478	0.9577	1.7734	0.8487	0.3935	1.206	1.0475	1.147	2.0016	1.8432	1.0984	1.6388	1.5341	1.247	1.7527	1.317	1.5571	0.9119	1.9001	1.5585	1.2205	1.5818	1.9638	1.8404	1.9017	0.9965	1.6544	1.0107	0.9469	1.0522	1.0275	0.9048	0.6975
CPLX1	1.3361	2.5013	2.3186	1.7049	1.0042	3.5093	0.565	12.0682	3.6848	2.3585	3.4946	5.4547	2.9493	0.6941	1.2177	4.3061	2.569	2.1329	1.6959	1.6866	3.7796	4.2397	1.1957	1.2281	2.2861	1.9894	6.0898	4.9273	1.8434	1.1561	1.5557	3.3548	3.1168	2.1412	3.7596	3.3024	4.4836	1.2062	3.2478	2.1844	4.1044	1.1765	2.4463	2.1187	2.65	0.7062	1.4278	1.395	1.6505
ZBTB5	5.4373	4.4983	2.4088	6.9889	2.6752	2.6454	4.2917	7.0899	3.4242	3.8742	4.0376	4.4604	6.191	5.701	3.6188	4.331	4.0884	3.4975	5.9288	3.4718	1.6491	5.9524	4.8269	4.7347	3.4876	7.0563	2.3412	3.5749	3.7319	3.6847	7.8266	3.6816	5.7981	2.5375	7.8886	7.2425	4.1629	5.9958	6.3934	5.8313	5.1787	5.3395	2.986	3.8555	4.1729	3.8425	3.6701	2.3715	2.8869
CNIH3	0.2773	0.2321	0.2774	0.4923	0.1971	0.3237	0.5124	0.2487	0.3112	0.2495	0.3003	0.3614	0.464	0.3329	0.2396	0.3939	0.2599	0.5605	0.3003	0.3111	0.2875	0.505	0.3508	0.2385	0.3587	0.3336	0.4466	0.2605	0.5441	0.2714	0.2998	0.4494	0.2628	0.2893	0.3201	0.2451	0.1795	0.3337	0.2802	0.3304	0.4586	0.2871	1.1633	0.228	0.3207	0.2132	0.8289	0.4059	0.4122
ABO	0.0303	0.3183	0.8693	0.1613	0.0155	0.1948	0.1281	0.4889	0.0564	0.1495	0.0216	0.0161	0.0079	0.3587	0.3141	0.0317	0.0902	0	0.0246	0.1285	0.0353	0.2664	0.1672	0.0879	0.0476	0.3804	0.1689	0.0167	0.183	0.0229	0.2021	0.2945	0.3553	0.0219	0.1291	0.2622	0.1227	0.0273	0.0059	0.1901	0.0358	0.0066	0.0131	0.2625	0.0538	0.163	0.1447	0.1924	0.1658
SYNDIG1L	0	0.0379	0.0135	0.016	0	0.0309	0.061	0.0939	0	0.0142	0	0	0	0.06	0	0.0454	0.0358	0	0	0.0291	0	1.4132	0.0747	0.0279	0.0227	0.0469	0	0.0265	0	0.0908	0.0201	0.0554	0.0385	0.1042	0	0.0169	0.0183	0.0391	0.0838	0.151	0.0682	0.0625	0.0157	0.0153	0	0.0139	0.0181	0.1528	0
VPS11	5.6895	7.8002	4.3905	11.4346	3.4501	4.5517	9.9487	12.6832	3.7831	6.2658	4.757	7.2538	7.0566	10.2478	4.9532	6.2372	6.0001	4.7657	9.5608	5.9204	2.2268	12.5739	6.3634	4.6536	6.8511	8.5627	4.992	5.5693	6.1009	4.6767	7.9901	4.3718	7.1175	8.9668	7.7277	7.9881	7.1658	7.5003	7.624	9.5691	12.0313	5.9634	5.9924	4.4525	3.8459	4.3283	4.7911	5.9937	4.152
EXOC7	3.3595	4.5175	2.1063	5.5811	2.5352	3.2886	7.3686	5.7713	3.6081	4.3391	3.8776	4.8131	4.099	5.1089	4.2918	5.3776	4.9648	4.6272	6.986	4.2532	1.5246	4.5193	4.5493	4.5628	5.7172	6.2405	2.6379	4.4198	3.6721	4.4709	5.6451	3.4335	5.5314	5.252	6.4107	6.5477	5.0288	5.6751	5.9732	6.2642	6.0437	3.6986	5.2429	2.7427	3.3967	2.7728	3.2617	3.2666	2.6651
COL9A1	0.0235	0	0.047	0.007	0.024	0.0201	0.0088	0.0163	0	0	0	0.0084	0	0.0195	0	0.0263	0	0	0	0.0127	0.0146	0.0125	0.0216	0	0	0.0271	0	0	0.0073	0.0237	0.0087	0.0401	0	0	0.025	0	0	0.017	0.0182	0.0082	0.0222	0	0.0068	0.0066	0.0239	0.006	0	0	0.0095
FGF21	17.9087	379.132	5.2065	1.709	6.5801	8.0689	100.969	223.911	6.7205	29.6161	32.5798	18.2075	17.8479	6.5213	33.9963	22.1735	4.0015	0.8134	3.7181	6.3975	17.6953	1.5103	78.1548	4.4144	14.1736	26.1819	5.4764	4.7542	75.5604	6.2542	32.7658	8.3284	45.3222	10.7571	20.0511	34.2053	2.9439	37.0428	14.9011	13.5688	31.9311	15.1801	27.4627	23.0712	37.7733	40.2987	6.4665	5.4014	38.218
UBE2I	3.1296	3.8743	2.7561	4.2929	3.3937	3.7966	6.4819	6.6376	3.7413	3.4556	2.7606	5.4516	3.2045	5.8356	3.1266	2.5629	3.3472	3.0978	4.1691	3.1145	2.9016	3.7209	2.7162	2.4726	5.5616	4.4952	4.9905	3.8569	6.4731	3.1061	3.7783	2.9252	2.8532	5.405	3.4256	3.7072	2.9609	3.9787	2.8897	4.7336	6.2111	3.7185	4.1978	3.2227	3.355	3.0512	3.6449	4.2157	4.4721
NSUN5	5.7558	7.6989	3.6865	6.1025	4.9086	5.2604	11.4069	18.6963	6.7379	6.6369	4.8936	13.8883	6.7487	8.6011	4.9173	6.52	5.5244	4.5159	6.5883	6.9044	5.3305	7.9487	4.6636	4.7813	7.2261	7.4162	6.9366	5.728	11.3475	5.8975	7.0158	4.5671	6.2307	11.5266	5.0646	8.7885	4.4614	6.8964	5.1297	8.273	11.8283	6.3385	5.7402	5.224	6.5237	5.5871	8.7561	7.8515	9.3341
ENOX1	0.1423	0.0997	0.0712	0.2106	0.0647	0.4611	0.4815	0.2141	0.0673	0.0375	0.0301	0.1686	0.23	0.3549	0.082	0.4641	0.1412	0.0664	0.1798	0.0639	0	0.2023	0.1528	0.1469	0.4379	0.3425	0.1129	0.0581	0.3087	0.0159	0.1231	0.0971	0.3035	0.0685	0.1854	0.1628	0.0961	0.1371	0.1102	0.1489	0.1794	0.0823	0.0686	0.0802	0.0482	0.1337	0.0477	0.1042	0.1154
C6orf58	0.064	0.0672	0	0.0284	0.0327	0	0.0721	0	0.068	0.0253	0.0304	0.0682	0.0332	0.0532	0	0.0805	0.0635	0.0448	0.1559	0	0.0597	0.0512	0.0662	0	0	0.0277	0.1141	0.0235	0	0.0322	0.0712	0.0327	0	0.0462	0.1023	0	0	0.0231	0.0743	0.0669	0	0.0277	0	0	0	0.0738	0.0322	0.0301	0
FHAD1	0.0077	0.0215	0.0144	0.0544	0.0314	0.0164	0.0691	0.0239	0	0.0061	0.0036	0.0368	0.004	0.1082	0.0099	0.0064	0.0304	0	0.056	0.0093	0	0.0735	0.0106	0.0356	0.0289	0.0232	0.0478	0.0084	0.0534	0.0077	0.0085	0.0078	0.0163	0.0221	0.0082	0.0179	0.0155	0.0138	0.0148	0.016	0.0615	0.0033	0.0066	0.0194	0.0078	0.0118	0.0077	0.0433	0.0373
HILPDA	1.0661	4.432	5.5999	0.8832	5.0672	23.9953	12.8493	3.4545	1.6373	1.3288	1.8251	2.5265	2.8054	1.7721	0.8905	1.1322	1.2696	3.0504	1.5396	0.6507	1.3044	1.4395	1.6838	0.8068	1.7891	2.196	4.3535	7.0198	31.1128	3.3394	2.3714	2.4733	1.819	15.742	2.1711	1.264	1.344	1.0094	1.1918	2.801	1.3435	1.1913	4.8323	1.7631	5.6294	1.0199	26.9953	2.6532	3.3425
RPP14	2.2307	2.3465	0.8128	2.2451	1.6298	1.3457	1.7759	3.0003	1.9173	1.9704	1.342	2.5038	1.1069	1.7664	1.7455	1.6544	2.2486	2.2698	1.4744	1.6744	1.2894	1.629	1.7089	2.5786	2.535	1.9679	1.7287	1.201	1.959	1.3204	3.1387	1.582	2.2351	1.5477	1.934	2.9593	1.5124	2.6089	2.2657	3.0017	1.9811	2.5938	2.1445	1.7379	1.8728	1.8995	1.4485	1.2012	1.0753
MYH1	0.0081	0	0	0.0361	0	0	0.0092	0	0	0	0	0	0.0169	0	0.0106	0	0	0	0	0	0.0152	0.026	0.0056	0.0882	0.0102	0	0	0	0.0076	0	0	0.0167	0	0	0	0	0	0	0	0	0.3309	0	0	0	0	0	0	0	0.0099
PRAME	0	0	0	0.0114	0.1714	0.1326	0.0145	0	0	0.0102	0	0.0275	0	0.0214	0.0167	0.054	0.0128	0	0.0209	0	0	0	0.0889	0	0.0162	0.1898	0.2299	0.0095	0	0.4541	0.0143	0	0	0	0	0.0121	0	0	0	0.0809	0.0244	0	0.0783	0	0.0131	0	0	0.0728	0.0157
DOCK3	0.0108	0.0114	0.0162	0.0528	0.0055	0.0325	0.0305	0.0282	0	0.0128	0.0206	0	0.0449	0.0989	0.021	0.0181	0.0537	0.0076	0.0264	0.0044	0.0151	0	0.0149	0.0251	0.034	0.075	0.0096	0.0159	0.0402	0.0163	0.0301	0.0055	0.0231	0	0.0288	0	0	0.0078	0.0251	0.0339	0.0307	0	0.0047	0.0137	0.0055	0.0208	0.0163	0.0102	0.0066
RPS6KL1	0.1434	0.1598	0.22	0.4801	0.0667	0.1677	0.6172	0.8416	0.0831	0.0721	0.1611	0.2154	0.4264	0.2762	0.2534	0.1147	0.4397	0.155	0.307	0.0632	0.079	0.2501	0.3102	0.4035	0.246	0.4911	0.5696	0.206	0.3391	0.5839	0.1884	0.1801	0.2779	0.1506	0.3194	0.3903	0.2706	0.3953	0.6556	0.2659	1.1332	0.0395	0.4468	0.1984	0.225	0.2204	1.101	0.1288	0.2615
PSPN	1.1034	0.9576	0.6963	0.9461	0.9496	0.6237	1.527	1.6847	1.6132	1.0996	0.8348	1.3907	0.8596	1.6153	1.089	1.0724	1.1697	0.8423	1.4871	1.2055	0.784	1.0025	0.6662	0.6891	0.9943	0.9559	1.0402	0.7652	1.1771	0.7449	1.3806	0.6545	0.9092	1.4128	1.4297	0.845	0.9146	0.9418	0.8831	1.5875	0.9955	1.1632	0.7619	0.9862	0.4457	1.0411	0.971	0.5546	1.2963
PSG6	0	0.0067	0	0	0	0.0082	0	0	0	0	0	0	0	0	0	0	0	0	0	0	0	0	0	0	0	0	0.0085	0	0	0	0	0	0	0	0	0	0	0	0	0	0	0	0	0	0	0	0	0	0
EYA4	0.0437	0.0268	0.0451	0.0048	0	0.0609	0.0308	0.0285	0.0232	0.0173	0	0.0117	0.0284	0.0772	0	0.0733	0.0976	0.0841	0.0799	0.0177	0.0051	0.0175	0.0415	0.0211	0.0206	0.0568	0.0195	0.1285	0.0203	0.0055	0.0304	0	0.035	0.0789	0.0524	0.0716	0.0443	0	0	0.0514	0.0155	0.0805	0.0047	0.0554	0.061	0.0042	0.033	0.0051	0.0332
UBE2U	0.0534	0	0	0.0947	0.0546	0.1373	0.1504	0	0	0.0422	0	0	0	0.0444	0	0.0447	0.0265	0	0	0	0	0	0	0.062	0	0.0231	0	0	0	0	0	0.0273	0	0	0	0	0	0	0.0413	0.0279	0.0252	0	0	0	0	0.0205	0	0.0251	0
CRACD	0.0582	0.3158	0.0873	0.4582	0.1116	1.378	0.9346	0.1742	0.0387	0.0402	0.083	0.1008	0.3776	0.417	0.4429	0.0732	0.101	0.0712	0.5197	0.1821	0	0.7441	0.4816	0.2307	0.4759	0.6424	0.0713	0.3101	0.1081	0.2782	0.186	0.4316	0.031	0.2206	0.3486	0.1429	0.3314	0.5566	0.3995	0.4412	0.4948	0.0882	0.1262	0.0123	0.0664	0.1062	0.0877	0.26	0.0442
FABP1	2833.15	3536.22	1425.13	2350.08	2155.83	1407.09	1899.06	560.483	1505.85	2961.63	1541.32	883.895	1092.78	1111.48	1066.87	962.08	1571.54	1516.68	1538.79	1567.87	1393.75	2143.01	1163.63	1357.18	2143.29	1848.56	2125.87	1407.01	2053.64	1457.16	1444.58	1766.32	1961.53	1137.85	1684.15	1578.67	1091.85	2356.31	1650.64	965.472	2478.47	1494.04	3150.86	1644.34	1204.3	1424.22	922.415	2307.43	4322.35
GRM2	0.0345	0.0194	0.0156	0.0061	0.0283	0.0119	0.0545	0.0504	0.0147	0.0491	0.0131	0.1105	0.0072	0.178	0.0358	0.0348	0.0069	0.029	0	0.0112	0.0258	0	0.0334	0.016	0.0087	0.018	0.0062	0.0051	0.0257	0.0556	0.0384	0	0.1179	0.02	0.0074	0.0453	0	0.0249	0.016	0.0289	0.0392	0.012	0.018	0.0292	0.0491	0.17	0.0417	0.0585	0.0168
SHISA3	0.169	0.7251	0.1426	0.8249	0.3458	0.2174	1.7385	2.9037	0.1123	0.0834	0.6026	0.8333	0.5704	1.4043	0.8486	0.301	0.2096	0.1773	0.9607	0.9213	0.0985	1.6548	0.3789	0.4414	0.638	2.9822	0.1696	0.3727	0.2159	0.2126	0.4698	0.2594	0	0.5796	0.2701	0.2175	0.4493	0.3203	0.7192	0.8176	0.6987	0.3296	0.1283	0.8216	0.2574	0.5683	0.1699	0.3776	0.8991
RNASE4	8.8564	11.8681	17.9897	7.2348	10.9508	9.8408	14.9667	8.7975	5.8823	11.9427	6.561	9.0077	11.1387	10.5586	8.6762	8.6475	12.1328	7.6472	15.1653	6.1432	16.9118	8.5189	14.1701	7.278	4.3843	6.7649	17.7503	13.1237	8.9508	13.6389	8.8625	15.1931	9.7112	8.452	9.2674	10.2288	12.2698	8.3033	10.4845	15.2455	13.7936	5.8031	10.1375	16.077	7.6987	14.3	10.1435	11.3129	16.1716
SMIM34B	0	0	0	0	0	0	0	0	0	0	0	0	0	0	0	0	0	0	0	0	0	0	0	0	0	0	0	0	0	0	0	0	0	0	0	0	0	0	0	0	0	0	0	0	0	0	0	0	0
CLDN1	183.441	303.426	115.734	190.186	316.686	310.391	395.875	241.508	217.692	132.479	137.314	168.902	258.393	227.822	174.072	175.83	150.535	240.029	199.491	187.42	118.459	260.152	289.615	128.093	343.937	223.713	245.789	230.553	369.911	243.514	186.358	208.313	196.639	196.662	240.917	224.739	159.088	255.841	220.881	334.792	248.482	162.274	284.608	142	289.006	170.53	308.907	220.607	67.0449
GAPDHS	0	0	0	0	0	0	0	0.0345	0	0	0	0	0	0	0	0	0.0329	0	0	0	0.0309	0	0	0	0	0	0	0	0	0	0	0	0	0	0	0	0.0336	0	0.0257	0	0.0313	0	0.0288	0	0	0	0.0333	0	0
GJA8	0	0	0	0	0	0	0	0	0	0.0278	0	0	0	0	0	0	0	0	0	0	0	0	0	0	0	0	0	0	0	0	0	0	0	0.0509	0	0	0	0	0	0	0	0	0	0	0	0	0	0.0332	0
HADH	28.2148	34.6444	20.5724	28.625	15.8265	19.9379	18.106	42.3712	31.8372	30.7499	27.7764	19.7292	33.7169	13.2545	22.36	46.9775	26.6188	37.6932	25.3755	35.7757	17.0861	33.9301	32.0299	29.7824	30.4047	28.5409	17.9944	18.5699	15.8934	24.0113	30.4552	27.2003	32.3678	24.4493	24.362	46.3728	31.3818	29.6958	33.8726	24.9526	23.7569	33.3204	31.5976	18.8198	31.2885	20.1408	28.1313	27.7521	30.2009
MARVELD1	3.7097	3.7917	2.4235	6.6761	1.8014	2.7947	8.3003	9.0004	1.3302	2.31	2.4905	4.7784	3.3547	8.4515	4.6199	2.5615	4.5188	1.7917	4.2543	3.5728	1.5748	4.7223	2.9813	3.7947	3.9001	8.0025	2.8161	3.3907	3.4614	2.2849	4.2229	2.5759	3.3508	7.5021	5.2551	4.0033	4.8927	4.9064	5.5734	6.4842	6.2288	3.1153	2.3865	1.8577	1.492	2.8296	2.2532	2.7518	4.4589
TUBA8	0.0135	0.0566	0.0303	0.0837	0.0689	0.0231	0.0304	0.0421	0.0859	0.0426	0.0128	0.1723	0.0559	0.0783	0.1047	0.0339	0.0134	0.0754	0.0438	0.0544	0	0.0431	0.0279	0.0521	0.0847	0.0467	0.0601	0.0495	0	0.0136	0.0899	0.0413	0	0.0973	0.0717	0.0252	0	0.0389	0.0313	0.0986	0.1909	0.0467	0.0117	0.0228	0.041	0	0	0.038	0.0164
TAF11L2	0	0	0	0	0	0	0	0	0	0	0	0	0	0	0	0	0	0	0	0.0664	0	0	0	0	0	0	0	0	0	0	0	0	0	0	0	0	0	0	0	0	0	0	0	0	0	0	0	0	0
GSTA1	1611.88	409.054	507.087	2357.48	1323.64	999.991	321.443	94.1016	1250.41	1457.95	990.85	936.145	1913.03	599.265	1108.38	1711.11	1544.58	1537.03	1417.27	1625.99	1928.57	2835.7	1968.19	1522.03	1722.44	1147.13	1438.88	407.025	715.87	1499.72	1355.6	1622.57	1372.18	1380.8	867.867	1409.32	1077.39	1556.16	2082.89	1281.06	1747.92	1925.79	2055.13	724.854	1359.4	908.272	1510.69	1433	1401.17
LPXN	4.5919	7.7578	5.3551	16.3568	5.5944	3.9211	16.5197	10.7249	3.5296	5.7477	4.6887	10.218	9.7461	28.5656	4.2773	5.4336	8.5024	4.9799	11.5296	4.5287	2.2817	7.3427	5.8295	6.77	9.2072	13.6213	6.3837	8.214	6.5219	4.6433	7.6938	3.6012	6.4441	9.8491	7.6256	8.3915	6.001	9.2596	6.4772	8.6107	11.9308	6.5145	7.1777	4.1187	3.7142	5.3947	6.6374	7.1837	4.9323
SLC25A42	46.7595	62.5198	22.5403	32.9507	12.7781	14.7554	51.2679	52.9389	45.7943	32.5313	32.8668	44.5083	32.457	24.2926	52.3953	52.037	50.5547	46.9375	30.4795	27.8072	18.9489	32.7047	31.7791	44.9056	50.4663	48.9106	38.149	18.0825	34.1698	23.1531	57.9205	46.6864	58.5935	50.1005	45.9178	48.007	44.5471	62.377	61.9035	39.5332	38.1164	39.6374	23.6547	33.2244	28.8696	37.6611	24.0155	31.681	47.7837
CHST6	0	0	0.0043	0.0151	0.0058	0	0.0321	0.0237	0	0.0045	0.0054	0.0061	0	0.052	0	0	0.0056	0.0159	0	0.0092	0	0.0182	0.0079	0.0176	0.0143	0.0148	0.0051	0	0	0.0115	0.019	0.0116	0	0	0.0242	0.0053	0	0.0041	0	0.0119	0.0108	0.0049	0	0	0	0	0.0057	0	0.0208
PTGR2	0.1397	0.1703	0.1596	0.1618	0.0933	0.1146	0.185	0.1772	0.1809	0.1584	0.104	0.2073	0.1641	0.1868	0.2362	0.1579	0.1266	0.1956	0.2862	0.1571	0.1077	0.0971	0.197	0.2069	0.0688	0.1789	0.1897	0.1921	0.1412	0.1529	0.2838	0.1492	0.1555	0.1404	0.2848	0.3071	0.1477	0.1536	0.1317	0.2225	0.2239	0.1053	0.1635	0.1644	0.074	0.1541	0.1589	0.1372	0.1108
PHF23	16.0058	12.7986	9.6678	17.0743	19.3918	18.082	27.7599	26.0903	22.0547	13.3534	11.383	18.1981	16.2158	16.1811	8.8151	10.7122	20.6919	23.8322	14.8386	11.7128	13.3624	14.2603	12.8396	12.875	23.5331	22.8502	17.0951	15.7658	20.8301	16.3138	18.7994	17.8697	15.8434	18.8438	9.8662	14.9143	17.7957	13.6197	11.4991	15.3575	32.5292	16.008	20.0758	20.7743	21.9566	15.9745	21.1503	13.6614	12.7019
LEMD2	5.7558	7.9035	3.8525	7.6444	4.5584	6.034	9.3113	11.3122	5.4817	5.7353	5.5568	9.8782	6.1966	7.4582	4.9863	4.7776	5.6474	4.7665	6.7667	4.0658	3.3132	7.5619	4.4406	5.5521	7.8087	8.5316	6.5213	5.9067	8.0177	5.3073	6.7555	5.0474	5.7523	6.5073	5.7558	6.0643	5.0031	6.3396	4.5556	7.5808	9.0899	6.1876	5.6737	5.1184	5.1473	4.3694	6.6832	5.7366	6.6841
GYPB	0	0.036	0.1158	0.0228	0.0263	0.0662	0	0.0536	0	0	0	0.0274	0	0	0	0	0	0	0	0	0	0	0	0	0	0	0	0	0.0239	0	0	0.0263	0	0	0	0	0	0	0	0	0	0	0	0	0	0.0198	0	0	0
KCNK10	0.0059	0.0166	0.0178	0.0105	0.0061	0	0.0134	0.0247	0.0063	0.0328	0.0056	0	0	0.0148	0	0.0199	0.0059	0.0249	0	0.0191	0	0.0095	0.0123	0.0275	0.0075	0.0308	0	0	0	0	0.0395	0.0303	0.0253	0	0.0063	0.0111	0	0.0257	0.0138	0.0372	0.0112	0.0103	0	0.005	0	0.0228	0.006	0.0167	0.0072
ACADSB	208.865	268.195	96.9396	104.154	216.359	155.582	98.2826	186.04	185.724	257.08	117.194	250.719	102.869	128.728	143.458	223.645	201.826	300.551	179.399	356.452	96.3652	134.696	261.52	189.42	186.309	177.175	107.401	157.339	185.234	191.006	323.78	121.272	205.321	258.857	236.547	317.896	155.938	210.345	234.571	499.814	99.4395	268.298	205.208	127.292	215.539	134.647	193.184	138.499	87.9677
HNRNPA1P48	0.5862	0.9822	1.0328	0.9276	0.8869	0.7869	1.7244	2.1504	0.6233	0.5437	0.5333	1.3863	0.556	1.9278	0.2973	0.5129	0.9106	0.4281	0.4969	0.7207	0.8801	0.2853	1.4598	0.73	0.7058	0.9053	0.9777	0.4498	1.2793	1.0265	0.8505	0.8087	0.2718	1.4727	0.842	1.2883	0.439	0.7363	0.8483	1.5735	0.9155	0.906	0.8849	0.7544	0.8283	0.823	0.9997	0.8875	1.8601
SLC44A5	0.1168	0.3218	0.2454	0.0069	0.0478	0.3539	0.3599	0.073	0.0248	0.3075	0.4369	0.2574	0.1779	0.1294	0.1615	0.235	0.0386	0.0545	1.5305	0.4591	0.0073	0.0622	1.1066	0.3254	0.0294	1.0117	0.0139	0.0973	0.0289	0.9014	1.0304	0.1594	0.3487	0.3486	0.1825	0.0583	0.0237	0.1012	0.0121	0.2362	0.0368	0.054	0.1216	0.2107	0.1739	0.2454	0.0626	0.6667	0.0095
SPTSSA	20.0803	28.1128	24.5514	72.8661	27.9781	66.7997	66.6392	36.4568	21.7224	15.98	29.3654	27.2886	48.4714	38.1555	42.6244	32.3603	25.6863	25.1898	27.4457	29.8547	9.61	35.9094	39.8386	41.2094	37.9338	56.7819	106.424	41.1226	55.1849	28.4713	15.6742	20.741	27.5422	27.1701	18.3154	27.1066	25.6047	30.8396	30.969	49.0361	72.4526	13.576	46.6591	14.4111	24.731	22.2923	67.311	44.5219	23.9079
DCAF5	9.1695	9.2248	6.029	14.1846	7.2059	8.0769	11.5794	13.4176	9.0203	8.1921	7.3771	9.2932	11.9996	11.1785	8.1767	9.9636	9.1995	10.6322	13.2165	7.8901	3.6357	14.464	10.4555	10.8223	10.9012	11.9894	7.6048	9.1153	7.0388	8.4821	13.0915	8.544	12.1548	8.2411	14.7352	12.3401	11.469	9.0643	11.7504	12.7302	12.0643	8.7955	11.1199	7.0646	8.0206	6.7631	7.789	7.4054	5.2851
F5	100.362	117.439	58.617	129.327	87.9575	82.4241	118.004	69.2574	78.738	92.9965	51.4134	82.5064	100.972	75.9464	80.4532	101.298	87.7645	92.6077	151.612	93.8646	41.4818	135.551	140.575	83.8054	117.165	105.792	60.8611	106.782	72.2179	114.643	124.086	95.6204	136.291	97.7902	169.069	145.33	120.209	106.234	113.174	169.884	124.174	101.504	93.0378	73.7466	99.656	66.1516	90.1484	70.3771	48.9938
RPS6KA3	11.4482	18.3632	11.8948	22.1536	14.8293	16.8472	20.2209	23.2537	10.6028	11.4949	11.4735	10.3145	17.7388	14.8462	11.817	12.9426	12.1109	13.8514	21.6885	14.2125	5.1596	23.6829	19.1342	11.6109	19.0316	19.9388	12.7833	19.3142	17.1184	13.5717	18.5314	15.9987	18.2266	10.8416	22.0255	23.5433	22.2012	21.721	15.3356	23.2497	19.059	12.6713	17.537	9.4066	12.9362	9.9514	13.0384	13.2884	5.9397
ATP2B4	4.9841	11.7935	5.984	10.3702	8.2985	8.5888	10.0519	10.6675	4.0911	7.4465	5.9929	4.5496	6.7759	12.5087	4.9675	3.8845	3.8903	6.3538	15.297	5.1113	1.9424	8.1267	6.6822	3.6979	12.1367	10.3578	5.4044	24.0113	9.2359	6.9681	8.8118	6.6343	7.259	7.4831	19.2571	7.8268	12.1228	6.9117	7.6511	9.2732	9.5583	4.3972	18.9539	5.403	8.8846	3.0614	13.5314	3.9808	5.2454
ZSCAN4	0	0	0.0164	0.0194	0	0.0374	0	0	0	0	0	0.0233	0.0453	0.0362	0.0283	0	0.0216	0.0305	0.0709	0	0	0.1046	0.015	0.0506	0	0.0944	0	0	0.0405	0.0439	0.0243	0	0	0.0315	0	0.0612	0	0.0157	0.0506	0.0228	0	0.0378	0.0379	0.0184	0	0	0	0	0.0265
IGF2BP1	0	0	0.0038	0.0588	0.0104	0.0699	0.023	0.1538	0	0.008	0.0048	0.2063	0.0106	0.0212	0	0.0342	0.0101	0	0.1572	0	0.0048	0.0407	0.0035	0.0118	0	0.0044	0.0136	0.0037	0.0095	0	0.017	0	0	0.0147	0.0054	0.0143	0	0.103	0.0236	0.0373	0	0	0	0.0129	0.0155	0.0196	0	0.024	0.0372
S100A16	94.246	91.0411	95.6658	125.242	76.4168	135.52	181.821	142.874	105.141	88.1431	105.621	111.637	135.9	106.029	86.3247	96.5474	127.089	109.144	116.208	103.249	96.8814	133.462	100.263	107.939	120	109.441	199.88	92.0815	108.603	113.322	72.8834	93.098	118.609	124.145	78.0932	112.798	112.062	131.421	118.798	72.2753	181.782	82.0841	115.06	80.4587	124.424	98.0107	125.317	123.288	168.139
RBFOX3	0.0149	0.0035	0	0.0088	0	0.0043	0.0224	0.0207	0	0.0078	0.0094	0.0053	0.0052	0.0041	0.0064	0.0042	0	0	0	0	0	0.0079	0.0034	0.0038	0.025	0.0043	0.0044	0.0146	0.0046	0.01	0.0221	0	0.0106	0.0144	0	0.0046	0.005	0.0108	0	0	0	0.0172	0.0086	0.0126	0	0	0.02	0.0047	0.0242
NECAP1	2.847	4.451	3.2506	6.1096	3.462	3.648	4.4943	5.5003	4.2378	3.1443	3.4934	3.6016	4.4707	4.5514	2.5036	3.3045	3.1189	4.2813	3.6912	2.6607	1.8545	4.4274	5.0382	2.8128	4.4475	4.5989	4.2626	4.2644	4.3841	2.9338	3.0112	3.011	3.7264	4.7979	4.4018	4.5719	4.4957	4.1121	3.5385	4.8887	7.1704	2.9329	3.852	2.6154	3.2651	3.2401	4.2892	3.0943	1.8739
DYNC1LI2	4.7409	6.8771	2.9025	6.8774	3.6234	4.929	7.301	6.6176	2.7266	4.004	3.0618	3.3943	5.2836	6.4899	4.77	4.7884	4.7891	5.0654	6.5401	4.5206	0.396	5.8069	6.5343	5.2135	6.9743	7.8411	3.0772	5.7457	3.8823	4.5291	7.1676	4.2443	5.7021	3.0301	8.3337	8.0523	6.3626	6.5237	6.1984	8.6712	7.1971	3.9579	5.72	2.5123	4.408	2.4516	4.1217	3.1951	0.553
RNF168	5.613	8.3667	4.2532	6.9443	5.6786	8.495	6.6808	7.3842	8.6789	4.5067	5.6612	5.6729	5.7828	4.3983	3.3644	4.1834	5.0697	7.4063	7.048	4.6605	3.3379	6.7169	7.86	3.1307	8.1267	5.9509	6.9542	14.0802	5.967	4.691	5.8857	8.0073	5.5943	7.4323	7.8185	7.5459	8.3991	5.8288	6.1189	10.93	5.704	4.3336	7.9766	3.4671	9.332	3.9908	8.7167	5.0925	3.3912
FAM120AOS	4.5492	5.3586	4.1029	6.3939	4.8832	4.1544	7.0048	8.8017	4.4051	5.175	3.9036	6.991	4.6903	6.4248	3.7348	5.1479	4.4474	5.8661	5.5451	4.2688	2.3956	4.7851	5.4241	3.9702	5.3424	5.5658	3.9805	4.3685	5.6615	4.6971	4.8069	4.5819	4.681	6.3828	6.1715	6.4798	5.4557	4.9612	4.4788	6.4948	6.2143	5.0002	5.4676	3.561	3.8341	3.3338	5.2753	4.2175	3.1164
RAB40B	4.7815	4.5821	2.3761	4.4702	3.3789	3.3433	5.562	8.618	3.7558	6.4738	3.4958	7.5512	2.8346	3.4715	3.2175	2.9084	3.1029	4.1866	4.0974	4.3898	3.1776	3.4603	2.6845	4.8033	5.4474	4.5488	3.8324	3.656	4.6289	5.5671	6.3178	4.1366	2.7488	3.8385	4.0354	4.5574	4.1184	5.0447	3.0357	4.3786	3.4666	6.5458	7.0851	3.317	3.7082	3.4925	2.8245	3.9084	5.2447
EYS	0.0345	0.0503	0.1143	0.3162	0.0147	0.0443	0.0777	0.0209	0.0275	0.0295	0.1066	0.049	0.1164	0.0501	0.0559	0.0217	0.0513	0.0885	0.2054	0.0209	0.0188	0.0597	0.0654	0.0623	0.0289	0.0722	0.1076	0.1859	0.1068	0.0492	0.0288	0.1206	0.0306	0.0788	0.0306	0.0511	0.2503	0.0643	0.04	0.0601	0.1521	0.0324	0.182	0.0267	0.0525	0.0243	0.078	0.0676	0.021
MORC4	5.1248	10.6523	4.6038	16.2144	4.0273	5.2756	21.8194	10.387	5.5096	4.8854	5.2693	3.6319	8.9117	4.0427	5.2594	8.1841	6.3795	5.3137	9.2924	4.3705	1.8248	19.6206	6.9825	7.1704	7.2809	8.6744	6.9337	7.3623	5.7021	5.1762	5.3011	5.5872	7.6283	5.6492	7.5707	8.6557	12.884	15.9871	9.2761	7.212	41.6771	4.2806	11.4918	3.4383	5.4688	3.965	5.9817	4.1635	3.7161
OSER1	14.8494	15.6752	15.5772	25.4909	11.7156	12.1368	21.5878	32.7044	17.1332	19.638	15.7407	17.6032	23.6467	19.2828	11.4188	15.7417	14.1089	22.3693	21.2557	16.0303	7.8545	20.1535	17.935	14.7681	11.4445	22.8753	13.83	14.9422	16.2132	16.1803	18.0918	11.226	15.6257	16.5365	17.5661	24.9205	21.1395	22.4403	17.8048	19.0276	22.9182	22.2698	15.2169	15.0844	18.1127	14.8359	13.9036	14.0774	19.5993
ATP5F1C	131.248	167.528	124.286	197.167	101.527	128.032	162.37	199.531	129.247	138.501	129.132	153.314	166.283	124.483	116.034	143.861	160.803	154.515	140.395	155.107	91.1507	208.955	139.768	179.183	136.551	150.125	166.02	129.401	129.984	131.439	115.701	112.348	127.157	149.198	113.706	156.062	120.388	181.608	173.744	136.925	209.566	137.535	141.086	109.755	123.31	142.916	142.214	157.511	153.2
ACVR1B	10.6349	10.6032	10.556	22.4343	20.2062	27.1614	17.0837	11.9164	12.9663	12.1403	11.9777	13.7169	16.1337	10.3517	12.8863	10.9228	9.2035	13.2707	20.193	12.8138	5.3302	24.4344	8.977	12.901	20.9236	14.8066	11.5358	29.4037	14.5889	12.8543	16.8119	21.7433	16.9325	13.4216	16.3014	16.6554	16.3489	13.7709	12.7994	16.2057	22.9382	9.1376	29.5056	9.998	24.6177	7.8961	33.1594	15.6286	5.9879
LCAT	182.467	122.649	131.96	114.123	144.119	135.739	79.5859	81.6858	205.388	191.009	146.196	195.107	179.445	83.644	108.463	228.556	192.591	153.635	167.238	183.117	218.045	137.626	189.548	121.842	191.214	89.0276	107.957	86.3303	116.805	166.032	201.651	148.649	189.178	158.545	144.268	182.995	148.64	107.504	181.594	127.602	74.1802	195.399	166.841	145.637	224.787	140.192	232.812	205.282	175.145
LOXL2	0.5982	2.2103	1.6355	1.1564	1.5178	1.1314	6.5691	4.7024	0.4008	0.4466	0.9897	1.1797	1.2341	2.3291	0.8284	0.742	0.6993	0.539	1.917	0.9201	0.1759	1.0875	1.1704	0.6913	1.2788	1.952	1.6811	1.4338	1.6145	1.3282	0.8475	1.2328	0.699	2.817	2.4622	0.813	1.8427	0.9172	1.1098	1.1145	1.9284	0.8454	0.8748	0.6999	0.7988	0.6173	1.8954	1.3032	0.867
RSPH9	0.0186	0.2341	0.0696	0.1977	0.209	0.1433	0.293	0.232	0.1579	0.176	0.0353	0.2573	0.2121	0.216	0.0962	0.2646	0.2579	0.1299	0.2111	0.12	0.2079	0.2968	0.1537	0.0862	0.4672	0.2734	0.1656	0.1228	0.207	0.1308	0.1239	0.171	0.2375	0.3754	0.2374	0.2606	0.1128	0.1743	0.1293	0.1554	0.193	0.1287	0.2256	0.0942	0.1319	0.0999	0.0933	0.1572	0.2258
OBP2B	0	0	0	0	0	0	0	0	0	0	0	0	0	0	0	0	0.0858	0	0	0	0	0	0	0	0	0	0.0771	0	0	0	0	0	0	0	0	0	0	0	0	0	0	0	0	0	0	0	0	0	0
ETNK1	5.5968	6.9955	5.8598	9.4352	4.6976	7.0924	7.5706	5.5951	5.2726	5.1468	4.8356	4.388	6.6217	6.527	4.9941	4.906	7.1275	9.4739	7.6912	4.3159	2.2192	7.1573	7.6068	5.6619	5.9213	7.3876	7.3968	7.856	7.018	4.0054	7.0203	5.6454	7.1635	5.1288	6.9382	9.1003	7.5148	7.7644	5.1536	8.3672	8.1614	5.1688	7.9333	4.8735	5.4924	4.5862	8.8177	5.6106	3.4395
DPP6	0.0036	0.0025	0	0.0256	0	0.0155	0.0041	0	0	0.0028	0.0034	0.0077	0	0.009	0.0047	0.0091	0.0036	0	0.0117	0.0146	0.0034	0	0.0025	0.0028	0	0.0031	0	0.0027	0.0067	0.0145	0.004	0	0	0.0156	0.0038	0.0135	0.011	0	0.0028	0.0038	0.0034	0.0094	0	0.0031	0	0	0.0036	0	0.0132
NUP43	5.3922	4.5865	3.7216	9.0211	3.9855	5.4523	5.6423	11.3943	3.5626	3.9969	5.1601	5.8806	5.1747	8.1701	3.9262	5.0886	4.118	6.0559	6.3811	4.0425	3.4064	8.4982	4.3944	4.5516	4.8038	5.2094	3.5037	4.5928	5.0942	4.5689	5.5283	4.3834	4.1883	3.574	7.5784	8.9519	6.2605	6.266	3.9673	7.9172	8.1482	3.9727	3.0432	4.41	3.7969	5.1179	6.7955	3.9156	4.7906
ZNF71	0.7035	0.3977	0.288	0.8871	0.6218	0.4525	1.3252	0.7661	0.221	0.3284	0.4106	0.665	0.6561	0.9435	0.3834	0.4759	0.5474	0.5371	0.5066	0.4198	0.0821	0.5881	0.2813	0.5074	0.8453	1.1012	0.3994	0.4291	0.4533	0.5071	0.5335	0.2455	0.3751	0.6698	0.4004	0.5089	0.3564	0.7737	0.4517	0.9118	0.8614	0.4297	0.2568	0.3178	0.3004	0.2766	0.5548	0.6621	0.6904
KRTAP4-3	0	0	0	0	0	0	0	0	0	0	0	0	0	0	0	0	0	0	0	0	0	0	0	0	0	0	0	0	0	0	0	0	0	0	0	0	0	0	0	0	0	0	0	0	0	0	0	0	0
CHERP	7.2725	5.2497	2.7837	10.631	3.7463	3.9646	8.0165	9.1796	5.0191	4.7791	3.4894	4.8951	6.6734	4.3977	7.3447	7.6085	6.1167	4.5642	9.1661	5.7434	2.214	15.0577	5.3726	6.9985	7.2344	7.3171	4.3419	4.6217	3.6979	5.5983	8.8229	5.1737	7.5986	4.4282	6.4376	10.6608	7.4167	7.3247	8.8342	6.4917	8.1298	4.8136	5.6259	4.0542	5.8864	4.0867	3.3454	3.7366	1.2395
RNF220	3.5994	3.9727	2.4655	5.3969	2.9324	2.6397	5.8968	8.2731	3.3372	3.9234	2.913	5.6957	4.1753	6.1178	3.6551	3.8966	3.6373	2.6711	4.3016	2.9937	3.3684	4.5818	3.1753	3.5305	4.4284	4.7452	3.5586	2.6353	5.458	3.0429	4.0765	3.0001	3.8437	4.3511	4.0351	4.1367	3.0617	4.3544	3.7144	4.8572	5.8855	4.411	3.5065	3.5021	2.4367	3.7168	2.5559	3.9877	4.5688
AJUBA	11.458	52.1561	5.8341	12.8112	8.7582	6.4963	35.6778	70.7019	12.8825	7.1296	6.9823	7.0116	9.4782	15.126	15.5757	6.2953	9.0635	15.861	13.4572	5.3183	4.8913	9.3008	7.2162	11.5907	21.931	30.8893	9.5818	10.961	27.487	7.7691	8.2671	25.5529	15.2486	8.5464	18.7716	10.1007	11.1345	22.2728	11.0158	22.1024	29.7091	5.0861	20.0858	9.9225	7.0488	9.7825	3.5786	14.5082	5.3717
ALKBH1	4.4613	5.2862	2.8437	5.3056	3.9487	4.8602	6.9923	7.0687	4.5786	4.4906	3.8663	6.1354	5.1173	6.2848	2.6346	4.1162	3.8975	5.159	4.7015	3.1588	2.3951	4.5723	4.683	3.7332	5.8753	5.6703	5.1475	4.2301	6.4839	4.4051	5.3067	4.3018	5.1064	6.0214	4.2033	5.0465	4.0832	2.8238	4.5861	6.2899	7.652	5.3015	5.188	4.3265	4.8627	3.7344	6.1846	4.7821	2.9959
PDGFD	1.4265	1.4589	1.2431	3.8087	2.1073	4.1338	3.8655	2.2406	1.0274	0.6452	1.9037	3.6804	2.1748	4.2451	2.5945	1.4372	2.5458	2.2057	4.0369	2.1468	1.3312	5.1138	4.8579	2.1459	3.2867	3.9762	2.2063	1.5817	6.6824	1.7373	1.305	2.8847	1.3003	2.127	3.1013	2.9718	3.4961	3.5641	4.0511	3.0572	2.9901	1.6257	1.4977	2.1111	1.3668	2.2463	1.5387	2.49	1.7769
AC008575.1	0	0	0	0	0	0	0	0	0	0	0	0	0	0	0	0	0	0	0	0	0	0	0	0.0547	0	0	0	0.052	0	0	0	0	0	0	0	0	0	0	0	0	0	0	0	0	0	0	0	0	0
SLC27A4	15.1115	27.6988	19.4653	30.0625	17.9828	32.5366	61.7535	57.6426	21.7351	21.5607	20.0923	42.7909	22.6856	22.8722	27.2652	21.2914	23.4216	19.4487	44.0684	25.778	16.4545	37.5452	13.4349	19.3847	31.3301	19.1034	30.1577	33.1647	28.4571	34.4509	22.6682	21.9022	20.5681	21.4338	26.9294	22.6453	39.1863	26.7953	25.1548	24.7257	46.7104	16.5511	51.266	22.1685	30.2741	16.5214	25.8899	22.354	42.0057
ZBTB37	1.0028	0.9215	0.5993	1.1093	0.6884	0.6612	0.9631	1.1232	0.742	0.8818	0.5559	1.0506	0.8532	1.4512	0.9014	0.9042	0.9226	1.079	1.3467	0.8549	0.3574	1.2248	0.9823	1.1467	0.8784	1.2921	0.6406	0.7336	0.8454	0.9259	1.5552	0.6679	1.1123	0.6988	1.5679	1.1791	0.7606	1.2555	1.2441	1.4051	0.8311	0.8082	0.9119	0.9737	0.568	0.8232	0.7754	0.7777	0.6343
MGA	1.5975	2.0751	1.13	2.8903	1.5866	1.6298	2.7945	2.7433	1.1373	1.3872	1.1204	1.6296	2.0808	2.1637	1.4585	1.5864	1.4585	1.2521	2.5187	1.2973	0.5704	2.5723	2.2737	1.5785	2.1786	2.5416	1.1202	2.4595	1.7249	1.2392	2.3175	1.3166	2.0324	1.5251	3.1589	2.7904	2.0293	2.2071	2.3912	3.0726	2.219	1.4645	1.4421	1.0103	1.0411	1.3478	1.6067	1.0668	0.8651
ZNF554	1.3099	0.8935	0.5729	1.286	0.8257	0.5208	1.3499	1.9788	1.1899	1.028	0.5775	1.9335	0.8651	1.4348	0.7871	1.1493	1.2483	1.1777	1.3671	0.6728	0.6881	1.0404	1.3289	0.8326	1.4194	1.488	0.7584	0.708	0.9675	1.1791	1.4762	0.7636	1.1286	1.391	1.3127	1.1936	0.9491	0.9711	1.1951	1.5793	1.0413	1.414	0.9939	1.1665	1.1804	1.1138	0.9684	0.7429	0.8758
NCKAP5	1.2974	0.9665	0.8966	1.2108	1.459	0.884	0.4742	0.5555	0.9705	0.7576	0.5024	0.4758	1.0281	1.1508	0.9971	1.7414	1.1807	1.0837	1.5496	0.8286	0.4116	1.066	1.8153	1.4051	0.7939	1.3549	0.9012	0.5316	0.7388	0.9242	1.2491	1.3122	1.2687	0.6222	1.918	1.6272	1.439	1.5221	1.1709	1.5506	0.6737	0.8269	1.3487	0.6592	0.9842	0.5401	1.0985	0.9363	0.3805
CNGB1	0	0.0188	0.005	0.0119	0.0343	0.0345	0.2496	0.014	0.0071	0.0053	0.0128	0.0072	0.0209	0.0725	0.0174	0	0.0067	0.0094	0.0109	0	0	0.0215	0.0185	0.0208	0.0169	0.0465	0.0239	0.074	0.0249	0.0135	0	0.0206	0	0	0.0214	0.0126	0.034	0.0145	0.0571	0.007	0.0127	0.0058	0.0291	0.0284	0.0341	0	0	0.0189	0.0082
DNASE1L3	42.5824	60.9111	66.9943	75.1445	80.7826	39.5277	43.894	194.871	16.2942	61.5314	56.0412	85.7361	108.486	66.9953	36.8609	76.0939	68.2996	94.8762	58.5036	57.7451	3.2885	53.8858	72.7328	43.5277	79.1143	52.7342	69.7279	61.8943	51.3529	63.6496	75.5607	27.7807	71.8005	194.334	91.2222	83.1357	116.228	83.9125	74.0716	110.784	57.2888	92.7355	98.8172	10.5484	31.6901	59.022	118.142	91.4857	89.3702
PSMA3	29.0579	54.8412	34.182	53.2812	34.4866	29.117	44.9746	81.0803	35.4099	38.5674	40.4715	45.1276	49.3988	45.4023	22.9756	39.398	39.2217	46.0136	33.9773	37.7179	27.47	47.424	43.6189	34.9895	43.5264	43.016	43.0985	32.4244	50.6404	31.5447	33.7751	37.5117	32.6527	46.3977	37.6073	48.2065	31.4991	35.9178	42.7687	39.6349	71.4444	36.7557	36.6336	33.7308	32.2802	36.0634	46.9713	44.9633	42.1961
MFHAS1	2.6776	3.8272	2.9041	5.6789	2.7622	5.0215	9.5007	6.143	2.4446	3.2661	2.7708	4.5232	5.4663	8.2846	5.3496	2.742	3.5501	2.938	7.7957	3.8245	1.1661	6.4168	1.887	3.8633	10.4251	6.433	4.2103	6.3577	4.6522	2.8828	4.2884	3.0622	3.5178	5.4357	8.8566	3.462	5.2949	5.2341	4.2111	5.394	8.6926	2.3338	9.2221	2.9408	4.4883	1.7017	3.2746	3.0844	4.2381
IL1RL2	1.9909	2.2503	0.6906	0.2501	1.826	1.4819	3.1768	5.7514	1.7574	4.392	1.8935	3.345	1.2876	1.202	1.9476	2.6929	0.8201	1.2092	1.4342	1.8056	1.6651	0.6607	0.9072	1.352	2.4822	2.522	2.6472	2.5548	2.828	1.3426	3.4259	1.461	1.4421	3.3914	2.1615	3.3227	0.9704	1.1937	1.3955	1.7687	0.9409	4.1686	1.9563	1.4454	3.0326	1.7905	2.5501	1.6439	1.7362
NLRP11	0.3412	0.4622	0.3755	0.4341	0.128	0.2048	0.8336	0.3791	0.4474	0.6469	0.4651	0.5337	0.3662	0.3497	0.5602	0.2575	0.4966	0.7003	0.5728	0.6431	0.2229	0.5819	0.4395	0.4489	0.3149	0.6798	0.1116	0.2759	0.5814	0.1374	0.4427	0.2677	0.5336	0.3286	0.2909	0.7026	0.7258	0.6489	1.2587	0.476	0.4407	0.3944	0.3159	0.2212	0.0924	0.1312	0.2745	0.4388	0.5118
AL049569.3	0	0	0	0	0	0	0	0	0	0	0	0	0	0	0	0	0	0	0	0	0	0	0	0	0	0	0	0	0	0	0	0	0	0	0	0	0	0	0	0	0	0	0	0	0	0	0	0	0
FOXJ2	3.084	3.1648	2.0512	4.5763	2.4866	3.5065	3.6004	6.1566	2.4262	2.6763	2.2665	3.3221	3.9315	4.7574	2.7256	2.8601	3.0992	2.278	3.2644	2.655	1.1119	4.3337	4.0411	3.237	3.5778	4.3582	2.4732	4.3804	3.4599	2.9561	4.0277	2.3754	3.8866	3.1162	5.0954	3.8999	4.4496	3.2846	3.948	5.0439	4.1442	3.5988	3.5894	2.3249	2.586	2.5506	2.9293	2.4333	2.3681
THUMPD1	7.3172	9.4502	6.238	9.1064	6.8013	6.2495	9.3821	11.5811	5.0209	5.2085	4.3764	7.6504	6.4018	9.3103	4.8694	5.0853	7.6657	6.3872	8.4809	6.6548	2.9847	8.2627	8.1304	5.6987	6.8645	10.3577	4.845	6.8941	8.848	6.4254	8.1717	5.8987	7.8189	7.1591	9.6781	10.2592	8.3754	7.5017	6.3464	11.3655	9.7894	5.4544	5.7029	5.1865	6.5265	5.8631	8.1708	5.438	3.0736
OR2G3	0	0.0369	0	0	0	0	0	0	0	0	0	0	0	0	0	0	0	0	0	0	0	0	0	0	0	0	0	0	0	0	0	0	0	0	0	0	0	0	0	0	0	0	0	0	0	0	0	0	0
GALNT15	1.0266	1.2078	2.1041	0.5508	0.8233	0.4468	2.5053	3.7903	0.0978	0.2845	0.3133	2.0998	0.764	2.9163	1.3903	0.7002	0.555	0.3431	1.7924	2.779	0.0715	2.0091	0.9674	0.4981	0.8486	1.719	0.4032	0.3323	0.3276	0.2468	0.3408	0.3215	0.6046	2.2466	3.4043	1.3553	0.551	1.4109	0.7412	1.9559	0.6807	1.1757	1.064	0.5507	0.9569	0.5831	1.0171	0.3533	0.5498
GANC	1.652	1.3614	1.3337	2.1101	0.7193	1.0751	2.0193	1.5994	1.2186	1.7012	1.2944	1.9002	1.7764	1.9609	1.2477	1.5578	1.6616	0.921	1.6802	1.4467	0.5264	1.7682	1.9091	1.6841	1.2509	1.8034	1.3059	1.1587	1.0444	2.0058	1.7726	0.9943	2.2056	1.5133	1.851	1.5421	1.4422	1.8785	1.781	1.6301	1.9422	1.4206	1.7447	1.1245	1.4139	0.8639	1.0941	1.3524	0.8876
RPL22	27.8683	34.4558	22.056	21.2564	24.5718	26.4068	39.0578	59.6621	28.6806	31.7825	22.4558	34.6412	21.0421	34.5551	21.6521	29.5894	21.042	23.0545	24.5596	32.535	28.0567	22.3065	28.5217	26.9491	30.3789	31.6822	27.0261	18.8902	38.9158	25.4231	31.7666	19.0121	24.6397	40.6053	29.909	35.0094	21.2347	21.8723	23.8961	35.8239	26.7975	38.6525	26.1234	25.9505	23.1434	26.8234	27.6153	26.8006	33.3203
AMN1	0.5159	0.7886	0.481	0.7077	0.464	0.6301	0.5817	0.8141	0.4654	0.5434	0.4758	0.8002	0.682	1.1174	0.6079	0.6292	0.7292	0.8752	0.7111	0.5936	0.3209	0.5999	0.7659	0.605	0.7477	0.5959	0.4602	0.5862	0.7846	0.6453	0.8693	0.736	0.5668	0.9033	0.733	0.7316	0.3642	0.5984	0.484	1.2758	0.724	0.5828	0.8277	0.2776	0.3969	0.5649	0.6761	0.5591	0.1331
TENT5B	0.2059	0.5914	0.0618	0.2558	0.0843	0.565	0.3018	1.2008	0.2189	0.244	0.0783	0.3513	0.1283	0.5304	0.1334	0.2244	0.1839	0	0.1003	0.2827	0.0961	0.1975	0.1421	0.255	0.3369	0.2854	0.1469	0.0605	0.0383	0.0622	0.229	0.2529	0.1317	0.2379	0.9433	0.5203	0.1043	0.2528	0.239	0.4954	0.4086	3.4449	0.1251	0.1393	0.2927	0.2216	0.1035	0.0388	0.2254
AFMID	65.0316	43.0011	28.4996	43.4655	28.0195	38.5773	58.7124	47.179	63.0774	51.7772	51.3884	41.9496	47.341	33.9821	50.8468	57.0966	58.5133	59.529	46.6271	36.6034	31.8922	51.9748	47.0883	45.3474	45.576	60.3028	51.4948	32.3335	33.6553	49.5214	53.5452	51.8672	77.5379	35.7346	46.5379	75.4862	63.8537	56.6328	52.8733	38.6097	30.6071	56.486	61.0725	47.8146	49.2083	55.267	39.476	37.4184	40.9334
IGSF10	0.0418	0.0557	0.0973	0.1151	0.1412	0.1757	0.3254	0.4965	0.0311	0.0231	0.1193	0.0535	0.2519	0.2885	0.2331	0.0631	0.0498	0.041	0.2582	0.1453	0.0156	1.003	0.2308	0.1877	0.0842	0.5651	0.0634	0.2091	0.0039	0.0926	0.1721	0.107	0.2319	0.0664	0.1961	0.1057	0.2245	0.2205	0.2492	0.3063	0.4466	0.0798	0.0799	0.1202	0.0425	0.1125	0.0505	0.0275	0.0203
HEATR3	4.0486	6.1574	4.7396	7.9734	4.8006	5.083	7.7805	8.2309	4.9255	3.529	5.7295	6.2168	6.2576	7.8783	4.5035	4.9776	6.355	6.3608	6.0399	4.1591	3.0424	6.147	5.8424	3.3069	6.8473	6.2135	7.6224	7.5777	7.2724	4.8307	4.6976	5.5383	5.6249	6.4668	5.7971	8.1073	7.5322	6.7332	6.3799	5.7634	9.0606	4.4972	6.3523	5.1028	4.8623	5.4169	7.7715	4.1123	4.2732
GFAP	0.0175	0.0337	0.0197	0.0659	0.0358	0.0637	0.1625	0.0591	0.0279	0.0207	0.0125	0.1258	0.068	0.0327	0.0736	0.0769	0.1084	0.0856	0.0568	0.0282	0.0326	0.0349	0.0452	0.1183	0.0275	0.0681	0.039	0.0385	0.0934	0.022	0.0437	0.0358	0.0466	0.082	0.0279	0.0491	0.0221	0.0789	0.071	0.0685	0.0206	0.053	0.0265	0.0037	0.0399	0.0772	0.0395	0.0534	0.0584
GAL	0.0377	0	1.4437	0	0.0772	0.1618	0.5955	0.0393	0.0401	0	0	0	0.0784	0.0314	0	0	0	0.0528	0	0.0914	0	0	0	0	0.2374	0.098	0.101	0.1109	0.2104	0	0	0	0	0.109	0	0	0	0	0	0.0395	0.2139	0	0.0327	0	0	0	0.0759	0.1775	0.0459
ISYNA1	4.5304	6.9811	3.3412	11.3593	5.7835	5.7412	15.7817	15.8261	2.7809	3.4683	6.2633	10.5924	8.2313	12.1758	6.962	5.4433	7.8794	3.9873	9.839	4.2385	3.327	13.1443	6.7355	4.8683	7.0149	12.2863	7.7771	7.2571	14.3683	5.6115	7.0126	6.7721	6.6074	12.5936	7.9463	5.9308	6.2769	6.7572	6.3018	8.4377	19.4677	6.5597	4.689	5.5955	4.9324	4.584	5.527	7.7359	12.4216
OASL	2.5238	9.3887	4.6876	136.37	2.2261	3.7071	14.7795	13.9713	6.7605	4.5384	3.2624	22.0672	337.809	8.0543	2.7653	7.9384	19.4695	7.0644	34.2073	2.9288	4.268	257.95	9.0249	4.4358	4.1769	9.2769	5.5725	4.0393	5.7412	13.6178	7.1803	5.623	9.9623	35.0872	7.5332	7.0217	10.594	16.6357	28.0377	7.3092	253.266	10.0096	11.7882	5.2829	19.6108	5.6815	9.5921	19.2769	9.8704
CROCC	1.398	1.115	0.6385	1.9864	0.5711	0.8483	3.1963	2.4575	0.6874	0.825	1.0458	2.3453	1.6071	1.938	1.0385	0.9729	1.0419	0.5955	1.984	0.6205	0.6858	1.5551	0.8579	1.0992	1.3492	2.1445	1.3407	0.9547	2.08	1.0515	1.8375	0.854	1.1667	1.5086	1.9843	1.2775	1.1139	1.5324	1.3557	1.5899	1.8906	0.8623	0.9832	0.8925	0.5274	1.13	0.9447	0.8684	1.4786
THBS4	0.0106	0.0672	0.0479	0.0567	0.0872	0.1553	0.3242	0.1553	0.1359	0.0757	0.0506	0.1022	0.0774	0.0531	0.0414	0.0536	0.0423	0.0298	0	0.1204	0.0298	0.0511	0.0955	0.0495	0.1206	0.2768	0.152	0.0157	0.0495	0.2788	0.0711	0.1308	0.1136	0.0154	0.1135	0.0199	0.0216	0.1077	0.0577	0.1894	0.1309	0.0646	0.037	0.072	0.0433	0.0164	0.0321	0.02	0.1425
NELFA	5.0427	3.9476	3.2528	5.5607	4.1285	3.8673	7.4794	8.5753	4.3202	3.9761	3.5048	5.7293	6.0943	4.981	3.2808	4.5778	4.5905	4.1395	5.4513	3.6743	2.6787	5.9081	4.4231	4.1584	5.3582	5.5361	4.1783	4.0071	6.1109	4.296	5.4467	4.4168	5.4187	6.1496	4.1334	5.4734	3.7723	4.5452	4.4358	4.9718	6.7735	4.5148	3.9897	3.8873	5.6229	4.1004	4.5254	4.5175	3.3969
LIMD2	2.8592	4.6358	2.6955	10.0235	2.2395	1.2393	9.7535	14.5461	1.9096	3.433	3.0139	9.6759	6.8942	23.8923	2.502	3.2455	7.3446	4.0738	9.0389	3.4106	0.6357	4.3409	2.9558	3.9468	6.5088	10.1132	5.2576	4.6674	3.0028	2.2552	5.0054	2.6201	4.4249	7.4254	4.8836	4.7148	4.5904	4.9871	3.4992	4.4064	8.1659	4.3761	5.1426	1.8681	1.3207	2.7298	2.2735	5.7702	8.989
RCBTB1	2.719	5.5933	3.0768	7.7522	2.5823	3.6657	8.0082	7.3292	2.1971	3.1619	3.5997	4.0943	4.3721	6.8789	4.1447	2.3436	4.5332	4.5208	7.068	2.9522	0.8424	5.687	3.9024	4.9247	4.6679	7.6316	3.745	6.4213	3.8412	2.7047	3.7015	3.3173	3.6649	2.5922	5.6904	6.1487	5.5089	6.4643	4.2341	5.7353	8.3163	3.1305	5.2204	2.0419	1.8444	2.2074	3.5768	3.7155	2.8441
EIF1B	29.4916	37.325	22.3252	26.5466	45.0064	36.8034	48.8571	51.2943	34.945	22.4781	25.1107	64.2307	34.3825	44.146	21.5702	27.318	32.2814	45.7801	31.591	32.1515	20.9316	25.1982	37.4751	24.2338	47.9673	37.1977	27.929	28.059	82.0621	28.569	31.9342	29.6536	26.9641	52.5387	29.1852	33.2661	27.5089	31.4228	22.263	57.9655	39.5792	38.5329	33.1692	26.0385	30.8705	28.84	47.0752	36.5011	27.4393
ADCY2	0	0.0078	0.0063	0	0	0.0119	0	0	0	0	0	0.003	0	0	0.0036	0	0	0	0	0	0	0	0.0077	0.0022	0.0035	0.0048	0	0	0.0233	0.014	0.0031	0.0057	0	0.004	0	0	0.0028	0.004	0.0022	0.0058	0.0026	0.0024	0	0.0024	0	0	0	0.0052	0.0034
NAGK	4.4482	7.7008	3.6316	9.6043	3.5481	3.7912	11.8028	12.3949	3.7801	5.8133	4.7129	10.328	5.9717	17.642	3.1937	4.8804	6.5093	5.6777	7.6029	4.7557	2.4381	4.8653	4.5907	5.188	6.4519	8.0983	5.6299	6.7802	6.2706	4.6395	5.9588	3.4865	5.5604	10.7728	6.0439	6.8154	5.2208	6.7234	4.9956	6.8053	8.5389	7.0917	6.8702	3.3376	3.4927	3.6697	4.3018	6.5568	7.4751
DIS3L	7.163	8.8239	4.6575	9.4011	5.0224	4.6189	9.7045	10.7775	6.1388	8.0035	7.1129	5.0894	5.8849	8.1427	7.0629	9.6367	8.0127	8.7497	10.5967	7.9513	3.4432	8.0495	7.0217	7.0037	8.8452	9.6516	5.8505	8.4637	5.274	6.6124	11.4081	7.3406	9.0429	7.5452	10.5455	10.1244	7.1283	10.5024	9.7961	8.1459	8.8593	8.5722	7.752	6.2636	4.2232	6.3183	5.6343	5.1449	4.3341
SLC35D3	0	0	0.5183	0	0	0	0	0	0	0	0	0	0	0	0	0	0	0.0293	0	0	0	0	0	0	0	0	0	0	0	0	0.0233	0	0.0446	0	0	0	0	0	0	0	0	0	0	0	0	0	0.0211	0	0
RNF166	2.6778	2.6455	1.589	6.2853	2.2015	2.162	5.1545	7.7486	2.049	2.6554	2.2804	5.6874	3.5147	8.9115	2.8029	2.5552	3.8137	2.6971	3.3311	2.9055	1.6729	3.8877	2.3193	3.0353	4.3434	4.4065	4.5275	2.8832	4.1237	2.2448	3.8629	2.0756	2.6524	7.7038	3.0564	4.0165	2.69	2.6945	2.6708	3.2472	4.6489	2.7101	3.9677	1.9993	2.5485	2.4032	3.7185	3.3003	3.1888
CITED2	65.591	56.5876	50.497	53.3807	21.8725	89.1863	71.0903	63.0752	23.721	33.0886	19.4536	34.8926	84.3302	41.5694	44.9156	114.259	24.4948	22.5745	47.4684	81.7707	13.6773	64.3739	61.2608	59.7143	39.7844	57.3177	34.0855	55.2739	41.0979	13.6008	59.2666	21.2484	42.1542	52.7355	113.321	151.925	52.2957	57.3736	40.4138	40.8203	39.208	69.8383	39.0448	16.9257	97.2854	19.8731	45.1833	20.2757	14.2658
SMC3	7.8268	11.7113	6.974	11.8419	7.2768	7.0084	13.6224	14.6502	5.7803	8.5965	6.0076	7.7486	9.9227	9.4168	5.7716	9.0369	8.1525	5.6521	10.6269	7.1804	2.899	11.6046	10.6226	7.0533	10.7525	10.6749	6.0812	9.517	9.9051	8.4449	10.6916	6.8714	8.8523	7.4292	11.8251	11.9056	10.0704	9.8216	10.9131	13.5522	10.652	9.8156	8.7708	6.203	6.5984	6.7004	6.9603	7.1708	2.7499
ASIC5	0	0.0203	0.0217	0.1027	0	0.0744	0.0326	0.0301	0.0922	0.0457	0	0.2467	0.0601	0.1442	0.1124	0.0242	0.0287	0.1214	0.047	0.0234	0	0	0.0399	0.0895	0	0.025	0.0258	0.0213	0	0	0.0643	0	0	0.0835	0.0616	0	0	0.1044	0.0224	0	0.0273	0.0251	0	0.0245	0	0	0	0	0.0352
OSGIN2	5.0041	9.1898	7.6919	12.2034	13.3797	12.3057	11.2139	10.7752	9.689	4.7356	8.9876	7.3588	8.9952	10.0605	5.5032	5.5649	6.4506	11.5446	8.4038	7.498	2.2612	10.714	8.7159	5.4634	18.5767	9.5552	9.2849	21.6651	19.7494	10.3099	6.3271	10.6748	6.2462	8.9024	7.9031	8.1253	12.8707	12.8427	7.2079	10.3503	17.1167	7.4347	11.8324	4.1785	8.323	4.3573	25.7569	8.1596	4.805
TMEM102	2.6161	1.1416	0.4649	2.5666	0.7515	1.1415	2.5617	2.3424	1.83	1.6498	1.1349	1.5663	1.8593	1.0681	1.7847	1.3084	1.5486	1.381	1.976	1.4275	0.9423	3.0824	0.9817	1.1901	1.7041	2.3856	1.4534	1.1136	1.1304	0.9011	1.9142	1.1509	1.2725	0.9282	1.2716	1.568	1.976	1.359	1.7228	1.0805	2.8197	1.4325	1.3345	0.8539	1.4448	1.3761	0.4847	0.9934	1.9259
CASS4	0.5321	0.6101	0.9438	1.9579	0.3168	0.2157	1.6254	0.5341	0.9155	0.5426	0.3404	0.9595	1.015	3.0796	0.6646	1.0708	1.0177	1.1374	1.1002	0.8128	0.4334	1.1757	1.7824	0.4718	0.7671	1.5086	0.8458	0.6046	0.2698	0.3214	0.5918	1.1684	1.2586	1.1599	0.6289	1.0142	1.5583	3.5214	1.7521	0.9718	1.5728	0.4865	0.2435	0.3436	0.4323	1.7107	0.4087	0.8103	0.5883
CYP26A1	3.5572	0.3478	3.7122	2.0854	7.6534	1.4473	0.8768	0.6204	11.0475	5.2153	1.7939	55.333	2.0108	2.0214	12.6318	13.3038	2.9883	11.6011	1.3171	0.4411	4.2151	10.6885	2.4774	13.229	10.9953	1.4046	0.4133	2.1167	2.9218	3.5149	11.7034	4.1658	2.8582	24.1866	2.9795	1.0686	13.8612	1.5653	2.5227	12.5507	1.5169	43.0188	2.6711	0.4058	2.0497	0.3307	0.5325	8.1123	0.4226
MC2R	0	0.0092	0	0	0	0	0	0	0	0	0	0	0	0	0	0	0	0	0	0	0	0	0	0	0	0	0	0	0	0.0265	0	0	0	0	0	0	0	0	0	0	0	0	0	0	0	0	0	0	0
RAB20	38.2038	77.7719	31.2808	43.7611	54.3168	84.3669	110.081	104.393	64.978	42.4954	40.1418	56.1155	42.1852	81.7602	30.8763	31.023	37.0411	58.3866	45.8902	33.0192	42.727	32.3661	30.1786	31.9131	75.3626	57.8464	73.9941	74.3148	79.3328	63.1358	31.4514	49.6936	36.1587	148.071	47.6448	50.9275	60.9862	50.2925	28.1833	47.4632	67.9433	26.6329	125.042	31.0702	70.4188	44.006	118.769	76.8683	103.145
RDH14	12.4301	17.375	14.0841	18.4714	16.3599	18.5097	17.7816	22.5117	12.2299	10.3084	10.9104	13.6846	15.1599	15.1623	9.0179	9.9037	11.8445	12.29	14.3171	11.9653	9.3778	15.3275	14.2737	10.1238	13.1542	12.5895	14.9498	12.8904	20.5481	13.5112	10.6265	12.0261	11.8043	20.5014	11.3344	13.6606	12.8113	13.778	8.9265	14.6232	20.7501	12.8944	17.3913	11.4795	13.0934	14.358	16.9792	14.9571	13.6518
NOTCH4	2.3745	2.2841	1.7403	2.6882	2.2653	2.0106	2.5187	4.8835	0.6365	1.1565	2.378	3.9272	2.1843	5.3185	2.3084	1.6366	2.1318	1.7602	2.7544	1.6013	0.338	1.9226	2.2182	1.0124	2.0515	3.0986	2.383	2.445	2.0667	2.2489	3.0942	1.5087	2.4356	3.6335	4.16	2.75	2.594	2.6268	2.2817	4.0373	1.6738	1.8711	2.3143	1.6039	1.2363	1.3343	2.8738	1.8606	1.3217
PRL	0	0	0.0257	0	0	0	0	0	0	0	0	0	0	0.057	0	0	0	0	0	0	0	0	0	0	0	0	0	0	0	0	0	0	0	0	0	0	0	0	0	0	0	0	0	0	0	0	0	0	0
LHX6	0.1109	0.2032	0.0832	0.4392	0.0087	0.022	0.077	0.2399	0.0091	0.2966	0.1298	0.0546	0.1152	0.156	0.4976	0.1431	0.3048	0.1194	0.1247	0.0276	0.008	0.4093	0.0589	0.1849	0.3114	1.6482	0.137	0.0565	0.0159	0.0429	0.6358	0.0524	0.3275	0.0616	0.4273	0.1757	0.2161	0.6346	0.5745	0.7677	0.121	0.1627	0.0148	0.0216	0.0087	0.2033	0.0172	0.1606	0.1868
KLF1	0.0608	0.1491	0.1369	0	0.0933	0.1564	0.0343	0.19	0	0.048	0	0.1621	0.0316	0.0758	0.0788	0	0	0.0426	0.0494	0.0982	0	0	0	0	0	0.079	0	0.0671	0.3956	0	0.0676	0.0622	0.1945	0.0878	0	0.0569	0.0616	0	0.0235	0.1909	0.0862	0.1318	0.0264	0	0	0	0.0917	0.0286	0.1479
NPL	3.2233	7.2104	6.3095	10.5784	3.5408	3.483	12.7823	9.7228	2.1695	3.956	5.5782	8.2941	7.7613	20.1539	4.4209	4.0251	8.2073	8.4292	11.2744	4.0135	0.6255	7.629	6.3868	5.3561	5.186	7.1388	8.6525	11.8063	5.4604	3.3942	6.3477	4.6006	6.5802	8.8994	8.6867	8.3684	11.7332	8.4074	4.3258	8.7563	13.1834	4.4781	6.3827	1.8006	2.3023	4.2741	5.0956	5.5289	5.3952
MEIS3	0.3061	0.543	0.4523	0.6284	0.3623	0.3856	1.3053	1.2555	0.2136	0.2494	0.3003	0.5203	0.4074	0.8667	0.4464	0.2647	0.3513	0.2142	0.5129	0.3246	0.2232	0.3519	0.3631	0.3406	0.578	0.9116	0.5974	0.3306	0.4179	0.655	0.4469	0.2546	0.2652	0.8154	0.5811	0.4209	0.4264	0.7047	0.4665	0.5706	0.6149	0.4147	0.3405	0.2589	0.2332	0.3604	0.356	0.3241	0.4654
TRAF3IP3	0.2278	0.3724	0.3039	1.7918	0.2914	0.1465	0.9418	0.9227	0.1951	0.3349	0.319	0.9245	0.7822	5.5221	0.3527	0.2494	0.9671	0.3808	1.2542	0.3169	0.0059	0.4351	0.31	0.7837	0.661	2.0556	0.4685	0.5443	0.2588	0.1975	0.9079	0.1425	0.3914	0.3656	0.499	0.6752	0.2564	0.5712	0.4163	0.5694	0.9689	0.4553	0.357	0.198	0.1028	0.3016	0.1782	0.5181	0.3925
COASY	28.8014	29.0425	20.3073	31.4275	19.1936	23.5741	32.2156	62.5426	32.2652	30.2095	30.5042	42.2328	33.9726	26.0704	25.5085	39.548	35.1845	28.3932	36.1613	33.6634	18.8185	42.4761	21.8206	33.4865	31.9793	33.727	24.4988	20.9526	26.7575	24.7855	36.1451	27.1507	33.4365	27.7067	27.1133	36.0202	32.7497	37.744	36.647	36.4214	41.6382	32.573	27.4375	21.7753	28.3206	23.3297	29.2597	29.3827	48.3445
NEGR1	0.0334	0.0572	0.039	0.0264	0.1178	0.121	0.1507	0.1238	0.0592	0.0293	0.0494	0.1227	0.0694	0.1697	0.0433	0.0436	0.0184	0.0208	0.1206	0.099	0.0589	0.095	0.0999	0.0489	0.0374	0.148	0.0364	0.0628	0.1311	0.071	0.0661	0.0646	0.0475	0.0375	0.0633	0.0556	0.0527	0.0188	0.0259	0.1709	0.1053	0.0515	0.0709	0.1068	0.0075	0.0285	0.0784	0.0419	0.1355
GPAT4	7.7955	12.4777	6.1278	10.6645	8.1865	10.0178	13.9793	20.4659	9.3459	10.1796	6.3802	12.7666	5.8004	10.3552	9.2639	8.6753	8.386	9.3454	13.0364	8.9376	6.6925	8.1588	4.9145	9.9163	14.772	12.3023	8.315	9.1016	9.7658	10.3178	11.3976	7.9219	6.4949	8.0217	12.1377	9.5805	9.4177	11.6612	8.0941	13.9409	12.6578	9.4095	14.1171	6.2217	13.5239	5.7414	12.8163	7.0515	9.7295
LCN12	3.4613	3.5297	2.9702	6.4337	1.1574	1.9545	3.2846	2.8912	4.664	2.6397	4.6446	5.0617	4.6099	1.951	2.8652	3.0027	2.1426	3.8849	4.7047	1.8826	1.8868	3.2057	2.8849	2.4802	1.5959	3.3547	2.0482	2.3307	5.8288	3.7954	4.0402	4.7527	4.093	2.2771	2.8484	2.7907	2.5343	1.9552	1.7506	2.4741	10.187	3.5653	3.034	4.2313	2.8884	2.5292	5.256	4.4829	10.7956
KRTAP10-5	0	0	0	0	0.0436	0	0	0	0	0	0	0	0	0	0	0	0	0	0	0	0	0	0	0	0	0	0	0	0	0	0	0	0	0	0	0	0	0	0	0	0	0	0	0	0	0	0	0	0
ZNF223	0.1185	0.0727	0.0222	0.3156	0.0303	0.1398	0.0835	0.108	0.0158	0.1405	0.0282	0.158	0.1385	0.1231	0.1152	0.0621	0.0735	0.1244	0.1444	0.0598	0	0.1895	0.0613	0.1491	0.0746	0.154	0.1057	0.0871	0.1239	0.0895	0.2636	0.0607	0.2528	0.0856	0.1263	0.1525	0.2101	0.2033	0.1261	0.248	0.2101	0.1284	0.0514	0.1002	0.0451	0.057	0.0596	0.0558	0.0901
RBM45	0.9021	2.2481	1.2461	2.5204	1.4687	1.2396	2.9013	3.1283	1.1989	1.4577	1.5502	1.9677	2.0551	2.3855	1.2623	1.5127	1.709	1.2625	2.5481	1.3416	0.8896	2.5243	1.7117	1.6583	1.8966	2.4509	1.838	1.8089	2.6582	2.3428	1.7672	1.322	1.4211	2.5025	1.8788	2.5426	1.703	2.1913	1.7772	1.7053	3.9918	1.6797	1.7706	1.257	1.3845	0.993	2.1444	1.4567	1.5585
SNAPC1	1.7589	2.3719	2.441	2.9546	2.0903	1.9139	4.3717	3.5457	1.8701	2.779	2.2484	2.7228	2.9468	2.8922	1.6425	3.3301	1.295	2.1175	1.8743	1.4668	1.4119	1.2399	4.2674	1.8884	2.19	2.949	2.4294	3.7128	4.6405	1.0092	2.0193	1.3744	1.3714	3.0871	2.3579	2.9917	2.9888	1.8712	2.1225	2.5329	2.5383	3.0498	1.0834	1.7594	1.594	1.9483	3.4427	1.8332	3.4734
LURAP1	0	0.0929	0	0.0706	0	0	0.0299	0.4144	0.0846	0.1467	0.0252	0.0566	0.5235	0.1102	0.1719	0.0222	0.0263	0.1856	0	0.0857	0	0.1696	0.1281	0.0205	0.0668	0.046	0	0.0585	0.0493	0.1335	0.413	0.4072	0	0	0.3391	0.0248	0.1612	0.2873	0.0616	0.111	0.0251	0.138	0.023	0.0224	0.0808	0.0408	0	0.0998	0.0645
B3GNT10	0.7602	0.7375	0.4242	1.0208	0.5386	0.2675	0.4835	1.1166	0.601	0.6313	0.2781	0.7483	0.7086	0.4536	0.7327	0.7681	0.1934	0.491	0.7917	0.7086	0.0546	0.8104	0.6456	0.3772	0.3925	1.0806	0.1739	0.5876	0.2355	0.5495	1.1056	0.3192	0.7067	0.366	1.0177	0.8392	0.8096	0.6053	0.5883	0.7138	0.7738	0.7435	0.3384	0.2802	0.2969	0.2697	0.3332	0.2018	0.1185
KPNA7	0.0853	0.2988	0.256	0.2271	0.3782	0.4876	1.0579	0.1777	0.4836	0.1348	0.0811	0.4851	0.2362	0.378	0.1843	0.1907	0.1129	0.4377	0.0924	0.1837	0.1061	0.2728	0.2354	0.3741	0.3936	0.2463	0.279	0.0836	0.7927	0.1717	0.1581	0.3492	0.0606	1.1499	0.1212	0.2927	0.0864	0.1848	0.022	0.7139	0.4031	0.5422	0.4688	0.1202	0.4042	0.0874	0.2573	0.5618	0.5187
MKNK2	32.18	30.5365	21.3354	44.9057	16.4375	24.2954	25.5357	69.9301	55.0477	52.8853	29.0961	50.1846	25.9822	35.286	33.8834	38.6298	42.6826	49.9406	43.7968	48.7312	17.8287	38.9459	24.0779	30.6443	60.6005	48.0483	26.0165	38.688	30.4328	29.1749	44.7015	37.5127	39.2036	26.7563	52.9373	49.5592	41.1153	31.2173	38.0791	46.5638	38.7166	33.2089	26.7248	32.6953	48.9117	25.9383	25.8931	30.5055	31.8625
RGP1	1.7962	2.3627	2.0502	3.317	1.5494	1.93	3.4532	4.3437	2.2683	3.4523	1.6101	4.2053	2.0588	3.4032	3.6663	2.3889	2.1445	2.6872	4.3046	4.6923	0.8991	3.3453	1.4626	2.3704	6.0026	3.261	1.5961	2.8386	2.2515	1.7253	4.1638	1.768	1.9961	2.7139	5.7053	2.7376	2.3843	2.7832	2.2424	3.7154	3.8312	2.1897	3.0822	1.9439	1.775	1.0158	1.3012	1.3212	1.5234
POMP	70.7762	107.287	85.5299	118.68	74.354	84.1157	129.43	130.315	84.8102	78.3849	83.329	104.489	105.887	107.221	58.3924	84.2619	82.7204	102.059	80.1095	88.8014	64.0755	107.757	91.7255	81.2649	91.1922	96.8792	115.769	78.2546	109.958	81.6613	69.2038	72.5776	66.3164	126.754	73.9171	93.813	83.5572	114.461	77.4947	90.6184	177.988	81.4857	96.7772	76.9601	72.4841	78.8586	99.8558	99.4374	156.011
HBD	0.2128	0.5965	3.5458	0.1511	1.002	1.4969	0.384	1.2858	0.0453	0.1009	0.1619	0.7718	0.0884	0.2477	0.1104	0.1071	0.0422	0.1787	0.2075	0.0344	0.1986	0.4084	0.1762	0	0.0536	0.4057	0.1899	0.4695	2.6113	0.0857	0	0.2614	0.3632	0.3075	0.4083	0.0797	0.0862	0.0615	0.0329	0.2227	0.0805	0.2953	0.0739	0	0	0.1309	0.5994	0	0.1036
KANSL1L	2.1933	2.2385	0.9849	1.9621	1.514	2.1426	2.538	2.0985	1.169	1.6099	0.8377	1.8724	1.7759	1.708	1.3356	1.5301	1.4053	1.5791	2.1324	1.6044	0.5103	1.6385	2.1728	1.8848	1.4201	2.6231	0.9962	1.0073	2.0224	1.2171	2.7787	1.2668	1.8293	1.3055	2.7174	2.5324	1.7145	2.0704	2.1475	2.6983	1.7411	2.0612	0.7345	1.3096	0.9645	1.2569	0.7526	0.9047	0.5181
SLC35D1	47.1555	37.395	34.7376	54.6075	35.973	43.7964	39.2876	34.4011	43.8316	39.7617	39.4564	32.7993	45.6675	31.7683	57.2744	62.0993	61.2167	53.7501	52.258	53.0199	21.0899	66.5782	54.6402	40.3854	56.5011	49.2945	31.3563	49.244	28.6959	45.4843	59.1308	46.9918	57.1165	35.0364	57.9777	75.4826	74.6669	68.871	64.5851	55.7515	49.1133	40.8073	62.5529	30.0549	56.6337	34.9681	60.4542	34.31	17.3652
PHLDB2	9.2152	7.9696	4.4904	9.4246	5.3861	6.574	9.5194	6.544	6.6803	5.7756	5.3769	5.243	9.0632	6.1457	6.4191	11.3511	11.8969	11.5644	7.379	7.9178	2.9743	9.1484	13.072	7.5861	7.9681	10.1021	6.1591	7.6543	5.2582	5.9006	8.4501	6.8833	10.4938	5.922	11.1994	14.0364	9.6662	10.0445	10.3793	10.5631	7.3317	6.9359	6.2177	4.7945	6.5824	6.4475	5.8661	5.9241	2.6264
CFB	9.2255	27.8091	10.3219	26.3885	7.85	17.2463	11.7233	11.5306	13.0932	11.4727	11.1698	8.755	11.1657	5.6257	14.3498	13.4976	7.4168	12.0265	37.0496	9.8563	1.064	13.5585	9.8562	14.6506	15.943	13.4066	10.6337	29.0756	6.1177	13.0978	17.0855	11.2036	14.4582	14.4493	33.1589	7.9753	36.4691	16.8585	24.5175	18.1013	19.536	7.9264	32.5158	6.3467	12.7365	3.6737	5.6816	8.4967	1.4247
MCM8	0.1403	0.4289	0.3445	0.7075	0.1305	0.2023	0.3954	0.4051	0.2169	0.2922	0.2123	0.4624	0.3047	0.3604	0.3637	0.4491	0.2784	0.2053	0.3315	0.273	0.1607	0.5404	0.4444	0.1925	0.321	0.4143	0.2787	0.2297	0.3022	0.2054	0.39	0.1632	0.34	0.304	0.3737	0.382	0.3165	0.419	0.4738	0.6004	0.452	0.398	0.2103	0.3235	0.1101	0.2794	0.1988	0.4381	0.4731
GPR150	0.2147	0.117	0.0537	0.1059	0.0244	0.0205	0.2421	0.1739	0.0254	0.0754	0.0227	0.5342	0.0248	0.3965	0.0309	0.04	0.142	0.0334	0.155	0.2312	0.1336	0.1144	0	0.0738	0.06	0.0827	0.0213	0.0175	0.0222	0.048	0.0531	0.0488	0	0.3445	0.0508	0.2009	0.0242	0.0517	0.0738	0.0998	0.0451	0.0827	0.1449	0.0807	0.0484	0.0917	0.024	0.1347	0.116
SDHD	72.4178	97.1073	80.8138	94.0342	67.5819	74.9806	63.8	78.9969	73.7644	82.3024	64.6291	84.9517	94.595	69.6837	58.5084	80.2473	75.0063	120.737	72.5628	96.8578	54.2276	81.7902	82.3408	91.8753	69.0464	72.3424	82.6161	64.605	80.9646	67.0368	74.9712	66.5285	59.3799	79.2433	63.2137	101.379	74.3761	92.9455	72.2107	69.536	91.0418	84.0126	76.5114	61.897	73.6629	76.7138	77.8877	78.6728	54.4729
CCNL2	10.6062	11.0391	7.2343	17.8386	5.2332	9.8873	12.0885	16.0973	8.8132	7.5088	8.8766	21.6453	19.9689	17.3448	8.7882	5.3789	10.6319	7.2167	15.872	4.16	3.6907	6.8731	10.2745	15.738	9.9647	17.7626	13.4039	9.097	28.8219	12.4068	17.3562	9.5965	22.6507	8.0065	11.6143	11.7148	5.6584	14.1159	7.2346	12.2571	21.7664	10.1254	15.1528	11.3888	9.3613	9.512	18.0466	14.8813	7.7418
EXTL2	3.8231	3.7655	2.7771	4.4885	2.4375	2.7654	4.8067	4.6562	2.2077	2.6343	2.6022	3.53	4.9227	3.2079	2.1057	2.7549	3.0788	3.1625	3.7307	2.5458	1.0486	4.5312	3.4218	3.7911	2.7672	3.915	2.7021	2.5684	3.1105	2.312	4.2927	2.4378	3.5167	2.9288	4.6595	4.15	3.6254	5.125	3.1858	3.8978	4.5486	3.7699	2.3536	2.9232	2.0837	2.5823	2.7394	2.7013	2.065
ZNF442	0.4758	0.3959	0.2287	0.5082	0.4794	0.3953	0.7126	0.6969	0.1423	0.4993	0.1838	0.7374	0.3012	0.2966	0.2602	0.3179	0.3763	0.6035	0.3745	0.4204	0.1041	0.3923	0.2103	0.5697	0.5147	0.6827	0.3051	0.2788	0.6496	0.5988	0.7359	0.1979	0.3013	0.7303	0.4595	0.4871	0.2862	0.2738	0.305	0.5445	0.8995	0.5415	0.6518	0.5596	0.3322	0.4058	1.3609	0.5458	0.1989
GTF2E2	8.8957	16.5408	14.9908	13.2108	13.4027	14.9811	20.1899	21.0449	15.9456	13.4996	15.3121	18.3854	13.9986	16.4297	8.6726	9.0843	10.6765	15.3229	16.1509	10.1348	6.5453	12.8264	13.2994	7.8123	15.072	15.0995	17.0746	16.8964	21.394	11.5017	10.8239	14.4938	10.54	22.1304	14.1377	13.3969	15.4814	10.7347	10.0773	15.5722	20.1575	16.018	15.4259	11.6542	16.2908	9.3523	17.4916	12.6112	15.9982
OR4C12	0	0	0	0	0	0	0	0	0	0	0	0	0	0	0	0	0	0	0	0	0	0	0	0	0	0	0	0	0	0	0	0	0	0	0	0	0	0	0	0	0	0	0	0	0	0	0	0	0
OR6B1	0	0	0	0	0	0.0081	0	0	0	0	0	0	0	0	0	0	0	0.0132	0.0153	0	0	0	0	0	0	0	0	0.0139	0	0	0	0	0	0	0.0201	0	0	0	0	0	0	0.0082	0	0	0	0.0073	0	0	0
ROBO3	0.4004	0.5463	0.174	0.4427	0.3738	0.3253	1.1802	0.8195	0.5228	0.6216	0.4944	1.6182	0.7735	1.7107	0.173	0.2533	0.6414	0.3441	0.6848	0.2894	0.2426	0.6178	0.2618	0.5492	0.5128	0.8763	0.4261	0.2014	1.2144	0.2334	0.2656	0.2732	0.4644	1.4003	0.6512	0.4142	0.1352	0.482	0.4132	1.1393	1.7662	0.5908	0.4878	0.4931	0.1498	0.3672	0.5016	0.6942	1.1535
TPCN2	2.5964	1.767	0.9082	2.5747	1.0933	1.6004	2.211	3.3521	1.7757	1.6292	1.0353	2.4011	2.6478	2.2197	1.9544	2.6475	1.6976	1.4478	2.6693	2.4362	0.6057	3.8706	1.4183	2.4493	1.6765	2.0676	1.0133	0.9396	1.326	1.9606	3.2185	1.564	2.4947	1.2502	3.4223	2.5125	2.2055	2.7052	2.2084	2.5114	1.9939	2.4737	1.9719	1.5267	2.3894	1.5386	0.8296	1.1135	0.8224
ZNF708	0.9298	1.581	0.5701	1.7915	0.4642	0.9141	1.5087	1.2282	0.3858	0.6718	0.4961	1.2697	1.3191	1.7905	0.632	0.8461	0.8214	0.6506	1.2342	0.5038	0.3809	1.0516	0.8685	0.8864	1.1132	1.6109	0.6575	1.0088	0.8009	0.8905	1.0593	0.5919	0.7738	0.7862	1.4016	1.4328	0.5169	0.8762	0.9829	1.1152	0.9645	0.8356	0.8366	0.6808	0.3454	0.7322	0.6842	0.7683	0.5654
CEP112	0.478	0.709	0.4705	0.8872	0.2923	0.4473	1.2251	0.9118	0.2904	0.4414	0.4429	0.4701	0.7287	0.8978	0.338	0.2707	0.5175	0.3389	0.7262	0.2006	0.0753	0.546	0.5869	0.4037	0.5939	0.7798	0.3323	1.0316	0.5713	0.5876	0.5179	0.3876	0.5429	0.6188	0.8997	0.6102	0.7673	0.834	0.5045	0.5716	0.6631	0.2799	0.4257	0.2835	0.4854	0.2339	0.6743	0.2863	0.3851
WBP4	7.5573	12.5901	6.95	11.8486	6.7463	9.1231	14.8895	12.0422	8.0134	8.777	7.461	9.1106	9.2366	10.9235	6.4951	9.1948	9.4358	7.5589	8.6079	8.5772	3.852	9.2275	11.152	9.3942	11.8123	11.7948	8.6833	8.531	11.7766	9.5525	9.1817	8.0503	7.5333	10.6199	10.657	13.1862	8.6543	12.1465	8.9326	11.7748	13.8007	8.5817	8.9837	6.3216	8.0287	7.1203	9.7898	7.9625	6.2944
CDC42BPA	4.358	6.0946	3.5189	6.2686	3.6672	4.9015	7.2707	7.897	4.1587	5.116	3.8561	3.8549	5.0777	3.9555	4.8936	4.7364	4.6814	5.2446	6.8988	3.1542	2.2271	5.0102	6.5848	5.1043	7.492	7.4265	4.2455	5.726	5.4124	4.1488	8.2929	5.9282	8.2898	3.3164	7.9157	8.0504	7.9175	7.0203	6.8215	7.8782	5.4844	5.1728	6.1115	3.8094	5.0879	3.4657	4.4636	3.8451	3.2295
BICC1	1.3489	1.5835	1.0337	4.1779	2.1441	6.984	18.4297	3.5123	0.74	0.5158	1.2283	3.6039	1.9377	4.3472	3.348	1.143	1.6875	0.8234	6.2713	1.4143	1.0378	4.9448	4.4508	1.7605	1.9777	7.154	2.5345	1.8727	10.803	1.2136	0.9735	2.1664	1.4078	1.0261	2.4618	2.5855	2.573	4.3577	3.554	2.8302	3.3908	1.3561	2.7277	1.0558	1.0054	1.9747	0.9453	2.2553	1.5359
LCK	1.0722	1.5024	4.1329	9.8819	1.3828	0.8061	6.9556	5.813	0.4841	1.8449	1.9416	4.3073	4.9277	21.6426	2.018	1.2068	4.7224	1.3566	4.2235	2.0764	0.1371	3.6167	1.1756	2.8307	3.845	8.6899	2.4107	2.9048	1.5016	0.5619	2.4012	0.6765	2.2866	2.3125	1.8467	3.2443	1.0415	1.8562	2.0007	2.5663	5.9137	1.4771	1.4023	0.621	0.2535	1.6034	1.5362	2.253	2.8939
PLIN4	8.2513	28.4573	10.0743	4.6195	5.5421	4.4503	9.7974	19.8514	13.272	5.2852	7.6755	12.4753	9.5424	5.8423	20.423	7.6014	13.6001	11.5797	10.5872	4.3262	6.222	5.4393	5.5218	9.8428	19.3183	17.3211	12.1644	16.5755	23.021	9.6214	15.4517	22.8656	23.4209	8.2911	11.2759	10.7589	20.7824	8.6171	16.0006	8.6175	3.2436	4.5119	24.5888	6.0532	14.8431	7.3234	20.367	18.2349	14.3566
OR9G4	0	0	0	0.0167	0	0.0161	0	0	0	0	0	0	0	0	0	0	0	0	0	0	0	0	0	0	0	0	0.0168	0	0	0	0	0	0	0	0	0	0	0	0	0	0	0	0	0	0	0	0	0	0
SPINK2	0	0	0.0477	0.2819	0.13	0.0545	0.1433	0.0662	0	0	0	0	0.066	0.6336	0	0.1065	0.063	0	0.2064	0.0513	0	0.1016	0.0438	0.0983	0.3198	0.3302	0	0.0467	0.1181	0	0.1413	0	0	0	0	0.0595	0	0.0459	0.0492	0	0.4803	0	0.1654	0.0537	0	0.0488	0	0	0
HNRNPCL4	0	0	0	0	0	0	0	0	0	0	0	0	0.0297	0	0	0	0	0	0	0	0	0	0	0	0	0	0	0	0	0	0	0	0	0	0	0	0	0	0	0	0	0	0	0	0	0	0	0	0
ZSCAN29	2.1955	2.4291	2.0968	3.622	1.8308	2.0858	3.6342	3.3646	1.8863	1.9213	1.4624	2.5463	2.4648	2.8753	1.7631	2.2933	2.3255	2.2347	3.7351	2.2992	0.8002	2.9197	2.2035	2.4089	2.7168	3.8103	1.7673	2.8589	2.4871	1.95	3.2475	2.1563	3.2793	2.125	3.4817	3.1482	2.6285	2.8134	2.4774	3.8827	4.2201	2.4098	2.3869	1.7504	1.7265	1.631	1.7025	2.0801	1.1329
MAP2K4	7.6451	9.4552	6.5103	12.2149	10.0919	11.765	11.7685	10.289	7.6354	6.7997	6.8054	9.0599	9.5473	9.481	7.8498	7.4689	11.0479	12.2264	10.8018	7.5016	4.2806	11.3732	10.2127	7.6861	14.1957	10.2691	7.8159	12.0442	11.7361	11.0443	8.8945	8.9238	9.6181	10.1252	11.0115	12.3498	11.7301	10.5585	9.4673	11.6211	12.6007	6.8292	14.9938	5.3539	10.9036	7.1058	12.4835	8.5529	5.4538
TSPAN32	0.2196	0.2986	0.1163	0.8942	0.0793	0.0775	0.6845	0.7533	0.0824	0.2449	0.2948	0.5647	0.4159	1.1808	0.1339	0.2274	0.4358	0.1627	0.5456	0.1878	0.0362	0.4337	0.1337	0.4199	0.2764	0.8839	0.5069	0.2374	0.4081	0.2601	0.5171	0.1058	0.3856	0.2798	0.234	0.411	0.0785	0.3078	0.2099	0.2568	0.3418	0.1904	0.2578	0.142	0.0656	0.2383	0.1429	0.3525	0.2671
DNAJC25-GNG10	0	0	0	0	0	0	0	0	0	0	0	0	0	0	0	0	0	0	0	0	0	0	0	0	0	0	0	0	0	0.0341	0	0	0	0	0	0	0	0	0	0	0	0	0	0	0	0	0	0	0
ZBTB8A	0.6375	0.8108	0.5564	0.855	0.8864	1.0994	1.4533	1.1187	0.2505	0.3723	0.5668	0.7538	0.8638	0.9042	0.6198	0.6333	0.7633	0.7177	0.743	0.3359	0.4591	0.6759	1.1476	0.4237	0.9681	0.8584	0.9272	0.7846	1.1271	1.6186	0.6243	0.766	0.7389	0.8708	1.2479	0.9534	0.7511	0.7507	0.7026	0.9498	0.8383	0.4265	1.63	0.5919	0.8866	0.8897	1.1011	0.5543	0.4804
CNOT6	2.3804	2.9853	2.3126	5.3849	2.4819	2.4958	5.3934	4.1814	1.5233	2.4287	1.4478	2.4908	3.8368	4.7816	2.0409	2.4025	2.7695	2.5482	3.5642	2.1521	0.8078	3.8779	2.9967	2.3045	3.8601	4.1823	2.0702	3.1327	3.2458	2.9075	3.079	2.5356	2.8964	2.4253	3.6258	3.5271	3.001	3.3304	3.2573	4.2316	4.9652	2.5295	2.9405	2.1519	2.1823	2.3922	2.5891	2.2542	1.552
C4BPB	132.995	169.256	160.005	120.758	138.599	129.274	127.662	215.928	210.814	192.887	210.359	235.186	145.897	114.495	108.307	138.539	117.235	193.037	224.634	150.983	109.441	99.951	158.781	155.296	154.203	142.472	168.234	235.332	236.454	123.168	175.742	150.611	156.247	225.995	260.141	158.871	225.41	124.394	145.632	175.764	181.265	198.438	128.362	166.98	151.31	131.066	194.725	140.517	252.45
MBD3L3	0	0	0	0	0	0	0	0	0	0	0	0	0	0	0	0	0	0	0	0	0	0	0	0	0	0	0	0	0	0	0	0	0	0	0	0	0	0	0	0	0	0	0	0	0	0	0	0	0
TRIM15	6.8133	20.9963	3.5012	8.9937	26.2724	38.6758	31.6771	13.5218	16.5226	5.7835	7.1113	24.317	12.7958	11.4227	6.4022	3.0773	8.1757	10.5191	16.0489	12.0494	3.7165	12.8615	4.8226	7.2532	59.0699	14.8656	43.0845	56.3674	62.0728	14.2897	3.778	22.2992	3.8721	28.5387	9.4653	8.1132	6.6252	20.2318	9.2925	21.2024	30.003	4.5022	25.1463	6.0096	18.1195	8.3147	67.2465	37.0021	17.0724
ZNF207	4.607	5.4045	3.6804	7.3642	4.4007	5.0518	8.1243	8.1212	3.9655	4.0951	3.388	4.7941	6.4826	8.1888	3.7896	3.9668	5.2703	3.7315	5.2484	3.827	1.7966	6.8116	4.9673	4.4754	6.4034	6.5317	4.8813	4.1783	8.2324	4.2826	4.4791	4.6011	5.3029	4.9844	4.9653	6.3783	5.3894	5.5325	5.1662	6.4227	7.484	3.634	5.7963	4.2422	4.694	3.6515	6.4293	5.9987	3.1788
MED16	23.4166	21.8352	12.6122	26.085	15.1441	18.3692	29.2465	39.5122	20.291	22.2248	18.9018	21.0456	20.8248	15.6295	16.9832	22.4097	22.3162	15.1508	26.4572	24.5477	22.0364	31.9465	16.1018	19.2578	25.6573	23.4349	26.111	23.3917	17.9316	20.0096	25.1267	21.1734	24.3266	30.1343	22.18	19.9502	34.7	21.3404	32.8133	18.1447	22.3085	15.6392	16.8468	18.0154	21.0306	17.9935	19.0647	19.3264	31.7588
AC010422.6	0	0	0	0	0	0	0	0	0	0	0	0	0	0	0	0	0	0	0	0	0	0	0	0	0	0	0	0	0	0	0	0	0	0	0	0	0	0	0	0	0	0	0	0	0	0	0	0	0
PLP1	0.0322	0.1411	0.006	0.1073	0.0495	0.2763	0.1362	0.2517	0.1542	0.1018	0.0766	0.189	0.0167	0.3481	0.094	0.0338	0.056	0.0225	0.0131	0.2668	0.0376	0.0644	0.1056	0.0998	0.1318	0.307	0	0.0355	0.0524	0.0487	0.2777	0.5689	0.0344	0.128	0.1974	0.0452	0.0082	0.0116	0.0499	0.3708	0.1903	0.1117	0	0.0409	0.0164	0.0433	0.0324	0.144	0.0392
FGF6	0	0	0	0	0	0	0	0	0	0	0	0	0	0	0	0	0	0	0	0	0	0	0	0	0	0	0	0	0	0.0817	0	0	0	0	0	0	0	0	0	0	0	0	0	0	0	0	0	0	0
CARMIL2	0.1992	0.2252	0.1688	1.0783	0.0921	0.0827	0.7465	0.6761	0.082	0.1168	0.2078	0.6169	0.6476	2.9113	0.2499	0.1724	0.6251	0.036	0.8876	0.0831	0.03	0.3494	0.1464	0.3582	0.4045	1.1692	0.3039	0.345	0.1852	0.1488	0.3932	0.1645	0.2742	0.1764	0.1849	0.2948	0.1042	0.3435	0.2487	0.2623	0.808	0.1616	0.1562	0.1413	0.0261	0.168	0.097	0.2903	0.2423
EIF3B	19.3024	24.2273	14.4559	22.7211	18.5044	22.4321	32.9263	57.4139	23.3215	22.2326	18.7453	29.6821	19.8247	24.3594	18.0845	27.0362	23.1352	18.3489	26.2111	20.6265	18.9193	27.6114	18.7148	15.495	31.0428	22.701	22.2725	22.6387	29.818	24.0783	20.3093	18.0345	23.066	27.1849	23.1879	30.0289	24.4849	23.6239	26.4433	24.7156	33.9905	18.5837	25.9812	18.389	24.4723	17.6722	28.5926	20.6015	33.4963
CEACAM8	0	0.027	0.0577	0.1195	0	0.066	0.0217	0.0601	0	0	0.0183	0.0205	0	0.016	0	0	0	0.0539	0.0625	0	0	0.0615	0	0	0	0.0333	0.0686	0	0	0	0	0.0197	0.041	0	0	0.018	0.0585	0.0139	0	0	0	0	0	0	0	0.0148	0.0193	0	0
AL627230.1	0	0.1005	0	0	0	0	0.1617	0	0	0	0	0	0	0	0	0	0	0	0	0	0	0	0.0989	0	0	0	0	0.1054	0.7996	0.2887	0	0	0	0	0	0	0	0	0	0	0	0	0	0	0	0.1102	0	0	0
RNF144A	0.8287	0.8204	0.6789	1.3903	0.3813	0.3586	0.9945	1.6788	0.2344	0.4024	0.5568	0.8676	0.7424	1.4534	0.6406	0.9626	0.664	0.9577	1.0006	0.6388	0.149	1.1064	0.9811	0.5591	1.0239	1.258	0.2781	0.6876	0.3745	0.4899	0.9725	0.4047	1.0378	1.2081	1.4583	1.3379	0.8857	0.9829	0.9415	1.6069	0.848	0.679	0.6071	0.3086	0.2007	0.5962	0.3059	0.4007	0.5641
ANXA8	0.2474	0.1387	0.1485	0.3426	0.2836	0.5942	1.4396	0.3917	0.1999	0.1329	0.1883	0.2744	0.1131	0.3126	0.449	0.1494	0.1375	0.1385	0.7397	0.088	0.1478	0.3165	0.2459	0.429	0.7972	0.8831	0.1324	0.2401	1.0762	0.1893	0.0881	0.1722	0.0633	0.0572	0.1476	0.5466	0.2607	0.6433	0.2145	0.3314	0.2713	0.0944	0.2663	0.3181	0.4623	0.3804	0.0498	0.5682	0.2528
MLLT6	3.0054	2.9739	2.3826	5.1463	1.4639	2.3142	7.2706	7.2839	2.6616	4.7942	1.838	7.3	4.1237	11.3124	4.0033	2.8349	3.0901	2.3357	6.3558	3.9133	1.0854	4.0087	2.2607	3.769	6.256	7.5665	2.3845	2.9082	4.6399	1.9821	6.5928	1.8486	3.3744	5.0614	8.5491	3.7632	1.7052	4.4975	3.025	6.1493	6.33	4.2968	4.1199	2.7708	1.548	2.1328	1.9509	2.6958	3.5675
MRRF	2.0176	3.3192	2.0609	3.1952	2.2012	2.5574	3.2472	5.1981	2.235	2.6682	1.9443	3.2749	3.1483	3.1358	2.1371	2.0419	2.946	2.6931	3.0541	2.1972	1.0036	3.2333	2.4103	2.5351	2.8918	3.4148	2.8226	3.0584	3.5522	3.1992	2.7926	2.0741	2.815	2.6641	2.7798	3.257	2.242	3.2351	2.8995	3.0131	4.0366	2.4659	3.703	2.0069	2.5001	2.3198	3.5219	2.179	1.8486
GNG5	4.7388	7.5848	3.9801	7.062	6.8963	11.7076	10.7849	11.8638	7.9507	2.0951	4.0522	7.14	6.503	3.9747	6.8187	4.8482	5.2205	7.9708	7.2045	3.5825	3.7731	10.0803	4.1698	3.7689	13.078	4.2181	11.3632	6.0414	5.3338	5.9092	3.9166	8.1875	3.7089	9.5457	3.2892	3.3368	5.9897	6.2167	6.0567	6.2774	9.4511	2.2238	8.6792	3.0149	10.9487	3.944	10.5812	8.8785	3.7544
MRPL12	19.8299	19.6149	9.7014	17.6018	14.126	19.7993	20.6063	39.0298	21.3424	9.6759	15.6704	31.7728	17.8214	4.9686	19.4038	22.3727	14.9039	17.8217	14.924	23.2445	32.2478	22.3828	10.497	14.2202	18.9025	7.8313	29.0919	8.0047	14.4101	16.7846	13.5139	10.8943	6.7377	23.5896	6.4738	12.6924	10.438	15.5144	17.2286	14.6456	19.5237	12.1778	14.8073	8.8371	16.1883	16.8891	13.9799	21.1319	56.0997
GOLGA8M	0.1114	0.1716	0.1671	0.2965	0.1823	0.0955	0.1758	0.1856	0.2605	0.1935	0.2965	0.1188	0.2545	0.2962	0.2309	0.1494	0.0884	0.1247	0.6513	0.108	0.0623	0.1068	0.1537	0.1207	0.028	0.2122	0.0795	0.4094	0.2277	0.2467	0.2725	0.2507	0.0475	0.0965	0.261	0.0625	0.1805	0.2573	0.0862	0.466	0.1473	0.1545	0.3286	0.339	0.1583	0.0514	0.3584	0.1467	0.1354
FAM25A	0	0	0	0	0	0	0	0	0	0	0	0	0	0	0	0	0.1363	0	0	0	0	0	0	0.1063	0	0	0	0	0	0	0	0	0	0	0	0.1286	0	0	0	0	0	0	0	0	0	0	0	0	0
POLR1A	1.821	2.2392	1.8864	3.8736	1.4998	2.6164	3.1414	4.6888	1.751	1.6994	1.2386	3.0329	2.0573	2.5084	2.9435	2.123	2.1815	1.6855	4.1608	2.7019	0.9275	4.3562	1.617	1.679	4.3511	2.9162	1.6277	3.5846	2.4949	1.7969	3.3325	1.5779	2.6768	1.441	3.9543	2.8691	2.113	2.308	3.1276	3.4539	4.7726	1.6417	3.1738	1.8744	2.4864	1.6342	3.3418	1.6284	1.4736
KLF3	16.2598	25.2258	13.2122	35.9375	10.5993	12.0689	25.709	26.878	23.6335	22.5037	15.2302	17.7803	34.4791	21.544	13.9788	25.2686	18.0192	18.1645	23.3455	23.6092	11.4156	25.7338	35.358	19.01	23.127	29.8966	13.6582	26.4981	13.9074	11.2518	22.6112	23.1433	23.5099	15.3061	36.8213	47.4814	32.3636	29.9033	31.8062	30.8349	29.0459	27.4089	14.9869	14.1183	13.9078	14.3323	8.5807	12.7665	9.417
THUMPD3	5.3292	7.9994	4.4769	7.8148	4.7829	6.3858	7.8785	8.9747	5.0887	4.8834	3.7146	6.5323	6.421	6.3053	4.1762	5.0338	5.3723	5.9642	6.6953	6.091	2.4036	8.2821	5.7841	4.8716	7.686	6.9209	5.8234	6.5902	6.7986	3.7814	5.3646	4.5918	5.613	6.3858	7.2756	7.6532	6.7175	6.8181	6.3138	7.3497	9.0826	3.9626	6.2678	4.2613	5.9728	4.6371	7.0741	4.7773	3.7023
HGH1	13.4569	14.332	10.0588	16.2407	10.8677	9.1372	16.6657	32.6014	13.6971	12.1988	14.8186	17.6741	14.6834	13.8032	12.0724	12.1589	18.1399	10.2573	13.0668	10.8995	16.7167	15.3105	11.676	9.4592	13.4972	14.8245	15.9021	11.6093	15.4196	13.4436	13.7469	13.1853	18.0813	11.0144	9.6091	15.7568	14.9196	13.5404	15.4409	13.0417	20.8969	11.8329	10.6074	13.7507	13.612	15.0164	14.3392	13.0411	16.6638
UFD1	4.3856	5.4837	3.6749	7.8655	2.6814	3.8239	6.5429	7.2793	4.4776	4.4508	4.4866	5.9242	6.1616	5.7292	3.4181	4.7049	4.7763	5.1464	4.9328	4.1834	2.2719	5.4754	4.419	4.2606	4.6282	5.728	7.8645	4.9195	5.3878	4.3533	4.2336	4.1147	4.5328	5.3361	4.4336	5.1996	4.0497	7.1953	5.0306	5.4181	7.8014	3.8656	6.3199	4.4602	3.5114	3.6439	5.1854	5.8523	5.0879
TRIB3	31.0912	112.356	18.1326	17.1247	25.8224	16.1291	33.2149	235.768	58.5087	29.7533	34.0958	67.5388	28.8324	23.0426	29.5594	25.2275	26.9836	60.6379	27.2941	30.5829	23.0027	20.0314	37.7251	11.2998	93.828	19.0401	51.6581	62.7959	99.041	28.3377	17.1907	51.2037	42.5953	42.2229	27.8185	28.5712	23.5278	35.6384	22.8861	34.5966	48.5391	14.7756	41.1609	23.4739	33.1334	47.7428	25.0835	24.9036	40.3156
NUDT13	3.5598	2.0172	2.7589	3.0908	2.2297	2.002	4.365	3.7888	3.454	5.8705	4.3848	7.0533	1.6367	4.3006	1.7902	1.6637	2.1235	3.7843	5.6887	3.1587	0.944	0.7465	2.6845	3.192	1.5425	3.1681	1.0238	0.944	3.8148	2.1936	5.1275	1.9313	1.9084	2.2761	6.3429	2.1667	3.9215	4.8186	1.4152	6.0856	3.1808	5.2282	2.8704	3.356	2.1531	2.3629	1.1543	2.8925	4.6847
RPS6KA1	4.4006	5.2673	3.6337	15.0772	2.5503	4.0457	10.4599	8.0211	2.1002	3.6938	2.9646	5.8218	7.2895	16.8395	11.2354	3.3753	13.2833	3.7093	7.0276	3.5214	0.9411	11.2748	5.4979	7.7865	5.7381	12.1585	9.063	4.7614	4.4077	3.3146	3.7171	3.5231	5.2615	6.2123	3.3393	5.3438	6.9233	9.781	9.9275	9.0081	23.3018	2.9409	6.1273	2.1004	3.8509	3.915	5.0796	6.267	5.9099
BHLHB9	0.0089	0	0	0.0079	0	0	0	0	0	0.007	0	0	0	0.0222	0	0	0	0	0	0	0	0	0	0.0069	0	0.0077	0	0	0	0	0.0099	0	0.019	0	0	0.0083	0.009	0.0064	0	0	0	0	0	0	0	0	0	0	0
AKAP11	3.5216	6.9794	3.5037	7.2791	4.4138	5.8453	6.8933	7.2586	3.7022	4.4544	2.7613	5.359	4.9835	6.1292	4.1159	3.7656	4.7268	7.123	7.7464	4.5032	1.4355	5.8289	9.44	3.9126	7.433	6.7055	4.1827	8.4114	6.3806	5.3832	5.644	3.9081	5.5802	5.237	7.8952	8.7869	6.7141	6.3296	5.1296	8.9994	5.6286	3.9537	5.5595	2.8987	4.5856	3.5173	4.5863	3.7098	2.4966
ZNF630	0.3842	0.4117	0.1865	0.4012	0.1619	0.1357	0.9811	0.4472	0.1682	0.4285	0.2149	0.3615	0.4343	0.5917	0.1904	0.4169	0.1906	0.4586	0.5507	0.2373	0.0844	0.3433	0.382	0.3149	0.2844	0.4601	0.1814	0.4071	0.2521	0.1934	0.289	0.1735	0.5061	0.4407	0.4937	0.3913	0.2633	0.2122	0.2973	0.6148	0.2456	0.2547	0.1373	0.2102	0.0918	0.2432	0.1364	0.2127	0.1787
ZNF865	4.4831	3.8807	2.2101	4.1297	3.2142	3.6883	6.1866	7.6284	3.09	3.2946	3.0863	6.1429	3.7904	3.921	4.4596	3.5841	2.8453	2.4076	5.8437	2.8426	3.2471	5.3556	2.3201	3.3792	6.069	4.0642	4.0689	2.4817	3.9123	2.4405	5.6093	3.8949	3.0296	5.704	4.3466	3.3667	3.1817	3.3506	3.9539	5.4679	5.0749	3.4913	3.6084	3.0419	3.1893	2.5248	3.3553	3.5567	4.3114
GZMM	2.2834	3.1633	2.9206	10.5946	2.4961	0.7121	18.4324	13.4046	1.4346	2.8288	3.2081	6.8071	4.9592	16.8641	1.7489	3.4809	5.6134	4.0672	8.5154	3.2281	0.5811	4.647	2.6498	4.9004	5.6172	8.8112	5.9717	2.4419	3.3762	1.1495	3.3476	1.6997	2.8776	6.9715	3.2073	5.0516	2.5234	3.6728	2.7714	3.7465	4.7578	2.7445	3.153	1.2288	0.7378	2.1145	1.4092	4.2	9.7202
CUZD1	0	0	0	0	0	0	0	0	0	0	0	0	0.018	0.0431	0	0	0	0	0	0	0	0.0276	0	0	0	0	0.0154	0	0	0	0	0	0	0	0	0	0	0	0	0	0.0163	0	0	0	0	0	0	0	0
MRPS15	42.5312	44.3453	36.8252	42.8002	30.8696	32.6709	47.6294	55.0029	44.3467	46.5905	40.4833	48.0785	40.8872	32.9	29.0412	41.2621	45.3692	50.1988	36.2886	39.9499	36.9882	44.317	39.7956	40.1856	38.526	38.7582	45.7632	29.722	36.5367	43.5977	35.5677	34.7653	40.9883	47.8034	30.1348	45.7575	41.3674	47.2176	45.4326	38.7832	48.5858	49.4816	35.6523	36.7504	35.5706	37.3196	42.2748	53.6313	64.2091
PAX8	0.2994	0.1165	0.1298	0.2717	0.2519	0.4451	0.5627	0.3049	0.2122	0.2313	0.1708	0.6528	0.2419	0.5474	0.4139	0.145	0.5744	0.1304	0.227	0.129	0.2173	0.3192	0.124	0.1957	0.1172	0.2766	0.3205	0.2984	0.2906	0.2478	0.5624	0.1226	0.2412	0.0384	0.2765	0.2927	0.2359	0.5141	0.2214	0.4246	0.5282	0.1673	0.1386	0.2363	0.2297	0.0614	0.4082	0.2066	1.0115
SAA1	265.3	3206.38	53545.4	347.198	3738.59	3800.25	1163.97	10645.1	12872.5	1280.94	41027.1	651.517	514.207	974.471	882.946	863.372	253.753	2111.12	17540.8	406.836	1521.29	249.942	1028.6	141.515	688.088	714.547	749.847	64508.9	4267.89	1564.84	333.015	22461.2	3142.85	1827.95	41723.7	860.368	86645.1	227.313	140.703	580.966	1033.84	570.264	3534.27	5387.96	2576.35	971.743	5449.45	1176.87	71465.4
M6PR	11.7642	18.4979	8.1503	24.6852	10.2054	12.588	26.0213	21.1151	9.672	13.811	13.4134	12.3415	17.7047	25.3305	14.185	14.1076	9.5705	15.4498	19.8461	17.2838	2.0042	19.3145	13.6299	10.6622	20.6606	22.4915	7.7364	20.8898	13.5276	12.0511	16.5376	9.2546	15.6082	15.9462	22.1708	26.2223	20.5506	17.2586	15.0234	21.841	24.5269	12.8796	14.6516	5.495	12.349	6.7936	10.2769	10.8524	3.1445
WNT16	0.015	0	0.0338	0.0133	0.0308	0.0129	0	0	0.016	0.0119	0.0286	0	0	0.0499	0.039	0.3527	0.0149	0.0421	0.0976	0.0121	0	0.024	0.0104	0.0116	0.0189	0.039	0	0.0442	0.014	0.0454	0.0167	0.0615	0.032	0	0.016	0	0	0	0	0.0314	0.0284	0.0261	0.8346	0.0635	0	0.0231	0.0302	0.0424	0.0365
NLGN3	0.0612	0.2144	0.0367	0.2173	0.0626	0.2415	0.2761	0.306	0.1562	0.0677	0.1048	0.1567	0.1272	0.4273	0.1904	0.1232	0.0364	0.0171	0.0796	0.089	0.0228	0.2545	0.1098	0.1327	0.2465	0.2651	0.1092	0.18	0.091	0.1849	0.1634	0.213	0.0261	0.0707	0.1565	0.0917	0.0868	0.1326	0.0758	0.269	0.243	0.0955	0.0956	0.0932	0.0622	0.1035	0.0492	0.1037	0.1042
COIL	7.6473	9.7357	5.9827	8.2323	6.6938	5.4421	9.6504	11.473	5.3456	6.5555	4.6425	8.5371	7.4196	8.6142	5.1039	6.1391	6.7979	5.9206	7.7189	7.7685	3.4771	9.9388	8.3755	7.5312	8.6216	10.1626	5.1236	7.3453	8.4535	5.5371	8.4691	6.3616	7.5302	10.3415	8.7557	9.6251	7.6315	8.9422	7.7825	9.7208	10.5652	6.7711	6.1292	5.3527	5.4194	6.3295	6.9383	6.5078	2.7904
ZNF706	7.2038	9.8112	7.571	8.043	7.0668	8.5959	11.055	13.8386	9.5707	6.4718	7.2426	10.1795	9.7429	9.5211	6.8614	10.2615	9.0448	10.1934	7.1666	7.1219	6.4254	8.4219	10.207	7.8145	9.835	10.2515	9.9232	5.7404	12.2318	7.8674	7.6063	8.0317	7.8799	9.7544	8.5386	11.2628	7.2909	9.3176	7.2235	9.321	12.508	7.9651	8.0951	6.6531	9.336	8.1033	9.133	9.8696	7.0756
PKM	5.7331	10.2347	12.3137	18.5933	8.145	9.0387	34.4584	17.7828	2.8288	5.8897	6.5845	14.8395	11.2388	40.1022	8.7959	5.3395	8.9998	5.1489	14.6036	9.3833	2.3707	10.7594	7.4342	7.3073	13.7332	17.4074	8.5645	10.1132	15.475	6.21	8.1518	5.6219	7.0166	16.5961	9.0051	9.5381	8.0161	9.0617	8.7017	14.9604	18.479	6.8207	9.8679	3.6726	5.357	4.3284	6.2032	10.5377	11.9001
BMP5	0.4447	1.1598	1.5573	1.6009	1.163	2.2141	3.2175	3.6925	0.7092	0.9271	1.4451	1.4095	1.6039	1.3963	2.1936	0.9322	1.6794	0.8471	1.2643	1.3871	0.2536	3.7925	2.0712	1.3195	0.9639	4.0343	0.6281	1.7166	1.8255	0.995	1.7998	1.1505	1.8968	1.6595	1.1583	2.139	0.6632	2.8012	1.5966	3.9032	3.4092	1.6814	1.2116	0.4388	0.8153	0.9402	0.8324	1.5461	1.0367
FAM90A23P	0	0	0	0	0	0	0	0	0	0	0	0	0	0	0	0	0	0	0	0	0	0	0	0	0	0	0	0	0	0	0	0	0	0	0	0	0	0	0	0	0	0	0	0	0	0	0	0	0
MYH3	0.5209	0.4935	0.2202	0.5015	0.1502	0.1133	0.6618	0.6648	0.5149	0.371	0.2373	0.8372	0.3811	0.9147	0.2378	0.4798	0.3713	0.2259	0.4649	0.1778	0.1506	0.1056	0.3999	0.5054	0.2863	0.6547	0.4909	0.2805	0.8524	0.5097	0.8079	0.4656	0.4538	0.4769	0.7584	0.5151	0.1709	0.4716	0.3918	0.6679	0.8114	0.5788	0.5668	0.5336	0.2757	0.4794	0.5165	0.435	0.2052
HAP1	0.0315	0.0387	0.0118	0.021	0.0403	0.027	0.0711	0.1477	0.0503	0.0685	0.0749	0.1597	0.0246	0.0655	0.0919	0.0991	0.0313	0.0551	0	0.0191	0.0368	0.1008	0.0653	0.0549	0.0496	0.0546	0.0141	0.0058	0.1392	0.0317	0.1052	0.0403	0.084	0.0797	0.0924	0.0811	0	0.1081	0.0366	0.1567	0.1341	0.1161	0.1436	0.0267	0.032	0.0364	0.0555	0.0593	0.0575
ELAC1	2.8288	3.8947	1.8353	2.4342	2.7432	1.6315	2.8972	3.8855	2.4429	2.6934	1.8093	3.1089	2.0017	2.7514	1.6012	2.5997	1.8511	2.939	2.6892	2.7243	1.5908	2.2123	2.8213	2.3138	2.1767	2.6752	2.7217	2.1888	2.8932	2.3009	2.3493	1.8838	2.213	3.5152	3.0801	2.9021	2.4402	2.4354	2.2467	2.3652	3.1173	2.4632	1.8013	1.8177	1.7561	1.9088	1.8759	2.3715	3.1701
TMEM51	2.9582	2.9171	3.2064	5.2905	5.2475	9.697	17.4441	5.3862	0.8853	2.1119	2.2925	7.6414	4.6206	9.3245	2.8971	2.2782	2.6095	2.9134	3.6312	2.4429	1.1656	4.1346	3.7951	2.3745	6.564	4.9165	4.1244	3.4156	14.8265	2.0297	2.8758	2.938	2.3834	5.8241	4.343	3.1175	2.9745	3.3391	3.1375	5.1586	5.5299	3.6855	4.3935	1.8346	4.072	1.7857	4.3635	5.4854	3.7579
LGALSL	4.5262	5.6087	2.9193	5.4565	4.5683	4.6945	8.0563	7.6753	3.6458	3.2704	2.9054	9.6006	5.7118	7.648	3.5395	3.2514	3.9473	7.1374	4.9631	7.6455	2.1294	7.1778	5.4806	4.1114	6.8739	7.7772	4.2378	5.739	5.6554	3.2138	5.0756	5.9727	4.3346	6.7543	7.135	4.9952	5.3052	6.0513	4.5454	10.4891	7.9669	4.1403	3.7555	4.0808	3.8998	4.0453	4.6023	6.4422	2.8966
ZC3H13	8.3079	12.8269	9.5718	14.4732	5.867	9.5424	10.4292	10.6186	7.6701	5.782	9.0602	7.5811	12.2077	11.1177	5.7962	6.7095	7.3866	8.3243	14.0564	4.3728	1.8814	10.4964	12.6388	7.0961	7.384	9.9409	11.9583	12.403	7.8948	8.5619	8.7406	8.9825	13.8468	8.5297	13.8723	10.7276	9.9116	9.6606	7.6577	10.9919	11.3474	6.5277	15.5086	6.0886	6.6851	6.791	13.2419	6.9553	3.4225
UBTFL1	0	0	0	0	0	0	0	0	0	0	0	0	0	0	0	0	0	0	0	0	0	0	0	0	0	0	0	0	0	0	0	0	0	0	0	0	0	0	0	0	0.0392	0	0	0	0	0	0	0	0
PRKCA	2.5672	2.2784	1.9824	4.8263	2.7485	3.8351	4.3891	2.6967	2.8229	4.0666	1.995	3.8235	3.1088	4.0704	5.5461	5.4309	3.2009	3.378	4.8695	5.2469	1.6708	3.7542	2.9584	4.9728	5.2969	5.0713	2.0983	3.2201	2.7123	2.7791	6.3059	2.8791	3.8654	2.7195	6.0604	4.2267	3.263	4.5035	3.8482	4.7569	3.2394	4.2498	6.0068	2.2156	2.3173	1.9905	1.9508	2.7712	2.6581
SPRYD7	9.6497	11.0869	7.6922	10.0884	7.5941	6.0622	11.6415	17.8253	9.7609	8.4922	7.3784	10.7443	8.5459	8.0444	8.459	9.4312	10.8569	10.6522	7.791	9.4779	7.8417	9.5442	10.8478	8.6496	9.9858	11.294	11.0412	6.2754	10.1136	8.5639	8.3999	8.1204	7.9443	8.982	9.6419	14.1933	7.4875	10.2627	8.1722	10.7102	12.4473	8.2262	8.0956	8.0242	8.0863	8.4445	8.0382	8.8052	8.4904
CCDC179	0	0	0	0	0	0	0	0	0	0	0	0	0	0	0	0	0	0	0	0	0	0	0	0	0.0634	0	0	0.037	0	0.0507	0	0	0	0	0	0	0	0	0.039	0	0	0.0437	0	0	0	0	0	0	0
CXCR5	0.0114	0	0.0171	0.0203	0	0	0.0129	0.0119	0.0243	0	0	0	0.0949	0.0095	0.0148	0	0.034	0	0.1114	0	0.0107	0.0183	0	0.0265	0.0431	0.0099	0	0	0	0.023	0.0254	0	0	0	0.0122	0.0107	0	0	0	0	0.0216	0	0	0	0	0.0088	0	0.0108	0
TTBK1	1.0689	1.1587	0.633	1.0041	0.26	0.1274	0.9837	1.5926	1.5238	1.367	1.3129	0.4396	1.0755	0.3745	2.1994	2.7852	0.7183	0.53	1.2538	0.7861	1.7445	1.119	1.1146	0.4823	0.4102	0.8139	0.3634	0.3242	0.2272	0.5116	1.8286	1.6386	2.2286	0.36	2.513	2.1132	1.5781	0.8066	1.3838	0.5366	1.0964	0.6691	0.7073	1.0499	0.4867	1.0023	0.3471	0.5819	0.7637
IGF2BP3	0.0057	0.0282	0.0431	0.0306	0.0059	0.0148	0.0065	0.012	0.0061	0.0272	0	0.0184	0.0298	0.0669	0.0223	0.0434	0.0399	0.008	0.0093	0.0325	0	0.0459	0.0357	0.0356	0.0289	0.0299	0.0103	0.0084	0	0.0289	0.0831	0.0176	0.0368	0	0.0184	0.0323	0.0233	0.0996	0.0534	0.0361	0.0163	0.01	0.0349	0	0.0233	0.0133	0.0058	0.0108	0
CENPVL2	0	0	0	0	0	0	0	0	0	0	0	0	0	0	0	0	0	0	0	0	0	0	0	0	0	0	0	0	0	0	0	0	0	0	0	0	0	0	0	0	0	0	0	0	0	0	0	0	0
TEAD1	6.1644	7.8482	4.8149	9.1535	7.4999	15.1683	12.8166	7.0698	3.416	7.1655	2.9249	7.439	5.4701	6.3956	6.4992	5.1148	6.1766	6.1899	7.9599	5.08	1.8904	6.2514	6.7709	6.1939	9.8815	7.1387	5.5235	7.4574	5.8785	8.6799	7.7939	5.0991	5.7475	5.2236	7.9997	9.1889	7.2801	8.5793	7.7224	14.2567	7.0697	6.1749	14.5758	3.8372	12.2915	4.6475	12.3532	4.4599	2.4806
FAM189A1	0.0088	0.031	0.0265	0.0628	0	0.0607	0.1097	0.0553	0.0658	0.0838	0.0252	0.1509	0.0276	0.125	0.0688	0.0297	0.0614	0.0124	0.1581	0.0357	0.033	0.0283	0.0427	0.0821	0.2783	0.1302	0.0158	0	0.1562	0.0089	0.0984	0.0724	0.0189	0.2172	0.0754	0.0248	0.0179	0.0703	0.0548	0.0463	0.1421	0.0383	0	0.015	0.0629	0.0408	0.0534	0.0416	0.1183
TF	1584.28	779.927	492.791	1181.66	528.091	637.168	616.094	218.1	677.197	715.715	586.856	534.273	1092.49	414.793	856.633	861.736	1135.81	757.337	1044.64	1332.61	580.135	1259.56	1183.43	1121.27	1003.4	926.274	729.415	342.433	499.134	1221.84	734.804	452.558	1088.84	723.937	571.225	1309.6	567.886	956.044	1177.42	570.9	1083.06	894.825	1146.45	603.186	1299.15	913.846	592.897	842.982	469.778
SRR	1.0858	1.1411	1.0524	2.1685	1.0031	0.9182	1.9895	2.3246	1.3308	1.2985	1.2191	1.7368	1.8797	1.9677	1.7201	1.5173	1.2271	1.0975	1.3475	1.1695	0.577	2.2426	1.8314	1.1789	1.4994	1.6852	1.5066	1.519	1.5137	1.3817	1.6604	0.8952	1.3508	1.5684	1.8479	1.2986	1.7262	1.7425	1.8674	2.493	2.6226	1.0982	1.5445	0.8289	1.3016	1.0434	1.1526	1.1921	0.9538
UBXN4	31.6926	53.5957	38.7507	59.3725	30.4357	41.5866	48.7364	51.0575	32.8519	31.8664	34.8363	38.737	52.1732	41.5658	27.8151	39.3168	41.919	44.8084	46.1016	34.0929	15.4743	50.3955	58.2597	34.2217	44.7552	47.7442	37.9081	52.5125	45.7252	42.3906	41.8725	44.6497	41.2039	34.3424	51.0857	64.8025	47.9694	55.5054	43.4613	49.5756	55.3752	30.1224	48.5613	27.466	38.4003	33.7186	50.9094	32.2544	15.6575
DRC7	0.2285	0.1134	0.1072	0.2958	0.0585	0.0816	0.2147	0.119	0.0709	0.1805	0.0815	0.1828	0.2868	0.182	0.0864	0.1437	0.1417	0.0933	0.2629	0.0308	0.08	0.2131	0.0723	0.0295	0.0599	0.1814	0.2378	0.119	0.2478	0.0479	0.1059	0.078	0.0406	0.11	0.0507	0.1069	0.0772	0.0481	0.1547	0.1295	0.216	0.066	0.1157	0.0966	0.0193	0.0512	0.0862	0.0627	0.4516
HAUS7	0	0.0346	0.0278	0.0439	0.0253	0.0318	0.0697	0.0644	0.0131	0	0	0.1054	0.0642	0.0719	0.016	0.0207	0.0736	0.0173	0.0402	0.02	0	0.0395	0.0256	0.0861	0.0467	0.0964	0.0992	0.0363	0.1493	0.0498	0.0412	0.0379	0.0264	0.0357	0.0263	0.0347	0.0125	0.0625	0.0096	0.0517	0.0935	0.0429	0.0858	0.0627	0.0502	0.0475	0.0249	0.0465	0.015
EDARADD	0.1227	0.1118	0.1289	0.2179	0.1633	0.0526	0.1799	0.1534	0.0261	0.0873	0.1167	0.1832	0.1785	0.1326	0.0318	0.0514	0.1461	0.1031	0.1396	0.0694	0.0344	0.157	0.0593	0.0855	0.2317	0.2233	0.1423	0.1263	0.0456	0.0494	0.1092	0.0251	0.1047	0.0709	0.1308	0.1493	0.1243	0.1773	0.0665	0.244	0.2088	0.1809	0.0533	0.0208	0	0.0377	0.0123	0.1039	0.1642
INSL3	0.1063	0.1117	0.0797	0.4245	0	0.1823	0.2396	0.2767	0.0565	0	0	0.2833	0.2208	0.8832	0.0689	0	0.3691	0	0.259	0.0429	0	0	0.0733	0.0411	0.1337	0.1841	0.1422	0.2735	0.1975	0.1605	0	0.3263	0.1133	0.3837	0.0566	0	0	0.1535	0	0.0556	0.3013	0.1382	0.0922	0.0449	0	0	0.2672	0.2	0.0646
AL109827.1	0	0	0	0	0	0	0	0	0	0	0	0	0	0	0	0	0	0	0	0	0	0	0	0	0	0	0	0	0	0	0	0	0	0	0	0	0	0	0	0	0	0	0	0	0	0	0	0	0
CHRM2	0.4773	0.3757	0.3051	0.3609	0.5669	0.2274	1.2426	0.9084	0.2381	0.1955	0.1962	0.3394	0.0979	0.2792	0.4354	0.1631	0.1579	0.2144	0.2106	0.9426	0.0495	0.3675	0.2928	0.488	0.3189	0.5666	0.1262	0.3033	0.2848	0.1602	0.5702	0.199	0.5278	0.2894	0.6907	0.4247	0.3641	0.5022	0.1186	1.3195	0.4177	0.424	0.2609	0.1495	0.0479	0.3217	0.0533	0.1442	0.0287
TMBIM6	602.887	545.568	465.598	764.484	505.75	547.786	762.228	677.158	624.013	584.117	463.872	586.608	731.21	463.51	486.469	818.361	712.994	666.401	702.932	728.914	396.035	794.658	799.23	565.14	681.185	664.779	516.313	553.25	480.395	621.506	703.477	622.271	708.576	850.447	631.836	932.847	835.645	794.479	717.952	852.44	749.845	640.831	697.008	538.006	683.328	542.65	635.739	565.853	558.755
FTHL17	0	0	0	0	0	0	0	0	0	0	0	0	0	0	0	0	0	0	0	0	0	0	0	0	0	0	0	0	0	0	0	0	0	0	0	0	0	0	0	0	0	0	0	0	0	0	0	0	0
OR2F1	0	0.0538	0	0.017	0	0.0165	0.0108	0	0	0	0	0.0102	0.01	0	0	0	0	0	0	0	0.009	0	0.0066	0	0	0	0.0086	0.1059	0	0.0097	0.0107	0	0	0	0	0	0.0194	0.0069	0.0074	0	0	0.0166	0.0417	0.0081	0	0	0.0097	0.0271	0.0233
LAYN	0.234	0.4044	0.3394	0.6092	0.415	0.9899	1.6005	0.8123	0.3151	0.0986	0.3857	0.7984	0.6967	1.1927	0.5459	0.2616	0.4799	0.4584	1.039	0.5544	0.2475	0.7981	0.9149	0.3381	1.0994	1.3918	0.5705	0.3555	1.1453	0.1727	0.3643	0.431	0.2329	0.9013	0.4155	0.219	0.5372	0.6646	0.9175	0.5386	1.2237	0.3922	0.3114	0.343	0.5702	0.5756	0.4079	0.8808	0.7399
ADK	44.3762	38.1664	33.8527	47.2961	23.2404	34.5095	27.7792	36.2524	43.1976	39.3991	36.7883	27.9455	44.1378	20.5017	26.4746	47.3418	41.3219	42.3031	35.8	37.5765	24.0805	53.1986	46.2104	39.3762	35.3009	33.3076	35.8103	35.213	24.2183	42.9938	30.5381	30.2797	46.3221	26.9943	29.2696	53.2138	36.8913	46.137	41.8505	28.3101	32.4401	35.9357	38.9561	25.7491	38.5411	37.7258	43.2641	33.6873	27.8385
CDK2	4.2013	5.1447	3.7396	7.2121	4.4028	5.6914	5.9039	6.6886	3.917	4.4752	3.7678	4.2517	5.4387	5.2324	3.794	3.4486	3.9314	3.6021	4.6734	3.3839	1.8131	6.2944	5.058	4.4237	4.4621	5.3117	5.2671	6.0852	7.6337	3.6075	3.8728	4.1451	5.247	4.9753	4.7861	4.9598	5.4702	5.7676	5.9467	6.2043	6.5348	4.3534	3.7671	3.4143	4.2919	4.5005	6.2428	4.6543	2.8389
MVP	9.9741	41.3933	21.1892	36.0942	21.9431	28.0317	58.3948	52.284	26.0071	25.134	37.0715	26.4003	26.6686	41.1965	34.9351	22.1829	21.5558	11.7687	43.1257	19.0251	10.2467	26.0498	17.3133	16.0462	25.1377	36.2774	32.7331	36.0627	39.0478	18.4202	18.3229	24.8146	23.4692	27.2352	29.2386	37.1565	50.2777	20.8426	17.1761	28.6507	56.4808	10.7313	30.4773	25.3794	32.964	14.1204	40.4781	29.5803	55.8197
FRAS1	0.2068	0.161	0.1035	0.5349	0.1124	0.5847	0.1555	0.1542	0.1032	0.0988	0.1627	0.2097	0.2334	0.3395	0.3376	0.2633	0.2711	0.0643	0.4812	0.1939	0.1191	0.7063	0.4211	0.2332	0.5624	0.4026	0.2073	0.2253	0.5221	0.1311	0.2215	0.2718	0.1252	0.1623	0.6394	0.2987	0.3647	0.5034	0.6027	0.3847	0.2703	0.1992	0.2039	0.136	0.14	0.1963	0.1643	0.1754	0.1366
SENP8	0.6398	0.6345	0.2216	0.7602	0.4735	0.3799	0.3996	0.6562	0.3872	0.5677	0.337	0.7558	0.4703	0.5727	0.5486	0.586	0.4103	0.8404	0.7996	0.5407	0.3215	0.7398	0.5434	0.5029	0.5451	0.614	0.562	0.4198	0.2745	0.4559	0.7116	0.3123	0.4829	0.4692	0.6923	0.7739	0.4687	0.6824	0.6552	0.5562	0.8653	0.8193	0.2136	0.4162	0.3598	0.4086	0.2673	0.3057	0.3831
QRICH1	9.0478	11.1309	6.3336	15.1391	9.0522	10.1514	15.3811	17.2369	8.4554	8.0203	7.8348	11.4157	14.4081	15.6669	8.5185	9.832	10.2485	8.4504	13.249	9.6665	3.7707	14.5561	11.8385	8.8413	14.3535	14.4719	9.0481	12.2152	12.7636	11.7321	11.2299	10.4946	13.0737	11.6204	13.4173	13.5862	12.3172	11.9849	12.8727	15.6397	16.1726	9.4641	12.9103	7.6438	10.6832	7.7483	12.4042	10.3599	6.9297
ANGPTL5	0	0	0	0	0	0.0178	0.0234	0	0	0	0.0197	0.0221	0	0	0	0	0	0	0	0	0	0	0	0	0	0	0	0.0152	0	0	0	0	0	0	0	0	0	0	0	0.0217	0	0	0	0	0	0	0	0	0.0252
TBC1D5	4.0733	4.351	3.6182	7.1307	3.3892	3.4187	7.017	4.9133	4.0718	5.1913	3.3277	4.2186	4.2808	6.5538	6.0639	6.0789	5.1781	5.1891	8.6044	5.3192	1.7422	6.3463	4.9877	3.8905	6.748	7.4229	2.4767	6.2649	3.4177	4.1055	7.2213	4.7169	5.643	5.3998	9.5295	7.1079	5.8192	6.3799	5.7831	8.7377	5.1168	4.6444	5.409	3.4631	3.4646	2.8136	3.5976	3.4852	3.0858
CPSF7	11.5695	13.5425	7.0904	14.5316	11.416	10.7235	18.011	17.3729	8.578	8.8832	7.5649	18.9403	15.8491	18.0023	8.9515	10.3818	11.3846	9.813	15.2061	9.6288	4.5188	13.6022	11.6328	12.7974	16.6069	15.6812	10.4365	11.78	19.4218	13.2354	16.8524	12.1907	14.2433	14.3063	14.0165	14.4109	9.2675	12.8968	13.0732	16.857	14.0145	10.6996	16.2054	8.1145	9.9581	9.7939	19.6024	10.8803	5.5635
SLCO1A2	0.911	1.4525	0.2619	0.3779	0.7363	0.2227	0.264	0.1907	1.0229	2.0985	0.6154	7.359	0.4157	0.6758	0.2042	0.7567	0.2408	2.0733	1.9227	3.243	2.1015	0.0613	0.2467	0.8896	0.3858	0.4167	0.2468	0.1189	2.5638	0.4415	3.1106	3.4856	0.4812	1.07	1.2792	0.7969	0.6124	0.4027	0.2339	4.8282	0.5754	8.8687	1.4854	0.576	0.3199	0.3633	0.6037	1.2019	1.3151
GALNT1	18.7321	27.3218	21.2283	37.5771	19.2094	22.2186	34.078	28.6778	18.3096	18.0484	20.0086	20.0786	29.4947	25.8815	20.9821	20.7758	21.7605	22.9226	31.9409	20.4504	11.9454	33.1201	30.0231	17.9424	24.2632	26.6201	23.1532	24.7389	21.5448	22.8381	20.5997	20.5728	23.5459	21.6691	29.5945	31.4937	30.5866	26.1649	22.1543	22.6824	33.5565	17.8245	26.7966	16.7477	22.0432	16.6958	21.7834	18.8982	14.8709
ENO2	0.9737	1.5972	0.8338	1.4744	1.2075	1.2968	2.5834	3.1737	0.4263	0.5973	0.9152	2.6265	1.7016	4.1035	1.0097	0.6243	1.0231	0.5772	1.7867	1.2864	0.5024	0.7877	0.9011	0.9842	3.0999	3.4534	1.0321	1.8782	2.6085	0.8765	1.2104	0.9731	1.2216	1.5554	1.2695	0.8363	1.0676	0.9845	0.727	2.0855	2.0572	1.3904	0.5071	0.8234	0.7328	0.8102	1.0254	1.2829	1.254
CCDC107	2.1176	4.0978	1.5386	2.5957	1.6511	2.0755	5.0408	6.6517	2.0728	1.7526	1.6943	3.6562	1.9552	1.5923	2.5705	2.1701	1.7345	3.1988	3.1673	2.1723	1.537	4.0848	0.9973	1.9252	2.2845	2.2421	2.9684	2.0018	1.3433	2.8427	2.0935	2.305	1.5054	3.5929	1.2894	1.6045	1.9749	2.2818	1.9771	2.3914	4.2889	1.7193	3.1509	1.3644	2.1503	1.3179	1.6226	3.0367	3.3932
CSDC2	0.1633	0.492	0.2696	0.2319	0.2005	0.1401	0.5892	8.7256	0.0521	0.7612	0.2174	0.4006	0.1357	0.7329	0.4445	0.1917	0.1459	1.097	0.0796	0.3166	0.5181	0.1045	0.8113	0.0885	0.1233	1.5278	0.0583	0.1921	0.6678	0.0822	0.3088	0.585	0.209	0.0944	3.3237	0.1376	0.1323	1.3445	0.0885	0.205	0.3241	2.0388	0.0992	0.0967	0.0166	0.1004	2.0201	0.5686	2.165
TRMT61B	3.1838	5.8599	2.817	4.4711	3.0394	2.9954	5.7065	6.2858	4.5978	3.6602	3.254	3.2433	4.7633	4.2654	3.8189	5.8769	5.1638	4.7884	4.555	4.6835	0.7982	4.6351	4.1151	3.9908	4.6652	5.8043	3.1368	3.8258	3.5554	3.4926	5.2851	3.283	4.7633	5.4914	6.8612	7.1166	5.8488	5.4566	4.2479	5.9664	4.9855	3.6049	4.8876	2.1098	3.2572	2.6121	3.6082	3.6671	1.4738
PTPN20	0.2394	0.1296	0.098	0.2995	0.0446	0.084	0.1104	0.1474	0.0231	0.0602	0.0932	0.2437	0.0565	0.0814	0.0282	0.0821	0.2916	0.5331	0.1591	0.0791	0	0.1566	0.2403	0.337	0	0.0283	0.3883	0.16	0.0303	0.1096	0.0484	0.0668	0.3714	0.2987	0.0464	0.489	0.0221	0.1572	0.3369	0.1366	0.0103	0.0377	0.0378	0.0276	0.0221	0.0753	0.0219	0.0205	0
ZIM2	0	0	0	0	0.0164	0	0	0	0	0	0	0	0	0	0	0	0	0	0	0	0	0	0	0	0	0	0	0	0.0149	0	0	0	0.0341	0	0.017	0	0.0162	0	0.0248	0.0837	0	0	0	0.0271	0	0	0	0.0151	0
CHCHD2	250.067	264.152	175.156	297.342	185.663	233.732	337.701	347.409	266.084	254.725	249.449	330.17	266.493	236.502	207.766	254.511	201.674	318.132	221.35	301.951	194.496	363.329	186.508	217.706	260.224	282.956	259.754	197.541	274.762	224.157	207.664	199.845	241.228	352.059	174.257	269.16	210.363	297.869	212.854	279.663	310.844	240.212	218.377	187.031	229.326	243.153	274.43	265.462	316.916
SYP	0.143	0.187	0.1574	0.3977	0.1366	0.2044	0.4515	0.3078	0.1419	0.2034	0.1088	0.2847	0.1981	0.412	0.173	0.1839	0.1325	0.1067	0.2323	0.1694	0.0534	0.3659	0.25	0.2066	0.132	0.3056	0.2041	0.1752	0.3278	0.1728	0.1166	0.1756	0.1423	0.3305	0.3556	0.2052	0.1545	0.3167	0.3247	0.2693	0.2613	0.2645	0.1738	0.2499	0.1936	0.2419	0.1534	0.2243	0.4406
PROCA1	0.0775	0.0543	0.1091	0.3096	0.0793	0.108	0.4152	0.3331	0.0309	0.0995	0.129	0.4443	0.2214	0.6765	0.1633	0.1219	0.1635	0.1356	0.2204	0.0861	0.0362	0.1395	0.107	0.1875	0.1464	0.4533	0.1642	0.2066	0.2432	0.1463	0.2479	0.0595	0.1447	0.238	0.1859	0.1179	0.108	0.161	0.12	0.1926	0.2198	0.252	0.1346	0.1475	0.059	0.149	0.0975	0.1277	0.5657
PSMB7	107.707	139.42	93.6247	134.023	86.3961	98.1115	133.511	196.027	127.146	135.965	120.751	144.814	119.943	108.256	86.0351	134.67	114.645	134.696	121.783	122	98.2334	121.793	117.073	110.478	127.383	139.827	120.816	87.8431	113.668	112.889	120.768	115.854	110.088	144.135	129.94	135.318	97.5242	150.539	127.601	142.97	161.271	143.815	120.222	95.4709	100.127	93.558	122.557	138.919	230.113
RASGRP4	0.4455	0.7804	0.651	1.2592	0.4199	0.2614	1.2823	2.6864	0.162	0.4446	0.5575	1.3003	1.2665	2.0949	0.2431	0.7667	1.1169	0.9845	1.3142	1.1365	0.0656	1.0686	0.4207	0.6171	0.8706	1.2187	0.7844	1.1637	0.4467	0.4485	0.9388	0.456	1.3002	1.7782	1.3117	1.3717	1.5439	0.8213	0.7259	1.2144	0.7867	0.7623	1.0278	0.2181	0.4643	0.3605	0.7664	0.6399	0.7985
XRCC5	65.2523	80.2931	51.0195	59.801	49.094	62.698	82.0906	112.244	48.5051	55.5777	45.8558	72.7081	59.2295	63.9541	51.4419	77.7886	77.3076	61.7617	59.3431	62.6575	24.7206	82.6089	77.0182	40.5777	73.5079	61.3872	66.9206	50.4848	62.3243	71.8437	67.3916	45.7188	82.4579	80.7589	83.6031	83.3677	62.6103	82.0221	79.5517	87.5371	66.1462	68.4565	66.7275	41.1388	51.6948	59.4681	73.4438	40.7026	46.7739
TEX55	0	0	0	0	0	0	0	0	0	0	0	0	0	0	0	0	0	0	0	0	0	0	0	0	0	0	0	0	0	0	0	0	0	0	0	0	0	0	0	0	0	0	0	0	0	0	0	0	0
C11orf1	6.1963	6.0233	4.723	7.3087	7.1553	6.0442	7.5062	10.9453	5.9946	9.3272	5.0305	11.7872	7.0452	5.6834	5.264	8.6239	8.3928	10.0978	5.2375	10.5415	6.1209	8.0783	9.0904	8.5552	5.1466	8.499	7.2205	3.8786	7.4712	8.1636	7.6676	6.0706	6.042	9.6965	4.9372	6.8187	4.8916	7.8109	7.5717	9.0823	8.5211	12.3291	5.8264	5.665	5.3285	8.7012	6.737	7.2629	6.8914
MED7	4.1868	4.4064	3.3538	5.1433	3.3808	2.8028	5.7967	5.5935	3.2119	3.4192	2.7219	4.6722	4.1288	5.1242	2.8394	3.3327	3.1556	4.7965	4.7356	4.7382	2.6377	4.548	3.7788	3.8286	4.2691	6.3357	3.9554	3.0783	6.3378	2.6857	3.9492	3.6524	3.7676	4.3636	4.3296	4.696	3.7939	4.5419	3.1037	4.473	7.6306	3.6605	3.4347	3.4959	2.3859	3.2867	2.5762	3.9901	5.2427
NRSN1	0.0119	0	0	0	0	0.0102	0	0.0124	0	0	0.0113	0	0	0	0.0463	0	0	0	0	0	0	0	0.0082	0	0	0.0103	0	0.0087	0.0221	0	0	0	0	0	0	0	0	0.0172	0	0	0	0.0103	0	0	0	0	0	0	0.0145
GTF2F1	22.5762	31.1105	17.6576	29.802	21.2022	21.7894	48.8946	55.0207	27.4486	25.2577	21.1151	40.7875	31.315	34.3244	18.787	27.6363	24.3334	20.3801	32.9941	27.7297	17.6786	31.2197	27.4969	18.6228	28.8229	33.2062	26.3299	19.9591	33.6773	26.0953	28.6745	18.7614	25.4565	42.0946	30.5073	32.8144	27.3269	29.53	25.6556	38.3759	36.5687	26.8169	25.2641	21.9333	23.3756	22.364	23.8029	25.194	32.3535
FAM47E	0.1495	0.2673	0.1509	0.3204	0.1055	0.1194	0.3314	0.3706	0.2138	0.1792	0.1618	0.2199	0.2678	0.3814	0.1404	0.2464	0.2303	0.1876	0.134	0.15	0.1347	0.1896	0.2099	0.3033	0.1233	0.5047	0.1978	0.0758	0.2492	0.1038	0.281	0.2164	0.165	0.149	0.1978	0.3089	0.1149	0.3612	0.1636	0.3291	0.6141	0.2637	0.188	0.1221	0.11	0.3449	0.1245	0.1698	0.2132
PRDM14	0	0	0	0	0.0212	0	0	0	0	0	0	0	0	0.0172	0	0	0.0206	0	0	0	0	0	0	0	0	0	0.0185	0	0	0.0209	0	0	0	0	0	0	0	0	0	0	0	0	0.018	0	0.021	0	0	0	0.0252
PNPLA4	13.1263	19.2602	14.7263	9.9541	8.8574	10.16	10.2294	16.8163	20.4225	21.3416	9.599	13.3084	16.9949	9.87	9.6347	23.6151	12.8837	24.2864	12.1694	14.681	14.1544	12.9661	21.1306	10.9835	20.285	19.5413	9.4392	7.7589	18.8277	21.1628	20.4354	16.3191	12.2956	14.579	17.4649	32.6332	8.9279	9.2305	12.4849	13.8543	8.5066	23.7575	21.6884	14.2012	17.4026	9.826	20.619	10.0259	10.5968
F2R	5.4078	9.2994	11.4697	18.9375	13.0649	11.5839	21.1611	27.2879	1.8641	5.9498	8.7834	10.4412	13.8251	22.1442	8.5299	7.1222	11.4193	9.3309	12.1356	11.3108	1.0946	12.9116	15.3688	6.9571	11.4994	16.8027	8.2162	11.5287	10.2014	7.906	12.743	5.8382	9.3214	23.9162	15.4718	12.0533	14.6836	16.0675	10.7025	23.4205	12.9299	10.8219	11.8845	3.289	4.9272	6.6348	13.6712	11.0267	6.5473
TAS1R2	0	0	0	0	0	0	0.0218	0	0	0.0152	0	0	0	0	0	0	0	0	0	0	0	0	0	0	0	0	0.0172	0	0	0	0	0	0	0.0279	0	0	0	0	0	0	0	0	0	0.0163	0	0	0	0	0
BICD2	4.0841	5.4034	3.5327	5.799	4.4754	5.1659	7.8812	7.7235	3.8815	3.2505	3.501	4.5582	3.8395	4.5259	3.8447	3.4627	4.3021	5.0028	5.5356	3.3424	1.5117	4.1592	5.5681	4.7153	7.3134	7.1354	4.5931	6.2518	4.6866	4.7935	5.126	4.6083	4.9472	5.5371	5.6001	6.7557	5.6551	6.2341	4.4442	7.0982	5.032	4.5695	6.575	3.2996	6.0009	3.7245	6.2875	3.5931	2.8029
HYDIN	0.0103	0.0048	0.0167	0.0152	0.0262	0.0366	0.0308	0.0107	0.0472	0.0027	0.0065	0.02	0.0408	0.1093	0.0155	0.0501	0.0305	0.0909	0.0167	0	0.0478	0.0164	0.0507	0.0198	0.0151	0.5269	0.0152	0.0113	0.0858	0.0206	0.5739	0.0682	0.0619	0.0913	0.0455	0.3039	0.0138	0.0271	0.0185	0.0375	0.0081	0.0459	0.086	0.0708	0.0468	0.0144	0.0876	0.008	0.0208
CEP295	0.3424	0.4181	0.292	1.1053	0.1221	0.1913	0.4622	0.589	0.1545	0.2213	0.1234	0.2047	0.3988	0.6727	0.3363	0.3872	0.4068	0.3268	0.7755	0.2892	0.0194	0.5642	0.5585	0.4498	0.4375	0.7866	0.199	0.4272	0.164	0.2925	0.6521	0.1699	0.7967	0.1124	0.8735	0.6459	0.5624	0.7644	0.8152	0.7111	0.6277	0.2924	0.3197	0.1667	0.2002	0.1715	0.1513	0.1514	0.0126
SPIN4	0.3823	0.7031	0.6454	1.071	0.5746	0.502	1.4683	1.0079	0.5843	0.5946	0.4204	0.5351	0.335	0.8837	0.6813	0.4508	0.5216	0.8025	1.0093	0.415	0.1895	0.8023	0.9068	0.4993	0.5112	1.0246	0.5328	1.0277	0.9105	0.421	0.558	0.3057	0.6879	0.9491	1.0057	0.7827	0.8229	0.8541	0.6935	0.9125	0.9146	0.5697	0.5496	0.4748	0.3033	0.9001	0.7689	0.416	0.4359
TKTL1	0.0139	0.0585	0.0626	0.037	0.2135	0.0716	0.1255	0.3042	0.0296	0.0549	0.0661	0.0148	0.1011	0.0578	0.018	0.0816	0.1104	0.2336	0.0904	0.4382	0	0.0667	0.1823	0.0108	0.1575	0.1566	0.0744	0.0102	0.2198	0.028	0.0619	0.0427	0.0297	0.1205	0.0889	0.1041	0.0845	0.0201	0.0323	0.0291	0.0263	0.0241	0.0483	0.0235	0.0847	0.0855	0	0.144	0.0338
ATP6V0C	0	0.0728	0.026	0.123	0	0.0594	0.0391	0.1804	0	0.0274	0	0.1108	0.1079	0.1151	0	0.029	0.0344	0	0.1688	0.028	0	0	0.0239	0.0536	0	0.03	0	0.0509	0.0644	0	0.077	0.0354	0.0739	0.1001	0.0369	0.0324	0	0.025	0.1072	0.0362	0.0982	0	0.0601	0.0879	0.0352	0.0799	0.0697	0.0326	0.0421
NUDT5	20.5487	21.3609	17.3619	14.9514	12.7793	12.8868	22.0342	24.4174	20.0205	15.5936	18.1247	17.0991	23.0277	19.2707	14.7647	20.1036	21.755	21.1819	18.8591	21.5887	15.1655	21.4842	23.0408	17.0139	18.8628	22.9016	20.375	19.1543	17.1519	23.0264	21.9422	20.2431	23.598	22.0052	21.7596	26.6127	20.6162	20.9187	23.0302	21.531	20.2345	18.6118	23.2551	17.2024	17.0644	17.7267	20.2489	14.8105	17.9276
NUAK2	1.4751	6.3228	3.0929	3.8382	4.3364	13.0973	25.3086	6.3113	4.1055	3.6103	2.5583	3.5935	3.9959	8.9906	1.6496	1.637	1.2486	2.4895	4.2762	2.0446	1.579	2.4975	2.355	2.4514	14.7984	8.5943	6.8761	18.5228	10.7799	3.3926	3.1043	3.9669	2.0357	9.7767	10.9414	3.3706	4.8346	3.8852	2.3393	4.4184	4.5244	2.3822	8.95	3.3389	6.7113	2.2236	12.9447	8.3429	3.4828
FMO4	34.8606	29.9401	22.3374	36.0295	22.1716	14.7914	24.4074	27.8095	33.0449	33.301	14.6236	31.0867	22.1234	17.6534	18.7798	29.9249	30.6322	27.4589	35.3547	37.1553	11.864	33.3783	28.8334	27.1173	28.895	30.9512	24.0931	18.4397	11.7803	15.5001	25.6404	19.094	28.5132	20.2039	32.9328	36.5662	26.3443	36.3219	42.5693	39.6436	34.7363	25.8245	19.3069	17.8486	23.4301	28.2687	26.9498	20.4432	9.597
HINT1	68.4137	87.1795	52.7953	68.8053	62.0113	71.3471	107.176	107.911	88.7608	101.204	70.3813	104.648	68.2372	89.3101	52.5195	76.853	54.793	107.839	70.8196	93.5622	53.3375	75.0022	68.0434	72.9995	68.9383	79.5342	80.0437	62.2053	93.5599	60.3766	70.2812	57.7596	60.1706	120.858	71.9392	76.0817	61.1949	93.0138	62.6069	82.1705	103.865	101.269	63.2326	81.151	57.3476	70.0322	71.6736	69.2922	124.028
OR5J2	0	0	0	0	0	0	0	0	0	0	0	0	0	0	0	0	0	0	0	0	0	0	0	0	0	0	0	0	0	0	0	0	0	0	0	0	0	0	0	0	0	0	0	0	0	0	0	0	0
RAD17	6.7093	8.4269	4.8842	9.3361	5.1647	4.7832	9.214	10.3409	5.7545	7.4708	5.2035	7.4191	7.3734	7.595	5.6398	6.8514	6.588	7.1291	7.5861	5.9822	2.6849	7.542	6.5741	6.9272	6.441	10.0921	5.5958	5.6872	6.5974	5.7697	7.8817	5.8412	7.5946	6.9834	8.5943	9.4033	7.4298	9.035	6.9541	7.6738	9.3171	7.6876	6.4273	4.936	4.8015	5.6475	5.6211	5.2599	4.5606
IL36RN	0	0.0321	0	0	0	0.0131	0	0	0	0	0	0	0.0159	0	0	0	0	0	0	0	0	0	0	0.2721	0	0	0	0	0	0	0.017	0.0156	0	0	0	0.4005	0	0	0	0.016	0	0	0	0	0	0	0	0	0.0186
RBM8A	8.6599	12.1289	8.722	12.0681	9.3965	11.0607	13.3057	12.8432	10.5336	8.3578	8.3036	11.386	8.7748	12.079	7.2579	9.0188	8.3043	9.3592	11.5113	8.3609	7.4292	11.1176	10.2358	7.3808	10.6881	11.8161	10.2343	11.7523	13.5982	9.4226	9.2084	9.3886	10.376	15.2181	11.8577	10.4819	9.4089	10.1126	10.8102	12.5963	11.914	9.7626	10.2038	9.5229	8.9465	9.9082	11.8765	9.0488	12.3403
PGAP2	12.535	10.0639	8.6804	18.6187	8.299	8.557	12.4908	15.4987	13.5531	12.3103	10.4095	12.5906	15.5256	9.2728	10.5114	15.0431	11.3745	12.7587	15.3276	10.3621	6.7514	17.904	13.3215	13.6715	12.6082	15.2782	8.936	8.6221	9.7907	12.5939	14.1919	10.4021	13.9604	11.3503	12.6653	15.9497	12.1748	15.1196	14.0295	10.6891	18.2476	14.245	13.3758	8.382	12.8365	9.1172	10.2879	11.8839	10.4112
OR10R2	0	0	0	0	0	0	0	0	0	0	0	0	0	0	0	0	0	0	0	0	0	0	0	0	0	0	0	0	0	0	0	0	0	0	0	0	0	0	0	0	0	0	0	0	0	0	0	0	0
FAM167B	12.0659	26.4867	9.1707	23.075	7.4724	4.9741	14.1893	66.6117	11.8378	24.2189	18.9126	12.9779	10.1665	8.1775	17.3851	14.7627	18.1409	32.9037	25.408	7.5303	4.5909	14.9051	17.5804	14.55	27.3748	20.546	18.6626	24.2917	9.1929	18.1442	20.3886	13.8866	29.5988	14.8111	12.1951	18.8067	20.0395	24.3838	22.0439	18.7471	32.1573	13.873	11.3269	3.7225	9.4129	12.6601	30.1028	22.0767	49.1911
RNASE11	0	0	0	0	0	0	0	0	0	0	0	0	0	0	0	0	0	0	0	0	0	0	0	0	0	0	0	0	0	0	0	0	0	0	0	0	0	0	0	0	0	0	0	0	0	0	0	0	0
SLC25A29	1.5412	1.2875	0.6771	3.3966	0.6538	1.4742	3.6167	1.9413	1.2885	0.947	0.7955	4.2142	1.7172	2.3647	1.0842	0.8394	1.1438	1.2352	2.0972	1.0216	0.3811	1.3902	0.9316	1.7485	2.2382	2.6816	2.1033	1.0314	4.6522	1.4257	2.8934	1.5504	1.3906	1.2558	2.3651	1.2021	0.9941	1.5839	1.3814	1.7986	3.4487	1.3361	1.7607	1.2755	1.0634	1.0228	2.2587	1.5062	1.2096
NHLRC4	0.2106	0.1639	0.1053	0.27	0.0958	0	0.2902	0.9748	0.0995	0.2218	0.0445	0.2994	0.0972	0.6417	0.1213	0.1373	0.1161	0.0982	0.7222	0.2079	0.0218	0.7857	0.1453	0.1992	0.2061	0.5067	0.0626	0.0688	0.0217	0.0471	0.3643	0.0958	0.1996	0.507	0.2493	0.3066	0.237	0.3717	0.1087	0.2693	0.199	0.284	0.0406	0.1187	0.0238	0.1259	0.0471	0.1541	0.3984
BCAS2	32.5666	46.5421	34.0303	46.5018	33.0948	32.6283	52.4659	53.8121	33.979	31.739	32.4933	42.6419	38.8076	41.1379	23.2271	39.2045	34.4708	45.8446	34.861	37.159	17.1126	46.4786	48.461	31.4503	40.9894	42.285	33.9381	34.2945	67.4319	30.1843	30.6774	29.8667	32.7806	64.0795	39.2837	49.1424	36.3439	40.829	35.5999	42.7124	57.427	35.4911	36.9189	25.2247	36.8951	28.9562	47.6371	33.8708	31.0958
PPFIA2	0.0286	0.0441	0.0043	0.0203	0.0117	0.0196	0.0194	0.0238	0.0122	0.0452	0.0054	0.0183	0.0119	0.038	0.0371	0.0192	0.0057	0.016	0.0279	0.0046	0.0053	0.0091	0.0434	0.0354	0.0216	0.0793	0.0357	0.0589	0.0106	0.0461	0.0573	0.0527	0.0854	0.0165	0.0671	0.0214	0.0174	0.0578	0.0266	0.0958	0.0162	0.0347	0.0447	0.029	0.0058	0.0176	0.0173	0.0323	0.0139
ANKDD1B	0.0397	0.0463	0.1091	0.2464	0.0541	0.0907	0.5664	0.1101	0.0281	0.188	0	0.1128	0.1236	0.2307	0.0857	0.0332	0.0525	0.111	0.1503	0.1068	0	0.1691	0.073	0.1535	0.0665	0.1145	0.0943	0.0486	0.2949	0.1996	0.0882	0.0271	0.0564	0.1337	0.1127	0.0866	0.067	0.4296	0.0716	0.1936	0.3123	0.0802	0.0459	0.0894	0.0403	0.0406	0.0399	0.0746	0.1286
AC126283.1	0	0.0944	0	0	0	0.1155	0	0.1403	0.1432	0.2129	0	0	0.1399	0.2239	0	0.113	0	0	0	0.1088	0	0	0	0	0	0.2334	0	0	0	0	0.5994	0	0	0.3892	0	0	0	0	0	0.141	0	0.1168	0	0	0.1368	0	0.1355	0	0.1639
OAZ1	105.202	116.46	92.3951	142.511	89.186	81.1903	155.029	197.845	112.28	125.494	115.246	162.77	128.877	170.981	78.4405	102.114	117.234	141.802	123.87	109.779	123.08	117.215	98.3942	88.7092	115.867	121.39	134.116	95.7667	142.76	87.053	111.275	127.689	108.973	155.677	99.6618	124.747	114.843	113.516	95.0766	116.868	161.043	121.017	106.266	90.1031	93.8147	90.8852	108.833	118.401	267.385
BLVRB	179.409	181.94	117.517	157.307	140.418	147.554	170.931	390.479	188.912	177.425	159.182	268.137	184.053	148.605	139.98	209.875	261.166	216.624	193.281	296.974	163.932	217.264	123.418	206.994	194.967	178.57	240.401	108.126	165.024	128.871	172.182	185.992	206.326	294.072	116.533	157.91	163.728	256.85	208.061	232.059	192.044	209.763	132.421	128.635	177.059	180.07	150.561	246.495	396.559
DGKK	0	0.0138	0	0	0	0	0.0148	0.0409	0	0.0052	0	0	0	0.0054	0	0.011	0	0.0092	0	0	0	0	0	0.0101	0.0165	0	0.0117	0.0096	0	0	0.0073	0	0.014	0.0378	0	0.0123	0	0.0095	0.0051	0.0205	0.0062	0.0284	0	0.0166	0	0	0	0	0
ITGA2	0.2919	0.4221	0.5127	0.849	0.4195	2.5034	2.8713	0.4075	0.1519	0.1423	0.2422	0.4305	0.5871	0.6298	0.6118	0.2812	0.2774	0.1912	0.9485	0.3261	0.0522	0.4767	0.5143	0.375	0.4299	0.9146	0.3767	0.3242	1.5643	0.5003	0.2003	0.2733	0.3709	0.2781	0.5427	0.593	0.4593	0.5562	0.399	0.5329	1.3267	0.2477	0.4205	0.2153	0.5676	0.2053	0.1936	0.4851	0.1889
ZFP82	0.2981	0.1902	0.1278	0.3165	0.3432	0.1826	0.6302	0.3991	0.0509	0.1093	0.1721	0.2157	0.2156	0.5264	0.1104	0.0893	0.2799	0.1937	0.3805	0.1677	0.0248	0.2468	0.1469	0.2019	0.3885	0.3458	0.1709	0.2974	0.2226	0.0697	0.219	0.1307	0.1589	0.4844	0.1815	0.2192	0.124	0.3498	0.2018	0.3063	0.2666	0.1707	0.0924	0.135	0.1027	0.1514	0.0803	0.1252	0.1877
MYOZ1	0.3018	0.0793	0.1132	0.4018	0.0386	0.3882	0.8933	0.3929	0.0802	0	0.1076	0.4425	0.1176	0.6898	0.3423	0.1265	0.4118	0.0528	0.1226	0.3962	0.1056	0.3619	0.3124	0.0584	0.095	0.4248	0.101	0.0832	0.561	0.1519	0.2517	0.3475	0.3218	0.4359	0.2814	0.0353	0.0764	0.1635	0.3504	0.1579	0.2496	0.1962	0.0982	0.4785	0.0383	0.261	0	0.355	0.5047
OPALIN	0	0	0	0	0	0	0	0	0	0	0	0	0	0	0	0	0	0.0177	0	0	0	0	0	0	0	0	0.0113	0	0.0118	0.0127	0	0	0	0	0	0	0	0	0	0	0	0	0	0	0	0	0	0.0119	0
IRF9	0.2054	0.5851	0.339	1.3975	0.1121	0.3875	0.7256	0.8984	0.2475	0.3569	0.2995	1.6936	1.5217	1.3313	0.1242	0.0918	0.6114	0.2108	1.2234	0.0332	0.115	0.5035	0.5763	0.6782	0.5342	0.7472	0.7206	0.312	0.7635	0.7995	0.8222	0.2943	0.4672	0.5735	0.569	0.5126	0.1248	0.88	0.4874	0.6016	1.9798	0.3798	0.6892	0.521	0.3476	0.3579	0.7848	0.9148	0.0833
GXYLT2	0.0133	0.0187	0.1299	0.1655	0.0409	0.1485	0.4354	0.208	0.0283	0.0421	0.0507	0.1846	0.083	0.2103	0.2589	0.1675	0.0132	0.0186	0.1082	0.0645	0.0124	0.2342	0.1286	0.0928	0.1006	0.4499	0.095	0.1371	0.1238	0.1475	0.1185	0.1772	0.0568	0.1731	0.1277	0.0748	0.0405	0.1154	0.1031	0.1811	0.1636	0.0462	0.4623	0	0.0676	0.0205	0	0.0752	0.1296
OSR1	0	0.026	0.0349	0.1319	0.057	0.5975	0.4399	0.0484	0.1383	0.0367	0.0088	0.0991	0.1158	0.1235	0.1204	0	0.0461	0.143	0.0755	0.03	0.026	0.1188	0.0577	0.0431	0.304	0.3058	0.4143	0.1776	0.0691	0.0655	0.0517	0.1807	0.0396	0.0939	0.0792	0.0348	0.0471	0.0805	0.0503	0.0972	0.1229	0.0483	0.3951	0.0943	0.3773	0.0357	0.4391	0.2011	0.0678
SAMD4B	6.0136	7.6721	5.6407	9.0118	5.9923	6.9479	12.2372	13.592	8.1866	6.8473	6.7962	10.1649	8.4468	9.5813	7.2269	7.2214	6.59	7.7263	10.6699	6.589	3.6295	9.4408	7.0937	6.3083	12.5638	10.3135	5.5708	7.4557	8.9552	6.1221	10.574	7.7685	8.5157	8.4406	9.9882	8.1526	8.5707	9.5211	7.8012	11.7434	10.5509	7.3192	10.2808	5.8217	8.647	4.5343	7.0152	6.6332	5.8558
DRAM1	2.6636	3.4011	2.4284	7.3802	3.0189	3.181	9.3612	4.667	1.7336	2.1239	2.5215	4.4467	5.0811	12.1861	2.4846	2.9013	3.6068	3.5014	4.9745	2.554	1.3822	5.0553	3.6072	3.2949	4.0261	6.3616	2.9201	5.1431	6.6749	2.7444	2.6717	2.8027	3.0527	6.095	4.841	4.5785	5.0562	4.5394	4.0749	5.2483	7.7527	2.946	5.9311	1.7684	2.2624	2.0477	4.0308	4.3809	2.9975
AKAP6	0.3033	0.3344	0.3097	0.4767	0.3765	0.4669	0.3925	0.1217	0.608	0.4576	0.2223	0.4242	0.4235	0.3616	0.5929	0.5482	0.486	0.7063	0.7593	0.466	0.2529	0.477	0.8423	0.3945	0.5163	0.5535	5.1717	0.4186	0.2958	0.5507	1.0977	0.3486	0.5302	0.3699	0.6702	0.7726	0.5138	0.4991	0.5946	1.0665	0.3525	0.5561	0.5977	0.3091	0.5175	0.2121	0.6351	0.386	0.1119
CLEC4M	10.2224	12.4671	13.5743	15.4221	20.456	8.989	5.9649	33.8807	5.7819	10.1507	14.8239	23.8018	26.6164	19.38	3.4844	12.0967	13.1549	11.0622	6.7112	13.4882	0.3107	10.8645	12.7884	10.3366	16.8238	5.2235	14.2337	25.4311	18.6581	7.9084	19.1042	8.8725	12.6759	61.7905	35.9372	15.6045	13.3035	6.7413	4.6096	33.7254	13.2516	20.0771	21.8126	1.8458	6.2233	8.5129	22.7071	15.4458	14.9979
PSMD8	50.13	65.6106	36.1121	58.8251	44.0451	51.4447	73.8543	95.0329	57.6664	57.0212	53.9567	70.9773	60.8491	52.113	44.5272	61.3135	47.0838	65.5392	56.7593	64.6389	40.9147	63.4664	51.5482	48.3739	64.0892	65.3043	55.6091	46.2526	59.0109	54.5272	48.886	42.4986	57.9033	80.9003	46.6524	63.2721	53.6629	59.4378	61.4745	71.2565	76.6704	60.0986	60.1129	42.1673	52.9423	44.2704	53.9112	52.6767	75.0529
FGFBP1	0	0.1017	0.2451	0	0.1114	0.1245	0.0409	0	0	0	0	0	0	0	0	0	0.072	0	0	0	0	0	0.1252	0.871	0	0	0.0324	0	0.1012	0.0731	0	0	0	0	0	1.5289	0	0.2097	0	0	0	0	0.0315	0	0	0	0	0	0
ABHD8	10.797	13.6836	6.7744	12.7248	6.2444	5.5831	10.8702	21.2155	12.348	7.1499	10.6572	16.9328	12.1577	8.2761	13.1425	13.9027	17.5129	13.1109	13.2666	8.7225	8.0436	16.1768	7.998	6.8121	14.4745	11.4951	8.5995	5.687	8.7912	8.3357	14.6573	11.9563	16.9801	14.0892	9.6924	12.9298	11.65	12.3187	10.9723	11.8902	12.5419	8.5348	9.9228	8.2677	9.3747	7.638	5.4294	8.8589	14.6771
BPIFB6	0	0.0205	0	0	0	0.0251	0	0	0	0	0	0	0	0	0	0	0	0	0	0	0	0	0	0	0	0	0.0261	0	0	0	0	0	0	0	0	0	0	0	0	0	0	0	0	0	0	0	0	0	0
VGLL1	0.0332	0.3022	0.0498	0.2945	0.034	0.2846	0.0374	0.0346	0.2117	0.0262	0.0947	0.2123	0.1379	0.193	0.3871	0.0556	0.0329	0	0.1617	0.0268	0	0.1061	0.0458	0.0514	0.3341	0.4024	0.0296	0.2684	0.4009	0	0.0369	0.034	0	0.0959	0.0707	0.0621	0.2353	0.1677	0.3338	0.0347	0.1254	0.0288	0.144	0.1403	0.0337	0.0255	0.1001	0.1874	0.3229
ZNF587	1.0004	1.1495	0.5705	1.6398	0.7235	0.9838	1.489	1.3546	0.7233	0.548	0.6153	1.1593	1.1084	1.3248	0.925	0.6822	0.9994	0.9241	1.3436	0.4418	0.1245	1.6637	0.8146	0.7537	1.0577	1.4617	0.8151	1.0249	1.1716	0.8528	1.6393	0.6348	1.522	0.9056	1.2934	1.6356	0.8783	1.4402	1.0892	1.3538	1.5255	0.4915	1.3199	0.7558	0.6705	0.6973	0.9324	0.5461	0.2028
SEZ6	0	0.0138	0.0074	0.0351	0	0.0085	0.1449	0.0103	0	0.0156	0	0.0316	0	0.0246	0.1665	0	0.0098	0	0.0161	0.016	0	0.0474	0.0477	0.0306	0.0498	0.0771	0	0.0073	0	0	0	0	0	0.0143	0	0	0.01	0.05	0.0229	0	0.028	0	0.0172	0	0	0.0228	0	0	0.024
SOX14	0	0	0.0182	0	0	0	0	0	0	0	0	0	0	0	0	0	0	0	0.0394	0	0	0	0	0	0	0	0	0	0	0	0	0	0	0	0	0	0	0	0	0	0.0229	0	0	0	0	0	0	0	0
NDRG1	18.4074	16.2525	9.9465	10.1444	14.3261	18.2991	24.6124	18.2275	14.5755	8.3411	8.5184	21.5694	22.4226	13.3937	12.9389	12.4774	8.7018	16.6066	18.2621	17.0922	6.2648	24.044	7.9846	6.591	15.7729	16.8239	13.6794	7.5707	10.003	28.5875	27.7983	12.6173	18.335	13.1149	8.7428	9.2477	9.6858	7.9791	16.2075	20.7431	8.8015	31.4713	16.2609	5.743	17.9661	9.4678	11.2473	10.7092	19.1533
TAS2R20	0.142	0.1244	0.0533	0.2206	0	0.0305	0.2002	0.1479	0.0755	0.0842	0.1013	0.1515	0.1107	0.3542	0	0	0.0705	0.0994	0.1154	0	0.0331	0.1136	0.1715	0.1374	0.2682	0.3076	0.1584	0.0261	0.231	0.0715	0.3555	0.0363	0.3029	0.0513	0.0378	0.133	0.036	0.0769	0	0.1486	0.2014	0	0.1541	0.2102	0	0.1092	0.3929	0.1337	0.0432
H3C12	0	0	0	0	0	0.098	0	0	0	0	0	0	0	0	0	0	0	0	0	0	0	0	0	0	0	0	0	0	0	0	0	0	0	0	0	0	0	0	0	0	0	0	0	0	0	0	0	0.1076	0
SELENON	6.3228	12.2332	5.2773	19.4364	4.7678	6.3358	18.6242	30.2932	4.4699	7.6415	6.7625	8.8721	10.4968	14.17	13.1705	7.0034	9.7532	7.3586	17.535	6.7568	2.4636	15.0946	7.6924	6.4652	12.4257	15.4325	8.4207	9.7543	5.6704	8.097	10.4002	5.8243	10.4329	12.9949	12.2102	11.5974	15.7094	14.2274	13.9511	13.6604	15.5798	6.0779	7.5869	5.2908	4.6183	6.1997	4.719	7.4745	12.5742
HOXD1	0	0	0	0	0	0	0	0	0	0	0	0	0	0	0	0	0	0	0	0	0	0	0	0	0.0327	0	0	0	0.0483	0	0	0	0	0	0	0	0	0	0	0.0272	0	0	0	0	0	0	0	0	0
TRMT44	1.3728	1.343	1.0064	1.7014	1.2107	1.5951	2.3897	2.7278	1.3923	1.2294	1.3056	1.5112	1.6428	1.6141	1.2956	1.2253	1.3121	1.39	1.6136	0.9097	0.6789	2.0737	1.5627	1.3515	1.9906	2.1811	1.7381	1.3861	1.317	1.2866	1.6112	1.2302	1.3627	1.6083	1.3954	2.0606	1.1087	1.8732	1.3612	1.7011	2.5831	1.2669	1.6198	1.2733	1.7409	1.245	1.616	1.405	1.5389
HAPLN3	0.2108	0.3742	0.2531	2.0461	0.4028	0.3014	2.203	0.9662	0.0897	0.1777	0.3743	0.8244	1.8396	4.1354	0.2733	0.1061	0.9625	0.0787	0.9819	0.1817	0.118	0.4046	0.2619	0.2393	0.5838	2.6057	0.6645	0.4857	1.4109	0.1557	0.4533	0.259	0.2098	0.6497	0.3894	0.2894	0.1851	0.538	0.5004	0.5588	2.2585	0.1219	0.5612	0.0951	0.2855	0.3134	0.6644	1.3228	0.6838
SURF6	10.0325	9.1388	7.5033	10.4042	10.4718	12.0628	15.4717	20.1697	9.0131	7.2323	8.0307	12.6421	9.0362	9.1877	8.7415	6.8748	8.8866	7.3081	10.1984	8.9486	7.2575	13.04	8.1952	6.4926	13.1865	10.048	11.0505	11.6486	15.9951	9.2396	10.8491	7.9372	8.9093	13.818	7.1862	10.8255	8.8463	9.5561	8.4441	9.7413	16.0456	8.014	11.0127	7.5354	12.4779	8.7122	16.0007	8.5842	8.0673
AC018809.3	0	0	0	0	0	0	0	0	0	0	0	0	0	0	0	0	0	0	0	0	0	0	0	0	0	0	0	0	0	0	0	0	0	0	0	0	0	0	0	0	0	0	0	0	0	0	0	0	0
GLIPR1L2	0.5462	0.1367	0.3708	0.277	0.4924	0.2119	0.6159	0.2844	0.4563	0.4109	0.3216	0.8876	0.2296	0.7134	0.2697	0.3925	0.2968	0.4368	0.0634	0.5673	0.4612	0.3327	0.4307	0.1611	0.0818	0.1577	0.116	0.0669	0.1209	0.1571	0.9257	0.2263	0.5824	0.4133	0.7483	0.5112	0.0922	0.5353	0.4026	0.4762	0.4794	0.3157	0.4176	0.3299	0.1189	0.22	0.3008	0.4039	0.1898
MANEAL	1.4462	2.8576	1.3657	3.3462	1.4966	2.7453	1.8139	4.0111	2.1942	2.4134	1.2054	2.9286	2.4305	1.9177	2.4854	1.7303	2.6768	2.8882	3.4055	2.2841	2.2139	3.4038	1.5361	1.6728	3.5586	2.8012	1.8844	1.5412	1.1478	2.7158	2.4398	1.8128	3.2923	1.6431	2.0432	3.2852	2.0247	3.8608	4.5778	2.6862	2.5648	2.4372	2.6656	1.9101	1.1715	1.3617	1.3891	1.5445	1.2253
MRPL38	0.1321	0.1953	0.0881	0.2866	0.015	0.2014	0.2151	0.1528	0.1404	0.1507	0.0698	0.3756	0.2591	0.3293	0.1331	0.1107	0.1893	0.1643	0.2384	0.0593	0.0274	0.0235	0.1316	0.2953	0.1293	0.2415	0.4189	0.0755	0.5455	0.1625	0.2938	0.2103	0.5007	0.0848	0.2815	0.0412	0.0595	0.2225	0.1022	0.3378	0.2913	0.0891	0.242	0.211	0.149	0.1579	0.1919	0.1795	0.0892
CBWD1	0.4361	0.582	0.5635	1.238	0.5773	0.5788	0.878	0.9264	0.6771	0.4675	0.4641	0.871	0.683	0.7824	0.4576	0.3685	0.4808	0.4359	0.4048	0.5508	0.3617	0.9353	0.6376	0.4366	0.8363	0.7105	0.5804	0.4962	0.9811	0.4321	0.5658	0.4357	0.7529	0.6999	0.7118	0.4956	0.9396	0.7398	0.8946	0.7278	1.2855	0.3631	1.0544	0.5619	0.5728	0.6226	0.9781	0.5732	0.7619
IFNA2	0	0	0	0	0	0	0	0	0	0	0	0	0	0	0	0	0	0	0	0	0	0	0	0	0	0	0	0	0	0	0	0	0	0	0	0	0	0	0	0	0	0	0	0	0	0	0	0	0
SPP1	12.5717	12.3021	12.0181	12.4532	13.1685	98.1592	86.9127	12.4339	3.2125	6.4932	17.5231	30.2838	16.4606	21.2133	15.5013	6.7675	17.5293	5.7959	18.1934	27.5157	8.2418	24.7314	27.9924	20.3938	40.2892	39.0416	29.6479	8.9482	180.236	13.4659	14.8282	65.9151	2.163	26.5227	5.4261	7.8514	16.5668	20.3556	21.2754	20.6038	32.1126	4.488	6.1253	5.3784	24.5239	11.3868	4.6112	35.255	34.6675
CDHR4	0.0153	0.0322	0	0.0136	0	0.0131	0.0173	0	0	0	0	0	0.0159	0	0	0	0	0.0214	0	0.0124	0	0.049	0.0951	0.0237	0.0193	0.0398	0	0.0225	0	0.0463	0.017	0	0	0	0	0	0	0.0111	0.0119	0	0.0145	0	0.0266	0	0.0156	0.0118	0.0308	0.0144	0.0186
PFN3	0.0887	0	0	0.0787	0	0.2282	0	0.0924	0.0943	0	0	0.3783	0.0921	0	0.1149	0	0.088	0	0.1441	0	0.1655	0.2836	0	0.0686	0	0	0.1582	0	0	0	0.0986	0	0.1891	0	0	0.166	0	0	0	0.0928	0.3353	0	0.077	0	0.0901	0.2045	0.0892	0.0835	0
MEGF10	0.2007	0.0532	0.1465	0.1348	0.1277	0.0791	0.0795	0.0791	0.1557	0.1371	0.1186	0.1157	0.0563	0.1307	0.0562	0.5093	0.1507	0.1594	0.1234	0.0482	0.0202	0.2081	0.3443	0.2015	0.0751	0.1363	0.0532	0.0558	0.0302	0.1311	0.2413	0.1832	0.1504	0.1018	0.4334	0.3097	0.2637	0.1606	0.1553	0.2667	0.0103	0.3762	0.1177	0.0871	0.1652	0.1918	0.1091	0.1531	0.033
FAM72A	0.0259	0.0272	0.0875	0.069	0	0	0.0731	0.054	0	0.0205	0.0123	0.0276	0.0269	0.2263	0	0.0109	0.0129	0	0.0211	0.0105	0	0.0207	0.0626	0.0502	0.0326	0.0898	0.0347	0.0381	0.012	0.0783	0.0144	0	0	0	0.0138	0.0243	0.0394	0.0468	0.01	0.0136	0.0735	0	0.045	0.011	0	0.0299	0.0782	0.0732	0
PCDH12	1.6042	2.4278	1.7696	3.2466	2.3969	1.1075	2.8852	5.6725	0.742	2.0214	2.8607	3.9604	4.5324	2.6199	2.5056	2.8717	2.579	2.9411	4.0918	3.2723	0.1946	3.976	3.2654	1.5707	3.2305	4.044	2.6116	3.9749	1.6923	2.132	4.0858	1.3874	4.2424	2.9545	4.3077	3.6337	6.3216	3.3076	4.6374	5.5641	2.335	3.2823	1.9215	0.8072	0.7738	1.7944	2.5975	2.8231	3.4828
FAM170A	0	0.0249	0.0267	0	0	0	0.0401	0.0371	0.1135	0.0562	0	0.0759	0.037	0.0296	0.0461	0	0	0	0.0578	0	0	0	0.1473	0	0.0448	0.0308	0.0317	0.0785	0.0331	0.0358	0	0	0.1518	0.1542	0.0379	0.0999	0.0361	0.0514	0.0275	0.0745	0.0336	0.0309	0.0309	0.0602	0.0361	0	0.0716	0.0335	0.0866
[truncated: 18,630 more rows]
[truncated: 206 more columns]
