# Supplementary material for: Circadian rhythm-based prognostic features predict immune infiltration and tumor microenvironment in molecular subtypes of hepatocellular carcinoma
Source: Open Life Sci. 2026 Jan 1;20(1):20251208. doi: 10.1515/biol-2025-1208 (PMC13011610; doi:10.1515/biol-2025-1208)
Supplement: Supplementary file 5 — Supplementary Material [file j_biol-2025-1208_suppl_005.xls]

## Sheet: Table S4
ID	TCGA-EP-A3RK-11A-11R-A22L-07	TCGA-DD-A1EJ-11A-11R-A155-07	TCGA-BC-A216-11A-11R-A155-07	TCGA-DD-A114-11A-12R-A131-07	TCGA-BC-A10T-11A-11R-A131-07	TCGA-BC-A10U-11A-11R-A131-07	TCGA-FV-A2QR-11A-11R-A213-07	TCGA-DD-A3A4-11A-11R-A22L-07	TCGA-DD-A3A5-11A-11R-A22L-07	TCGA-DD-A39X-11A-11R-A213-07	TCGA-DD-A39V-11A-11R-A213-07	TCGA-FV-A3R2-11A-11R-A22L-07	TCGA-DD-A11D-11A-12R-A131-07	TCGA-BD-A2L6-11A-21R-A213-07	TCGA-DD-A11B-11A-11R-A131-07	TCGA-DD-A39W-11A-11R-A213-07	TCGA-G3-A3CH-11A-11R-A22L-07	TCGA-DD-A118-11A-11R-A131-07	TCGA-DD-A1EE-11A-11R-A131-07	TCGA-EP-A26S-11A-12R-A16W-07	TCGA-DD-A3A6-11A-11R-A22L-07	TCGA-EP-A12J-11A-11R-A131-07	TCGA-BC-A10X-11A-11R-A131-07	TCGA-DD-A116-11A-12R-A26B-07	TCGA-BD-A3EP-11A-12R-A22L-07	TCGA-FV-A23B-11A-11R-A16W-07	TCGA-BC-A10W-11A-11R-A131-07	TCGA-DD-A11A-11A-11R-A131-07	TCGA-BC-A10Z-11A-11R-A131-07	TCGA-BC-A10Q-11A-11R-A131-07	TCGA-FV-A3I1-11A-11R-A22L-07	TCGA-DD-A113-11A-12R-A131-07	TCGA-DD-A11C-11A-11R-A131-07	TCGA-DD-A3A3-11A-11R-A22L-07	TCGA-DD-A1EC-11A-11R-A131-07	TCGA-DD-A1EB-11A-11R-A131-07	TCGA-DD-A119-11A-11R-A131-07	TCGA-DD-A1EL-11A-11R-A155-07	TCGA-DD-A1EI-11A-11R-A131-07	TCGA-BC-A10Y-11A-11R-A131-07	TCGA-ES-A2HT-11A-11R-A180-07	TCGA-DD-A3A2-11A-11R-A213-07	TCGA-BC-A10R-11A-11R-A131-07	TCGA-DD-A39Z-11A-21R-A213-07	TCGA-FV-A3I0-11A-11R-A22L-07	TCGA-DD-A1EH-11A-11R-A131-07	TCGA-BC-A110-11A-11R-A131-07	TCGA-DD-A1EG-11A-11R-A213-07	TCGA-DD-A3A1-11A-11R-A213-07
ARNTL	3.7696	2.9881	3.7044	1.6511	4.3789	3.8091	4.2266	5.1785	5.6322	2.9612	2.657	4.9025	4.8119	4.3086	1.5034	1.7138	1.3125	9.7695	9.6518	4.308	1.7424	9.3979	1.874	0.6679	1.7625	4.7972	1.8107	3.5048	0.7296	6.8216	10.5403	5.5159	6.4407	3.7493	2.3212	0.801	2.4145	1.1032	1.9925	5.7127	1.23	15.513	6.3658	2.8111	2.844	1.381	3.1866	2.0633	1.9011
ARNTL2	0.4635	2.0765	1.1646	3.0233	2.3358	6.0831	5.6145	0.7753	0.5003	0.2108	1.0687	1.1683	2.1666	2.3756	1.147	0.1531	1.0802	1.2482	1.8826	0.3801	0.1311	1.5272	0.9546	0.7556	2.7843	1.381	2.5184	3.2737	3.9163	1.7748	0.4062	1.9551	0.7339	1.6738	1.2422	1.4264	1.6576	1.694	0.9023	1.5357	4.0092	1.029	4.6753	0.5108	3.0665	1.0042	3.5244	1.7448	1.1446
CLOCK	2.547	4.3795	2.7856	3.7668	3.3159	2.9903	4.1378	3.5652	2.9116	1.9349	2.4022	2.8795	3.242	3.4104	2.5574	2.9093	2.7429	4.9156	5.5266	2.8065	1.8055	5.4055	4.0872	1.8563	3.7731	4.1035	2.5262	4.7396	2.4819	3.5277	4.9799	3.7515	4.7248	2.7333	4.8935	4.1392	4.8288	3.3503	4.0809	5.3032	3.8261	3.3621	4.8718	2.5424	2.3231	2.576	3.6992	1.6567	1.836
CRY1	2.533	5.6261	5.5638	4.7335	9.1936	10.7124	11.5174	4.4327	5.7572	2.0092	3.9014	4.7574	7.8295	5.7191	3.3897	4.1531	4.366	10.3769	6.6978	3.6039	2.0863	9.3799	5.5407	2.0321	6.1698	4.9927	6.6873	5.7757	6.1382	7.7852	4.6764	6.3712	4.9211	9.5697	3.4423	3.2636	4.5607	3.1106	4.1511	7.2964	4.1001	8.6065	12.9691	2.3243	7.8832	2.4756	14.46	6.2732	2.1579
CRY2	24.4331	15.6449	13.0401	33.5392	8.0138	14.5235	20.7454	25.6625	20.2595	25.1073	18.7769	17.5621	24.8866	21.6677	21.0077	27.2974	22.1905	15.6419	19.1987	19.2274	10.9169	24.0691	26.6507	27.0912	16.307	21.3852	11.3952	9.3748	12.4387	28.9561	20.7261	13.6331	29.5719	25.6963	27.5359	36.5364	26.8988	24.7229	26.7525	32.8636	22.8693	17.5416	23.6308	13.6191	25.052	16.8319	16.3315	14.0539	20.7416
PER1	26.3761	22.2443	24.1231	40.4465	2.4441	11.4124	40.9636	36.8386	34.9546	27.8475	27.4172	31.1608	41.8243	45.7237	17.0945	42.2283	23.694	23.7895	22.7005	21.4837	15.3657	13.0024	54.3197	22.8227	8.9209	27.2843	29.7702	19.1355	16.0654	25.4561	10.3133	20.8744	52.3695	35.5915	41.5994	59.6619	44.8828	38.6787	29.0385	39.1755	22.9308	13.225	15.2342	17.2892	21.386	34.7616	11.5518	15.8123	34.9174
PER2	3.8821	6.615	2.6454	4.2884	3.9729	5.8264	11.5149	4.98	9.0747	3.8731	3.9501	4.1248	3.4098	7.7519	3.7833	7.0785	3.3993	7.0412	2.5507	2.7673	2.3175	1.997	9.218	3.8223	17.9099	5.162	5.0354	6.5586	11.5739	4.9864	4.8574	6.5006	4.779	8.391	11.4749	7.5212	7.128	3.7983	4.3689	15.9338	4.735	3.3719	5.0791	2.5226	8.6452	3.0229	7.7799	4.9966	2.2567
PER3	5.7039	5.9522	1.5676	7.5623	2.7328	2.5757	3.2978	6.3004	3.0774	5.6685	3.1847	6.0699	3.7361	5.0577	6.2475	7.8033	5.7206	2.966	1.8986	5.5814	1.746	2.7982	8.912	9.0033	9.4273	6.9659	4.1105	2.4486	7.8226	1.7558	4.9835	2.8756	7.3351	4.1547	12.1431	14.2313	5.5267	7.8406	9.476	8.4705	4.9677	2.0841	2.1548	3.605	3.886	6.4985	2.783	5.6187	2.1358
TIMELESS	6.5124	7.3054	4.1825	8.7268	4.1944	4.9023	6.729	8.7123	5.2489	7.0783	5.2692	6.239	6.1814	6.0814	5.2474	7.7795	5.6893	4.9267	9.3413	6.805	1.9867	7.5456	4.887	5.9944	6.1186	6.8179	4.3066	8.2824	5.5387	4.2278	7.7744	4.2721	7.186	5.7993	9.217	8.3237	7.2256	8.7527	8.6472	8.7608	7.5576	6.1621	5.8709	4.2671	4.2215	3.1638	3.4139	4.4961	3.4151
BHLHE41	0.6108	1.0074	0.4488	1.762	0.4297	1.3532	4.0605	0.7157	0.5682	0.3418	0.2904	1.2891	1.1764	3.3207	0.6927	0.3414	0.5809	0.4096	1.0543	0.5654	0.2612	0.6308	1.7033	0.5909	2.034	1.0251	1.4756	0.5613	3.8554	0.5637	0.3397	1.1852	0.3528	0.6617	0.7457	1.0124	0.6832	1.406	1.4576	1.1849	1.8401	0.3641	0.6406	0.2798	0.7365	0.5674	0.3199	1.0777	0.6191
BHLHE40	151.528	112.169	140.814	94.4512	171.716	279.034	528.061	97.943	86.1018	181.677	69.2854	142.808	183.187	81.6675	86.6535	70.858	40.5004	55.6332	34.8062	63.2691	85.7354	40.9484	304.317	51.7662	387.317	100.975	223.347	393.281	341.262	232.622	66.1767	109.68	129.22	323.591	150.483	139.416	100.729	71.2859	87.1379	121.534	81.2471	94.8405	209.451	106.548	124.412	178.793	338.876	225.284	94.3556
CSNK1D	7.1354	8.6898	5.0072	10.9338	7.1202	11.9413	18.7652	14.5811	11.2995	7.106	7.7044	11.2196	8.8858	11.5983	7.4326	6.5385	6.644	9.6812	9.5978	6.9827	5.0646	9.916	6.0501	6.5525	15.0222	10.9675	12.9683	11.0028	13.4952	7.5155	8.3614	8.7556	7.4192	14.2334	8.5704	8.4067	8.1476	9.095	6.9273	10.5237	12.7862	6.2094	14.9737	6.7453	11.3113	5.5848	12.2452	9.9052	7.3151
CSNK1E	2.8327	4.531	2.867	5.544	2.8565	5.4928	10.564	7.2105	2.7621	3.0784	3.1344	5.806	4.7868	7.063	2.8031	2.0044	2.7357	1.6631	3.2664	2.0763	2.0696	3.922	3.4039	2.5509	5.5306	5.3986	5.4729	3.5864	11.1861	3.972	3.4195	3.9176	3.1533	5.3494	3.8946	3.9836	2.3517	4.6553	2.8127	4.6265	6.4192	2.8872	4.7075	2.9214	4.5744	2.9692	6.0661	4.3824	3.9159
DBP	5.0742	1.3299	0.8455	4.6651	1.215	0.7134	2.1317	3.6467	1.9699	5.6575	1.6974	8.75	4.2025	2.6334	3.3621	4.2355	2.8367	1.9897	1.6709	6.4207	1.5455	3.9783	2.8908	10.8343	2.4271	2.9021	2.5364	0.6505	2.6146	0.7233	4.2641	1.3235	3.3224	2.425	6.3901	7.8567	3.4013	4.2106	5.6889	2.524	2.6446	4.3664	0.8139	2.3215	1.3285	4.5056	0.5552	1.8361	2.5018
FBXL3	6.9859	11.2268	7.0884	8.5817	10.7027	10.1043	9.3386	13.1015	7.2804	10.0304	7.0463	6.6888	8.8763	9.1355	4.4468	6.4967	6.7539	11.6782	11.1583	6.7243	4.566	6.9818	9.9469	5.4824	7.7198	7.5167	5.8856	8.4588	10.4866	12.2879	10.2363	7.4694	7.7008	7.8988	8.6258	11.0084	9.12	7.4376	6.308	10.7828	6.1182	8.9768	11.0565	8.9381	9.6346	6.8146	9.8767	7.4093	4.7711
HLF	21.2705	26.6575	22.1688	42.213	29.9005	42.2192	29.142	37.6451	40.3989	28.1131	23.6235	29.8538	29.507	26.0033	28.2747	32.5622	38.8488	57.2894	31.2062	24.5448	11.7043	30.1703	50.4185	34.9276	67.7539	27.3354	45.173	45.3371	30.0073	56.8804	28.3095	33.8375	33.8342	35.7123	44.6835	58.2376	40.2212	58.4557	40.4538	51.818	44.3678	11.1688	55.7512	19.2858	50.6292	31.5923	65.2756	35.1382	16.0032
NFIL3	35.1992	94.5028	102.752	77.5279	94.562	135.527	162.286	45.6843	113.697	94.1308	91.7846	40.8205	126.296	69.3786	66.9999	139.943	14.754	60.7184	114.489	25.5829	77.0078	47.5847	165.686	18.0094	94.1322	66.9387	96.1778	116.75	115.712	136.04	35.9369	110.938	80.16	233.062	108.684	85.2366	147.925	55.2529	81.9138	98.3266	34.8934	124.944	142.735	33.5617	127.005	47.7553	168.17	74.2693	139.03
NPAS2	0.6707	0.8628	1.807	0.7763	1.6577	1.2243	1.6761	1.634	1.1843	0.567	0.9512	0.916	1.597	1.017	0.605	0.2894	0.2335	2.5579	3.3134	0.5608	0.2562	3.1357	0.7415	0.4827	0.6615	1.2197	1.0461	2.2117	0.5686	3.3367	1.2911	2.9584	1.8569	1.0537	0.8943	0.569	0.739	0.6996	0.7498	0.9069	1.2455	2.0028	2.3795	1.1907	0.7448	0.6151	1.3884	0.657	0.8014
NR1D1	21.518	18.591	13.7823	26.5483	23.1854	28.8488	29.9194	39.2504	19.0327	14.8486	7.7676	29.1517	31.6486	13.3588	2.997	4.3933	4.7927	11.0388	10.9968	20.8332	6.4382	15.4748	21.4869	39.2716	22.1078	9.0619	30.6889	43.2956	57.728	26.9028	23.2064	14.1801	14.7141	37.0357	40.1165	59.2535	14.0915	24.145	26.4678	13.4617	18.4701	13.0622	24.536	26.8548	36.7148	38.1029	40.2817	30.0951	7.6202
NR1D2	13.223	17.272	6.4223	26.1946	8.1869	7.7393	12.2469	24.0621	6.1565	13.3688	7.536	10.0299	14.9575	11.7709	9.0527	12.2653	15.3318	9.5137	8.5821	10.997	3.2784	9.8952	25.8653	18.4582	12.6367	12.6575	8.9788	10.5189	18.1829	5.4122	10.4038	5.294	15.256	7.3126	25.4112	33.2319	16.1223	23.7637	24.8319	17.5996	19.1071	8.5136	7.8401	9.0849	9.9288	18.6067	5.9427	7.0825	6.5382
RORA	4.4077	5.583	5.8994	6.5565	1.7217	7.916	5.964	5.569	5.7983	5.0365	3.3125	3.8833	6.0387	5.55	2.8753	6.2271	6.7127	11.2811	9.4356	4.3148	1.035	5.6292	6.9534	3.9958	3.6476	4.8614	3.973	8.7288	1.5985	14.7171	7.5551	4.296	7.5817	4.5276	8.3743	10.4056	6.5079	6.564	4.2007	5.941	3.0523	5.4198	13.3476	3.1014	8.4953	4.033	6.3683	3.3618	1.4646
RORB	0.0408	0.0214	0.0268	0.095	0.0209	0.1137	0.1839	0.0212	0.0054	0.0081	0.0242	0.0163	0.0477	0.1144	0.1982	0.0299	0.0101	0.0285	0.1656	0.0535	0	0.2527	0.0281	0.0316	0.0449	0.2296	0.0182	0.015	0.0142	0.0051	0.0454	0.0104	0.0326	0.0074	0.0163	0.0239	0.0568	0.0515	0.0079	0.0853	0.0289	0.0088	0.0044	0.0388	0	0.0196	0.0051	0.0048	0.1178
RORC	54.7291	39.4321	18.4986	19.2435	12.9068	11.2357	42.9175	56.5251	53.5577	56.279	28.0406	41.9701	35.4086	22.8215	38.0696	71.7507	41.7219	40.1777	35.2094	32.9308	29.4652	36.736	47.3804	25.0803	57.4426	41.7917	21.1515	11.8013	18.9395	47.9431	69.2135	31.493	49.6869	54.2843	50.1959	49.994	35.6527	25.3191	32.5042	36.9103	19.488	63.0478	25.0025	31.7617	40.9883	23.6437	34.9793	15.0203	29.4526
TEF	13.2874	7.4245	4.1871	10.9149	2.7218	2.2541	5.4215	16.8486	6.2876	17.3523	4.1959	36.8601	2.4159	10.8181	14.0057	8.3776	12.0787	10.8454	7.8284	41.1092	2.7836	10.3067	3.1234	23.9843	23.4581	13.4712	4.6705	4.1103	8.4044	1.0606	19.6965	4.0671	7.9187	10.305	37.631	12.8178	6.9732	16.5256	10.4939	12.9532	9.6804	11.5018	5.2687	7.2238	2.5736	7.8498	2.979	4.515	11.1251
[truncated: 206 more columns]
