# Supplementary material for: Circadian rhythm-based prognostic features predict immune infiltration and tumor microenvironment in molecular subtypes of hepatocellular carcinoma
Source: Open Life Sci. 2026 Jan 1;20(1):20251208. doi: 10.1515/biol-2025-1208 (PMC13011610; doi:10.1515/biol-2025-1208)
Supplement: Supplementary file 6 — Supplementary Material [file j_biol-2025-1208_suppl_006.xls]

## Sheet: Table S5
ID	TCGA-EP-A3RK-11A-11R-A22L-07	TCGA-DD-A1EJ-11A-11R-A155-07	TCGA-BC-A216-11A-11R-A155-07	TCGA-DD-A114-11A-12R-A131-07	TCGA-BC-A10T-11A-11R-A131-07	TCGA-BC-A10U-11A-11R-A131-07	TCGA-FV-A2QR-11A-11R-A213-07	TCGA-DD-A3A4-11A-11R-A22L-07	TCGA-DD-A3A5-11A-11R-A22L-07	TCGA-DD-A39X-11A-11R-A213-07	TCGA-DD-A39V-11A-11R-A213-07	TCGA-FV-A3R2-11A-11R-A22L-07	TCGA-DD-A11D-11A-12R-A131-07	TCGA-BD-A2L6-11A-21R-A213-07	TCGA-DD-A11B-11A-11R-A131-07	TCGA-DD-A39W-11A-11R-A213-07	TCGA-G3-A3CH-11A-11R-A22L-07	TCGA-DD-A118-11A-11R-A131-07	TCGA-DD-A1EE-11A-11R-A131-07	TCGA-EP-A26S-11A-12R-A16W-07	TCGA-DD-A3A6-11A-11R-A22L-07	TCGA-EP-A12J-11A-11R-A131-07	TCGA-BC-A10X-11A-11R-A131-07	TCGA-DD-A116-11A-12R-A26B-07	TCGA-BD-A3EP-11A-12R-A22L-07	TCGA-FV-A23B-11A-11R-A16W-07	TCGA-BC-A10W-11A-11R-A131-07	TCGA-DD-A11A-11A-11R-A131-07	TCGA-BC-A10Z-11A-11R-A131-07	TCGA-BC-A10Q-11A-11R-A131-07	TCGA-FV-A3I1-11A-11R-A22L-07	TCGA-DD-A113-11A-12R-A131-07	TCGA-DD-A11C-11A-11R-A131-07	TCGA-DD-A3A3-11A-11R-A22L-07	TCGA-DD-A1EC-11A-11R-A131-07	TCGA-DD-A1EB-11A-11R-A131-07	TCGA-DD-A119-11A-11R-A131-07	TCGA-DD-A1EL-11A-11R-A155-07	TCGA-DD-A1EI-11A-11R-A131-07	TCGA-BC-A10Y-11A-11R-A131-07	TCGA-ES-A2HT-11A-11R-A180-07	TCGA-DD-A3A2-11A-11R-A213-07	TCGA-BC-A10R-11A-11R-A131-07	TCGA-DD-A39Z-11A-21R-A213-07	TCGA-FV-A3I0-11A-11R-A22L-07	TCGA-DD-A1EH-11A-11R-A131-07	TCGA-BC-A110-11A-11R-A131-07	TCGA-DD-A1EG-11A-11R-A213-07	TCGA-DD-A3A1-11A-11R-A213-07
AC139795.2	0.3944	0.4926	0.4246	0.8523	0.2632	0.3529	0.638	0.6608	0.237	0.3793	0.2283	0.6583	0.659	1.1686	0.3556	0.3882	0.6636	0.192	0.78	0.4017	0.224	0.521	0.3431	0.5574	1.2949	0.6981	0.1836	0.4665	0.2709	0.8114	0.7628	0.4914	0.5485	0.5449	1.0415	0.6259	0.3821	0.5696	0.4778	1.0585	0.5348	0.55	0.8632	0.6235	0.3657	0.3691	0.4829	0.2743	0.2294
AC145207.5	0.2011	0.269	0.1509	0.1623	0.1871	0.1411	0.5773	0.3809	0.175	0.2889	0.1565	0.468	0.133	0.3039	0.4266	0.1686	0.1089	0.2303	0.1782	0.3398	0.3242	0.0877	0.1009	0.2123	0.5984	0.3802	0.1142	0.2689	0.1699	0.2209	0.4271	0.2807	0.195	0.3962	0.5066	0.4279	0.0185	0.2245	0.2547	0.4592	0.2938	0.1585	0.2539	0.2474	0.0928	0.2811	0.1839	0.1893	0.0667
C21orf62-AS1	0.1217	0.1492	0.0742	0.1384	0.0856	0.0652	0.1544	0.1267	0.1011	0.1082	0.123	0.219	0.0711	0.1896	0.0739	0.1212	0.0981	0.1331	0.1483	0.1321	0.0852	0.0669	0.1863	0.1118	0.0766	0.1878	0.0543	0.0727	0.1308	0.111	0.1734	0.0701	0.1784	0.1813	0.2188	0.1922	0.0925	0.1483	0.0795	0.2109	0.1366	0.1286	0.0858	0.0933	0.0579	0.1199	0.0688	0.0823	0.0694
AL035461.2	0.3744	0.9836	0.2809	0.7477	0.2873	0.2408	0.5276	0.5849	0.199	0.6654	0.4451	1.3973	0.0972	0.5445	0.1213	0.3924	0.1858	0.131	0.6082	0.2268	0.524	0.1497	0.1292	0.3622	0	0.0811	0.5844	0.0688	0.261	0.1885	0.5204	0.4789	0.998	0.4056	0.4986	0.3504	0.2844	0.7435	0.2897	0.7834	0.2654	0.1623	0.0812	0.3166	0.3801	0.9353	0.1882	0.7046	0.3415
AL161729.4	0	0.1444	0.0773	0.0914	0	0	0	0.2146	0	0.3256	0	0	0	0	0	0	0	0	0	0.0832	0	0	0	0	0	0.1785	0	0	0.4788	0	0	0.1054	0	0	0	0	0	0.0744	0	0	0.1948	0	0.0894	0.0871	0	0	0.1036	0	0.1253
MIR600HG	0.2786	0.1206	0.1353	0.2764	0.0839	0.0773	0.3789	0.2134	0.1133	0.1554	0.0857	0.4457	0.315	0.4768	0.2868	0.1168	0.2684	0.1835	0.4394	0.2185	0.0076	0.0262	0.1244	0.4187	0.2579	0.4544	0.2559	0.0964	0.4342	0.2145	0.6107	0.151	0.4544	0.0474	0.2183	0.2378	0.1079	0.2308	0.1776	0.2658	0.3021	0.135	0.1707	0.3396	0.0832	0.1071	0.1566	0.1697	0.0598
AC093627.7	0.0153	0.0214	0	0.0136	0.0156	0	0.1724	0.1592	0	0	0.0145	0.0163	0.0635	0.0889	0	0	0	0	0.0248	0.037	0	0	0	0.0118	0	0.0132	0.0136	0	0.0142	0.0154	0.017	0	0	0.0662	0	0.0429	0.031	0.0883	0.0355	0.016	0.0433	0.0265	0.0531	0	0	0.0235	0	0.1007	0.0186
AL499602.1	0.5052	0.5173	0.4082	1.7591	0.2386	3.0327	2.5852	0.3238	0.3718	0.0921	0.5174	1.4504	0.4844	0.6136	0.8563	0.4561	0.4628	0.2719	0.7576	0.0942	0.5439	1.1806	1.6893	0.2105	1.2227	1.1782	0.7626	0.2571	3.5033	0.7042	0.2161	0.9148	0.0829	0.2807	0.4555	0.8002	0.1181	0.9261	0.7218	0.6505	2.7546	0.6064	0.5059	0.3615	0.2368	0.4182	0.5081	0.9508	0.4726
SNHG12	0.3449	0.588	0.5089	0.9184	0.3529	1.0549	1.1925	1.7361	0.3667	0.3814	0.5139	1.606	0.9195	1.7389	0.4023	0.3566	0.6959	0.6275	1.0459	0.195	0.1609	0.3493	0.3728	0.7474	0.709	0.9461	1.1075	0.803	3.6434	0.5671	0.8438	0.5295	0.662	0.8303	0.7962	0.538	0.0932	0.6476	0.5605	1.1787	1.6298	0.598	1.357	0.3694	0.8638	0.5833	1.8267	1.071	0.6711
AL096701.3	0.0652	0.0304	0.0163	0.0386	0	0.0745	0.049	0.0452	0.0693	0.0343	0.062	0	0.0226	0.0181	0	0.0182	0.0647	0.0912	0	0.0175	0.0608	0.0695	0.03	0	0.0547	0.1129	0.0969	0.0319	0.1009	0.0219	0.0725	0.0445	0.0463	0.0314	0.0694	0.122	0.022	0.0471	0.0336	0.0454	0.0411	0.0565	0.0754	0.0184	0.0662	0.0334	0.0437	0.1431	0.0264
AL159169.2	0.1932	0.2437	0.203	0.4459	0.0791	0.0994	0.3486	0.2013	0.1233	0.0916	0.1103	0.7006	0.4817	1.0278	0.2505	0.0648	0.2301	0.1623	0.5023	0.0624	0.2524	0.1236	0.16	0.1496	0.1946	0.2343	0.1034	0.1989	0.3951	0.1945	0.086	0.1978	0.4121	0.2791	0.5353	0.0362	0.1174	0.1954	0.1196	0.3235	0.2557	0.134	0.4361	0.3268	0	0.0594	0.0389	0.0364	0.188
AL442125.2	0.1173	0	0	0.1041	0	0.4025	0.1323	0.4888	0	0.0927	0.1116	0.1251	0	0	0.1521	0	0.1164	0	0	0.0948	0	0	0.081	0.0908	0	0.1016	0.2093	0	0.2181	0	0	0	0	0	0	0.3294	0	0.0847	0	0	0.2218	0	0.1018	0.0992	0.1191	0.0902	0	0.1104	0
AL078644.1	0.1956	0.2285	0.2447	0.0579	0.267	0.2796	0.5883	0.3396	0.0693	0.103	0.062	0.0695	0	0.0542	0.2536	0	0.0647	0.1825	0.6357	0.158	0	0.4171	0.315	0.0505	0.2462	0.0565	0.2327	0.1438	0.3031	0	0.2176	0	0.4172	0	0.139	0.3052	0.1321	0	0.2019	0.1365	0.0616	0.0565	0.1132	0.3309	0.1987	0.1003	0.0656	0	0.1586
AC021078.1	0.3918	0.7122	0.4432	0.9375	0.3836	0.7695	0.7748	0.4968	0.3683	0.2961	0.297	0.7509	0.9025	1.2035	0.3533	0.2809	0.5297	0.6199	0.5812	0.2248	0.0954	0.454	0.7092	0.5802	0.6718	0.7576	1.0992	0.7307	1.0872	0.6975	0.7831	0.6451	0.763	0.2953	0.6959	0.4837	0.4314	0.6152	0.334	0.9388	0.7138	0.2806	1.0252	0.6963	0.4267	0.4278	0.8909	0.6573	0.2694
AC132872.3	0.3119	0.2731	0.468	0.4844	0.3989	0.6018	1.1429	0.3248	0.2487	0.308	0.6674	1.3303	1.1338	0.7776	0.9095	0	0.2321	0	0.1267	0.2519	0.1455	0.1247	0.3766	0.3621	0.8832	0.8105	2.156	0.6879	1.3043	0.628	1.1273	0.8778	0.3326	0.1126	0.7477	0.4379	0.2369	0.4504	0.3017	0.3263	1.2527	0.0676	0.609	0.3297	0.3167	0.4795	1.333	0.8805	0.2845
C2orf27A	0.0484	0.0969	0.0363	0.3622	0.0283	0.0712	0.1014	0.0504	0.0221	0.082	0.0197	0.1106	0.0575	0.1322	0.0538	0.029	0.0755	0.029	0.2922	0.1229	0.0065	0.1438	0.0477	0.0857	0.0435	0.0539	0.0555	0.0712	0.1221	0.0627	0.1154	0.085	0.059	0.1499	0.14	0.1554	0.1121	0.1149	0.0375	0.123	0.1961	0.036	0.048	0.0234	0.007	0.0213	0.0487	0.0456	0.0421
AP002449.1	0.2069	0.5074	0.1553	0.0918	0.6353	0.5324	0.8166	0.8621	0.33	0.0817	0.0984	0.4413	0.2149	0.258	0.1341	0.2602	0.2053	0	0.3362	0.3343	0	0	0.2856	0.2402	1.0417	0.4481	0.7383	0.6086	1.5385	0.4167	0.3452	0.4236	0	0.4483	0.3307	0.2905	0.4192	0.3736	0.4004	0.433	0.7823	0.1794	0.5388	0.175	0.3152	0.1591	1.3527	0.5842	0
AC024075.3	0.7361	0.1289	0.1381	0.3267	0.1883	0.2367	0.6225	0.7666	0.0978	0.4361	0	0.3925	0.1911	1.4529	0.477	0.1543	0.2739	0.1288	0.7474	0.8176	0	0.1471	0.3174	0.7834	0.579	0.8768	0.3283	0.3382	0.3421	0.1853	0.7163	0.0942	0.1962	0.2658	1.8628	0.4306	0.1864	0.6645	0.2136	0.5776	0.1739	0.3191	0.3993	0.3891	0.0934	0.5659	0.2776	0.2598	0.5595
AC011447.3	0.0063	0.0044	0.0142	0.0168	0	0.0054	0.0214	0.0593	0.0202	0.03	0.006	0.0202	0.0394	0.042	0.0246	0.0053	0.0063	0.0177	0.0205	0.0306	0.0177	0.0505	0	0.0343	0.0398	0.0329	0.0056	0.0093	0.0294	0.0191	0.0211	0.0129	0	0.0274	0.0404	0.0355	0.0192	0.0183	0.0391	0.0397	0.0359	0.0329	0.0219	0.016	0.0193	0.0146	0.0191	0.0178	0.0231
HCG15	0.1901	0.3662	0.107	0.2531	0.3404	0	0.3215	0.3465	0.0505	0.2628	0.1356	0.152	0.0987	0.158	0.1232	0.1195	0.1886	0.3325	0	0.0384	0	0.228	0.2951	0.2943	0.2392	0.1235	0.0848	0.1048	0.0442	0.1914	0.4228	0	0	0.4119	0.2532	0.1334	0.2407	0.2059	0.2575	0.6961	0.0449	0.1648	0.1237	0.0804	0.1448	0.0731	0	0.1789	0
LINC01278	1.3416	1.3626	1.116	1.7417	1.0785	0.9603	1.7747	2.022	1.0984	1.0325	0.9562	1.8855	1.7609	1.4983	1.2627	1.651	1.3211	1.6448	2.2642	1.081	0.6082	1.8626	1.8491	1.3336	1.3657	1.5556	0.9277	1.3535	1.4274	1.1798	1.7967	1.3874	1.6857	1.5474	2.1684	2.0637	1.9737	1.4471	1.5026	1.8716	1.4516	1.3645	1.2638	0.9909	1.0667	1.0874	0.8821	1.0799	0.8349
GUSBP11	0.0884	0.1062	0.0616	0.1794	0.0194	0.0433	0.2065	0.0592	0.047	0.0898	0.0541	0.2627	0.2165	0.2205	0.0737	0.0159	0.0564	0.053	0.1539	0.0459	0	0.0202	0.0959	0.1907	0.0636	0.2025	0.0902	0.0743	0.3111	0.0254	0.1827	0.084	0.1482	0.0821	0.1683	0.0887	0.0128	0.1323	0.0978	0.1388	0.3224	0.0821	0.1645	0.1496	0.0449	0.0923	0.127	0.0713	0.023
AC007066.2	0.1467	0.2955	0.2202	0.5535	0.1689	0.1101	0.3516	0.382	0.078	0.2608	0.1221	0.5281	0.3429	0.4268	0.0713	0.1691	0.2548	0.2053	0.298	0.1333	0.1883	0.1466	0.2657	0.1278	0.1154	0.2065	0.3599	0.1214	0.4602	0.0923	0.2652	0.1126	0.0782	0.106	0.4104	0.2232	0.0557	0.3444	0.2555	0.3838	0.3467	0.1431	0.0955	0.2637	0.1862	0.2115	0.0922	0.2416	0.1784
AP000355.1	7.7647	5.7983	1.6866	4.6251	1.2547	1.5772	3.1105	5.8527	3.1502	6.2149	3.4981	9.0432	6.1552	5.1797	3.3108	3.1695	5.2722	2.5738	5.4776	2.8888	0.572	2.1238	7.6137	11.0712	4.5007	6.3724	5.4683	1.9531	7.2167	7.612	10.3403	4.0782	11.3305	0.5903	6.4232	10.3279	2.1735	8.0424	2.4513	7.1621	3.4764	3.4545	7.449	9.1586	1.7637	4.3985	2.3633	4.6152	0.9941
AC006435.2	0.0795	0.1114	0.1491	0.2117	0.0407	0.1363	0.3137	0.1242	0.169	0.1256	0.189	0.1695	0.8669	0.4954	0.103	0.1	0.1183	0.0556	0.3228	0.0642	0.0742	0.0635	0.3839	0.2153	0.1501	0.1033	0.2482	0.0584	0.2216	0.16	0.442	0.1627	0.339	0.0574	0.1694	0.2604	0.161	0.2009	0	0.3742	0.3005	0.0345	0.276	0.1344	0.0404	0.0917	0.0799	0.2992	0.0483
AL442003.1	0.0851	0	0.0639	0.0756	0	0.0365	0.096	0	0.0905	0.0336	0.0405	0	0.0442	0.1061	0	0	0	0.1787	0.0692	0.0688	0	0	0	0.0988	0.1072	0.0738	0.0759	0.0939	0.1583	0.0857	0.0947	0	0.2724	0	0	0.1992	0	0.0615	0	0.2227	0.0402	0.0369	0	0.108	0.0865	0.0327	0.0856	0.0401	0
TRAPPC12-AS1	0.162	0.0378	0.1621	0.8629	0.1658	0.139	0.3045	0.1125	0.402	0.4693	0.565	0.9216	0.2244	0.5835	0.5601	0.2264	0.4824	0.4535	0.702	0.2182	0.0504	0.3455	0.1491	0.8779	0.5438	0.4679	0.0482	0.5162	0.251	0.9788	0.7809	0.2764	0.3456	0.234	0.2878	0.3033	0	0.4291	0.209	0.5651	0.1531	0.3746	0.8438	0.6394	0.3839	0.083	0.3802	0.3558	0.1314
AC026979.4	0.1817	0.1948	0.1444	0.2183	0.0985	0.0917	0.1206	0.1782	0.1705	0.0929	0.1424	0.171	0.1555	0.1777	0.0554	0.1345	0.1591	0.1347	0.1042	0.0864	0.0499	0.1026	0.1697	0.1407	0.2557	0.2408	0.1335	0.1336	0.0397	0.0431	0.1665	0.0985	0.1368	0.2162	0.1367	0.2202	0.1733	0.1467	0.24	0.3468	0.1415	0.1483	0.1206	0.226	0.0977	0.1397	0.1183	0.0402	0.182
AC019205.1	0.0282	0.023	0.0141	0.0708	0.024	0.0644	0.1058	0.0684	0.01	0.0185	0.0312	0.035	0.0682	0.1053	0.0182	0.0197	0.0373	0.046	0.061	0.0265	0.0044	0.0225	0.0389	0.04	0.0709	0.0691	0.0293	0.0345	0.0523	0.0425	0.0365	0.0096	0.04	0.0678	0.04	0.0703	0.0333	0.0373	0.0399	0.0589	0.0399	0.0244	0	0.0198	0.0048	0.0144	0.0142	0.0265	0.0228
AL512770.1	0.0977	0.0958	0.1173	0.1561	0.02	0.1508	0.1322	0.061	0.0623	0.0463	0.0186	0.1667	0.0812	0.2761	0.076	0.0491	0.0194	0.1094	0.0317	0	0	0.2187	0.1213	0.0907	0.0984	0.2031	0.122	0.1293	0.109	0.1574	0.1956	0.16	0.125	0.0282	0.0416	0.0914	0.0198	0.0847	0.0605	0.1635	0.1477	0.1016	0.1865	0.1322	0.0794	0.0751	0.1375	0.1471	0.0238
AC008770.3	0.3144	0.4405	0	0.6511	0.1072	0.4493	0.2363	0.8731	0	0.2483	0.1993	0.3352	0.9796	0.6967	0.1358	0.2636	0.416	0.1467	0.8512	0.3386	0.1956	0.3351	0.2892	0.4866	1.3189	0.4539	0.0935	0.3852	0.2922	0.1055	1.282	0.1073	0.2235	0	1.0049	0.7846	0.4246	0.5297	0.2433	1.206	0.7923	0.0908	0.091	0.4431	0.1064	0.4028	0.1054	0.0986	0
AC026368.1	0	0.0498	0	0.1893	0	0	0.0801	0.074	0	0	0	0.0758	0	0.2363	0	0	0.0705	0.0995	0.2309	0	0	0	0.1471	0.11	0	0.0616	0	0.0523	0.5945	0.2862	0.079	0	0.1516	0.1027	0	0.1996	0	0.154	0.11	0	0.2015	0	0.0617	0.0601	0	0.0546	0	0.3344	0
FBXL19-AS1	0.0869	0.2087	0.1677	0.3305	0.0889	0.0639	0.4059	0.181	0.0924	0.1765	0.1653	0.1986	0.1289	0.4333	0.1609	0.1145	0.1848	0.0695	0.2622	0.0602	0.0463	0.0992	0.137	0.2402	0.1718	0.3871	0.1329	0.1734	0.2192	0.2374	0.1657	0.1652	0.3706	0.0896	0.2248	0.3369	0.1383	0.1882	0.1153	0.3247	0.3168	0.1399	0.0646	0.1679	0.1512	0.105	0.0749	0.1285	0.0604
TMEM147-AS1	0.319	0.3842	0.2469	0.6549	0.0612	0.0855	0.5171	0.7892	0.3392	0.2678	0.275	0.5422	0.3003	0.7209	0.1034	0.1421	0.3562	0.3488	0.3725	0.2899	0.0279	0.2391	0.2614	0.5942	0.3262	0.6132	0.2757	0.2199	0.3336	0.1205	0.6209	0.2653	0.4678	0.144	0.3824	0.3173	0.2222	0.468	0.2855	0.3547	0.7915	0.3112	0.2769	0.3457	0.3341	0.3219	0.2908	0.2721	0.3031
AC010326.3	2.9612	2.6314	1.4633	4.9364	1.6261	1.7963	3.6648	4.664	1.6894	1.94	2.9537	4.4673	3.9762	3.5416	1.966	2.1801	3.4404	1.9205	2.8161	1.0503	1.685	4.7351	2.5915	2.9629	1.7272	3.6289	3.5435	1.8586	4.5646	2.4724	2.6508	1.7741	4.467	2.7125	3.7711	2.6365	1.6828	3.599	2.236	2.796	5.5977	1.4402	2.3822	2.3821	1.5402	3.0539	2.2518	1.4953	1.8447
AC008735.4	0.3226	0.1695	0.1816	0.5012	0	0.0692	0.0909	0	0.1715	0	0	0.172	0.5027	0.6033	0	0.2029	0.4002	0	0.6552	0.1303	0	0.3869	0.1113	0.6243	0.203	0.0699	0	0.1779	0.1499	0.5685	0.628	0.0826	0.344	0	0.5157	0.0755	0.1634	0.3495	0.1249	0.5064	0.4574	0.0699	0.35	0.6139	0.1638	0.124	0.1622	0.1518	0
OBSCN-AS1	0.0381	0.0445	0.0191	0.0451	0.013	0.0218	0.0716	0.0926	0	0.0201	0.0362	0.0948	0.066	0.1266	0.0165	0.0319	0.0252	0.0178	0.0619	0.0103	0.0355	0.0609	0.0175	0.0295	0.0639	0.044	0.0113	0.0373	0.1652	0.0128	0.0424	0.026	0.1083	0	0.0406	0.0119	0.0129	0.0734	0.0393	0.093	0.096	0.055	0.0882	0.0215	0	0.0293	0	0.1315	0
AC138207.4	0.3543	0.4965	0.5317	0.9435	0.2417	0	0.8656	1.5683	0.0942	0.1633	0.0842	0.8186	0.644	1.7668	0.1531	0.2228	0.4688	0.3719	0.4797	0.2862	0	1.3691	0.2445	0.4342	1.0033	0.5883	0.4477	0.4993	0.1921	0.1486	0.5582	0.0907	0.6926	0.2559	0.7236	0.6909	0.5085	0.597	0.457	0.4634	1.3395	0.2304	0.5894	0.3496	0	0.3178	0.8611	0.389	0.3232
AC061975.8	0.0316	0.0885	0	0.1401	0.0646	0.1083	0.1424	0.0987	0.0336	0.0499	0.2102	0.101	0.0656	0.0262	0.0819	0.0265	0.0313	0.1326	0.1026	0.0255	0	0.2525	0.1525	0.1711	0.0795	0.0274	0.1127	0.0697	0.2641	0.0636	0.1054	0.2586	0	0.1825	0.1346	0.1182	0.064	0.0228	0.0489	0.0661	0.2089	0.1095	0.0548	0.0534	0.0321	0.0243	0.0635	0.1189	0.0768
AL732509.1	0.3077	0.405	0.2519	0.5793	0.2767	0.2958	0.6097	0.505	0.2676	0.3093	0.3636	0.4872	0.5036	0.3642	0.2659	0.4925	0.3146	0.4436	0.3787	0.2486	0.2523	0.3131	0.2702	0.2598	0.5633	0.3392	0.2412	0.1988	0.5286	0.2253	0.8088	0.3531	0.3977	0.4444	0.4272	0.4451	0.2172	0.4107	0.4113	0.7219	0.4054	0.4122	0.2104	0.2287	0.2272	0.3512	0.3469	0.2983	0.2041
SMG7-AS1	0.087	0.1828	0.0544	0.1415	0.1187	0.0249	0.1471	0.151	0.0617	0.1031	0.0965	0.1082	0.0602	0.1084	0.0188	0.2066	0.1582	0.1217	0.212	0.0586	0.0406	0.2318	0.12	0.1234	0.2007	0.1884	0.0776	0.1066	0.1078	0.1314	0.2257	0.0742	0.0309	0.0838	0.1854	0.2035	0.0294	0.178	0.1907	0.1517	0.0548	0.0628	0.2894	0.049	0.103	0.0557	0.1166	0.0682	0.0176
AC026412.3	0.0295	0.1241	0.0665	0.2621	0	0.1266	0.2663	0.4305	0.0314	0.07	0	0.2204	0.1533	0.1963	0.0765	0.1238	0.1465	0.124	0.2398	0.167	0	0.2361	0.1426	0.1371	0.2973	0.3325	0	0.152	0.1921	0.0297	0.4597	0	0.3148	0.1706	0.2831	0.1105	0.0897	0.2559	0.2285	0.2162	0.2512	0.0512	0.3331	0.0999	0.0899	0	0.1782	0.0556	0
AP001453.2	0	0.1208	0.1294	0.1021	0	0	0.2593	0.0599	0	0.0454	0.0547	0.2452	0.0597	0.0956	0.2981	0	0.1141	0.0805	0.2802	0	0	0	0.0397	0.1335	0	0.0996	0	0	0	0	0.1279	0	0.1226	0.2491	0	0	0.0582	0.0415	0.089	0.0602	0.0543	0.1495	0.0499	0	0.1168	0.0442	0	0.1623	0.0699
SOX21-AS1	0	0	0	0	0	0.026	0	0	0	0	0	0	0	0	0	0.0085	0.0201	0	0.0164	0	0	0	0	0	0	0	0	0	0	0	0	0	0	0	0.0108	0	0	0.0073	0.0156	0.0106	0.0096	0.0088	0	0	0	0	0.0203	0	0.0492
LINC00847	0.5397	0.6886	0.2418	0.6864	0.2803	0.2072	0.8266	0.99	0.2655	0.3945	0.2681	0.9278	0.7029	0.8703	0.4177	0.412	0.4077	0.4397	0.6413	0.436	0.218	0.4637	0.2724	0.4053	0.5171	0.6141	0.3593	0.3257	0.3519	0.3487	0.3942	0.3215	0.481	0.3723	0.2918	0.5278	0.3182	0.5061	0.3491	0.5225	0.5482	0.8311	0.3146	0.218	0.3108	0.2477	0.1944	0.3563	0.6074
CAPN10-DT	0.1103	0.0687	0.046	0.1959	0.0251	0	0.0415	0.3192	0.1043	0.0969	0.035	0.2092	0.0764	0.2038	0.0636	0.0925	0.1582	0.0686	0.2191	0.0099	0.0229	0	0.0677	0.1708	0.1389	0.1593	0.0656	0.0631	0.2165	0	0.2591	0.0251	0.1046	0.0531	0.1437	0.0459	0.0124	0.1594	0.1518	0.2181	0.2318	0.1063	0.1915	0.1037	0.0498	0.0377	0.1726	0.1269	0.0298
STAM-AS1	0	0.0265	0.0142	0.0671	0	0.0486	0.0213	0.1968	0	0	0	0.0605	0	0.1099	0.0245	0.0317	0.0563	0	0.0921	0	0	0.0302	0	0.0439	0	0	0	0	0.0527	0.0381	0.021	0.0387	0	0.0273	0.0403	0.0354	0.0191	0	0.0146	0	0.0179	0.0164	0	0.016	0.0192	0.0145	0	0	0
AC010973.2	0	0.0559	0.1496	0	0	0	0.045	0.0415	0.0848	0	0	0.1276	0.0414	0.1325	0	0	0.0396	0	0.1296	0	0	0.0638	0.1376	0.0309	0.0502	0.1382	0.1778	0.0293	0	0.1204	0.0887	0.1632	0.1701	0.0576	0	0	0	0.0576	0.0309	0	0.3015	0.1383	0	0.1012	0.1215	0.0307	0.0401	0.2251	0
AC112220.2	0.6721	1.0557	0.667	1.1546	0.7876	0.9111	1.2834	1.2984	0.8183	0.5995	0.6392	0.6589	0.7319	0.8919	0.6463	0.6726	0.398	0.6675	0.7573	0.5955	0.2832	0.6587	1.107	0.5789	1.0369	0.9297	0.8026	1.6817	0.937	1.0368	0.5666	0.7545	0.7167	1.0335	1.0396	1.1871	0.6918	1.3622	0.7635	0.862	1.5266	0.5169	0.7245	0.5775	0.6825	0.35	0.7522	0.5713	0.2901
FRMD6-AS1	0.044	0.0617	0.0165	0.0586	0.045	0.0943	0.1488	0.1833	0	0.0174	0.0628	0.0939	0.0457	0.0914	0.0856	0.0553	0.0873	0.0924	0	0.0178	0	0.0352	0.0607	0.0341	0.0277	0.0381	0	0.0485	0.0613	0.0886	0.0979	0.1126	0	0.0636	0.0938	0.0206	0.0223	0.0953	0.017	0.0691	0.1456	0	0.0955	0	0.0894	0.0507	0.0443	0.1863	0
STARD7-AS1	0.6445	0.6229	0.3252	0.9864	0.3867	0.2478	1.015	0.8218	0.4844	0.6233	0.5285	0.9007	0.8196	1.1268	0.5762	0.4566	0.4852	0.4355	0.9388	0.6643	0.2489	0.8174	0.3067	0.7397	0.5315	1.0012	0.4758	0.4657	0.6713	0.6601	0.8281	0.4663	0.7584	0.3853	0.7697	0.6657	0.3377	0.8507	0.9031	0.6976	0.9978	0.5877	0.4051	0.4981	0.6658	0.5382	0.5029	0.3033	0.6082
AC004148.1	0.4555	0.4964	0.3798	0.7637	0.0777	0.434	0.1997	0.5271	0.4305	0.1799	0.3369	1.2953	0.7097	1.4301	0.328	0.2122	0.6278	0.3541	0.9456	0.2658	0	0.2023	0.4889	0.7051	0.3185	0.6576	0.474	0.3721	1.1995	0.5605	1.4072	0.259	0.8635	0.1462	0.6202	0.4737	0.1794	0.3289	0.3525	0.556	0.6936	0.3071	0.6589	1.1342	0.4625	0.3113	0.7889	0.4763	0.1539
AC108010.1	0.4108	0.5535	0.166	0.1683	0.1617	0.3252	0.3207	0.4278	0.1008	0.1498	0.0902	0.2022	0.5252	0.7353	0.3277	0.159	0.2195	0.2653	0.462	0.2553	0.0295	0.5053	0.327	0.3913	0.3182	0.4106	0.4228	0.2788	0.2349	0.5408	0.4217	0.2911	0.5391	0.1826	0.5724	0.5324	0.3521	0.4108	0.3424	0.4959	0.4779	0.2192	0.8502	0.5077	0.1283	0.0972	0.2542	0.0595	0
AC000403.1	0.0137	0.0671	0.0411	0.085	0.07	0.0469	0.0925	0.1425	0.0291	0.0108	0.013	0.0875	0.0853	0.3183	0.0355	0.0344	0.0272	0	0.1778	0.0442	0	0.1094	0.0378	0.0106	0.1033	0.237	0.0244	0.1106	0.0127	0.0138	0.0304	0.07	0.0292	0.0395	0.1166	0.0384	0.1247	0.0494	0.127	0.1002	0.2327	0.0356	0.1306	0.0347	0.0139	0.0421	0.055	0.0644	0.0333
AC093227.3	0.1196	0.0559	0	0.0708	0.0408	0	0.0899	0.0415	0.0424	0.0945	0.0379	0	0.1657	0.0663	0.0517	0.0669	0.0791	0.0558	0.0648	0.0322	0	0	0.0275	0.0617	0	0.0691	0	0	0.0741	0.1606	0.2217	0.0408	0	0	0	0.0746	0.0808	0.0576	0.0309	0.0834	0	0.1037	0	0.1012	0	0.0613	0	0	0
LINC02035	0.8866	0.502	0.3629	0.9937	0.4216	0.5223	1.0704	1.595	0.457	0.8136	0.3407	1.2129	0.6512	1.9948	0.6268	0.5256	0.6488	0.376	1.0912	0.7018	0.1755	0.7733	0.55	0.7833	0.7327	1.73	0.5752	0.6848	0.5577	0.541	1.1155	0.4125	0.8022	0.9055	1.336	0.8634	0.6713	1.1642	0.5961	1.2275	0.9057	0.9472	1.0416	0.6362	0.4547	0.5026	0.7566	0.4467	0.6209
NIFK-AS1	0.9689	0.7931	0.5471	0.9026	0.4811	0.255	0.6707	1.0092	0.5406	0.9473	0.5201	1.1151	0.7175	1.2916	0.5471	0.9572	0.7235	0.4565	0.826	0.5812	0.5461	0.721	0.7745	0.9059	0.483	0.9391	0.4963	0.2257	0.633	0.5988	0.7149	0.324	0.9207	0.5959	0.5827	1.0506	0.3401	0.866	0.7128	0.7428	0.5259	0.8567	0.2831	0.6166	0.4481	0.6121	0.3184	0.5597	0.5834
FAM111A-DT	0.5646	0.4918	0.3893	1.9097	0.3279	0.2617	0.6194	1.3032	0.3082	0.6027	0.3628	0.6021	0.7766	1.4964	0.5933	0.4734	0.4543	0.3417	1.0907	0.3082	0.2136	1.0491	0.7054	0.6141	0.5185	1.3879	0.3675	0.4936	0.5531	0.338	0.6958	0.3904	0.4881	0.4629	0.5853	0.6427	0.5255	0.8375	0.6259	0.4789	1.2403	0.4895	0.3311	0.271	0.2169	0.5161	0.3683	0.4164	0.3897
EIF3J-DT	1.6191	1.1045	0.81	1.954	0.7849	0.7308	1.8577	1.7455	0.8758	1.4025	0.7024	2.5142	1.0917	2.1601	0.902	1.1789	1.1275	1.0932	1.6382	0.9638	0.4241	1.5216	1.0486	1.3961	0.858	1.8332	0.7095	0.5639	1.5708	0.6149	1.8797	0.7268	0.9087	1.313	1.1502	1.9142	0.7625	1.3334	0.9343	1.8872	1.584	1.5145	0.7889	0.7326	0.5625	0.9281	0.6713	0.8955	1.261
ANKRD10-IT1	1.7164	1.1167	1.886	3.6456	0.8155	1.7875	3.1105	1.4046	1.6294	0.8717	1.0494	2.0919	2.8654	7.846	1.7481	0.771	2.19	1.8874	3.7845	0.6438	0	1.4703	3.4685	2.8943	2.7004	4.5669	3.7184	2.7944	4.1591	2.5305	3.6134	2.5724	4.1836	0.3542	1.8943	3.6148	1.0557	1.638	1.2336	3.72	2.6652	1.2224	2.9796	2.592	0.498	1.7437	2.8976	1.7884	0.3728
LINC01521	0.3786	0.3006	0.0947	0.3136	0.3616	0	0.4554	0.6046	0.2415	0.2193	0.192	0.3768	0.0524	0.2727	0.229	0.2963	0.3006	0.2826	0.246	0.3059	0.0236	0.4036	0.2612	0.3907	0.3177	0.3717	0.1576	0.0928	0.1173	0.2287	0.6456	0.3358	0.4306	0.1094	0.5917	0.567	0.3068	0.237	0.4298	0.4489	0.2863	0.3501	0.2191	0.064	0.1538	0.0388	0.1269	0.19	0.0614
AL731567.1	0	0.2975	0.6372	0.1884	0	0.1821	0.2394	0.1106	0	0.0839	0.101	0.2264	0.6616	1.0587	0	0	0	0.2971	0.1725	0	0	0.1697	0	0.2465	0.1336	0.4598	0	0.1561	0	0	0.1181	0	0.2264	0	1.2442	0.2981	0	0	0.3286	0.1111	0.4013	0.092	0.0921	0.0898	0.1078	0.1632	0.5338	0.4995	0
WAC-AS1	8.4991	8.3085	4.2047	8.778	4.4305	3.0919	13.0774	12.5621	6.7582	5.6277	3.966	9.8667	7.189	12.9363	3.2281	7.6361	7.3137	5.3902	5.7397	4.3162	4.3372	6.7142	6.7538	4.8863	4.3008	8.8553	5.993	3.3747	10.51	4.8253	7.778	6.0018	7.0715	7.0693	11.2012	9.8119	4.1949	7.9679	5.2221	9.847	7.6363	11.373	3.7576	7.1387	5.0431	5.855	4.0336	4.8645	8.8581
AC008760.1	0.2145	0	0.2682	0.2538	0	0.1839	0.2418	0.2234	0.152	0.0565	0.204	0.2287	0.5198	0.2971	0	0.1798	0.1419	0.2001	0.2323	0	0.3336	0	0.0987	0.1107	0.09	0.2477	0.1913	0.0526	0.5315	0.072	0.3975	0.0732	0.3049	0	0.2285	0	0	0.0516	0.1107	0.2244	0.4054	0	0.062	0.2418	0.363	0	0.1438	0.2691	0
ZNF337-AS1	0.3765	0.2409	0.129	0.3633	0.2094	0.2387	0.3507	0.4519	0.2437	0.2845	0.1323	0.3492	0.2381	0.3402	0.2334	0.3157	0.2356	0.2291	0.266	0.1785	0.1146	0.1832	0.2203	0.2978	0.3812	0.3758	0.1606	0.1986	0.2891	0.272	0.4006	0.1508	0.2619	0.1419	0.2966	0.3295	0.1741	0.3843	0.1584	0.3169	0.294	0.1987	0.2274	0.2215	0.1829	0.1384	0.0988	0.1926	0.0896
AP000787.1	0.099	0.074	0.0644	0.205	0.0405	0.0792	0.2009	0.11	0.1053	0.0834	0.0377	0.0493	0.1028	0.2633	0.1198	0.1051	0.1113	0.0924	0.0751	0.0427	0.0246	0.1266	0.1184	0.143	0.0831	0.1601	0.0589	0.034	0.1533	0.0266	0.1101	0.0405	0.0422	0.1525	0.0703	0.0988	0.0735	0.1144	0.1532	0.1864	0.0936	0.0801	0.0745	0.0502	0.0536	0.0913	0.0531	0.0807	0.0161
CLDN10-AS1	0	0.0384	0	0	0	0	0	0	0	0	0	0	0	0	0	0	0	0	0	0	0	0	0	0	0	0	0	0	0	0	0	0	0	0	0	0	0	0	0	0.0573	0	0	0	0	0	0	0	0	0.0666
ARNILA	0	0.019	0.0407	0.1925	0	0.0465	0.0917	0	0	0	0.0258	0.0289	0.1126	0.1352	0	0.0227	0.0538	0	0.044	0	0	0.0433	0.0374	0.0629	0.0341	0.1644	0.0242	0.0399	0.0252	0.0546	0.0302	0	0.0578	0.0783	0.0289	0	0	0.0196	0.021	0.0567	0	0.141	0	0.0229	0	0.0208	0	0.051	0.0989
LINC01011	0.1919	0.1711	0.1309	0.4181	0.1428	0.0898	0.4328	0.5633	0.1298	0.2343	0.2157	0.4465	0.2537	1.015	0.0905	0.1316	0.2943	0.1709	0.2551	0.2255	0.114	0.5858	0.1806	0.1485	0.1537	0.4383	0.2023	0.1154	0.227	0.1405	0.3493	0.1786	0.3349	0.3024	0.1859	0.2613	0.2474	0.2898	0.2836	0.3833	0.8904	0.1815	0.0606	0.1033	0.124	0.1341	0.1755	0.2299	0.2971
LINC00216	0.0436	0.061	0	0.0387	0.0446	0	0.2455	0.0454	0.0463	0.0688	0	0	0	0.2534	0	0.073	0	0.1829	0.283	0.0352	0	0	0.0601	0.0337	0	0.1509	0.0389	0.064	0.2024	0	0.1938	0	0.2787	0	0.0464	0.1223	0	0.0944	0.1348	0.1367	0.0823	0.0378	0.0756	0.0737	0.0442	0.067	0.0438	0.041	0
AC020915.2	0.6519	0.6598	0.462	0.7394	0.5745	0.4659	1.1844	0.679	0.4814	0.6724	0.7234	1.1587	0.6396	0.7977	0.446	0.4252	0.4852	0.4816	0.3236	0.6876	0.2028	0.7819	0.4498	0.6168	0.7066	0.8001	0.5977	0.3595	0.9257	0.31	0.5237	0.4634	0.309	0.9156	0.4245	0.7458	0.4403	0.7193	0.5606	0.72	0.4793	0.9106	0.1729	0.5973	0.4046	0.6543	0.4917	0.5454	0.7929
AC007541.1	1.9362	0.9824	0.6764	1.2446	1.3324	0.4581	1.3551	2.8164	0.4969	1.8461	0.8255	2.1717	1.2484	0.9988	0.6491	1.7074	0.8614	0.5607	1.2474	1.0518	0.9969	1.1744	0.622	1.6021	0.5042	1.0122	0.7743	0.2455	0.8377	0.5378	2.5619	0.5467	1.068	0.7716	1.2806	1.7811	0.5073	0.892	1.111	1.2924	0.8204	1.7076	0.3187	1.0164	0.678	0.8726	0.3357	0.6283	0.9745
AC011921.1	0.0355	0.0249	0	0.0315	0	0	0	0.111	0	0.0561	0	0.0757	0.0369	0.1476	0.0921	0.0298	0	0	0.0577	0	0	0	0.0245	0.1374	0	0.0923	0.0634	0	0.066	0	0.0395	0	0	0	0.0757	0.0332	0.036	0.0513	0.0825	0.0743	0.1007	0.0616	0.0308	0	0.0721	0.1092	0	0	0
AC010761.1	0.4909	0.1529	0.1228	0.1937	0.335	0.4678	0.246	0.3409	0.406	0.2155	0.0519	0.5236	0.8499	0.7707	0.1414	0.0915	0.2165	0.1527	0.0886	0.0441	0.1527	0.0872	0.1129	0.3378	0.6866	0.4253	0.6813	0.2406	1.014	0.1098	0.6674	0.1675	0.1163	0.3152	0.1744	0.0511	0.1658	0.1182	0.0844	0.3425	0.4125	0.3311	0.6629	0.692	0.3324	0.2516	0.4389	0.5647	0.199
AC096642.1	0.1876	0.0526	0.0282	0.0666	0	0	0	0.0586	0.0199	0.0741	0.0535	0.1	0.0585	0.1403	0.0243	0.0472	0.1303	0	0.061	0.0152	0.0175	0.03	0.0129	0.1016	0.0945	0.065	0.0669	0.0138	0.1395	0	0.1461	0.0384	0.12	0	0.1	0.0527	0.038	0.0542	0.0726	0.157	0.1241	0.1139	0.0163	0.2221	0	0.0433	0.0755	0.0177	0
AL513327.1	0.1954	0.3166	0.2383	0.1409	0.1	0.4295	0.2341	0.3817	0.3636	0.1254	0.151	0.2996	0.2157	0.6903	0.19	0.041	0.1455	0.2222	0.3969	0.1085	0.057	0.1562	0.354	0.2553	0.4305	0.3386	0.7082	0.5837	0.4314	0.7133	0.4211	0.25	0.3647	0.1235	0.4686	0.1715	0.1732	0.2029	0.0756	0.3451	0.3348	0.0953	0.8375	0.4132	0.2605	0.1221	0.8353	0.2759	0.0743
AP005899.1	0.3606	0.1895	0.4735	0.08	0.2768	0.8504	0.2033	0.1878	0.5751	0	0.0857	0.0961	0.2809	0.5994	0	0.0756	0.0895	0.3785	0.2929	0.0728	0	0	0.2488	0.2093	0.3404	0.2343	1.2062	0.5302	0.9216	0.4538	0.3008	1.0149	0.3845	0.2604	0.4803	0.2531	0.274	0.7161	0.2791	0.5659	0.5112	0.2345	0.8607	0.8386	0.1831	0.2772	0.9066	0.5939	0
AC009509.4	0.8671	1.3501	1.3014	1.1118	2.0706	1.2394	0.8691	1.8063	0.922	0.9895	0.5498	2.0549	0.9007	0.4004	0.4995	0.8078	0.8605	0.6742	0.9392	0.6227	1.3486	0.9244	0.9307	0.7457	1.819	1.085	1.0313	1.0626	0.5373	1.9401	1.0716	0.7889	0.8219	1.8093	1.232	0.6313	0.5856	1.6699	1.5659	2.1169	1.6392	2.4224	0.7526	0.9777	0.2935	1.3333	0.5814	0.9974	0.7031
LBX2-AS1	28.7558	15.4983	14.3031	23.6658	15.0513	8.0725	20.4579	24.1174	18.9651	21.0999	10.877	42.1346	26.3011	21.5136	19.0638	26.5376	26.5052	19.1345	24.7737	23.4969	18.9731	28.748	17.8286	24.4252	13.6538	18.9174	15.9325	6.9726	20.012	17.8641	28.6582	23.2902	20.0246	16.4521	19.4082	23.8319	14.2553	18.4559	20.8537	27.2064	29.8038	28.3377	11.7648	20.2588	10.8009	15.8296	9.1352	22.2564	15.1979
AP001372.2	2.0261	1.709	1.3137	1.8683	0.8254	0.3711	1.6192	2.1718	1.1712	1.6939	0.898	1.7202	1.7981	1.5859	1.2749	1.8638	1.2689	1.6518	1.7258	1.1283	0.6608	2.6108	1.7103	2.4361	1.2379	2.0279	0.9476	0.8099	0.8776	0.4951	2.0784	0.604	1.7201	0.9945	1.7398	1.6019	1.2754	1.5343	1.2941	1.5848	1.9894	1.8078	0.5634	1.7135	0.3196	1.1796	0.4155	0.722	0.9092
Z99572.1	0.3859	0.341	0.4539	0.7529	0.2384	0.2952	0.4233	0.6554	0.8279	0.7113	0.3835	0.5487	0.5416	0.5432	0.5407	0.8977	0.6555	0.7006	0.6269	0.4746	0.3633	0.378	0.8803	0.4305	0.2538	0.4156	0.4496	0.2965	0.3069	0.9765	0.5297	0.2633	0.4671	0.7382	1.0039	0.9436	0.5775	0.8385	0.6861	0.953	0.2957	0.5967	0.3681	0.3645	0.6954	0.5131	0.4125	0.3893	0.3002
AC137932.3	0.0938	0.0751	0.0804	0.2379	0.0274	0.0575	0.1813	0.0977	0.1282	0.0847	0.0255	0.2572	0.2784	0.2673	0.1389	0.0337	0.0798	0.075	0.1088	0.0325	0.0125	0.1286	0.1572	0.1037	0.1181	0.1393	0.251	0.1182	0.3611	0.0675	0.1937	0.1234	0.1429	0.1355	0.0714	0.0752	0.0271	0.1839	0.0311	0.1402	0.076	0.0697	0.221	0.204	0.0952	0.0721	0.1482	0.1765	0.0489
AC245060.6	0.0466	0.0163	0.0044	0.0517	0.0179	0	0.0197	0.0425	0.031	0.0138	0	0.0559	0.0363	0.2081	0.0302	0.0049	0.104	0.0489	0.0662	0.0141	0	0.0373	0.0161	0.0857	0.0367	0.111	0.052	0.0214	0.0704	0.0176	0.1814	0.0238	0.0621	0	0.0186	0.0436	0	0.021	0.0135	0.0366	0.0991	0.0101	0.0051	0.1084	0.0473	0	0.0117	0.0274	0.0213
AC127024.5	0.1061	0.0744	0	0.4711	0.1086	0.3641	0.1197	0.3317	0.2257	0.0839	0.101	0.566	0.2205	0.7058	0	0	0.1053	0	0	0.0858	0	0	0	0.1643	0.1336	0.092	0.0947	0.5463	0.0987	0.1069	0.2361	0	0.2264	0.3067	0	0.0994	0	0	0.0822	0.1111	0.301	0.2761	0	0.1795	0.1078	0.0816	0	0.0999	0.1291
AC124045.1	0.0753	0.3343	0.1131	0.312	0.1799	0.1938	0.6512	0.3138	0.0534	0.1785	0.0478	0.2678	0.3391	0.5426	0.1627	0.1474	0.3987	0.2811	0.1632	0.1014	0	0.2409	0.2079	0.2527	0.1264	0.4568	0.448	0.2215	0.5601	0.2023	0.0838	0.1799	0.2678	0.3264	0.3746	0.141	0.0763	0.2176	0.1943	0.4992	0.4509	0.1306	0.3269	0.2548	0.153	0.2317	0.1263	0.449	0.0305
AC055855.1	0.2942	0	0.2944	0.1741	0	0	0.1106	0.1022	0.1043	0.2325	0.0933	0.523	0.3056	0.3261	0	0.1645	0	0.1373	0.3187	0.0792	0	0.3137	0.203	0.2277	0.2469	0.085	0.35	0.2163	0.0912	0	0.2182	0	0	0.1417	0.4181	0.1836	0	0.1417	0.2277	0	0.5562	0.1701	0.3405	0.2488	0	0.0754	0	0.1846	0.2386
TUSC8	4.363	3.1446	2.0066	4.2475	3.1847	1.3948	4.2848	4.2999	3.9405	4.4104	2.9746	2.3514	4.3858	2.8983	2.9999	5.5069	1.4898	2.6263	4.6493	3.3604	2.6997	4.426	4.0248	2.5903	1.3187	4.4433	0.7812	3.3688	2.122	2.3932	5.9656	1.6005	4.269	1.3553	4.4158	4.435	2.1861	3.0492	3.1105	3.3378	2.5866	5.0299	1.9545	3.3855	1.8738	2.0919	1.8244	2.0309	2.2634
C5orf38	0	0	0	0	0	0	0	0	0	0	0	0	0	0.0212	0	0	0.0253	0	0	0	0	0	0.0176	0.0592	0	0	0	0	0.0237	0	0	0	0	0	0	0	0	0	0	0	0	0	0.0221	0	0.0259	0	0	0	0.093
AC137561.1	0.1177	0.0412	0.0442	0.4181	0.0602	0.0505	0.1328	0	0	0.1395	0.056	0.2511	0	0.7829	0.0763	0.0494	0.0584	0.0824	0.2869	0.1902	0.0549	0	0.0406	0.0911	0.0741	0.255	0.3151	0.1299	0.1094	0.1778	0.5238	0	0	0.1701	0.2509	0.1102	0	0.1275	0.0456	0.2464	0.3895	0	0.0511	0.0996	0.1793	0	0.4145	0.2216	0
GARS1-DT	0.228	0.286	0.2549	0.494	0.1469	0.1682	0.3686	0.3471	0.1831	0.2217	0.2184	0.6156	0.4439	0.7395	0.2418	0.1551	0.2199	0.2299	0.3808	0.1765	0.0774	0.2065	0.3499	0.3542	0.305	0.587	0.3243	0.1747	0.4624	0.2793	0.4575	0.253	0.4965	0.1658	0.3041	0.3522	0.1438	0.3904	0.2283	0.3971	0.4838	0.2226	0.274	0.3277	0.1684	0.2636	0.279	0.3751	0.1978
C8orf44	0.2937	0.2469	0.4407	0.7994	0.1803	0.3862	0.6622	0.7137	0.4163	0.5877	0.2607	0.8769	0.7117	1.2854	0.406	0.5089	0.4274	0.6302	0.7951	0.3954	0.0913	0.3757	0.5809	0.5152	0.3942	0.7801	0.5064	0.2303	0.746	0.3548	0.9798	0.4609	0.5845	0.3393	0.4798	0.7513	0.119	0.5231	0.5303	0.7169	0.4441	0.5601	0.3908	0.5298	0.2187	0.3612	0.63	0.5527	0.5
LINC01311	0.1697	0.3329	0.0255	0.2109	0.0695	0.1455	0.3061	0.7423	0.3608	0.0536	0.1614	0.3981	0.0705	0.2257	0	0.0285	0.1347	0.095	0.1103	0.0548	0.0317	0.1085	0.1405	0.1576	0.0427	0.1764	0.1514	0.1996	0.2208	0.1025	0.151	0.1737	0.2171	0.049	0.1447	0.1271	0.0344	0.1225	0.1839	0.2486	0.2566	0.0294	0.2651	0.2009	0.2757	0.1826	0.2731	0.2236	0.0826
LINC00662	0.3132	0.3509	0.2416	0.3239	0.2207	0.2483	0.3981	0.477	0.3063	0.2917	0.222	0.4364	0.2317	0.4027	0.2355	0.249	0.2521	0.3597	0.2832	0.3902	0.1516	0.2882	0.3109	0.2836	0.277	0.3852	0.3044	0.2074	0.3199	0.2067	0.368	0.2389	0.2457	0.3073	0.3054	0.3719	0.2529	0.2752	0.2858	0.4467	0.2429	0.3317	0.191	0.2561	0.228	0.343	0.306	0.1835	0.2767
AC004067.1	0.2102	0.2454	0.1051	0.4975	0	0.1202	0.474	0.3648	0	0.0553	0.2665	0.2241	0.2911	0.4658	0.2724	0	0.139	0.2941	0.3415	0	0.1308	0.112	0.1934	0.2169	0.3527	0.1821	0.5	0.0515	0.1953	0.3527	0.2338	0.2868	0	0.3036	0.0747	0.1311	0.4258	0.253	0.1084	0.1466	0.3973	0.1215	0.304	0.0592	0	0.0539	0.0705	0.1978	0.0852
MAPKAPK5-AS1	3.0621	2.2768	2.1571	3.3005	1.423	1.2997	3.5056	5.5488	2.1096	2.9991	2.1248	4.4484	3.5215	4.8562	1.8023	2.2924	2.5271	2.3614	2.792	2.7514	1.5454	2.1484	2.6735	2.9022	1.6714	3.2346	2.5782	1.6541	3.3687	2.2021	2.6585	1.5191	2.7655	3.1143	2.2474	2.5444	1.7884	3.4074	2.2853	2.9423	2.8499	3.1559	1.7493	2.0479	1.3802	3.0867	1.8698	2.176	4.1424
AC121757.1	0.0786	0.1101	0	0.279	0.1609	0.2696	0.6203	0.0819	0.1671	0	0.0747	0.2514	0.1633	0.5225	0.3056	0.0659	0.312	0.33	0.2554	0.0635	0.1467	0.2513	0.2711	0.1217	0.1978	0.2042	0.0701	0.1733	0.5113	0	0.0874	0	0	0	0.0837	0.1471	0	0.1703	0.1825	0.3289	0.2228	0.2725	0.2729	0	0.1596	0.1208	0	0.2219	0
EBLN3P	6.0155	8.3739	4.8402	8.9367	4.4964	6.3175	7.2626	7.5312	5.2778	5.7382	5.2323	5.4581	7.4575	6.9614	5.3134	5.9452	6.3176	8.6087	7.7988	3.9799	3.6508	6.6594	9.424	7.4238	5.6653	8.5759	5.3494	5.9831	7.0637	5.4919	8.9829	5.4202	8.3038	4.6519	8.9502	10.9942	5.6109	8.1385	5.3251	8.6708	7.9962	6.3864	7.6717	4.8422	5.7953	5.2283	6.6657	4.7858	2.3479
PP7080	0	0	0.0399	0	0	0	0.02	0.0369	0.0377	0.028	0.0169	0.1134	0.1657	0.0884	0	0	0.0176	0	0.0288	0	0	0.0284	0.0612	0.0137	0	0.0768	0.0316	0.0521	0.0494	0.0357	0	0.0181	0.0378	0	0.0189	0.0166	0.018	0.0256	0.0549	0.0371	0.0168	0.0461	0.0308	0	0	0.0136	0.0892	0.0334	0.0216
AC004908.1	0.0906	0.0635	0.2041	0.3218	0.0928	0.1555	0	0.3777	0	0.2148	0.1724	0.4833	0.4708	1.6575	0.47	0.152	0.4498	0.1269	0	0.2929	0	0.2899	0.3753	0.421	0.1141	0.5497	0.1617	0.1999	0.8425	0.1825	0.4033	0.3711	0	0	0.1932	0.1697	0.0918	0.0655	0.3508	0.6639	0.0857	0.1572	0.4721	0.23	0.2761	0.1394	0.3647	0.0853	0
TAPT1-AS1	0.4615	0.3855	0.4528	0.4726	0.0727	0.2283	0.8206	0.684	0.434	0.2243	0.3545	0.7571	0.6637	0.5753	0.5291	0.4911	0.4403	0.3726	0.6632	0.1434	0.2981	0.4541	0.4654	0.4946	0.4691	0.7534	0.285	0.4437	0.3629	0.2323	0.5527	0.436	0.4921	0.2051	0.7187	0.3323	0.3776	0.2307	0.2885	0.5571	0.6207	0.7694	0.2619	0.5254	0.1442	0.5322	0.0893	0.1837	0.2159
WARS2-AS1	0.1881	0.1168	0.1316	0.4403	0.0788	0.1467	0.4195	0.2939	0.1364	0.2601	0.1301	0.5335	0.2621	0.494	0.2383	0.2079	0.2079	0.1676	0.396	0.2625	0.0519	0.2325	0.0944	0.3177	0.1937	0.4889	0.1488	0.1163	0.3497	0.1765	0.4565	0.1313	0.2006	0.2347	0.4784	0.3602	0.1256	0.4292	0.2813	0.4474	0.3556	0.278	0.2264	0.2531	0.1433	0.1118	0.1763	0.1408	0.182
AC005014.2	0.3275	0.2294	0.0614	0.3634	0	0.0702	0.0923	0.2558	0.2611	0.1294	0.2336	0	0.1701	0.2041	0	0.0686	0.2437	0	0	0	0	0.1309	0.113	0.1901	0	0.5674	0.073	0	0	0.7419	0.7284	0.419	0	0.2365	0.0872	0	0.3317	0.2365	0.0634	0.0857	0.0774	0.2129	0.1421	0.1385	0.0831	0.6294	0.1647	0	0.2987
AL121772.3	0	0.1529	0.0546	0.2583	0	0	0.082	0.0758	0.0774	0	0.0692	0.0776	0.0756	0.1814	0.4716	0	0.0722	0.1018	0.1182	0.1176	0	0	0.1506	0.2816	0.4579	0.3152	0.1947	0.107	0.6086	0	0.1618	0.1489	0	0	0	0	0.0737	0.1051	0	0.2284	0.2063	0.0631	0.1263	0.3077	0.0739	0.1119	0	0.0685	0.0885
SBF2-AS1	0.36	0.4314	0.2772	0.5045	0.1745	0.39	0.6409	0.74	0.3223	0.4789	0.2342	0.5556	0.492	0.4251	0.3806	0.4527	0.2068	0.3712	0.3386	0.1837	0.1503	0.2878	0.5164	0.2053	0.2861	0.4924	0.3972	0.1184	0.7131	0.2861	0.4214	0.3103	0.4849	0.301	0.3836	0.3458	0.1535	0.4241	0.5132	0.555	0.2776	0.5092	0.4687	0.3124	0.0962	0.2695	0.2477	0.2229	0.3226
AC022973.5	0	0.0375	0.1605	0	0	0	0.1206	0.0557	0	0.1267	0	0.1141	0.3333	0.6223	0.0693	0	0.1592	0.0748	0.0869	0	0	0	0.0369	0.0414	0.0673	0.0927	0.0477	0.118	0.1491	0.0538	0	0.1095	0	0	0.057	0.0501	0	0	0	0.1679	0.0505	0	0	0.0452	0.1086	0	0.1614	0.151	0
AC021321.1	0.0441	0.0926	0.0331	0.1564	0	0.0756	0.149	0	0	0	0.0838	0.094	0.1373	0.0732	0	0	0.0437	0	0.2148	0	0	0.0705	0.152	0.0341	0	0.1145	0.0393	0.0648	0.1229	0.1331	0.049	0	0.094	0.0636	0	0.1237	0	0.1591	0	0	0.0833	0.0382	0	0.0373	0	0.0339	0	0.0415	0
LINC00665	0.137	0.1101	0.1089	0.3828	0.2021	0.3422	0.3772	0.2687	0.0471	0.0637	0.0882	0.2278	0.7411	0.3484	0.1097	0.0743	0.324	0.0564	0.1572	0.0586	0.0376	0.232	0.1752	0.0811	0.2384	0.2898	0.1726	0.0889	0.3109	0.1542	0.1614	0.132	0.1289	0.1921	0.2792	0.1019	0.1592	0.8703	0.1934	0.2362	0.3695	0.1118	0.1154	0.0989	0.0532	0.0806	0.0892	0.091	0.1569
UBE2Q1-AS1	0	0.0795	0	0.2015	0	0.2921	0.128	0	0	0.0897	0.2159	0.2421	0.1179	0.0943	0	0.0952	0.1127	0.1589	0.5533	0	0	0	0.0783	0.1757	0	0.1967	0.1013	0.0835	0.211	0.3429	0.2525	0	0	0	0	0	0	0.082	0	0.2375	0.1073	0	0	0.384	0	0.0873	0.1142	0.1068	0
HMGN3-AS1	0.2996	0.3732	0.2748	0.5319	0.3578	0.2855	0.5068	0.5895	0.2124	0.3551	0.1742	0.8876	0.5187	0.2905	0.3668	0.4048	0.2478	0.3029	0.3516	0.1883	0.2019	0.1863	0.5973	0.2706	0.1676	0.3173	0.3118	0.1836	0.3868	0.2514	0.3518	0.2726	0.3195	0.3126	0.3725	0.3428	0.2024	0.3126	0.3607	0.4877	0.3619	0.3031	0.1878	0.3519	0.1014	0.4351	0.1842	0.235	0.0607
AC010531.5	0.5449	0.3054	0.0818	0.3869	0	0.2804	0.4915	0.3405	0.1159	0.2583	0.2073	0.4649	0.2264	0.4529	0.1413	0.0914	0.3244	0.305	0.5312	0.2641	0	0	0.0752	0.3374	0	1.5105	0.4861	0.2404	0.2026	0.8778	0.8484	0.2231	1.627	0.3148	0.2323	0.408	0	0.2361	0.0843	0.7982	0.206	0.2834	0.5675	0.4608	0.1107	0.2513	0.6576	0.6154	0
AC060766.6	0	0.0872	0	0.3314	0	0	0	0.1296	0	0	0.1184	0.1327	0.2586	0.2069	0	0	0	0	0.2022	0	0	0.7961	0.2577	0	0.1567	0.2156	0	0.0915	0	0	0.2769	0	0	0	0	0.1165	0.1261	0.0899	0.0963	0	0.1176	0	0	0	0	0.0957	0	0	0.1514
Z97832.2	0.046	0.0161	0.0605	0.1124	0.0353	0	0	0.0959	0.0367	0	0.0328	0.135	0.1674	0.1817	0.0448	0.0289	0.0114	0.0322	0.1122	0	0.0107	0.0368	0.0159	0.0445	0.029	0.0698	0.0205	0.0508	0.0428	0.0348	0.064	0.0118	0.0491	0	0.0736	0.0215	0.035	0.0582	0.0356	0.0361	0.0218	0.0399	0.04	0.0681	0.0117	0.0265	0.0579	0.065	0.056
AC009120.2	0.2908	0.2195	0.1511	0.4667	0.0801	0.0959	0.2775	0.2214	0.1189	0.1591	0.1489	0.7515	0.5229	0.9204	0.3045	0.075	0.2442	0.1879	0.527	0.0452	0.0522	0	0.2007	0.3983	0.2816	0.4264	0.2495	0.3043	0.4783	0.2365	0.5225	0.2175	0.4533	0.1616	0.3338	0.2722	0.102	0.2747	0.1126	0.6203	0.3806	0.1843	0.2622	0.4068	0.125	0.2322	0.2025	0.1895	0.1088
AC005261.1	4.2959	4.5028	3.3965	5.2853	4.6911	3.9608	7.4024	6.5617	3.2941	3.4302	3.3628	6.3745	4.247	5.9252	2.9708	3.2736	3.9318	3.3688	5.5386	2.5494	2.4397	3.5728	2.408	3.5837	6.3202	4.6893	4.7979	4.0138	9.2165	3.3976	4.6498	3.501	3.7827	4.2091	5.2159	3.8916	2.7418	4.034	2.7722	5.7721	6.0743	2.8857	5.2282	3.8083	3.9764	3.0724	7.2047	3.7719	3.46
AC131159.1	0.2302	0.3226	0	0.2044	0	0.1975	0	0.2398	0	0.1819	0	0	0	0	0	0	0	0	0	0.744	0	0.3682	0.3177	0.3564	0	0.3989	0	0.1693	0	0	0.5121	0	0	0	0.2453	0.2155	0	0	0.1782	0.2409	0	0.3992	0.1998	0.1947	0	0	0	0	0
AC087294.1	0.0475	0.0666	0.1069	0.1265	0	0.0407	0.0803	0.0989	0.0758	0.0563	0	0.1013	0.074	0.1382	0.0616	0.0398	0.0471	0.0997	0.0386	0.0576	0	0.1139	0.0492	0.0919	0.0299	0.0617	0.0847	0.0524	0.1545	0.0956	0.0528	0.0729	0	0.0686	0.1012	0.0889	0.0481	0.0343	0.0551	0.0497	0.1347	0.0618	0.1031	0	0.0965	0.0183	0.1433	0.1341	0.0867
AC078778.1	0	0.0606	0	0	0	0	0	0.0901	0.1839	0	0	0	0.0898	0.2157	0	0	0	0.121	0	0	0.0807	0	0	0.0669	0	0	0	0	0	0	0	0	0	0	0	0	0	0.0625	0.0669	0.0905	0	0	0.0751	0	0	0.0665	0.087	0.0814	0
STX18-AS1	0.0576	0.0646	0.045	0.1432	0.0283	0.0316	0.1013	0.072	0.0294	0.04	0.057	0.1524	0.0933	0.1206	0.0747	0.0715	0.0617	0.0451	0.0898	0.0577	0.0516	0.1253	0.0684	0.1248	0.1131	0.0898	0.0411	0.0407	0.1007	0.0302	0.0923	0.0495	0.0934	0.0699	0.0835	0.0669	0.0607	0.1065	0.0571	0.0747	0.1241	0.0499	0.05	0.0682	0.0351	0.0779	0.0185	0.0499	0.042
AC016747.1	3.5806	3.5476	2.2608	4.5084	2.0824	1.9886	4.7133	4.7316	2.2809	3.0281	2.5053	3.768	2.3102	3.2381	2.1468	2.6584	2.8176	2.6933	3.4852	2.2173	1.7811	3.6825	2.8625	2.6738	1.9853	3.7031	1.5619	2.076	2.9321	2.3663	3.9999	2.0342	2.9268	3.2583	2.7397	4.1487	3.5154	3.8959	2.3928	2.4591	4.2341	2.7898	2.2317	2.4545	1.5857	2.7285	1.7767	2.197	3.6644
AC005104.1	0.111	0.311	0.0833	0.3939	0	0.2855	0.2502	0.5778	0.3539	0.263	0	0.2366	0.3457	1.1988	0.2876	0	0.4404	0.4658	0.9013	0	0.2071	0	0.3828	0.6011	0.1396	1.1534	0.4949	0.4895	0.1031	0.782	0.3702	0.4542	0.2366	0	0.7094	0	0.1124	0.3205	0	0.5804	0.5243	0	0.5778	0.7506	0.2253	0.2559	0.4463	0.4177	0
LENG8-AS1	0.2065	0.4135	0.2214	0.5238	0.0906	0.3796	0.2994	0.8298	0.1255	0.2331	0.2526	0.8811	0.6436	1.1771	0.5737	0.2474	0.2928	0.5781	0.5273	0.286	0.2203	0.0944	0.3054	0.4796	0.26	0.6135	0.5528	0.1736	1.0696	0.2674	0.722	0.453	0.6293	0.2131	0.5345	0.5524	0.3288	0.3196	0.2512	0.5557	0.3068	0.2558	0.0768	0.4242	0.0899	0.2495	0.3264	0.2221	0.0718
AC120114.1	0.4175	0.195	0.0209	0.2718	0.0285	0.0716	0.1569	0.1449	0.0296	0.3738	0.1324	0.0297	0.0578	0.1619	0.2525	0.3267	0.0829	0.1948	0.3617	0.1124	0.0519	0.4005	0.2305	0.1293	0.1051	0.2893	0.0248	0.1023	0.0776	0.1401	0.712	0.1709	0.3562	0	0.2669	0.495	0.141	0.3216	0.3016	0.1747	0.1315	0.3619	0.0966	0.0235	0.1131	0.0428	0.056	0.0524	0
OIP5-AS1	16.9336	12.499	10.1226	19.3074	9.7381	10.2481	15.5948	13.3126	10.8002	11.9928	9.3665	14.0474	10.6961	12.8646	10.4682	12.3748	12.3731	15.8302	14.4975	12.1451	6.1245	12.9572	15.9114	13.2029	14.2315	14.1698	10.8114	16.1691	9.6712	10.8701	15.6186	11.7393	15.8044	7.5965	16.931	25.2056	14.3592	15.1413	15.3224	17.2641	10.4641	10.6955	11.0168	9.0911	8.8257	13.3069	9.2119	5.7903	5.8456
AC006449.2	0	0	0	0.3583	0	0.0865	0.3413	0.4204	0.1073	0	0.1919	0.2152	0.1048	0.5871	0	0.1692	0.1001	0.1412	0	0.163	0	0.1614	0.0696	0.1562	0.127	0.2622	0	0	0.4689	0.1016	0.1122	0.2066	0.4304	0.1458	0.4301	0	0	0	0.1562	0.1056	0.1907	0.175	0.1752	0.1707	0	0.0776	0	0	0.1227
AC083855.2	0	0.2749	0.184	0.5224	0.1004	0.4206	0.9954	0.4086	0.0521	0.0775	0.653	0.7322	0.2038	1.182	0.0636	0.1234	0.0973	0.2745	0.239	0.0792	0	0.2353	0.2369	0.038	0.0617	0.8921	0.0437	0.3606	0.2279	0.3456	0.0545	0.251	0	0.425	0.1568	0.1377	0.2981	0.0354	0.1139	0.2566	0.4172	0.0425	0.4257	0.0415	0.1494	0.2262	0.2959	0.8307	0.2982
AC010834.3	0.47	0.4025	0.2743	0.5563	0.1603	0.1344	0.4711	0.4352	0.1111	0.2888	0.298	0.3342	0.217	0.6077	0.2708	0.4817	0.6219	0.2924	0.5939	0.1688	0	0	0.3243	0.4447	0.1315	0.7691	0.1864	0.192	0.3398	0.4207	0.8132	0.2138	0.4455	0	0.5009	1.0266	0.1058	0.3395	0.2021	0.765	0.1975	0.2717	0.1813	0.1767	0.2121	0.1606	0	0.1474	0.0635
SNHG20	0.2336	0.4121	0.2358	0.3647	0.3463	0.2487	0.6268	1.2251	0.2827	0.3246	0.5134	0.7131	0.4603	0.7566	0.1462	0.1959	0.2878	0.3721	0.3534	0.3645	0.1428	0.2705	0.3058	0.3554	0.5577	0.4746	0.7259	0.2903	1.5201	0.3812	0.3136	0.4123	0.4124	0.4655	0.4378	0.3695	0.1959	0.5295	0.1808	1.0874	0.6701	0.3423	0.4895	0.3066	0.5318	0.353	0.8184	0.6066	0.6957
ASB16-AS1	1.4073	1.0424	1.1566	1.9035	0.6035	0.3563	1.8589	1.8008	1.026	1.0059	1.16	1.5151	2.1022	2.1276	0.9729	1.3485	0.9443	0.6753	1.2412	0.8987	0.7504	1.9717	1.23	0.778	0.7085	1.8693	0.7652	0.5124	0.6727	0.7422	1.6397	0.7956	1.5435	0.9487	1.2711	1.3298	1.0726	1.2196	0.861	1.8511	1.5961	1.499	0.477	0.8954	0.558	0.917	0.4044	1.0343	1.2878
AC009121.2	0	0	0.0336	0.1193	0	0	0	0	0	0	0	0.0478	0	0	0	0	0	0	0	0	0	0	0	0.0347	0	0.0388	0	0	0	0	0	0	0	0	0	0	0	0	0	0	0	0	0	0	0	0	0	0.0843	0
LINC01484	0.317	0.3998	0.2991	0.5709	0.3059	0.0699	0.4494	0.6698	0.5779	0.3435	0.3877	0.8018	0.6304	0.941	0.2466	0.3342	0.7641	0.3296	0.4415	0.5196	0.0845	0.478	0.2625	1.1007	0.4902	0.6042	0.4929	0.353	0.6062	0.1003	0.7455	0.5192	0.1352	0.4187	0.9073	0.3646	0.5047	0.7719	0.6941	0.5023	0.7705	0.3612	0.2673	0.2068	0.2208	0.578	0.1184	0.5541	1.5314
UBL7-AS1	0.5613	0.6194	0.3264	0.7847	0.5887	0.2768	1.0601	0.9353	0.5072	0.7094	0.5738	0.2993	0.5393	0.723	0.4183	0.6	0.6684	0.6677	0.8435	0.5894	0.3797	0.7404	0.6874	0.6842	0.7771	1.1183	0.5883	0.4333	0.3391	0.4521	0.8427	0.3447	0.419	0.7499	0.5831	0.788	0.6965	1.0539	0.7385	0.8221	0.9416	0.5839	0.4872	0.4509	0.399	0.3991	0.3951	0.6074	0.3072
AC073130.2	0.0535	0.0749	0.0401	0.0475	0	0	0.2412	0.1114	0.0569	0.0422	0	0	0	0.0444	0	0.0448	0	0	0	0.0432	0	0.0855	0.0369	0.1242	0	0.139	0	0.0393	0	0.0538	0.0595	0	0.1141	0	0.057	0	0	0.0386	0	0.056	0.0505	0.0464	0	0.1357	0.0543	0.0411	0.1076	0	0
RBM38-AS1	0.1118	0.0392	0.042	0.1985	0.0286	0.048	0.1892	0.1747	0.1189	0.0442	0.1064	0.328	0.2323	0.3253	0.0362	0.0938	0.111	0.0783	0.1817	0.0903	0.0261	0	0.0772	0.2164	0.1056	0.0484	0.1746	0.1233	0.2858	0.0844	0.2488	0.0858	0.0596	0.1212	0.0894	0.1047	0.0283	0.101	0.1082	0.0878	0.2643	0.0727	0.2669	0	0.0284	0.0645	0.1687	0.1842	0.034
AL049840.2	0.4541	0.2203	0.1835	0.6511	0.286	1.2581	0.5514	0.4366	0.26	0.1932	0.1993	0.7077	1.0885	0.8128	0.498	0.1171	0.3466	0.5377	0.6242	0.254	0	0.3351	0.2651	0.5407	0.7913	0.938	1.184	0.7191	0.8441	0.5978	1.3597	0.3575	0.8939	0.1009	0.4839	0.425	0.1769	0.3532	0.4325	1.3157	0.2311	0.4542	1.334	0.8271	0.1773	0.3759	0.808	0.6574	0.2124
AL137244.1	0	0	0.0425	0.1006	0	0.0486	0.0639	0	0	0	0	0.1814	0.0589	0.1414	0.147	0	0	0	0.0921	0	0	0	0.0391	0.0878	0.0714	0.1965	0.1011	0.0834	0.5269	0.0571	0.0631	0.058	0	0.0819	0.1208	0.1061	0	0.0819	0.0878	0	0.1608	0	0	0	0	0.0436	0.114	0	0
HPN-AS1	0.5602	0.2835	0.2958	0.617	0.1062	0.1868	0.3042	0.5079	0.3089	0.5163	0.3651	0.6638	0.7005	0.3363	0.5917	0.1392	0.35	0.4791	0.9607	0.1006	0.029	0.2488	0.4868	1.0359	0.1567	0.7999	0.3147	0.3356	0.2121	1.0445	1.0962	0.2867	1.4382	0.0749	0.9507	0.6409	0.0841	0.5619	0.5862	0.5644	0.402	0.4137	0.7564	0.8949	0.1896	0.3669	0.6052	0.3417	0.0883
AC139768.1	0.6553	0.88	0.4098	0.7756	0.3353	0.7025	0.9237	1.7064	0.4645	0.6903	0.6233	1.3977	0.5105	1.6794	0.6371	0.5037	0.5419	0.535	0.7985	0.75	0.2548	0.5239	0.716	0.7609	0.4811	1.0881	0.8282	0.4818	2.0303	0.5498	0.6074	0.3913	0.3494	1.7355	0.8729	1.0223	0.8851	0.7888	0.5917	1.0285	1.2388	0.5682	0.7584	0.8313	0.9427	0.6717	1.0435	1.0793	1.1292
AC007038.1	0.1325	0.2322	0.3481	0.2941	0.1356	0.1705	0.2242	0.138	0.1409	0.4188	0.063	0.4947	0.9637	0.5508	0.2577	0.2223	0.1973	0.4637	0.323	0.0535	0.0618	0.106	0.2286	0.1026	0.2502	0.6315	0.4729	0.1949	0.7391	0.6005	0.1474	0.1357	0.7067	0.0957	0.3531	0.4342	0.2014	0.3829	0.5129	0.5547	0.3758	0.3447	0.2876	0.4484	0	0.2038	0.5332	0.3118	0.2418
AC073611.1	0.0172	0.0241	0.0387	0.0382	0.0088	0.0221	0.0388	0.0359	0.0091	0.0136	0.0164	0.0642	0.0089	0.0501	0	0	0.0769	0	0.0839	0.007	0.0161	0.0275	0	0.02	0.0217	0.0373	0.0461	0.0316	0.08	0.0433	0.0287	0.0088	0.0184	0.0249	0.0275	0.0081	0.0087	0.0062	0.0067	0.036	0.0569	0.0075	0.0149	0.0364	0.0087	0.0331	0.0346	0.0162	0.0105
AC092953.2	0.2105	0.3441	0.1579	0.2491	0.1436	0.1203	0.2373	0.4384	0.2984	0.1663	0.1335	0.3741	0.3644	0.933	0.1819	0.1176	0.2785	0.2946	0.5699	0.1134	0.1309	0.2244	0.5325	0.3258	0.2649	0.3647	0.3755	0.3095	0.326	1.0596	0.1561	0.6463	1.0474	0.304	0.299	0.394	0.1421	0.4053	0.7602	0.367	0.7294	0.365	0.2436	0.178	0.0712	0.4315	0.0706	0.1321	0
LAMC1-AS1	0.1024	0.0717	0	0.0909	0	0.0878	0.2309	0	0	0	0.0974	0.3275	0.6381	0.6807	0	0.0858	0	0	0.3327	0	0	0.1637	0	0	0.2577	0.2661	0.548	0.5269	0.0952	0.1031	0.1139	0.1048	0.2184	0	0.4364	0	0.1037	0.0739	0	0.1071	0.1935	0	0.0889	0	0.104	0	0.5148	0.1927	0
AC091057.1	0.0522	0.0671	0.1436	0.1467	0.0089	0.0224	0.1962	0.145	0.0185	0.0344	0.0579	0.1299	0.1175	0.4917	0.0451	0.0438	0.1381	0.0609	0.1131	0.007	0	0.0417	0.066	0.0808	0.1095	0.1357	0.0931	0.0704	0.0323	0.0175	0.0774	0.0356	0.1484	0.0377	0.0464	0.0977	0.0529	0.1257	0.0808	0.0455	0.1809	0.0377	0.0831	0.103	0.0088	0.0669	0.0175	0.0901	0.0423
BACE1-AS	0.2934	0.301	0.346	0.4558	0.1609	0.1707	0.3663	0.513	0.1671	0.4719	0.2292	0.5587	0.2721	0.5661	0.489	0.2196	0.1664	0.088	0.4086	0.237	0.1369	0.3686	0.2025	0.3974	0.3693	0.5628	0.1402	0.2851	0.2435	0.1055	0.7342	0.2467	0.3129	0.2725	0.5025	0.3041	0.2017	0.3405	0.2757	0.614	0.5051	0.2998	0.1091	0.3367	0.0638	0.2175	0.0422	0.1775	0.3314
AC097448.1	5.4375	7.3321	6.8325	7.6496	6.3521	5.1472	6.97	8.1746	6.3268	5.0859	4.708	5.4158	5.8879	6.9494	4.7209	6.5162	7.1524	5.9229	5.6672	5.7189	6.2949	6.9723	7.7518	6.194	6.295	6.599	6.4979	4.7145	6.6748	6.8691	5.5056	6.0904	7.2206	9.0772	8.1173	7.3462	6.7815	9.0393	6.3127	7.7825	7.0546	4.8254	6.3893	6.0734	4.2714	6.7831	6.3972	6.0345	5.0537
AP001107.4	0	0.0637	0	0.1615	0	0.3121	0.1026	0.0948	0	0.0719	0	0.3881	0.378	0.3781	0.1179	0	0.0903	0.1273	0	0	0	0	0.0628	0.2113	0	0.4729	0	0	0.1691	0	0	0.0931	0.194	0	0.097	0	0	0	0.0704	0.0952	0.172	0	0.1579	0.1539	0.0924	0.0699	0	0	0
AC092171.4	0.0776	0	0.0582	0.1378	0	0	0.175	0.4849	0	0.1839	0.0738	0.331	0	0.0645	0	0	0.077	0.3258	0.6303	0	0	0	0.1071	0.1201	0	0.3361	0	0	0.1442	0	0.2589	0	0.1655	0	0.1654	0	0.0786	0.1681	0.0601	0.1624	0.0733	0.2018	0.0674	0.0656	0.2364	0	0	0.2191	0.1888
AL139287.1	1.2705	2.1364	1.144	2.1427	0.7801	2.0702	2.8651	3.4405	2.4315	2.1077	1.2083	4.0646	3.1673	4.2237	2.1408	0.9587	2.3955	1.6003	2.4769	1.0264	1.6598	1.4221	1.4026	0.9834	2.5585	3.4118	3.6266	2.6155	4.8413	2.0466	2.6847	1.8205	3.2515	1.4682	1.6246	2.3783	1.1583	1.6515	0.7866	3.1903	2.5217	1.8725	1.9849	2.4712	0.7741	2.3441	3.3221	2.5108	2.6269
AC087289.2	0.1382	0.0242	0.0778	0.092	0.0354	0.0593	0.1559	0.072	0.1102	0.1365	0.0329	0.2948	0.2154	0.2585	0.0896	0.058	0.0686	0.0484	0	0.0558	0.0645	0	0.1431	0.0803	0.174	0.1497	0.0925	0.0254	0.3212	0.0696	0.1153	0.1769	0.0737	0.2496	0.0368	0.097	0.07	0.1997	0.0535	0.0723	0.098	0.0899	0.15	0.2046	0.0702	0.0797	0.3476	0.1951	0
AC008906.1	0.049	0.7895	0.0735	0.6088	0.3008	0.3361	0.6629	0.4592	0.6251	0.4644	0.5125	0.5225	0.3053	1.2622	0.127	0.534	0.0972	0.2057	0.5572	0.4354	0.0457	0.1567	0.3042	0.6446	0.555	0.6366	0.437	0.4322	0.9562	0.3453	0.4904	0.1504	1.1493	0.2123	0.6787	0.4586	0.3474	0.5307	0.1517	0.5639	0.8335	0.2973	0.2977	0.58	0.1492	0.452	0.6405	0.5994	0
THUMPD3-AS1	0.6482	0.811	0.7257	1.032	0.6633	0.4456	0.8875	1.0395	0.6782	0.3454	0.4795	1.6129	0.6038	1.6503	0.6935	0.7203	0.8015	0.5976	0.7355	0.8769	0.3072	0.5594	0.8377	0.8561	0.9194	0.8957	0.8398	0.4387	1.5874	0.6785	1.4017	0.4844	0.4608	0.6168	0.5372	0.6067	0.4742	0.8433	0.4658	0.7751	1.0502	0.6021	0.8171	0.5569	0.5328	0.7514	0.714	0.5906	0.7195
AL358472.3	0.9454	0.414	0.7094	1.5734	0.8465	0.304	0.7995	1.477	0.2513	0.2801	0.3372	0.3781	0.8592	1.1786	0.3063	0.4954	0.8209	0.1654	0.384	0	0.3308	0.7558	0.2446	0.4573	1.0411	0.3071	1.0541	0.2607	0.5491	0.5949	0.1314	0.2419	0	0.5121	0.5037	0.4424	0.3591	0.0853	0.5488	0.6182	0.2234	0.4098	0.9231	0.3997	0.96	0.4542	0.4754	1.0009	0.7186
KANSL1L-AS1	0.1015	0.0996	0.0762	0.1261	0.0831	0	0.0687	0.0423	0.0647	0.1122	0.1158	0.0866	0.0843	0.4049	0.0526	0.1362	0.1007	0.0284	0.033	0.082	0	0	0.1261	0.11	0.0766	0.1055	0.1086	0.0746	0.2641	0.1022	0.1806	0.0416	0.2597	0.1173	0.1947	0.114	0	0.1612	0.0786	0.1487	0.1151	0.0704	0.0881	0.1717	0.0618	0.0624	0.0408	0.0573	0.0494
BTG3-AS1	0.0571	0.0666	0.0143	0.1182	0.0584	0.0816	0.1072	0.1189	0.0607	0	0	0.1014	0.1778	0.0949	0.0247	0.0638	0.0189	0.0799	0.0618	0	0	0.0304	0.0656	0	0.0718	0.0165	0.1697	0.1259	0.0707	0.0192	0.0212	0.0389	0.0811	0.1099	0.0811	0.0356	0.0385	0.055	0.0883	0.0995	0.1438	0.033	0.0991	0.0322	0.1159	0.0585	0.0383	0.0716	0
AC009779.2	2.8547	4.2623	4.0038	5.0076	2.7128	2.0694	4.7901	8.2829	4.3361	4.8595	5.6887	5.5451	3.8832	5.8186	3.9206	3.049	3.8448	4.7563	4.638	3.5417	1.8394	3.641	2.2043	3.5775	3.7214	5.6526	4.3049	4.5477	3.0007	2.2583	4.1578	4.5567	3.9864	4.7128	4.0922	5.853	5.7838	4.9332	3.4983	6.4361	6.5849	4.508	2.1534	3.104	3.0024	3.292	2.2558	2.0469	6.5723
AL357079.1	0.1103	0.1081	0.0496	0.1762	0.158	0.1135	0.0995	0.1148	0.0703	0.0871	0.1678	0.3057	0.1603	0.2749	0.1429	0.037	0.1969	0.0926	0.1433	0.0356	0	0.0705	0.0456	0.1365	0.3053	0.1146	0.177	0.0162	0.3894	0.0222	0.1226	0.0226	0	0	0	0.1238	0.0223	0	0.0683	0.0923	0.2084	0.0382	0.0191	0.1305	0.0448	0.1187	0.0444	0.0415	0.0536
AL157823.2	0.0733	0.0514	0.055	0.0651	0	0.1886	0	0.3054	0	0.1158	0	0	0	0.1828	0	0.0615	0.1455	0.2052	0	0	0	0	0.0506	0	0	0	0	0	0.0681	0.2952	0.1631	0.1501	0	0	0.0781	0.2058	0.0743	0	0.0567	0.0767	0.0693	0.1271	0.1909	0.062	0	0.1127	0.1474	0	0
AC106820.5	0	0	0.0419	0	0	0.0478	0	0	0	0	0.0531	0.238	0.1159	0.0927	0.0723	0	0.1107	0.0781	0.1813	0.0451	0	0.0892	0	0	0.1404	0	0.0498	0	0	0	0	0	0.119	0	0.1189	0.0522	0	0.0403	0.0864	0.0584	0.0527	0.0484	0	0	0	0	0	0	0
Z69733.1	0	0.0178	0	0.045	0	0	0.0572	0.132	0	0	0	0.1081	0.0263	0.0632	0.0986	0.0212	0.0252	0.0709	0.1647	0.0205	0	0	0	0	0.0638	0.0439	0	0.0373	0.1413	0	0.0282	0	0.1081	0	0	0.0237	0.0513	0.0549	0	0	0.0719	0	0.022	0.0214	0.0257	0.0974	0.0255	0	0
LINC00205	0.3733	0.2931	0.3236	0.6113	0.1317	0.2374	0.704	0.6771	0.308	0.4322	0.2632	0.6658	0.341	0.9308	0.4756	0.3076	0.3769	0.2252	0.5333	0.3224	0.0781	0.5661	0.2265	0.3039	0.6076	0.8531	0.3043	0.3833	0.4666	0.1685	0.6872	0.1647	0.2745	0.3905	0.7956	0.4579	0.1434	0.4323	0.3089	0.7879	0.6327	0.4185	0.2849	0.3647	0.1307	0.2969	0.1554	0.2362	0.3053
CRYZL2P-SEC16B	0.1063	0.1358	0.0798	0.2831	0.0192	0.0161	0.0494	0.0782	0.0864	0.0642	0.0178	0.06	0.2794	0.0884	0.0811	0.0629	0.1055	0.2101	0.1931	0.0303	0.0058	0.06	0.1726	0.1936	0.1102	0.168	0.2343	0.0966	0.0698	0.1008	0.2852	0.1152	0.2001	0.0452	0.1866	0.1171	0.0444	0.1536	0.1065	0.1505	0.0887	0.103	0.2497	0.2169	0.0572	0.0577	0.0629	0.1766	0.0076
AL358472.4	0.4835	0.6775	0.2073	0.6131	0.4241	0.3554	0.701	0.2878	0.7344	0.4365	0.4598	0.221	0.4305	0.3444	0.0895	0.4054	0.6854	0.9667	0.1122	0.3906	0.3867	0.6627	0.286	0.4277	1.304	0.2393	0.3081	0.2539	0.5136	0.4173	0.2305	0.2828	0.2946	0.1995	0.368	0.5172	0.5598	0.3492	0.2138	0.2891	0.3264	0.6587	0.5995	0.3505	0.3507	0.2124	0.6947	0.39	0.252
AC099850.1	0.2932	0.2568	0.0825	0.1627	0.3001	0.0943	0.2893	0.2672	0.2338	0.2027	0.1046	0.5472	0.2284	0.4874	0.2851	0.338	0.1091	0.3078	0.0595	0.4738	0.1368	0.293	0.1265	0.4539	0.1845	0.3493	0.1635	0.1347	0.511	0.0738	0.4076	0.1876	0	0.1588	0.1172	0.1715	0.1114	0.2118	0.2837	0.5369	0.3811	0.3495	0.2227	0.372	0.1861	0.1691	0.1106	0.1725	0.2675
LINC01106	0.0642	0.0674	0.0843	0.1566	0.1642	0.0963	0.6512	0.117	0.0341	0.0887	0.1678	0.3593	0.15	0.1067	0.0832	0.0269	0.0159	0.1123	0.1043	0.0648	0.1048	0.1283	0.0996	0.2111	0.0404	0.2223	0.1288	0.1179	0.1789	0	0.1427	0.1314	0.0684	0.1854	0.1197	0.0901	0.0975	0.1274	0.0621	0.1846	0.0606	0.0417	0.1253	0.2171	0.0977	0.1603	0.1129	0.0906	0.078
AP001922.5	0	0.1056	0.0565	0.2006	0.1542	0	0.0849	0.4708	0	0.119	0.0716	0	0.1565	0.1252	0.2929	0	0	0.3163	0.2448	0.2434	0	0.2409	0	0.0583	0.0948	0.0653	0	0.0554	0.14	0	0	0.0771	0	0.1088	0.4014	0.141	0.2289	0.2176	0.2915	0.2365	0.0712	0	0	0.0637	0	0.1737	0	0.2836	0.2749
AC005253.1	0.049	0.1374	0.0368	0.174	0	0.021	0.1382	0	0.0521	0.0774	0.0233	0.0784	0.1273	0.3055	0.0953	0.0411	0.1216	0.0343	0.1195	0	0.0457	0.0784	0.0676	0.2087	0.1851	0.0849	0.0656	0.1081	0.2278	0.0247	0.1635	0.1254	0.0523	0	0.0261	0.0918	0	0.0708	0.019	0.1026	0.1158	0.0425	0.1276	0	0	0.0377	0.1479	0.1845	0
AC007390.1	0.0387	0.1265	0.0581	0.0801	0.0528	0.1106	0.189	0.1343	0.0686	0.0509	0.0736	0.0963	0.0938	0.1715	0.117	0.0108	0.1536	0.0902	0.1257	0.0417	0	0.1031	0.0623	0.1298	0.0812	0.1564	0.1035	0.1043	0.1199	0.1818	0.1291	0.1056	0.165	0.0559	0.0962	0.1328	0.0523	0.1676	0.0699	0.1889	0.1584	0.0671	0.1903	0.1745	0.0786	0.1289	0.0389	0.0121	0.0314
AL022322.1	0.1027	0.1678	0.077	0.5468	0	0.1467	0.1929	0.2852	0.1455	0.0541	0.2278	0.4015	0.1777	0.256	0.2218	0.0574	0.4075	0.2874	0.278	0.0276	0.0319	0.1642	0.1889	0.2384	0.4307	0.2075	0.3969	0.1258	0.6043	0.2412	0.1903	0.1401	0.4379	0.0494	0	0.2563	0.104	0.0741	0.1324	0.2506	0.5175	0.089	0.3267	0.1158	0.0695	0.2105	0.2409	0.4831	0.0832
AC010538.1	0.3666	0.3127	0.1555	0.4244	0.1794	0.2324	0.3415	0.3818	0.4067	0.3777	0.4093	0.3909	0.2483	0.3312	0.3305	0.4009	0.427	0.3123	0.3884	0.1545	0.0744	0.3823	0.4949	0.4194	0.4614	0.6351	0.4407	0.1875	0.3259	0.1605	0.904	0.261	0.6798	0.1842	0.5095	0.6415	0.3391	0.3568	0.4317	0.3335	0.1808	0.4698	0.3182	0.2696	0.2589	0.1715	0.1763	0.21	0.3295
NORAD	58.3743	72.5627	49.2818	73.27	54.0807	68.4949	78.2721	83.9887	52.8752	63.9124	47.3321	56.5587	47.1862	60.5905	57.564	67.5893	51.9468	59.2048	76.3101	53.9289	30.9441	72.6969	75.6217	62.2119	62.215	75.6681	36.3512	63.308	56.1197	55.5183	82.081	52.3121	63.3812	47.637	108.867	74.9166	59.9165	79.4358	58.9045	91.1925	49.5612	62.1811	71.7256	47.6772	47.6597	41.9666	46.3346	44.9553	50.3589
DNM3OS	0.5679	1.1615	0.7026	1.2943	0.4869	0.4871	1.5057	1.9024	0.6038	0.6184	0.6423	1.2604	0.7972	1.8242	0.2785	0.5277	0.457	0.9237	1.172	0.6944	0.0143	0.4663	0.4978	0.6653	1.1978	2.3535	0.7804	0.7787	0.9415	0.6491	0.9901	0.3456	0.8184	1.0199	1.0468	0.9338	0.9329	1.5297	0.4514	1.6541	1.6394	0.9315	0.5729	0.5582	0.4676	0.59	0.6792	0.7367	0.4854
AL008721.2	0.1306	0.0549	0.0882	0.1855	0.0267	0.0336	0.2799	0.0544	0.0417	0.1032	0.0248	0.1532	0.0678	0.3149	0.0847	0.0657	0.1037	0.0366	0.1486	0.0739	0.0488	0.0418	0.1082	0.1517	0.148	0.249	0.1282	0.0768	0.1457	0.0395	0.1889	0.0267	0	0.0755	0.167	0.0734	0.0265	0.1226	0.1314	0.0683	0.0123	0.0453	0.034	0.1989	0.0265	0.0603	0.0263	0.0984	0.0318
AC104695.2	0.0633	0.0887	0.2374	0.0562	0	0.2171	0.6422	0.1318	0	0.05	0.1805	0.3374	0.5916	0.263	0.4101	0.0531	0.0628	0.1771	0.2056	0.1534	0	0.2024	0.0437	0.098	0.4779	0.7126	0.1129	0.3722	0.1764	0	0.0704	0.4534	0.5398	0.7312	0.2023	0	0	0.2285	0.1469	0.0662	0.2392	0.1097	0.1098	0.107	0	0.1946	0.3182	0.3573	0.9236
DUBR	0.064	0.1233	0.0552	0.125	0.0524	0.1098	0.1371	0.1467	0.0272	0.0607	0.0944	0.1195	0.1164	0.1995	0.0581	0.0456	0.0858	0.1344	0.156	0.0879	0.009	0.087	0.1303	0.0669	0.0725	0.2107	0.0571	0.0377	0.119	0.0838	0.1175	0.0819	0.0956	0.1618	0.1773	0.0989	0.0616	0.0994	0.057	0.1507	0.0756	0.0638	0.1222	0.0487	0.0228	0.0763	0.0644	0.0964	0.0389
AC068631.1	0.6186	0.1548	0.179	0.3177	0.1492	0.3221	0.2192	0.2393	0.1973	0.2967	0.1513	0.4429	0.5003	0.246	0.2978	0.2556	0.3859	0.2659	0.4235	0.2534	0.099	0.1766	0.4329	1.1081	0.1835	0.5359	0.335	0.1364	0.2834	0.218	1.2826	0.2216	0.5277	0.134	0.3908	0.3391	0.085	0.4595	0.2462	0.356	0.2422	0.5363	0.2224	0.4409	0.1167	0.2921	0.1866	0.2578	0.3009
HOTAIRM1	0.1967	0.1378	0.246	0.3201	0.0671	0.2249	0.6284	0.239	0.1046	0.0518	0.0935	0.1398	0.1362	0.4904	0	0	0.0976	0.1835	0.8521	0.1854	0.1835	0.1048	0	0.1776	0.3301	0.284	0.3801	0.1446	0.7008	0.33	0.1094	0.1342	0.0699	0.0474	0.1747	0.2148	0.0664	0.1894	0.0761	0.4116	0.1549	0.1989	0.3414	0.2772	0.1664	0.1764	0.2967	0.3085	0.1196
AL035071.1	1.1276	2.1929	1.347	2.247	1.8605	1.0658	4.2816	3.068	1.6149	1.6726	1.554	2.945	1.7928	5.0494	0.9247	0.7525	2.0097	1.7714	1.2712	0.8552	1.718	1.1775	1.5562	1.2647	2.1144	3.0701	4.1878	1.8274	3.9783	1.6219	1.2797	1.531	1.2761	4.4212	3.1879	1.357	1.4687	2.2104	1.6208	3.0098	2.4796	1.7358	3.0561	2.7052	1.2619	3.4499	2.245	1.6676	1.9313
AC022558.3	0	0.0999	0.107	0.1265	0.1459	0	0.0804	0	0	0	0.1356	0.228	0.1481	0.237	0	0	0	0.0998	0.1158	0	0	0.228	0.1476	0	0.0897	0.1235	0.1908	0.1572	0.1325	0.2153	0.0793	0	0	0	0.2279	0	0	0.103	0.0552	0.0746	0	0.1854	0.1237	0.0603	0	0.1644	0.4301	0.1342	0
YEATS2-AS1	0	0.042	0.0225	0.1198	0.0153	0.0514	0	0.0312	0.0159	0.0237	0	0.032	0.0934	0.1994	0.0194	0	0.1339	0	0	0	0	0	0	0	0.0755	0.026	0.0401	0.0331	0.0557	0.0906	0.05	0.0153	0.1279	0.0217	0.016	0.0702	0.0456	0.0758	0.0348	0.0471	0.0142	0.026	0.0521	0.0127	0.0152	0.0115	0.0754	0.0282	0.0182
LINC01619	0.0913	0.0711	0.0838	0.1891	0.0312	0.0696	0.1716	0.0634	0.0324	0.0721	0.0579	0.3355	0.0632	0.4638	0.0395	0.0425	0.0806	0.071	0.1154	0.0738	0.0473	0.146	0.063	0.0707	0.1277	0.1319	0.0272	0.0298	0.1226	0.0306	0.079	0.0519	0.0433	0.044	0.0757	0.057	0.0514	0.1685	0.0393	0.0531	0.1822	0.0968	0.1145	0.0601	0.0618	0.0624	0.102	0.0764	0.1358
AL138921.1	0	0.1072	0.1435	0.1698	0.0391	0.0328	0.0431	0.1992	0.0407	0.0907	0.0728	0	0.1192	0.1908	0	0.0321	0.1139	0.0535	0.1243	0.0618	0	0.0612	0.0264	0.0888	0.1926	0.0994	0.0682	0.1125	0.3555	0.1155	0.0425	0.0392	0.0816	0.1105	0.0815	0.1074	0.0388	0.0276	0.0888	0.04	0.0723	0	0.2988	0.0647	0	0.0294	0.0385	0	0
AL117344.2	0.0128	0.009	0	0.0227	0.0393	0	0.0433	0.0799	0.0136	0.0101	0	0.0273	0.0266	0.1169	0.0497	0.0107	0.0127	0.0179	0.0416	0.0207	0	0	0.0176	0.0792	0	0.0332	0	0	0	0.0515	0.0284	0.0262	0	0	0	0	0.0389	0.0277	0.0297	0.0268	0.0483	0	0	0.0108	0	0	0.0129	0.012	0
GORAB-AS1	0	0.0852	0.0391	0.0617	0.0089	0.0149	0.049	0.0362	0.0092	0.0274	0.0578	0.0093	0.0361	0.0361	0.0338	0.0218	0	0.0243	0.0564	0.0631	0.0243	0.0972	0.012	0.0336	0.0437	0.0677	0.031	0.0447	0.0565	0	0.0193	0.0089	0.0926	0	0.0648	0.0406	0.0528	0.0502	0.0538	0.0545	0.0821	0.0075	0.0226	0.0367	0.0088	0.0401	0.0175	0.0327	0.0317
UBOX5-AS1	0.0484	0.0848	0.0363	0.0859	0	0.1037	0.0818	0.0252	0.0257	0.0382	0.069	0.1548	0.0251	0.1005	0.0314	0.0203	0.1441	0.0677	0.1572	0	0.158	0.0387	0.0668	0.0562	0.0609	0.0838	0.259	0.0178	0.045	0.0244	0.0269	0.0495	0.0516	0.0349	0.0516	0.0226	0.0245	0.0349	0	0.0759	0.0686	0.0629	0.126	0.0409	0.1228	0.1116	0.0487	0.1594	0.0294
USP46-DT	1.9186	1.8032	1.6504	2.6583	0.8141	1.0836	1.7412	1.7058	1.4926	1.5896	0.6231	1.547	1.5554	1.8279	1.577	2.9426	1.4396	1.7027	2.2047	1.5121	0.655	2.1699	1.9373	1.6299	1.1779	1.8647	1.5445	1.273	1.0438	1.9788	1.2491	2.1073	2.0958	1.2843	2.3436	2.628	2.6072	1.7573	1.7022	2.5949	1.6807	1.6633	2.2339	0.831	1.1404	1.0073	1.0354	1.145	0.8537
AL360181.1	3.9978	2.8011	1.2	5.4412	1.091	1.8286	3.3058	3.8864	2.8338	2.5267	3.2953	5.6846	7.4749	1.7721	3.4547	3.1286	2.6449	2.9841	3.4641	1.2919	1.2436	5.9665	2.5747	3.7133	1.6773	3.4633	1.6643	0.9798	2.4771	2.4151	11.2642	1.0912	10.8	1.925	4.5441	10.7271	1.89	2.8872	3.3005	1.952	5.7939	2.5418	2.776	4.9587	1.0826	3.6882	5.897	3.5115	0.6483
AL033384.2	0	0	0.1614	0.0955	0	0.0922	0.1213	0	0	0	0	0	0.1117	0.0894	0	0	0	0	0	0	0	0	0	0	0	0.1863	0	0	0.1	0	0	0	0	0	0	0	0	0.233	0	0	0.2033	0	0	0	0	0	0.1082	0	0
AL391121.1	1.4178	1.7575	0.6274	1.9038	1.5253	5.2377	3.2793	2.6504	1.3915	0.7467	1.141	1.7446	1.1328	0.9668	2.1205	1.0059	0.8658	1.1702	1.5356	1.0279	0.5428	2.0346	1.0034	1.3506	2.242	2.1415	3.4374	3.7153	1.4191	0.8418	2.5068	1.3023	0.5427	1.2078	2.8278	1.5312	2.0991	2.3103	2.1383	2.4723	1.5806	0.5988	2.1456	0.2767	1.9934	0.8384	1.0237	0.8211	0.3979
AC232271.1	0.289	0.0759	0.1084	0.497	0.0555	0.0465	0.1222	0.6585	0.096	0.0999	0.1546	0.5586	0.1689	1.276	0.0468	0.1514	0.4661	0.3034	0.3815	0.0292	0.2023	0.1155	0.187	0.2656	0.1137	0.3129	0.145	0.1195	0.1175	0.0727	0.2612	0.0924	0.2311	0.0261	0.2502	0.2198	0.0366	0.1957	0.1398	0.378	0.3756	0.1096	0.2038	0.2291	0.0917	0.2222	0.2362	0.187	0.022
AC093620.1	0.0841	0.1768	0.0631	0.224	0	0.0721	0.0948	0.0876	0.1789	0.1329	0.08	0.3588	0.0874	0.2097	0	0.1411	0	0	0.2733	0	0.157	0.1345	0.058	0	0.1059	0	0.075	0.0618	0.3127	0.0847	0.2807	0	0.3588	0	0.0896	0.3149	0.0852	0	0.2604	0.176	0.477	0.1459	0.073	0.2845	0	0.0647	0	0.2375	0
AC007881.4	0.3861	0.0301	0.0644	0.1904	0	0.1104	0.1451	0.1341	0.0912	0.2034	0.0408	0.0458	0.1783	0.4279	0.0556	0	0.1277	0	0.1394	0.104	0	0.1372	0.0296	0.8634	0.162	0.2973	0.1148	0.0631	0	0	0.8589	0.0439	0.366	0	0.1829	0.0803	0	0.1859	0.0332	0.1796	0.1217	0.0372	0.2234	0.508	0.1307	0.1649	0.4315	0.2019	0
NR2F2-AS1	0.042	0.0622	0.0631	0.1533	0.0287	0.0921	0.1316	0.2723	0.0596	0.0553	0.0755	0.1295	0.131	0.2251	0.1453	0.0626	0.0927	0.0653	0.0834	0.1094	0.0436	0.112	0.1772	0.0831	0.0705	0.2589	0.0791	0.0893	0.1649	0.1222	0.161	0.1673	0.1792	0.1821	0.1891	0.0918	0.0899	0.1416	0.0867	0.1759	0.1721	0.0688	0.0851	0.1027	0.0522	0.079	0.0282	0.145	0.1022
AC005034.5	1.1576	1.0323	0.1579	0.5605	0.8616	0.4513	1.6613	0.3288	0.6714	0.6651	0.6005	0.4489	0.6559	0.7872	0.5456	1.1471	0.2089	0.7364	0.3419	0.5951	0	0.1683	0.5809	0.3258	0.5298	0.9116	0.2816	0.3869	0.6847	1.1655	0.8193	0.4308	0.6733	0.6081	1.1214	1.773	0.9595	0.456	0.8145	1.4314	0.3979	0.7299	1.0961	0.623	0.4275	0.3236	1.1642	0.2971	0
AL356481.1	0.2504	0.2294	0.2168	0.1881	0.138	0.033	0.2606	0.4614	0.1434	0.2435	0.1832	0.1438	0.1401	0.4002	0.2247	0.1292	0.0765	0.1887	0.2503	0.1245	0.0539	0.2772	0.1329	0.0895	0.1455	0.3671	0.189	0.1416	0.2327	0.1745	0.2142	0.1774	0.0822	0.4174	0.2053	0.2163	0.1951	0.1808	0.2087	0.3628	0.1639	0.1837	0.1505	0.1303	0.0391	0.1629	0.0194	0.1269	0.164
AC135050.5	0.8128	0.9492	0.3389	0.8017	0.2773	0.3098	0.9165	0.7525	0.7682	0.7848	0.4295	1.1558	0.7505	1.276	0.5853	0.9844	0.717	0.1264	0.7336	0.8755	0	0.8665	0.6232	1.0486	0.341	1.2518	0.3223	0.5976	0	1.364	1.7076	0.0924	1.3483	0	0.8661	1.268	0.0915	0.7175	0.6291	1.0394	0.3414	0.5481	0.8623	0.7638	0.5503	0.486	1.1808	0.085	0
PTOV1-AS2	0.3356	0.2687	0.2878	1.1063	0.1962	0.2878	0.3243	0.4494	0.4587	0.303	0.3647	0.7668	1.0457	1.9921	0.3107	0.0402	0.3806	0.2013	1.0125	0.1936	0.0895	0.0767	0.2315	0.705	0.4224	1.2874	0.5132	0.7402	1.2921	0.4826	0.4798	0.4416	0.6134	0.6925	0.3576	0.359	0.2914	0.4847	0.2597	0.7022	0.9062	0.374	0.6657	0.7297	0.146	0.258	0.675	0.6767	0.0583
AL603832.1	0.2184	0.0765	0	0.4847	0	0	0.1232	0	0.1161	0.0863	0	0.6989	0.2269	0.0908	0.1416	0.0916	0.6503	0	0.1774	0.2647	0	0.1746	0.3768	0.3382	0	0.5677	0	0.0803	0.6091	0.11	0.6074	0	0.2329	0	0.1164	0.2045	0.1106	0	0.0845	0.2286	0.2065	0.2841	0.2844	0.2771	0	0.084	0	0.2056	0
AC022007.1	0.1322	0.1567	0.1526	0.4061	0.0728	0.061	0.172	0.2436	0.2162	0.1928	0.1547	0.2386	0.2324	0.3211	0.2241	0.1023	0.1211	0.0996	0.2643	0.0739	0.0854	0.3089	0.1824	0.3384	0.1664	0.2554	0.0998	0.0972	0.1229	0.1024	0.2036	0.229	0.1084	0.0734	0.1409	0.3236	0.1957	0.2644	0.2597	0.1596	0.2403	0.1322	0.1059	0.0946	0.1859	0.1642	0.092	0.2871	0.1855
BX470102.2	0.3551	0.2596	0.139	0.3975	0.1106	0.1589	0.5223	0.2895	0.197	0.0976	0.2497	0.247	0.2887	0.2695	0.1001	0.2589	0.3371	0.3025	0.1756	0.0873	0.0576	0.1728	0.2557	0.2271	0.3304	0.3612	0.4545	0.2725	0.3588	0.2954	0.1546	0.4267	0.3622	0.223	0.2633	0.3613	0.1251	0.3345	0.1673	0.2423	0.3649	0.2008	0.268	0.222	0.1882	0.3205	0.2485	0.2325	0.169
LINC00265	0.067	0.0469	0.0453	0.1368	0.0617	0.0402	0.2795	0.2931	0.0285	0.0476	0.0701	0.2287	0.1392	0.4622	0.0782	0.0674	0.1197	0.0844	0.381	0.0595	0.0063	0.0643	0.0971	0.1037	0.1518	0.267	0.1913	0.133	0.1744	0.0405	0.1341	0.096	0.1286	0.0774	0.1357	0.2822	0.0407	0.1307	0.1296	0.1192	0.323	0.0523	0.0756	0.0907	0.0408	0.0515	0.0606	0.0946	0.0081
AC073046.1	0.503	0.3524	0.2831	1.0045	0.1287	0.5392	0.9925	0.2619	0.2674	0.1987	0	0.8046	0.1306	0.7316	0.815	0.2109	0.2496	0.176	0.8172	0.4063	0	0.8043	0.6941	0.4866	0.7913	1.1982	0.673	0.2774	0	0.1266	1.6782	0.1287	1.0727	0	1.3399	0.7062	0.6369	1.2714	0.3893	1.1841	0.2377	0.109	0.764	0.7444	0	0.29	0	0	0
AL133410.1	0.0838	0.0755	0.0539	0.0638	0.0123	0.0514	0.0405	0.0873	0.0764	0.0189	0.0114	0.1022	0	0.1593	0.0155	0.0402	0.0357	0.0671	0.0584	0	0.0224	0	0.0331	0.0464	0.0603	0.1349	0.0427	0.0617	0.1225	0.0241	0.0666	0.0123	0.0511	0.0173	0.0766	0	0	0.0519	0.0185	0.0251	0.0906	0.0623	0.0416	0.0912	0.0608	0.0276	0.0843	0.0225	0.0583
RNF213-AS1	0.0372	0.0417	0.0447	0.1124	0.061	0.1214	0.084	0.0465	0.0634	0.0588	0.0354	0.1112	0.1238	0.161	0.0483	0.0437	0.037	0.0417	0.1089	0.0181	0.0765	0.1072	0.1645	0.0749	0.0562	0.1161	0.113	0.0548	0.1592	0.0825	0.0911	0.0457	0.0318	0.0538	0.1667	0.0837	0.0151	0.1022	0.0749	0.1091	0.0986	0.0452	0.0776	0.0693	0.0303	0.0229	0.0974	0.0701	0.0634
AC010501.2	0.025	0.0175	0.0375	0.2884	0.0256	0	0.31	0.4165	0.1329	0.0395	0.0238	0.1066	0.0519	0.0831	0.1296	0.0419	0.0248	0.1049	0.0812	0.1615	0.0467	0.3597	0.069	0.0774	0	0.0866	0.2899	0	0	0.1258	0.0556	0	0	0	0.0266	0.0468	0	0.0542	0.058	0.1308	0.2362	0.065	0	0.0423	0.1777	0.0192	0	0.1176	0.1216
AC124283.2	0.3084	0.1081	0.1157	0.5475	0.3156	0.2645	0.3478	0	0	0	0.1467	0.3289	0.3204	0	0	0.1293	0.153	0.2158	0.2505	0.1246	0	0.2466	0.9577	0.1194	0.5823	0.1336	0	0.4535	0.1433	0.4658	0.5145	0.1578	0	0.4455	0	0	0.1562	0.1114	0	0.1614	0.1458	0.4011	0.6693	0	0.1566	0.2371	0.1551	0.1451	0.1876
SNHG30	3.5688	3.0394	2.0316	2.7855	2.4244	1.504	4.8914	4.3259	2.6169	3.0867	1.1704	4.987	3.3875	4.6793	1.2761	3.1987	2.5036	4.0905	2.6991	2.5103	2.4116	2.7057	3.3541	2.9528	1.5489	4.051	3.5678	1.1084	3.7744	1.301	3.627	1.7634	2.0997	4.2219	2.9505	4.953	1.6518	3.355	2.4526	3.8306	2.3263	3.6275	2.2431	2.3156	1.6246	2.5071	1.6399	3.735	4.0787
LIMD1-AS1	0.0866	0.0607	0.0488	0.173	0	0.0836	0.0733	0.0902	0.0921	0.0257	0.0412	0.1155	0.0337	0.144	0.0562	0.0817	0.1397	0.0758	0.0352	0.0437	0.0303	0.0173	0.0598	0.0838	0.0409	0.0563	0.1159	0.0557	0.0604	0.0436	0.1445	0.0998	0.0924	0.0939	0.0346	0.0608	0.0439	0.0469	0.0335	0.0793	0.0205	0.0845	0.141	0.0916	0.044	0.0167	0.0436	0.051	0.0132
ATP1A1-AS1	0.5883	0.2669	0.3622	0.5055	0.2045	0.469	0.7186	0.3496	0.3248	0.4677	0.3085	0.8285	0.4818	0.5234	0.22	0.4553	0.3742	0.3853	0.3554	0.2803	0.2147	0.4764	0.4085	0.4875	0.5174	0.6828	1.1202	0.524	0.8447	0.3303	0.6333	0.4477	0.3137	0.3759	0.4742	0.3777	0.4164	0.3758	0.3765	0.434	0.4883	0.5395	0.3241	0.3604	0.2642	0.345	0.7206	0.5536	0.3119
AL603839.2	0.5389	0.1259	0.2696	0.2392	0.7353	0.2311	0.7089	1.4032	0.2865	0.5676	0.1708	1.0536	0.5598	0.5972	0.2328	0.1506	0.1783	1.0056	0.2918	0.2177	0.0838	0.5745	0.2479	0.4866	0	0.6225	0.1602	0.2642	1.0852	0.0904	0.3996	0.6435	0.3831	0.6487	0.3828	1.261	0.7279	0.7135	0.3476	0.188	1.1036	0.2336	0.3898	0.9115	0.1824	0.7596	0.4517	0.0845	0.1092
C5orf66	0	0.0103	0.0111	0.0458	0.0075	0.0253	0.0748	0.0307	0.0392	0.0233	0.0421	0.0393	0.0613	0.1042	0.0669	0.0062	0.0146	0.0206	0.1198	0.006	0	0.0236	0.0204	0.0628	0.0371	0.0319	0.0329	0.0542	0.0822	0.0223	0.0738	0.0377	0.0629	0.0746	0.055	0.0207	0.0598	0.0586	0.0114	0.0231	0.1185	0.0128	0.0768	0.0748	0.0374	0.0057	0.0297	0.0139	0
ZNF674-AS1	0.8791	1.9148	0.7027	1.3571	1.4082	1.5243	2.7153	1.692	2.5197	1.1475	0.9452	1.712	1.7271	1.9537	0.7184	1.1057	0.7776	2.5945	1.1178	0.8492	0.6599	0.8862	1.5429	0.8728	2.4535	1.0927	2.455	1.9813	2.5401	2.1551	1.1266	1.0172	0.7337	2.3466	2.0772	1.6636	0.6002	1.3112	1.2425	1.7197	1.1561	0.7456	2.9195	0.695	2.0378	1.2636	3.2099	1.7806	0.8601
AC022154.1	0	0	0.0277	0	0	0	0	0	0.0392	0	0	0.0786	0	0.0306	0	0.0309	0.0366	0.2064	0.0599	0.0894	0	0	0	0.1142	0	0.0639	0.0329	0.0271	0	0	0.041	0	0.0786	0	0	0.0345	0	0	0.0571	0.0772	0.0349	0.032	0.064	0.0624	0	0.085	0	0	0
LINC02449	0.0383	0.0134	0.0862	0.034	0	0.0164	0.0432	0.1197	0.0204	0.0303	0	0.0613	0.0597	0.0955	0	0	0.076	0	0.1244	0.0309	0	0.0306	0.0396	0.1186	0	0.0664	0.0342	0.0141	0.0534	0.0386	0.0639	0.0392	0.0817	0.0277	0.0204	0.0179	0.0194	0.0138	0.0296	0.0601	0.0362	0.0332	0	0.0324	0	0.0736	0	0.0721	0
AC007406.4	2.2896	1.7993	1.3466	2.9386	1.4882	1.5125	3.2097	2.7392	1.5955	2.261	1.4125	1.9962	1.6712	3.793	1.9852	1.777	2.1954	1.4723	2.4128	1.8122	0.7363	2.2264	1.6225	1.8321	2.2392	3.4174	1.311	1.7403	1.179	1.3239	3.1314	0.8709	2.1776	1.4972	2.7694	2.5775	1.4575	2.5808	1.9995	3.4639	2.7489	1.9716	1.477	1.5961	0.7226	1.3439	1.3069	1.1065	1.0537
AL021707.4	0.1196	0.1676	0	0.2123	0	0	0	0	0	0	0	0	0	0.2982	0.155	0	0	0	0.3887	0	0	0	0	0.1852	0	0.4145	0	0	0	0	0.2661	0.1224	0	0	0.1275	0	0	0.0864	0.0926	0	0	0	0.1038	0.1012	0.1215	0	0.1203	0.2251	0
U52111.1	0	0.0632	0.0339	0.0801	0	0.0387	0	0.141	0	0.0356	0.0429	0	0.1406	0.1125	0	0	0.0448	0.1263	0.0733	0	0	0	0.0623	0.1746	0.0568	0.1954	0	0	0	0	0.0502	0.0462	0.0962	0	0.1442	0.0422	0	0.1955	0.0349	0	0	0	0.1566	0.0382	0	0	0.0907	0	0.0549
AC006008.1	0.4847	0.71	0.2976	1.0169	0.0902	0.3401	0.7452	0.7802	0.5153	0.4177	0.5448	0.4699	0.7781	0.3296	0.1713	0.4433	0.2186	0.3083	0.7158	0.4983	0.1645	0.2114	0.456	0.4434	0.4437	0.6871	0.393	0.324	0.5324	0.3105	1.0781	0.5863	0.2819	0.1909	1.2677	0.4949	0.5803	0.5728	0.682	0.2766	0.7913	0.382	0.4972	0.4471	0.4027	0.2032	0.3545	0.2903	0.0536
AL354836.1	0.8641	0.3532	0.4323	0.9588	0.5896	0.9264	0.406	1.5751	0.9954	0.3982	0.274	1.0751	1.2716	0.7781	0.7467	0.3623	0.7146	0.4031	1.5209	0	0.0672	0.8061	0.4472	0.5574	0.7251	0.811	1.2205	0.6354	1.4055	0.9425	1.8421	1.1793	0.6143	0.6241	1.0743	0.5392	0.1459	1.3002	0.6131	0.9042	1.9058	0.5619	1.0626	1.4616	0.9506	1.6055	1.1588	1.3554	2.3648
CASC15	0.01	0.013	0.0139	0.0165	0.0059	0.0319	0.0935	0.0208	0.0091	0.0056	0.0027	0.0351	0.0267	0.044	0.0278	0.0108	0.0057	0.02	0.0232	0.0058	0.0067	0.0206	0.0128	0.0199	0.0198	0.0483	0.0128	0.0126	0.105	0.0043	0.0223	0.0219	0.0213	0.0454	0.0259	0.0187	0.0159	0.0372	0.031	0.0224	0.0189	0.0198	0.0087	0.0157	0.0029	0.0121	0.0101	0.0188	0.0139
AC138028.6	0.0331	0.1159	0	0.1469	0	0.0851	0.2612	0.1379	0.0352	0	0.0944	0.0353	0.0344	0.22	0.0429	0	0.1642	0	0.1613	0.0535	0.0309	0.0529	0.0228	0.0512	0.4581	0.2867	0.059	0.1216	0.1845	0.0666	0.0368	0.1693	0.0706	0.0478	0.141	0.0929	0.067	0.1195	0	0.0346	0	0.0574	0.0862	0.056	0	0.1018	0.0666	0.0934	0
AL008718.2	0	0.0262	0.0561	0.1326	0	0.1281	0.1263	0.0389	0	0.0295	0	0.0797	0.0388	0.0621	0.0484	0	0.0741	0	0	0	0.0349	0.0597	0	0.0578	0	0.0324	0	0.0549	0	0	0.1246	0.1147	0	0	0.1592	0.035	0	0	0.0578	0.0391	0.0706	0	0.1297	0	0.2276	0.0574	0.0751	0.0703	0
AC004846.2	0	0.0442	0.0474	0.056	0	0.1083	0.1423	0	0.0671	0	0.1201	0.2692	0.1311	0.0525	0	0.0529	0.0626	0	0.5127	0	0.1178	0.1009	0.0436	0.0489	0.2383	0.1094	0	0	0.176	0	0	0	0	0	0.1345	0.0591	0	0.1367	0.0977	0.066	0.179	0.1642	0.2191	0.1068	0.1282	0.097	0	0.1188	0.3071
NIPBL-DT	1.0389	0.9062	0.403	1.1229	1.0849	0.4425	0.6614	1.2366	0.6087	0.8431	0.3831	1.8917	0.5726	1.6917	0.6779	1.0903	0.9398	1.0386	0.8152	0.7194	0.3759	0.8024	0.5852	0.6674	0.7828	1.3224	0.8385	1.0185	1.248	0.5835	1.1948	0.5425	0.7838	0.8678	1.1146	1.9911	0.6157	0.9646	0.6126	1.7155	0.8483	0.7843	0.7791	0.6754	0.7823	0.5759	0.8814	0.3725	0.4642
AC104088.2	0	0	0	0.0362	0	0	0.046	0	0	0	0.0388	0	0	0	0	0.0342	0	0	0	0	0	0.0652	0	0	0.1026	0.0353	0	0	0	0	0.0453	0	0	0	0	0	0	0	0	0	0	0	0	0	0	0	0	0	0
LINC00294	2.8777	1.8812	1.7365	2.4096	1.761	2.0736	3.2616	3.2909	1.8138	2.5078	1.5237	3.322	1.4792	2.8356	1.8651	1.2313	2.2817	0.955	2.7233	1.2463	1.2735	1.2571	1.5046	1.7108	2.1844	2.4929	1.9452	1.4615	2.7022	1.4786	1.9798	1.6245	1.4236	2.4856	3.0191	2.0271	1.653	2.089	1.3203	3.4611	2.8742	1.9548	2.8712	1.8566	1.0394	1.9501	1.4769	1.6473	1.4253
MIRLET7A1HG	0.3034	0.6225	0.3659	0.6925	0.1663	0.3159	0.281	1.0044	0.4263	0.3253	0.3092	1.0631	0.3489	1.0356	0.1685	0.1544	0.4409	0.4094	0.4225	0.1751	0.1213	0.1733	0.4262	0.52	0.3955	0.8354	0.4929	0.3266	1.0373	0.4364	0.6146	0.122	0.2311	0.4695	0.6235	0.3043	0.0988	0.6338	0.3354	0.6575	0.9115	0.3664	0.3292	0.4948	0.2751	0.3415	0.5231	0.3059	0.4481
GEMIN7-AS1	0.0562	0.0295	0.0105	0.1123	0.0144	0.0362	0.1109	0.0878	0.0448	0.0555	0.0802	0.045	0.0876	0.0584	0.0547	0.0707	0	0.059	0	0.0454	0.0131	0.0674	0.0485	0.0979	0	0.1218	0.0502	0.0413	0.0653	0.0566	0.0625	0.0575	0.0899	0.0203	0.0749	0.0263	0.0854	0.0609	0.0653	0.1029	0.0797	0.0366	0.0366	0.0238	0.0285	0.0216	0.0283	0.0397	0.0684
LINC00339	0.0782	0.0822	0.0489	0.0925	0	0.0335	0.1175	0.095	0.0139	0.0515	0.0248	0.1528	0.1489	0.2166	0.0507	0.0437	0.0646	0.1459	0.127	0.0421	0.0122	0.1458	0.045	0.1815	0.1312	0.1354	0.093	0.0383	0.0969	0.0262	0.3478	0.08	0.1945	0.0188	0.0972	0.0976	0.0792	0.1317	0.0403	0.2181	0.1478	0.1243	0.0905	0.0881	0.0662	0.0801	0.0524	0.0981	0.0317
AC005332.6	10.6777	8.293	8.466	8.8371	7.7317	6.3209	8.0078	11.0864	9.9963	10.9157	7.9998	12.4792	7.8128	9.4605	8.313	9.896	8.6804	9.5397	12.247	8.3006	6.1729	7.3827	8.6074	9.9411	9.7836	10.7334	8.7313	6.4436	7.8176	7.4882	10.5873	9.7775	9.2738	7.2027	10.8235	9.1772	7.5003	8.6328	9.7455	9.5033	7.9659	9.5921	8.6851	7.3262	6.9558	10.4031	5.6733	7.9632	8.9643
ZEB1-AS1	0.8256	0.8009	0.4194	0.8343	0.4549	0.5338	1.2317	1.1774	0.4862	0.5418	0.5074	0.9617	0.6993	0.8551	0.4939	0.4579	0.5924	0.5688	0.5365	0.3386	0.4623	0.7921	0.7537	0.4326	0.7034	0.9243	0.6005	0.5883	1.1923	0.3197	0.6639	0.481	0.3792	0.9724	0.3654	0.9035	0.3731	0.6146	0.462	0.7708	1.2245	0.6387	0.3087	0.6123	0.4772	0.5273	0.677	0.4662	0.6025
Z68871.1	0.2597	0.2729	0.0974	0.6147	0.2658	0.1114	0.1952	0.2705	0.1841	0.1026	0.1647	0.2308	0.2248	0.1439	0.0561	0.0363	0.2148	0.1212	0.2813	0.3497	0	0.2076	0.2987	0.2345	0.109	0.3	0.1544	0.2228	0	0.1743	0.3851	0.0443	0.2769	0.0625	0.2306	0.5672	0.2192	0.3751	0.1675	0.634	0.0818	0.1501	0.3381	0.1098	0.044	0.1664	0.1306	0.0407	0
AC078993.1	0	0	0	0	0	0.0276	0.1452	0	0	0.0254	0	0	0.0334	0.0268	0.0417	0.054	0	0.1352	0.2093	0	0.0601	0	0	0.0249	0	0.0279	0	0	0	0.1621	0.0716	0	0	0	0	0	0.0326	0	0	0.2021	0	0.0279	0.0279	0	0	0	0	0	0
AC114956.2	0.031	0.0543	0.0465	0.0275	0.0634	0.0798	0.1049	0.0969	0.0989	0.0122	0.0295	0.0992	0.0322	0.1031	0.1005	0.013	0.1077	0.0868	0.1007	0.1002	0	0.1487	0.0535	0.048	0.0195	0.1745	0.0415	0.0456	0.0864	0.0156	0.1034	0.0159	0.0661	0.0224	0.0495	0.0725	0.0785	0.056	0.06	0.0324	0.1318	0.0269	0.0538	0.0393	0.0315	0.0238	0.0156	0.0583	0.0189
LINC01436	0.0468	0.1639	0.1053	1.0799	0	0.0401	0.6859	0.0487	0	0.037	0	0.3992	0.5347	0.0389	0.0607	0.0392	0	0	0.152	0	0	0	0	0.0724	0.3534	2.2701	0	0.1032	0.9568	0.2356	0.052	0.0958	0	0.338	0	0.0438	0.0948	0.5745	0.0724	0.1469	0.3096	0.0406	0	0.3562	0.1901	0	0.4706	0.0881	1.366
AC006504.5	0.097	0.1334	0.1221	0.1506	0.0496	0.0624	0.2108	0.2813	0.0847	0.0957	0.0988	0.1551	0.0647	0.1986	0.1526	0.0871	0.0756	0.2326	0.135	0.1678	0.1486	0.0997	0.1242	0.193	0.109	0.195	0.0834	0.084	0.1352	0.0732	0.1656	0.1028	0.0738	0.09	0.1328	0.2139	0.1087	0.085	0.0724	0.2101	0.1211	0.1171	0.0601	0.1083	0.1231	0.0612	0.0557	0.0587	0.1558
AC091185.1	0.1858	0.1302	0.2091	0.4947	0.0951	0.1593	0.1047	0	0	0	0.0883	0	0.4824	0.4632	0	0	0.1843	0.13	0	0	0	0.1485	0.1282	0.1438	0.1169	0.3218	0.2486	0.2049	0.0863	0.2805	0.1033	0.0951	0.1981	0	0.099	0.3477	0	0.0671	0.3594	0.0972	0.1756	0	0.0806	0.1571	0	0.0714	0.7473	0.0874	0
AC132872.5	0.023	0.008	0.0172	0.0611	0	0.0197	0.0776	0.1076	0.0244	0.0091	0.0327	0.0122	0.0596	0.0477	0.0149	0.0192	0.0114	0.0161	0.0186	0.0093	0	0.0184	0.0158	0.0266	0.0289	0.0398	0.0205	0.0169	0.1813	0.0924	0.0128	0.0117	0.0245	0	0.0367	0.0107	0.0116	0.0083	0.0266	0.036	0.0434	0.0199	0.0199	0.0097	0.0233	0	0.0462	0.0324	0.0419
AC207130.1	0.1048	0.1468	0.1415	0.0372	0.0643	0.0359	0.5908	0.3274	0.0223	0.2152	0.0199	0.1117	0.0435	0.1045	0.0272	0.0527	0	0	0.1702	0	0	0.0335	0.0723	0.146	0.0528	0.2179	0.0748	0.077	0.039	0	0.0699	0	0.1788	0.2119	0.0447	0.0196	0.0425	0.0757	0.0649	0.1096	0.099	0.0727	0.0364	0	0.0638	0.0806	0.0422	0.0394	0.051
SNHG16	3.5656	3.5872	1.6945	4.0414	4.2571	5.2847	6.2885	8.2273	3.548	4.4997	2.2955	3.4709	3.9886	3.1762	3.5789	4.3311	2.7219	4.9134	3.7876	3.8259	1.7575	3.9472	4.9585	3.2552	4.925	4.5302	3.6618	3.7374	5.2598	5.0903	4.2096	3.2096	3.6462	4.6487	4.2281	5.5623	4.1029	4.5426	3.9908	5.1942	4.2947	4.6131	5.9516	2.8917	3.9178	3.1488	3.6871	3.0974	3.7585
LINC00630	0.0385	0.048	0.0449	0.0721	0.0306	0.055	0.0338	0.0713	0.0136	0.0372	0.0325	0.073	0.0444	0.0924	0.0444	0.0646	0.0297	0.0718	0.0903	0.0795	0	0.0479	0.0826	0.0397	0.07	0.0815	0.0725	0.044	0.1034	0.056	0.0571	0.0306	0.0456	0.0309	0.0957	0.0561	0.0173	0.068	0.0497	0.0716	0.0728	0.026	0.078	0.0145	0.0391	0.0164	0.0817	0.0322	0
NUTM2B-AS1	0.4208	0.6295	0.3633	0.4723	0.5266	0.2655	0.6417	0.586	0.4799	0.4703	0.3111	0.5232	0.5504	0.5129	0.3533	0.4571	0.2683	0.2228	0.3578	0.3629	0.1669	0.3696	0.5627	0.2515	0.4501	0.2947	0.4221	0.5098	0.6404	0.3666	0.4147	0.5401	0.4232	0.2614	0.5948	0.6225	0.3048	0.2535	0.3477	0.559	0.2659	0.3875	0.2782	0.3707	0.3189	0.2665	0.4825	0.2278	0.4217
AP000640.1	0.05	0.0525	0.0188	0.0444	0.0256	0.1072	0	0.0521	0.0266	0	0.0238	0.0533	0.0519	0.2077	0.1296	0.0419	0.0248	0.2099	0	0.0404	0	0.1199	0.1035	0.0193	0.1258	0.0866	0.1338	0.0919	0.1394	0.0252	0.0556	0.0767	0	0.0361	0.1332	0.0234	0.0506	0.0361	0.0387	0.0785	0.189	0.0217	0.217	0	0.2284	0.0769	0.2011	0.047	0.0304
AL136419.3	0.0177	0	0.0399	0.0472	0.0725	0.0304	0	0.0554	0	0.014	0	0.0378	0.0184	0.0736	0.0459	0	0.0879	0.0744	0	0.0429	0	0.0283	0.0733	0.0274	0.0446	0.1074	0.0474	0.0261	0	0.0535	0	0.0181	0	0.0256	0.0189	0.0497	0.0359	0.0384	0.0823	0.0741	0.067	0.0154	0.0308	0	0.018	0.0545	0.0178	0.0834	0.0215
CENATAC-DT	0.9443	0.5019	0.5131	1.1851	0.5998	0.4748	0.7711	1.5601	0.5886	0.6946	0.6813	0.9723	0.4735	0.866	0.7598	0.901	0.9371	0.5013	2.0104	0.5524	0.5166	1.0414	0.719	0.5797	0.4099	0.7052	0.581	0.5267	0.5145	0.2295	1.0503	1.0665	1.2501	0.9408	1.4227	0.762	1.2535	0.6114	0.5293	0.9199	0.7079	0.8469	0.5088	0.3855	0.5621	0.4756	0.8515	0.1532	0.6337
INE1	0.8303	0.4	0.7399	0.5988	0.3718	0.3115	0.4681	0.4865	0.4966	0.492	0.3948	0.6641	1.132	1.1645	0.1345	0.7397	0.618	1.2347	0.5902	0.6289	0.2421	0.9128	0.6087	1.0444	0.5225	1.1688	1.2499	0.6868	0.4341	1.254	0.9812	0.9029	0.4427	0.3748	0.9954	0.5343	0.5783	1.0119	0.8435	0.543	0.3433	0.5849	1.1261	0.79	0.7378	0.758	0.5741	0.7814	0.3156
AC005005.3	0.0696	0.0487	0.0261	0	0.1068	0.0895	0.0784	0.0725	0.1109	0.055	0.0992	0.1855	0.2168	0.1734	0.1803	0.0583	0.069	0.146	0.113	0.0562	0.0649	0	0.072	0.0808	0.2189	0	0.0931	0.0256	0.0647	0.07	0.0387	0.0356	0	0	0.1112	0.0326	0.1409	0.0251	0.0269	0.182	0.1644	0.0302	0.0906	0.0294	0.0706	0.0535	0	0.0982	0.1692
AC027601.1	0.0109	0.0229	0.0163	0.0773	0.0111	0.0187	0.0368	0.0793	0.0579	0.0086	0.0414	0.1045	0.1017	0.1085	0.0282	0.0183	0.0756	0	0.053	0.0176	0.0102	0.0348	0.0451	0.0758	0.0137	0.0566	0.0874	0.056	0.0708	0.0548	0.121	0.0111	0.0232	0.0157	0.0464	0.0407	0.011	0.055	0.0253	0.0342	0.1132	0.0189	0.0945	0.0736	0.0553	0.0167	0.0547	0.0307	0.0132
PARTICL	1.0988	0.9125	0.4886	1.3727	0.6664	0.3839	1.5603	1.6955	0.3462	0.9002	0.8902	1.736	0.8878	1.5897	0.4748	0.7166	1.3328	1.0252	1.2563	0.9206	0.3038	0.9762	0.5616	0.882	0.6659	1.4455	1.0891	0.4488	1.2482	0.6146	1.539	0.6248	0.6944	0.7055	1.1275	1.0285	0.4535	0.7936	0.5355	1.2774	1.4617	0.7057	0.7771	0.5507	0.6612	0.9386	0.8595	0.9192	0.99
AC005070.3	0.1112	0.0909	0.0834	0.0987	0.0948	0.1272	0.1045	0.2316	0	0.0586	0.0353	0.0791	0.154	0.2311	0.1201	0.0777	0.0552	0.1556	0.0903	0.0898	0	0.1482	0.1151	0.0574	0.0933	0.1927	0.0992	0.109	0.155	0.1493	0.1237	0.0948	0.1976	0.2142	0.2962	0.1214	0.169	0.0535	0.1004	0.2133	0.0701	0.1125	0.0965	0.1881	0.1129	0.1425	0.0932	0.1047	0.1803
AC034102.6	0	0.0531	0	0.0673	0.0388	0.065	0.0427	0.0395	0	0	0	0.1212	0.0787	0.252	0.0491	0	0.0376	0.053	0	0	0.0354	0	0.0262	0.0293	0.0477	0.1313	0.0338	0.1115	0.0352	0.1145	0.0422	0	0.0808	0	0.0404	0	0	0	0	0	0.1075	0.0329	0.0987	0	0	0	0.0381	0.0713	0
OCIAD1-AS1	0.3701	0.6483	0.2777	0.8213	1.1363	0.4761	0.4173	0.1927	0.3935	1.1696	1.056	0.3947	0.5767	0.769	0.2399	0	0.3673	1.295	0.902	0	0	0	1.0215	0	0.4658	0.3206	1.3206	1.3606	1.204	0.7453	0.8233	0.5682	0.3947	1.0693	0.1972	0.8661	1.3123	0.5346	0.5729	0.9681	0.6996	0	0.9638	0	0.5638	0.8536	1.1167	0.5225	0
AL117379.1	0.5071	0.0508	0.1087	0.4501	0.0741	0.1864	0.1634	1.3581	0.2311	0	0.1378	0.6952	0.3762	1.0235	0.2817	0.0607	0.647	0.4055	0.5884	0.2341	0.2028	0.4633	0.1999	0.5607	0.3647	0.4393	0.2585	0.1598	0.5386	0.2917	0.4028	0.2224	0.309	0.1046	0.2316	0.1356	0.2201	0.2616	0.3925	0.3032	0.8216	0.2512	0.1257	0.1225	0.1471	0.2228	0.51	0.3409	0.4405
AC027237.3	0.0416	0.2331	0	0.0369	0.0213	0.0535	0.0586	0.1191	0	0.0082	0.0198	0.0111	0.0432	0.2679	0.027	0.0436	0.0206	0.0146	0.0338	0	0.0194	0.0332	0.0143	0.0241	0.0262	0.045	0.0835	0.0459	0.0676	0	0	0.0319	0	0.1352	0.2659	0.0097	0.0105	0.0826	0.0483	0.0761	0.0197	0.018	0.0271	0.0088	0	0.04	0.0627	0.0587	0.0379
LINC00622	0.1249	0.1094	0.1406	0.0277	0.0959	0.0268	0.3522	0.0651	0.0996	0.1974	0.0297	0.0999	0.1298	0.3115	0.1215	0	0.186	0.1749	0.1522	0.1009	0.1749	0.1498	0.0862	0.1692	0.1573	0.46	0.0836	0.1378	0	0.0629	0.2779	0	0.1999	0.1805	0.0999	0.0877	0.0316	0.2481	0.0242	0.2615	0.1181	0.325	0.0271	0.2642	0.1269	0.1201	0	0.1764	0.076
EHMT2-AS1	0.0381	0.0134	0.0143	0	0	0.0164	0.0215	0.0199	0	0.0151	0	0	0	0.0159	0	0	0.0757	0	0.031	0	0	0	0.0132	0	0.024	0	0	0	0	0.0192	0.0424	0	0.0407	0	0.0407	0	0	0	0.0148	0	0.0361	0	0	0.0161	0	0	0.0384	0.018	0
AL356417.2	0	0	0	0.053	0	0	0.0673	0	0	0	0.0567	0.0636	0	0.0496	0	0	0	0	0	0	0	0	0	0	0	0.0517	0.1597	0	0	0	0	0	0	0.0862	0.0636	0	0	0	0	0	0.0564	0	0	0.0505	0	0.0459	0	0	0
LINC01094	0.0432	0.1271	0.0389	0.1457	0.0442	0.0667	0.4577	0.1619	0.0184	0.0205	0.0164	0.2303	0.1884	0.4235	0.0896	0.0217	0.2571	0.1209	0.0982	0.0977	0	0.1381	0.0358	0.0669	0.1087	0.1197	0.0539	0.127	0.0562	0.0609	0.0768	0.0177	0.0737	0.1996	0.1196	0.1536	0.1575	0.106	0.0668	0.2259	0.2286	0.0374	0.075	0.0365	0.0088	0.0398	0.0261	0.0488	0.0735
AC000123.1	0.7603	1.3318	0.6419	0.6749	0.4863	0.7336	0.7502	0.7919	0.101	0.6757	0.3616	1.1149	0.7898	1.8168	0.8623	0.3187	0.7545	0.7981	0.4632	0.2303	0.1774	0.4559	1.1804	0.2943	1.3158	0.9056	0.763	1.3277	1.06	1.0526	1.9026	0.7782	0.6081	1.7847	1.0127	0.4448	0.7702	1.0295	0.5885	1.2927	1.3474	0.5768	0.8249	0.9645	0.2895	0.7306	0.9558	0.6261	0.6936
AL049869.2	0.0795	0.0557	0.0298	0.2117	0	0	0.0448	0.0414	0	0.0314	0	0	0.2064	0.0991	0	0	0.0394	0.0556	0	0.0321	0	0	0.1371	0.0308	0.1	0.1721	0.1773	0.0877	0.1477	0.04	0.1326	0	0	0	0.0847	0.0372	0.0403	0.0287	0.0615	0.2911	0	0	0.1035	0.2017	0.0807	0	0	0.0748	0
AC008764.2	1.4347	0.5483	0.5872	1.505	0.1335	0	1.0295	2.0377	0.2773	1.1334	0.4962	3.4773	0.6774	3.5772	1.0144	0.9842	0.6472	0.9127	1.0595	2.4234	0	0.6257	0.27	1.5143	1.8057	1.6948	0.8144	0.7672	0.9698	0.1313	4.6419	0	0.5563	0.7536	3.7525	1.0987	0.5285	1.978	0.4038	3.0022	1.1095	1.2438	0.6792	1.3236	0.1324	0.5013	0.6559	0.7365	0
AC025176.1	0.2687	0	0	0.1193	0	0	0.1515	0	0.1429	0	0	0	0.1396	0.1117	0	0	0	0	0	0	0	0	0.0927	0.208	0	0.2328	0	0	0	0	0.1494	0	0	0	0	0	0	0	0	0.2812	0	0	0	0	0	0	0	0	0
BX842570.1	0.1793	0.3768	0.3547	0.4774	0.0834	0.2656	0.6432	0.2716	0.2079	0.2318	0.1395	0.4867	0.3894	0.3928	0.3169	0.1776	0.097	0.2737	0.5031	0.237	0.1369	0.1303	0.4498	0.1009	0.3692	0.5506	0.2472	0.2037	0.6362	0.2625	0.8157	0.3169	0.3476	0.0471	0.4689	0.2288	0.0826	0.1648	0.0757	0.3922	0.4005	0.113	0.3819	0.5238	0.4137	0.213	0.4262	0.1227	0.3568
FGD5-AS1	22.392	27.6372	17.2235	37.5259	23.1686	20.8741	37.8254	32.4358	16.8182	19.6412	16.9054	29.7457	25.8154	42.5903	24.9241	28.4292	30.3296	28.5332	40.7628	23.301	10.284	42.8394	33.2749	27.5385	23.9983	31.1501	15.729	29.0578	26.6483	24.6206	32.5542	20.5557	22.7941	31.0419	33.488	43.9544	29.7959	40.7335	25.6468	35.5059	44.4479	21.7196	25.2656	16.9683	19.333	18.4052	24.4501	21.0016	13.3922
LINC01224	0	0	0.2491	0.0218	0	0	0	0.0128	0	0	0.0117	0	0	0.0102	0	0	0	0	0	0	0	0	0	0	0	0.0106	0	0	0	0.0248	0	0	0	0	0	0	0	0.0089	0.0095	0.0129	0.0349	0	0	0	0	0	0	0.0116	0.0748
AL138479.2	0.0724	0.0845	0.0724	0.0428	0.0494	0	0.1089	0.1257	0	0.0191	0	0.0257	0	0.1003	0.0626	0	0.024	0	0	0.078	0	0.0772	0	0.056	0.0304	0.0627	0	0.0355	0.0449	0	0	0.0247	0	0.1394	0.0514	0.0226	0	0.0349	0.0374	0.0253	0.0456	0.0628	0.0628	0.0204	0.0245	0.0371	0	0	0
AC007996.1	0.6258	0.5725	0.6262	0.9413	0.4448	0.5218	0.8821	1.1588	0.3327	0.3159	0.4133	1.0753	0.3973	0.5635	0.3831	0.3935	0.414	0.5353	0.932	0.5477	0.2758	0.9173	0.5638	0.4979	0.8096	0.9487	0.6358	0.4474	1.3087	0.315	0.232	0.6227	0.5191	0.678	0.5742	0.6997	0.5635	0.5775	0.5113	0.4911	1.1009	0.3768	0.5885	0.6469	0.6532	0.4544	0.3322	0.18	0.7823
AL358115.1	0.0166	0.0116	0.0374	0.0147	0	0.1425	0	0.0519	0.0177	0	0.0474	0.0177	0.069	0.0138	0	0.0279	0.0165	0.0232	0	0.0134	0	0	0.0229	0.0514	0.1464	0.072	0.1926	0.0244	0.0463	0.184	0.0185	0.051	0	0.024	0.0354	0.0155	0	0.024	0	0.0174	0.0157	0.0144	0.0577	0.0281	0	0	0.0334	0.0782	0.0404
NPTN-IT1	0.0215	0.1204	0.0161	0.1335	0.022	0.1658	0.0242	0	0.0457	0.017	0	0.1145	0.2008	0.3392	0.0835	0	0.0426	0.2104	0.1396	0.0694	0	0	0.1038	0.1663	0.2974	0.1675	0.2299	0.2053	0	0.1298	0.1433	0.044	0.0916	0	0.3433	0.1608	0.0653	0.1551	0.0166	0.0674	0.1421	0.0372	0.0559	0.1272	0.0436	0.0165	0.0216	0.1617	0
AC079174.2	0.1451	0.0678	0.1089	0.1717	0	0	0.1636	0.1511	0.0514	0.0573	0.092	0.2837	0.2261	0.1809	0.2821	0.0811	0.096	0.1015	0.3143	0.1172	0.0677	0.1933	0.1001	0.1123	0.1522	0.2723	0.151	0.0178	0.0674	0.0487	0.3227	0.099	0.0516	0.0699	0.1031	0.1132	0.0245	0.0873	0.1123	0.1518	0.1828	0.2096	0.042	0.1227	0.0982	0.1301	0.0973	0.1593	0.1471
MIR4435-2HG	0.053	0.0984	0.086	0.2225	0.1334	0.2126	0.4345	0.2611	0.0457	0.0419	0.0995	0.11	0.1324	0.2679	0.1003	0.0408	0.0981	0.0501	0.2234	0.0706	0.0094	0.0893	0.0791	0.1065	0.1154	0.1675	0.1764	0.0653	0.229	0.0678	0.0653	0.0762	0.0825	0.149	0.1969	0.0295	0.0798	0.0942	0.0942	0.0914	0.218	0.0944	0.1318	0.0521	0.1266	0.0496	0.0922	0.155	0.1638
AL161430.1	0.4087	0.4581	2.024	0.9431	0.8365	2.7338	1.1059	1.1918	2.3464	0.1937	0.8551	0.3487	1.5282	1.2228	0.1059	0.4112	0.1622	0.8007	0.2656	0.1981	0.3051	0.1307	8.4033	0.1265	0.9259	0.2124	2.0415	1.8629	7.5206	1.4813	0	2.5933	1.0459	1.5348	1.0451	0.918	0.4968	0.5903	0.3163	0.3421	0.4635	0.3543	2.7668	0.2765	2.1579	0.9425	5.8363	0.5384	0.3976
AC005332.5	0.5379	0.3518	0.2556	0.4775	0.3303	0.2922	0.647	0.5042	0.5147	0.4675	0.2899	0.8414	0.5774	0.9985	0.6275	0.4059	0.4271	0.5521	0.6118	0.4346	0.4016	0.3727	0.3093	0.5274	0.677	0.9475	0.4319	0.356	0.9166	0.2527	0.698	0.3854	0.6883	0.259	0.9935	0.386	0.2543	0.6345	0.4441	0.7317	0.5084	0.5752	0.3891	0.5762	0.3277	0.3998	0.2164	0.5906	0.2399
KDM4A-AS1	0.1861	0.1548	0.1047	0.1858	0.0833	0.0898	0.0918	0.1211	0.0371	0.1378	0	0.1984	0.0362	0.2126	0.1357	0.156	0.0692	0.2116	0.1511	0.1503	0.1302	0.0744	0.0802	0.171	0.0585	0.2519	0.1764	0.0684	0.1621	0.1171	0.2975	0.1071	0.2232	0.0672	0.1735	0.098	0.0471	0.1848	0.108	0.1947	0.2308	0.1109	0.0908	0.1377	0.1181	0.0983	0.117	0.1094	0.099
THAP9-AS1	3.2121	5.0247	1.9417	4.7025	3.0133	4.9165	4.6154	7.3649	2.5258	3.498	2.0366	6.5774	3.8347	5.6174	2.6167	3.245	3.6414	2.4038	3.8052	2.9463	1.249	2.5503	2.7089	1.5366	2.8216	3.4782	2.9847	2.3125	7.9196	4.2671	4.5524	1.8493	3.4728	3.3833	2.2224	3.6642	0.5875	3.238	3.1594	3.7576	4.4169	1.6535	2.4589	1.245	3.1825	2.8638	4.1951	3.1593	1.7092
CTC-338M12.4	0.2063	0.0723	0.0774	0.1046	0.0754	0.0632	0.216	0.1995	0.1253	0.1397	0.1121	0.2829	0.1071	0.2817	0.0955	0.1483	0.1462	0.1237	0.0958	0.1309	0.0138	0.0943	0.1017	0.2395	0.1669	0.2298	0.092	0.0867	0.1096	0.0593	0.1967	0.0754	0.1886	0.2129	0.0628	0.1379	0.0448	0.2554	0.1369	0.0925	0.1393	0.1533	0.1023	0.1122	0.1197	0.0793	0.1334	0.0693	0.0179
AL592211.1	0	0.0691	0.074	0.0876	0	0.0846	0	0	0	0	0	0.2105	0.1025	0.082	0	0	0.0979	0	0.3206	0	0	0.3156	0	0.0764	0.2484	0	0.088	0	0	0	0.3292	0	0	0	0	0	0	0	0	0.2065	0.1865	0.0855	0	0.0834	0	0	0.2977	0.0929	0.12
DGUOK-AS1	0.2483	0.174	0.0932	0.2571	0.0424	0.3194	0.3733	0.1293	0.132	0.1635	0.0394	0.2648	0.3869	0.3783	0.2146	0	0.0411	0.1738	0	0.1003	0.0772	0.0662	0.0857	0.2883	0.2083	0.4661	0.443	0.1217	0.3077	0.125	0.2301	0.1694	0.1765	0	0.1323	0.1549	0.0838	0.2092	0.032	0.1299	0.4303	0.1794	0.2874	0.49	0.084	0.1909	0.0832	0.3895	0.151
AC009549.1	0.1163	0.2242	0.131	0.1807	0.1488	0.2245	5.5756	0.1515	0.0928	0	0.0553	0.1551	0.3323	0.2901	0.1508	0.0488	0.0577	0.0814	0	0.047	0.0271	0.2791	0.0602	0.045	0.1464	0.1764	0.8043	0.1925	0.5407	0.205	0.0324	0.0595	0	0.2101	0.155	0.1634	0.0884	0.168	0.045	0.1217	0.3024	0.0504	0.4797	0.0984	0.2363	0	0.1463	0.2737	0.1415
AC093797.1	0.4386	0.1537	0.2674	0.2677	0.0842	0.1175	0.4327	0.257	0.0874	0.065	0.1304	0.3508	0.3986	0.5468	0.2843	0.0919	0.1904	0.3453	0.4454	0.1993	0.0512	0.1315	0.1135	0.7002	0.3795	0.5224	0.7825	0.1209	0.0764	0.5244	1.2195	0.0842	0.3508	0.1584	0.2629	0.3336	0.1111	0.4355	0.3395	0.2581	0.2073	0.2852	0.2379	0.9273	0.0835	0.2318	0.1378	0.3096	0
SLC6A1-AS1	0.3359	0.4707	0	0.1491	0	0.144	0	0.1749	0.1786	0.1327	0.0799	0.4478	0.3489	0.1396	0.2177	0.0704	0.1667	0.4701	0.6821	0.4749	0.0784	0.4028	0.2318	0.52	1.1626	0.8002	0.2996	0.1235	0.078	1.0146	1.4943	0.0859	0.5373	0	0.4474	0.2358	0	0.5458	0.26	0.9665	0.0794	0.1456	0.2187	0.9942	0.0853	0	0	0.2371	0.1021
MIATNB	0.2071	0.1803	0.1177	0.2953	0.1413	0.1669	0.4388	0.3661	0.1668	0.1636	0.185	0.3012	0.2216	0.5529	0.179	0.221	0.1557	0.1757	0.1937	0.2282	0.041	0.4416	0.2252	0.3498	0.1896	0.4784	0.1288	0.2261	0.2683	0.0758	0.1256	0.1156	0.2811	0.1904	0.2742	0.2585	0.0827	0.1768	0.1943	0.1051	0.6288	0.2231	0.1525	0.1274	0.0956	0.1737	0.0884	0.1358	0.1832
CLLU1-AS1	0	0.0501	0	0.0635	0	0	0	0	0	0	0	0	0	0.713	0	0	0	0	0	0	0	0	0	0	0	0	0	0	0	0	0	0	0	0	0	0.2007	0.0724	0.1033	0	0.0748	0	0	0	0.0605	0.1452	0	0	0	0
AC109460.2	0.2246	0.1259	0.236	0.1329	0.0153	0.1669	0.152	0.3119	0.1433	0.1774	0.1139	0.3513	0.3577	0.6098	0.1941	0.0502	0.1486	0.1677	0.2433	0.0484	0	0.1437	0.0827	0.3013	0.1885	0.3632	0.2271	0.2092	0.2088	0.3166	0.2998	0.1379	0.1277	0	0.2234	0.2102	0.0303	0.2055	0.0695	0.2193	0.1698	0.1298	0.182	0.3292	0.1216	0.0921	0.1506	0.155	0
CHROMR	0.1837	0.3453	0.2488	0.855	0.11	0.196	0.5102	0.4526	0.081	0.2159	0.2003	0.4204	0.4142	0.6442	0.2323	0.1803	0.3601	0.1881	0.3931	0.2316	0.1003	0.2866	0.3061	0.2844	0.2368	0.4929	0.1998	0.2075	0.2873	0.2481	0.284	0.1467	0.258	0.3106	0.4153	0.3816	0.2269	0.3947	0.2947	0.3375	0.6691	0.2175	0.2294	0.2576	0.1137	0.2411	0.2478	0.2656	0.1253
AC022211.1	0	0	0.1026	0.0607	0	0	0	0.1425	0	0	0	0	0	0.0568	0	0	0	0	0	0	0	0	0	0	0	0	0.061	0	0	0	0	0	0	0	0	0	0	0	0	0	0	0.0593	0.1781	0	0.0695	0	0	0.0644	0.1664
AC026356.2	0.0273	0.0191	0	0.0485	0	0.0937	0.0924	0.0569	0	0	0.026	0	0.0567	0.2042	0	0	0.0271	0.1146	0.1331	0.0441	0	0.0437	0.0377	0	0.1031	0.071	0	0.1807	0.1776	0.0825	0.0304	0	0.0582	0.0394	0.0582	0.0767	0	0.0394	0.0845	0.0286	0.1032	0.0237	0.0711	0.0462	0	0.021	0.0549	0.0257	0.0332
AC132872.1	1.4774	1.0351	1.0162	0.9835	1.1759	0.9855	2.5913	2.3936	0.7418	1.4913	0.8977	2.8009	1.833	2.9673	0.4255	0.9979	1.0589	1.1487	1.7335	0.6631	0.9957	0.7875	1.2176	1.5882	0.5165	1.8486	1.4643	1.3276	4.1574	1.033	1.5975	1.0501	1.1378	2.0748	2.3177	1.1139	0.582	1.2151	0.8258	2.061	1.5127	1.0674	1.2467	0.7635	0.7918	1.1673	1.1969	1.3903	1.4475
SNHG1	1.7541	2.2936	1.7426	3.8048	1.9595	3.0616	4.0254	6.4459	1.5104	1.5614	1.4686	4.558	2.7587	5.544	1.6812	1.0047	3.126	1.798	3.1709	0.9381	0.8069	2.1925	2.0883	3.0118	2.2544	4.259	2.6226	2.87	9.024	2.3009	2.7065	1.5804	1.8968	2.4446	1.8823	1.8846	0.7508	2.8547	2.4571	3.9162	6.5966	2.0027	4.5568	1.5252	3.3743	2.5641	6.6465	3.7084	1.5024
CTBP1-DT	1.8876	1.7488	0.9694	3.3009	1.0782	0.9358	2.4962	2.776	1.887	2.056	1.1869	2.7754	1.7653	2.7989	1.455	1.9087	2.0288	1.5798	3.0667	1.6516	0.948	3.0284	1.4063	1.3106	1.7444	2.5261	1.4936	1.6783	0.5945	1.4838	2.8527	1.9512	1.9393	1.5672	2.5126	2.5768	1.747	1.6712	2.8539	2.6246	2.4421	1.555	1.5513	1.6706	1.3055	1.3692	1.1731	1.2925	1.2967
LINC01775	0	0.1852	0	0	0	0	0	0	0	0	0	0	0	0	0	0.1108	0	0	0	0	0	0	0.0912	0	0	0.1145	0	0	0	0	0	0.1353	0	0	0	0	0	0.0955	0	0	0	0	0	0	0	0	0	0.1244	0
AC008764.8	0.0361	0.0759	0.0677	0.1442	0.0369	0.1084	0.0814	0.2256	0.1151	0.1283	0.1545	0.154	0.1125	0.255	0.0702	0.0303	0.0896	0.1263	0.2346	0.0146	0	0.0866	0.0747	0.0699	0.1817	0.1876	0.2093	0.0796	0.0503	0.1272	0.1405	0.0369	0.077	0.0261	0.1539	0.0845	0.0183	0.1043	0.0698	0.0944	0.2218	0.0782	0.0627	0.0611	0.0183	0.0694	0.0726	0.0849	0.0659
AL022238.2	0	0	0.0831	0	0	0.0949	0.3745	0	0.2354	0	0	0.3542	0	0.368	0.1435	0	0	0.1549	0	0	0	0	0.0764	0.1714	0.2787	0.0959	0	0	0	0	0	0	0	0	0	0.2072	0	0	0.1714	0.2317	0.2093	0	0.2883	0.0936	0.2248	0	0	0.1042	0
AC004112.1	0.2081	0.5346	0.2082	0.3079	0.142	0.119	0.4693	0.1445	0.2213	0.274	0.066	0.1479	0.2882	0.2882	0.0899	0.2326	0.0688	0.2912	0	0.1681	0	0.1109	0.1436	0.3221	0.3492	0.6009	0.1238	0.306	0.3868	0.2793	0.4629	0.071	0.1479	0.3006	0.6652	0.4545	0.5621	0.5009	0.2147	0.2903	0	0.1203	0.1204	0.1173	0.2817	0.32	0.0698	0.1306	0
AL157893.2	0.1042	0.073	0.1564	0.3083	0.0711	0.0894	0.3525	0.217	0.0369	0.1921	0.0991	0.1852	0.1082	0.4907	0.045	0.2038	0.1034	0.243	0.0564	0.1122	0.1296	0.1111	0.0959	0.1075	0.1311	0.4212	0.2479	0.1277	0.0646	0.2098	0.4635	0.0355	0	0.301	0.037	0.2276	0.1056	0.1505	0.1344	0.3271	0.0657	0.1506	0.2412	0.235	0.2116	0.0267	0.1746	0.3595	0.169
RHOQ-AS1	0	0.0226	0.0242	0.0287	0.0661	0.1108	0.2548	0	0.0687	0	0.0307	0.1377	0.1006	0.322	0	0	0.0641	0.0904	0.1574	0	0	0	0.0223	0.025	0.2032	0.1678	0.2016	0.1424	0.06	0.1625	0	0	0	0	0.0344	0.0604	0	0.0233	0.025	0.1013	0.0305	0	0.1681	0	0.0656	0.0496	0.0974	0.0911	0.0393
MED8-AS1	0.0671	0.376	0.2014	0.3573	0.0687	0.2301	0.1513	0.2096	0.214	0.106	0.0638	0.3577	0.0697	0.3345	0.087	0.0562	0.3329	0.1878	0.109	0	0	0.1073	0.1389	0.1039	0.3377	0.2906	0.3591	0.296	0.9976	0.4053	0.8207	0.1373	0.2862	0	0.5719	0	0	0.1453	0.1038	0.2106	0.5073	0.1745	0.2911	0.2269	0.2044	0.0516	0.2699	0.2525	0
AC008119.1	0	0.0432	0.0308	0.1276	0.0841	0.0176	0.0695	0	0	0.0162	0	0	0.128	0.1024	0	0.0172	0.1019	0	0.1001	0	0	0.0657	0.0425	0.0477	0.0258	0.0712	0.0916	0.0755	0.0763	0.0207	0.0228	0.0631	0.0876	0	0.0219	0.0577	0.0208	0.1038	0.0159	0.1074	0.0194	0	0.0356	0.0521	0.0417	0.0316	0.0413	0.0387	0
AC127024.4	0.3184	0.1116	0	0.424	0	0.4097	0.5386	0	0.1693	0.2516	0.1514	0.3396	0.3308	0.6617	0.2064	0.267	0.158	0.2228	0	0.1286	0	0	0.1099	0.2465	0.6012	0.4138	0.2841	0.1171	0.296	0	0.3542	0.163	0.3396	0.23	0.3393	0	0.1613	0	0.3697	0.4998	0	0	0.1382	0.2693	0	0.1224	0	0.1498	0
BAIAP2-DT	4.4489	4.2113	3.2613	5.1437	2.3869	2.3086	6.6964	7.4268	4.5554	6.7614	3.2247	6.4975	3.3832	5.9434	4.3017	4.0317	3.5075	3.5949	7.8288	4.9885	2.2148	5.5531	2.8855	6.1952	5.0951	7.1205	3.8769	5.3031	2.5879	2.9482	5.8965	3.7437	3.6594	4.9868	9.3609	4.6738	3.466	5.246	4.6838	6.9446	5.9918	4.2846	2.6308	4.0491	1.1372	3.128	1.0127	3.4229	6.9856
AC024075.1	0.4491	0.3776	0.4044	0.3189	0.0919	0.077	1.4179	0.3742	0.191	0.5676	0.0854	0.4789	0.0933	1.0451	0.6985	0.4519	0.4457	0.1257	0.5837	1.0158	0	0.1436	0.3719	0.8342	0.6783	1.2449	0.2404	0.1981	0.4174	0.1809	1.6982	0.2758	0.5747	0	1.8185	0.7566	0	0.2595	0.2781	0.9398	0.1698	0.5451	0.2339	1.1394	0.0912	0.1381	0.1807	0.0845	0.3277
AFDN-DT	0.1414	0.0661	0.0884	0.2825	0.0965	0.1718	0.1993	0.2823	0.1253	0.1676	0.1233	0.3016	0.1714	0.2351	0.1375	0.2174	0.152	0.1649	0.2872	0.1333	0.066	0.3204	0.1952	0.2737	0.1335	0.1736	0.2839	0.0433	0.2629	0.2136	0.3539	0.1086	0.3016	0.1192	0.2135	0.2758	0.1433	0.1958	0.2737	0.2343	0.1225	0.235	0.2557	0.1595	0.0957	0.1812	0.0237	0.0665	0.1864
BOLA3-AS1	0.1711	0.1475	0.0691	0.4205	0.2289	0.1693	0.2671	0.4249	0	0.0624	0.1001	0.1684	0.1503	0.4702	0.1876	0.1655	0.235	0.2762	0.2779	0.1488	0.0614	0.1683	0.1634	0.1731	0.0994	0.3762	0.0939	0.1258	0.1712	0.1722	0.2927	0.2155	0.1684	0.2851	0.3505	0.1971	0.2666	0.1615	0.2953	0.2065	0.3109	0.1369	0.0457	0.1669	0.0668	0.3035	0.1456	0.1362	0.112
LINC01876	0.0181	0.0759	0.1355	0.1442	0.037	0.0929	0.1629	0.0752	0	0.0428	0.1374	0.0963	0.075	0.1201	0.0468	0.0303	0.0538	0.0253	0.1467	0.0729	0.0674	0	0.1869	0.0559	0.2273	0.1095	0.0161	0.0266	0.1846	0.0909	0.0602	0.0924	0.1155	0	0.1539	0.2366	0.0183	0.0261	0.0559	0.0567	0.0683	0	0	0.0305	0.0367	0.0139	0	0.017	0
Z98884.1	0	0.2484	0	0.3147	0.0605	0	0.1999	0.1231	0.1885	0.0934	0.281	0.189	0.0614	0.1964	0.2298	0.1982	0.0586	0	0	0.1909	0.1654	0	0.1631	0.3659	0.2231	0.1536	0.1054	0	0.2197	0.1785	0.1971	0.1209	0.6301	0	0.1889	0.2765	0.0599	0.0853	0.1372	0.0618	0	0.1025	0.0513	0.3498	0.12	0.3634	0.1188	0.4448	0.1437
AC026765.3	0.496	0.417	0.1042	0.2641	0.467	0.2042	0.2908	0.3513	0.8648	1.4732	0.4717	0.6135	0.4121	0.1154	0.5143	0.682	0.5316	1.1383	0.5479	0.5449	0.3332	0.1269	0.6023	0.5989	0.5993	1.0655	0.5663	0.1021	0.3135	0.5792	0.9708	0.3249	0.677	0.7164	0.613	0.7613	0.5024	0.8739	0.4913	1.1831	0.15	0.8944	0.2755	0.4865	0.2015	0.6711	0.6584	0.2987	0.7963
AC048341.2	0.3995	0.14	0.3747	1.1525	0.2044	0.3426	0.1126	1.7685	0.4248	0.1578	0.19	0.9586	0.2075	0.9961	0.3884	0.1675	0.7929	0.5591	0.8113	0.0807	0	0.7985	0.3446	0.5412	0.3771	1.6439	1.0692	0.514	1.7638	1.0056	0.9998	0.1022	0.426	0.4328	1.0643	0.2805	0.1012	1.0098	0.2319	1.7765	0.472	0.0866	0.6935	0.6757	0.3043	0.3839	0.7031	0.564	0
AC120053.1	2.2654	1.774	1.5	1.8926	1.3638	0.2857	1.8783	3.3312	1.0627	1.3686	0.6971	4.5477	1.7995	2.7689	0.8637	2.0112	0.7274	0.6528	2.0568	1.2919	2.5493	0.7458	1.6092	1.4441	0.7548	2.078	0.4161	1.3227	1.0528	0.2683	2.5937	1.1594	0.4263	0.5775	1.42	1.9334	0.7425	1.3955	1.1861	2.1612	2.2042	1.8486	0.4048	2.0849	0.7443	1.4855	0.4021	0.8779	1.4587
LINC01772	0.136	0.0424	0.0113	0.1476	0.0928	0.0648	0.0852	0.0787	0.0643	0.0597	0.0431	0.145	0.1884	0.1884	0.1175	0.0507	0.03	0.0635	0.1473	0.1099	0.0141	0.0242	0.0521	0.0702	0.0761	0.1964	0.0674	0.1	0.1124	0.0761	0.2689	0.0464	0.0967	0.0437	0.1449	0.0424	0.0612	0.0655	0.0585	0.1107	0.0714	0.131	0.1181	0.0767	0.1228	0.0813	0.0912	0.0569	0.0735
AC074138.1	0.1129	0.0791	0	0.0668	0.0385	0.0968	0	0	0	0.0297	0	0.0401	0	0.0626	0	0.0631	0	0	0.0611	0	0	0	0	0.0583	0.0947	0.0326	0.0671	0.0277	0	0.0379	0	0	0	0	0	0.0352	0	0.1087	0.0291	0.0788	0.0356	0	0.0327	0.0637	0	0	0.0379	0	0
AC015849.3	0.8039	0.4929	0.4525	0.6244	0	0.0862	0.2266	0.314	0.2137	0.4763	0.4779	0.2143	0.2088	1.921	0.2605	0.337	0.3989	0.4219	0.8163	0.1624	0.0938	0.1607	0.1387	0.6223	0.8854	1.3929	1.255	0.3694	0.7472	0.5059	1.7883	0	0.4286	0.1452	0.4283	0.3762	0.6108	0.4354	0.2333	0.6309	0.3799	0.0871	1.0467	0.5949	0.3061	0	0.8085	0.662	0.2445
TPRG1-AS1	5.9102	15.0356	5.7549	7.307	5.7604	4.7066	9.0443	18.7603	9.4259	7.2815	9.8368	5.1773	7.2354	8.5961	7.296	10.4418	5.0971	9.0593	15.2031	8.9808	3.0859	7.313	5.5346	6.2084	3.4537	15.4815	4.8328	9.4151	2.9427	4.8171	10.5641	8.4976	13.8052	4.167	19.6431	9.7467	20.4561	10.8231	8.4406	12.9565	11.7043	4.209	5.1299	5.8907	5.0013	4.9223	2.6889	4.635	4.8778
AL355574.1	0.1169	0.1638	0	0.6226	0.4187	0.3008	0.3295	0.4262	0.1864	0.1385	0.278	0.4363	0.2429	0.4372	0.6819	0.5881	0.406	0.1636	0.6647	0.2361	0.3818	0.4673	0.5243	0.1357	0.6621	0.4051	0.3128	0.3868	0.3803	0.6473	0.7801	0.4786	0.374	0.2533	0.1869	0.2188	0.1184	0.2955	0.2714	0.5504	0.221	0.3041	0.1522	0.0494	0.0594	0.2696	0.1176	0.33	0.3555
AC016705.2	0.0365	0.0426	0.0046	0.1133	0.0373	0.0625	0.2604	0.2342	0.0323	0.048	0.0231	0.0907	0.101	0.1717	0.126	0.0561	0.0483	0.068	0.1382	0.0442	0.0454	0.0777	0.0797	0.0517	0.1759	0.179	0.0542	0.1072	0.209	0.0734	0.0406	0.0809	0.0648	0.0615	0.1554	0.0626	0.1231	0.1317	0.1505	0.1081	0.0804	0.0263	0.0422	0.0411	0.0185	0.0607	0.0244	0.0572	0.0517
AC004076.2	0.1623	0.1034	0.0443	0.131	0.0604	0.0886	0.0998	0.0769	0	0.07	0.0702	0.1731	0.0613	0.1349	0	0.0247	0.0439	0.0207	0	0.0119	0.0826	0.0708	0.0305	0.0457	0.0371	0.0256	0.0658	0.0326	0.1234	0.0594	0.0985	0.0755	0	0.0853	0.0157	0.1243	0.0299	0.0853	0.0343	0.1235	0.1395	0.0384	0.0128	0.0998	0.0599	0.0794	0.0594	0.0556	0.0359
AC107959.3	0	0.078	0.0835	0.5929	0.057	0	0.5649	0.1739	0.0592	0.044	0	0.2374	0.5204	0.2776	0.1443	0.0467	0	0.1558	0.1809	0.0899	0	0.356	0.1152	0.1723	0.2102	0.434	0	0.2046	0.5691	0.056	0.1857	0.1139	0.1187	0.5629	0.0593	0.1042	0.5639	0.4422	0.3447	0.0582	0.5261	0.0965	0	0	0.2261	0	0.056	0.0524	0
MELTF-AS1	0.1292	0	0.1292	0.3057	0.0881	0.0369	0.4369	0.4484	0.2289	0.102	0.0409	0.5051	0.2683	0.2863	0.5023	0.1444	0	0.1808	0.2099	0.1391	0.0804	0.1377	0.0891	0.1666	0.1626	0.1865	0.1536	0.1266	0.4002	0.0433	0.1915	0.0441	0.0918	0.4354	0.2294	0.1209	0.0436	0.0933	0.1	0.2703	0.1628	0.0747	0.1495	0.0728	0.1749	0.1986	0.0866	0.2026	0.2618
LINC01428	0.9539	0.8649	0.0421	0.2988	0	0.2406	1.0123	0.3506	0.5966	0.8422	0.4803	1.1968	0.2331	0.7461	0	0.9409	0.6682	0.7853	0	0.7706	0.1571	0.6281	1.6261	0.4777	0.2825	0.7291	0.3504	0.4125	0.5737	0.8474	1.5601	0.8614	1.3163	1.621	0.5381	1.5756	0.4547	0.6484	0.4343	0.998	0.4243	0.2432	0.2922	0.5694	0.2279	0.4745	0.2822	0.2112	0.1365
HCG18	0.509	0.5301	0.4717	0.8394	0.6661	0.6011	1.3204	0.8836	0.414	0.5955	0.3624	0.8365	0.7454	1.216	0.3858	0.4711	0.5107	0.6696	0.8631	0.5415	0.2674	0.5248	0.9001	0.4091	0.6932	0.9807	0.9677	0.8487	0.8273	0.6749	0.5971	0.4754	0.7475	1.0487	1.064	0.7654	0.6509	0.7211	0.5769	0.9371	0.744	0.5112	0.676	0.5293	0.5141	0.7848	0.6266	0.5706	0.4635
AC004943.2	0.2653	0.1272	0.1833	0.4895	0.1286	0.1317	0.37	0.2908	0.2004	0.1765	0.1925	0.2457	0.2103	0.3133	0.2534	0.1522	0.1663	0.0782	0.3062	0.1635	0.1368	0.3349	0.2457	0.2486	0.1406	0.2903	0.1993	0.1642	0.2206	0.1125	0.1708	0.1858	0.268	0.1714	0.1711	0.2352	0.1627	0.2168	0.2431	0.3141	0.4289	0.1513	0.1091	0.1771	0.1843	0.1771	0.0772	0.1314	0.1868
NRAV	1.0856	1.3559	1.2131	1.5606	1.1472	0.9513	2.2619	1.9787	0.7277	0.839	1.2457	1.4471	1.3483	1.5789	2.0342	1.1477	1.0773	1.5193	1.572	1.2869	0.7378	1.4151	1.4656	1.4796	2.5693	1.7582	0.9579	0.9977	2.1496	0.8435	0.9449	1.0507	1.1828	0.8182	1.9364	1.2812	1.6137	1.5254	1.2329	1.4198	2.844	1.0639	0.6965	0.9181	0.8867	1.2156	0.7951	0.8551	1.1194
MAP3K14-AS1	0.2086	0.206	0.1139	0.4041	0.1165	0.1627	0.5561	0.1679	0.2521	0.1948	0.1263	0.3843	0.3546	0.7961	0.1598	0.0954	0.2729	0.2124	0.2619	0.1456	0.1328	0.3336	0.2487	0.1542	0.2865	0.4765	0.5499	0.1743	0.3349	0.2387	0.1266	0.2621	0.3438	0.3288	0.2627	0.1598	0.2018	0.3835	0.1762	0.2481	0.4392	0.1233	0.2387	0.0962	0.1541	0.2114	0.1812	0.241	0.0923
AC087500.1	0.1554	0.1477	0.1249	0.1872	0.159	0.0857	0.1877	0.1734	0.059	0.0964	0.0633	0.3314	0.1729	0.3689	0.1151	0.1024	0.1101	0.1243	0.1442	0.0717	0.0414	0.142	0.1149	0.1117	0.0978	0.2596	0.1386	0.0979	0.2372	0.0782	0.0987	0.1249	0.213	0.2244	0.1183	0.1766	0.0562	0.1362	0.0859	0.1509	0.1364	0.1155	0.1156	0.1408	0.1127	0.1024	0.0781	0.1149	0.108
AC018904.1	2.6239	3.2331	2.7837	2.0882	2.5001	1.0088	2.6526	3.8638	2.2126	1.8585	1.9792	1.9298	2.4436	4.512	1.2901	1.8966	3.0529	1.3929	1.764	1.4619	1.0977	2.0255	2.1852	1.8209	1.4805	2.8217	2.9864	3.0602	5.0457	2.1863	3.0189	2.3152	3.4735	2.4833	2.0247	2.9641	2.4748	3.7899	1.8908	2.8401	3.8484	2.5102	2.1204	2.066	1.562	2.4346	3.0029	2.1288	4.402
AC093227.1	0.1803	0.1011	0.0541	0.128	0.2583	0.1237	0.0813	0.4507	0.1917	0.2279	0.2058	0.1923	0.3371	0.2997	0.1402	0.0907	0.0716	0.1514	0.1758	0.1457	0	0.173	0.1244	0.0837	0.2723	0.4686	0.0643	0.0265	0.1676	0.1089	0.3609	0.1845	0.3076	0.0521	0.3458	0.2363	0.1096	0.3125	0.1395	0.1886	0.2727	0.3126	0.0939	0.2135	0.0366	0.0832	0.0725	0.0339	0
AL031186.1	0.6369	0.1785	0.2867	0.4523	0.1304	0	0.4309	0.398	0.2709	0.1006	0.2423	0.4075	0.1323	0.5293	0.1651	0.2136	0.5056	0.3565	0.2069	0	0	0.4074	0.1758	0.493	0.3206	0.1103	0.4545	0.3746	1.4207	0.2565	0.7083	0.2607	0.5433	0.552	0.1357	0.1192	0	0.184	0.0986	0.6664	0.4816	0.3313	0.4422	0.4309	0.2587	0.2938	0.3843	0.2397	0.3099
AC109587.1	0.0393	0.1284	0.0982	0.1511	0.0804	0.146	0.2657	0.2454	0.1253	0.0724	0.0498	0.2373	0.2448	0.1523	0.0339	0.1098	0.1169	0.1283	0.1489	0.0952	0.0367	0.1256	0.1084	0.0811	0.2636	0.0794	0.2452	0.2214	0.2433	0.145	0.1165	0.2278	0.1396	0.2458	0.1674	0.1838	0.0398	0.1324	0.0912	0.1644	0.1485	0.1021	0.1704	0.0886	0.0665	0.0604	0.1712	0.1478	0.1274
AC129510.1	0.1767	0.1238	0.0663	0.3137	0.0904	0.1516	0.0996	0	0.0939	0.2094	0.084	0.1885	0.1836	0.4406	0.2291	0	0.0877	0.1237	0.2871	0	0	0.1413	0	0	0.5561	0.0765	0	0.2599	0.4927	0	0.1965	0.0904	0.1884	0	0	0.0827	0	0.3191	0.0684	0.0925	0.0835	0.0766	0.0767	0.0747	0	0.0679	0	0.2495	0.3224
AC021016.1	0.886	1.1912	0.575	0.8077	0.6616	0.4723	1.485	0.7981	1.0948	0.5864	0.706	0.7916	0.8208	1.7513	0.6518	0.7027	0.8317	0.7038	1.0504	0.6384	0.4246	0.6892	0.6279	0.4634	0.5425	1.0787	1.068	0.7042	0.6677	0.675	0.7191	0.5637	1.4299	1.0723	0.842	0.8741	0.752	0.7609	0.871	0.9521	0.5884	0.519	0.6027	0.5063	0.2918	0.9389	0.2649	0.7662	0.9029
PSMD6-AS2	0.1997	0.1259	0.0749	0.1063	0.0204	0.0685	0.0675	0.1248	0.0212	0.0789	0.038	0	0.1452	0.3319	0.0518	0.0502	0.1387	0.0838	0.0973	0.129	0.0186	0.0639	0.0413	0.2318	0.1759	0.2768	0.0891	0.2496	0.0186	0.1809	0.3109	0.1022	0.1703	0.0288	0.0851	0.1121	0.0405	0.1009	0.0773	0.1045	0.2265	0.0519	0.104	0.1182	0	0.0307	0.1406	0.1315	0.0486
LINC00641	0.3432	0.3968	0.2511	0.655	0.281	0.4195	0.6676	0.5273	0.2646	0.4542	0.2448	0.7687	0.4011	2.0825	0.5005	0.1439	0.3662	0.5164	0.3346	0.305	0.1201	0.2744	0.3612	0.6509	0.4212	0.8772	0.3674	0.511	0.7736	0.3888	0.7062	0.2459	0.366	0.409	0.6035	0.6024	0.2173	0.4276	0.4915	0.7003	0.6732	0.5133	0.7672	0.791	0.2091	0.3298	0.8199	0.5895	0.0939
AC007681.1	0.0428	0.08	0.0642	0.0506	0.0292	0.0367	0.1126	0.1931	0.0152	0.0338	0.0271	0.1065	0.0593	0.0948	0.0555	0.0478	0.0142	0.0799	0.0463	0.0461	0.0133	0.0912	0.0689	0.0331	0.0359	0.0741	0	0.1049	0.0928	0	0.0476	0	0.0304	0.0412	0.0608	0.0534	0.0289	0.0618	0	0.0298	0.1079	0.0495	0.0495	0.0241	0.0435	0.0548	0.0574	0	0
AC016394.2	0.8659	0.7721	0.3544	0.9083	0.3222	0.8101	0.8876	0.7379	0.1674	0.3109	0.4492	0.4197	0.7359	1.5047	0.4081	0.858	0.2344	0.5508	1.151	0.318	0.0735	0.2517	0.4345	0.3656	0.5944	1.5002	0.632	0.2894	0.8048	0.2378	0.7004	0.8862	0.6715	0.4548	0.671	0.4421	1.0366	1.137	0.6092	0.4942	0.5952	0.3412	0.4783	0.3328	0	0.4841	0.1583	0.3704	0.383
LINC00909	1.4138	1.9939	0.6461	2.0112	1.2985	0.7151	2.003	3.2944	1.2913	1.8687	0.8361	2.165	0.9414	2.2522	0.8811	1.5654	1.3671	1.3572	2.0172	1.0909	0.6935	1.5072	1.2007	1.9011	1.0152	2.0963	0.857	0.8863	1.1793	1.0767	2.3789	0.9276	1.6236	1.9114	2.2792	2.3074	0.8997	1.6887	1.5151	2.1336	1.7646	2.0744	1.1485	1.2953	0.7639	1.0869	1.0847	1.2367	1.1354
DNAJC9-AS1	0.0602	0.0632	0.0113	0.1068	0.0308	0.0645	0.0848	0.141	0.064	0.0594	0.1001	0.0642	0.125	0.1125	0.039	0.0757	0.0299	0.0632	0.0489	0.0608	0.0562	0.0722	0.0415	0.0699	0	0.0782	0.0403	0.0553	0.014	0.106	0.0669	0.0462	0.1283	0	0.0801	0.0704	0.0305	0.0543	0.0582	0.0787	0.0995	0.0522	0.0131	0.1145	0.0611	0.0463	0.0756	0.0566	0
AC018690.1	0.3134	0.3842	0.2939	1.1126	0.0802	0.2687	0.9717	0.8159	0.7496	0.4951	0.0745	0.4177	0.5696	1.5626	0.8124	0.1971	0.4665	0.6578	0.2545	0.1266	0.2924	0.3758	0.973	0.2425	0.6902	0.6786	0.2795	0.6912	1.2378	1.1042	0.3485	0.3207	0.6683	0.5658	1.0017	0.8066	0.3968	0.7921	0.9701	0.4918	0.9626	0.4754	0.476	0.4638	0.3182	0.4216	0.8667	0.2949	0.0953
ZNF32-AS2	0.1084	0.1898	0.0813	0.2886	0.0555	0.0465	0	0.2822	0.0576	0.2997	0.1031	0.1734	0.2251	0.6756	0.0702	0.0454	0.0538	0.2275	0.3521	0.0876	0.0506	0	0.1496	0.2936	0.1364	0.3286	0	0.0797	0.2518	0.2182	0.1808	0.1664	0	0	0.1155	0.2536	0.0549	0.1174	0	0.0567	0.3073	0.3289	0.1411	0.0917	0.1101	0.0417	0.0545	0.306	0
AC105020.1	0	0.0467	0.0834	0.1184	0.0228	0.0954	0.1505	0.1158	0.2601	0.0703	0	0.2846	0.1386	0.2218	0.0865	0.0559	0.0221	0.0311	0.0361	0.0539	0.0623	0.0711	0.0921	0.0516	0.084	0.1156	0.119	0.1962	0.186	0.112	0.1484	0.1138	0.0949	0.0643	0.1422	0.0416	0.0451	0.0803	0	0.1629	0.1051	0.0771	0.1737	0.0564	0.0452	0.0171	0.2684	0.1674	0.0541
AC010542.5	0.1284	0	0.289	0.6837	0	0.1101	0.2895	0.4011	0.273	0.2028	0.1221	0.8214	0.2667	2.7741	0.1664	0.2153	0.1274	0.1797	0.6257	0.4148	0.2396	0	0	0.1987	0.1616	0.6673	0.4581	0.2832	0.1193	0.3878	0.8567	0.1314	0	0	0.1368	0.2403	0.13	0.5563	0.0994	0.1343	0.2427	0	0.4457	0	0.1304	0.0987	0.3873	0.6041	0.3123
AC107027.3	0.3106	0.7816	0.4344	0.6518	0.5636	0.4238	0.7324	0.956	0.3753	0.4016	0.4835	0.6023	0.484	0.6103	0.8602	0.5683	0.3503	0.5731	0.5047	0.5247	0.2899	0.3838	0.7795	0.3607	0.622	0.5994	0.4409	0.488	0.8268	0.8388	0.6282	0.4047	0.5722	0.5915	0.7975	1.0441	0.6151	0.7342	0.6448	0.6205	0.5339	0.3183	0.6496	0.4777	0.2438	0.5319	0.4828	0.4119	0.4122
SMARCA5-AS1	0.2595	0.3272	0.0779	0.3685	0	0.267	0.117	0.2162	0	0.082	0	0.1107	0	0.1294	0.2691	0.0435	0.206	0.0726	0.5059	0	0	0.083	0.1432	0.2812	0.3266	0.2248	0.0926	0.5723	0	0.2612	0.0577	0.0531	0	0	0.2212	0.0971	0.2629	0.5247	0.2008	0.3258	0.1471	0.045	0.1802	0.0439	0.1581	0.0399	0	0.0977	0
AC016065.1	0.6853	0.3279	0.4515	0.816	0.1711	0.2294	0.9612	0.9401	0.3732	0.4357	0.3179	0.7843	0.5729	0.9724	0.26	0.4625	0.9621	0.6082	0.7332	0.7022	0.2184	0.7751	0.4844	0.4528	0.3997	0.5502	0.4026	0.5039	0.6214	0.2524	0.7622	0.2395	0.3921	0.4829	0.3562	0.5319	0.508	0.7605	0.4398	0.5596	0.5213	0.6811	0.2902	0.622	0.2716	0.3855	0.4875	0.3932	0.6302
AL022311.1	0.048	0.0354	0.0417	0.0471	0.0414	0.0715	0.0883	0.0921	0.0483	0.0279	0.0528	0.0997	0.0577	0.0798	0.0393	0.036	0.0702	0.0389	0.0574	0.0428	0.0448	0.0283	0.0505	0.043	0.054	0.0678	0.0676	0.0576	0.1479	0.0432	0.0449	0.0543	0.0593	0.0328	0.0565	0.0426	0.0358	0.062	0.0352	0.0793	0.0645	0.046	0.0745	0.0449	0.0487	0.0524	0.1219	0.0523	0.0737
AC008735.2	0.5245	0.6737	0.9839	0.7759	0.1789	0.3748	0.5914	0.3642	0.5577	0.6215	0.582	1.7712	0.9988	2.3249	0.5665	0.1466	0.7808	0.4894	1.1362	0.2119	0.0816	0.1398	0.5429	1.7592	0.8802	1.2116	1.7155	0.3214	2.3562	0.8801	1.2639	0.9842	1.4915	0	0.5589	0.2455	0.0886	0.8207	0.2706	1.4634	1.7351	0.6821	0.7587	1.7003	0.3551	0.5376	1.3187	1.234	0.2126
AC073842.2	0	0.0601	0.0643	0.3805	0.0877	0.0735	0.0967	0.1786	0	0	0	0.1829	0.2672	0.1425	0.1111	0	0.0851	0	0.1393	0	0	0.1371	0	0	0	0.1485	0.3059	0.1261	0.3187	0	0.0954	0	0	0	0	0.0802	0	0.0619	0.0664	0.0897	0.1621	0.223	0.2232	0.29	0.1741	0.0659	0.0862	0.0807	0
NARF-IT1	0	0.0447	0.2393	0	0.0653	0	0	0.0664	0.0678	0.0504	0.0607	0.34	0	0.954	0	0	0	0	0.2072	0	0	0.102	0	0.0494	0	0.1657	0.1138	0.2344	0.1778	0.1284	0.2128	0.0653	0.136	0.0921	0.1359	0.0597	0.0646	0	0.0494	0.2002	0.1206	0.1659	0.1661	0.2697	0	0.049	0.0641	0.18	0
AL356317.1	0.0772	0.2706	0.2318	0.0686	0.2371	0.1325	0.1742	0.2413	0.4106	0.183	0.1469	0.906	0.1604	0.0642	0	0.4533	0.2299	0.5404	0	0.4367	0.3603	0.1235	0	0.2989	0.2916	0.1338	0	0.0568	0.2153	0.0778	0.6013	0.079	0.1647	0.3347	0.2469	0.4337	0.1565	0.2231	0.2391	0.0808	0	0.2009	0.3352	0.0653	0.0784	0.3562	0.233	0.0727	0.1879
TMPO-AS1	1.0226	0.4606	0.3837	0.8947	0.1794	0.3132	0.7577	0.6695	0.5592	0.8078	0.3057	0.7322	0.4552	0.5828	0.303	0.5634	0.8988	0.8587	0.4984	0.4249	0.4635	0.8409	0.4939	0.4523	0.331	0.5821	0.3128	0.2793	0.2172	0.7942	0.8611	0.2691	0.81	0.6331	0.2958	1.0255	0.3552	0.6541	0.848	0.7031	0.5937	0.8992	0.4691	0.383	0.2819	0.876	0.2498	0.4949	0.2665
PSMA3-AS1	4.0905	5.6857	3.591	4.336	2.7976	2.6396	5.8141	5.922	3.927	3.5401	2.7258	8.0681	4.8815	7.7347	2.4452	3.0413	3.6062	3.5387	4.3767	2.7057	1.6183	2.2332	4.4805	4.6109	4.4487	6.25	4.8476	3.3726	9.2647	2.7523	6.3089	4.1732	5.1243	5.7559	7.3564	4.312	3.2721	3.1884	3.0481	7.0501	4.3668	5.1991	3.7343	4.0023	2.3189	3.4043	4.0274	4.267	2.7291
AL355388.1	0	0.0478	0.0171	0.0404	0	0.039	0.0256	0.1658	0	0	0	0.0242	0.0236	0.3968	0	0.0191	0	0	0.1108	0	0	0.0364	0.0157	0.0176	0	0.0985	0.0811	0.0167	0.0211	0.0229	0	0	0	0	0.0485	0	0	0.0657	0	0.0714	0	0.0197	0	0.0385	0	0	0.0457	0	0.083
AC023908.3	0	0	0.0242	0.0714	0	0	0.0181	0.0671	0.0342	0.0127	0.0153	0.103	0.0502	0.1471	0	0.0135	0.016	0.0451	0.0261	0.013	0	0	0	0.0747	0.0203	0.0976	0.0287	0.0237	0	0.0162	0.0537	0	0	0.0232	0.0172	0	0.0326	0.0581	0	0.0505	0.0456	0	0.0279	0.0408	0.0327	0.0247	0	0.0151	0
SRD5A3-AS1	0.0381	0.1468	0.1001	0.1099	0.0292	0.0163	0.0322	0.0595	0.0304	0.0301	0.0634	0.1016	0.1682	0.0871	0.0494	0.0319	0.0662	0.08	0.0464	0.0539	0	0.0762	0.0329	0.059	0.036	0.1485	0.034	0.049	0.0708	0.0575	0.0636	0.078	0.1016	0.0138	0.0508	0.0446	0.029	0.1101	0.0737	0.01	0.081	0.0248	0.0331	0.0725	0.0387	0.022	0.0862	0.0448	0.0811
GCC2-AS1	0.3069	0.215	0.2303	0.5448	0	0.0526	0.4152	0.4475	0.3263	0.194	0.2335	0.72	0.3188	0.4081	0.4773	0.4632	0	0.6013	0	0.1488	0.0573	0.687	0.0424	0.0475	0.1545	0.7444	0.0548	0.3159	0.1711	0.309	0.5461	0.1885	0.1309	0	0.327	0.4596	0.3731	0.4433	0.0475	0.3211	0.116	0.0532	0.1598	0.3633	0.187	0.1416	0.1852	0.231	0.0747
AL132989.1	0.7663	0.7158	0.7667	0.529	0.1743	0.2921	0.384	1.1528	0.6337	0.8744	0.3239	0.9987	0.7959	3.255	0	0.4283	0.5069	0.5958	1.1066	0.619	0.4767	0.1361	0.6462	0.8567	0.7501	1.2538	0.5316	1.1894	0.4748	0.8572	1.7044	0.6971	1.0895	0	1.8145	1.036	0.1725	0.9838	0.4613	1.4253	0.5633	0.4429	1.4041	1.8	0.1729	0.4582	1.4556	0.9615	0.1036
AC108479.1	0.9711	0.3685	0.5465	0.7183	0.207	0.0694	0.365	1.1379	0.3011	0.7352	0.1924	0.6041	0.7565	0.4372	0.5245	0.8142	0.3212	0.3398	1.1833	0.8172	0.0378	0.4529	0.5305	0.6577	0.5093	0.3155	0.2527	0.0892	0.2256	0.163	0.54	0.1657	0.9492	0.2922	1.2935	1.5907	0.6148	0.6429	0.7829	0.8044	0.0765	0.1403	0.1405	0.2053	0.3698	0.2489	0.3255	0.3427	0
MCM3AP-AS1	0.2446	0.0788	0.0294	0.1173	0.03	0.0587	0.0662	0.1325	0.0728	0.058	0.0419	0.1252	0.0559	0.1586	0.0698	0.0615	0.0583	0.0411	0.0954	0.0435	0.0274	0.1017	0.0878	0.125	0.1971	0.1483	0.0349	0.0468	0.1273	0.1379	0.1034	0.03	0.0626	0.0565	0.0886	0.0824	0.0743	0.1025	0.106	0.0768	0.1295	0.0679	0.0892	0.0538	0.0099	0.0451	0.0246	0.0276	0.0238
Z92544.1	0.0276	0.0773	0.0414	0.0367	0.0424	0.0237	0.0934	0.0862	0.0293	0.0218	0.0131	0.1177	0.0287	0.1147	0.0715	0.0463	0.0822	0.0193	0.0897	0.0334	0	0.0441	0.019	0.0854	0.1216	0.0717	0.1231	0.0406	0.0641	0.0834	0.0921	0.0141	0	0	0.0441	0.0129	0.014	0.1096	0.0854	0.0722	0.0522	0.0239	0.0599	0.035	0.028	0.0212	0.0278	0	0.0336
AC022211.2	0.1358	0.068	0.1019	0.1378	0.0397	0.0666	0.2845	0.4245	0.0619	0.184	0.0554	0.3311	0.1814	0.5161	0.1761	0.1464	0.0963	0.0815	0.3468	0.2038	0	0.2793	0.0803	0.1502	0.1221	0.2858	0.0866	0.0999	0.0541	0.0195	0.3885	0.0596	0	0.0841	0.1861	0.2361	0.059	0.1822	0.1802	0.2437	0.2201	0.1178	0.1179	0.1477	0.0394	0.1343	0.0781	0.0548	0.0236
AC026356.1	0.0723	0.1519	0.0814	0.1604	0.1479	0.2789	0.4482	0.2635	0.0768	0.0285	0.1031	0.0771	0.3003	0.4205	0.0937	0.0303	0.1435	0.0506	0.1761	0.146	0.0674	0.0578	0.2992	0.028	0.091	0.2818	0.2579	0.4251	0.7389	0.0728	0	0.2959	0.1541	0.1566	0.4236	0.3044	0.2197	0.1566	0.1399	0.2269	0.2049	0.094	0.2509	0.2139	0.0367	0.2223	0.1817	0.136	0.044
AC022382.2	0.1397	0.0326	0.0699	0.062	0	0.0599	0	0.0485	0	0.0184	0	0.149	0.0484	0.329	0.0906	0.039	0.0693	0.0978	0.1135	0.0941	0	0	0.0482	0.1442	0.0879	0.1412	0.0208	0.0514	0	0.1641	0.1036	0.0238	0.149	0	0.0993	0	0.0236	0.0336	0.036	0.1705	0.022	0.0202	0.1415	0.0591	0.0709	0.0179	0.1171	0.0657	0
AC006252.1	0.0445	0	0.0334	0.1186	0	0	0.0502	0.1856	0.0947	0.1056	0.0424	0	0.1388	0.1481	0.0577	0	0.1768	0.0623	0.0724	0.072	0	0.1424	0.0615	0.1034	0.1121	0.0772	0	0	0	0.0897	0.2477	0.1368	0	0.0643	0	0.0417	0.0902	0.0643	0.0345	0.0466	0.1263	0.0772	0.0773	0.0377	0	0.0342	0.0448	0	0.0542
AP000766.1	0.4738	0.9046	0.5422	0.8727	0.4122	0.3352	0.7213	0.7032	0.7305	0.5147	0.383	0.72	0.443	0.699	0.3071	0.6356	0.4232	0.3481	0.6543	0.3924	0.3648	0.6251	0.9563	0.3209	0.5516	0.7491	0.6763	0.4703	0.4734	0.4771	0.7378	0.5335	1.0105	0.8213	0.8331	0.8426	0.516	0.7785	0.6326	0.9048	0.7501	0.6367	0.2982	0.6912	0.2526	0.7194	0.5242	0.68	0.1441
AC126118.1	0	0.1094	0.1172	0.2079	0	0	0.0881	0.3253	0.2491	0	0	0.2498	0.1622	0.1947	0.1012	0	0	0.1093	0.1269	0	0	0	0.2155	0.0604	0.0983	0	0.0697	0	0.1452	0	0.2606	0	0	0	0.1664	0.1462	0	0	0.1209	0.0817	0.2952	0	0	0.1321	0	0	0	0.3674	0.19
AC011476.3	0.0714	0.1	0.0803	0.0634	0.0365	0.3673	0.0805	0.1487	0.0759	0.0564	0	0.0381	0.1483	0.1483	0.1851	0.0299	0.0708	0.1998	0.174	0.0865	0	0.0571	0.1478	0.0829	0.3594	0.4019	0.4457	0.0525	0.2986	0.0359	0.2382	0.1096	0	0.0516	0.1141	0.1336	0	0.1547	0.1657	0.0747	0.2024	0.0928	0.1549	0.1509	0.1812	0.0549	0.1795	0.1344	0
MIR325HG	0.0118	0.1153	0.1411	0.0417	0.0481	0.0101	0.8085	0.0612	0.025	0.0093	0.0335	0.1379	0.061	0.0782	0.1371	0	0.0467	0.0165	0.1337	0.057	0.011	0.0188	0.0081	0.1274	0.0296	0.1833	0.0419	0.0259	0.1639	0.0947	0.183	0.012	0	0.1189	0.0626	0.077	0.1548	0.1613	0.0273	0.2952	0.2555	0.0204	0.0714	0.0497	0.0358	0.0181	0.0118	0.0664	0.0858
AC004812.2	0.1171	0.3938	0.2285	0.4989	0.3835	0.1607	0.3697	0.9025	0.1494	0.333	0.2227	0.4496	0.3649	1.0511	0.2125	0.2749	0.3254	0.3278	0.4185	0.1514	0.2623	0.8613	0.3555	0.3625	0.3242	0.3043	0.3343	0.2927	0.3918	0.2358	0.2865	0.3596	0.1998	0.406	0.2745	0.4603	0.1186	0.3214	0.3081	0.4901	0.3099	0.1421	0.2846	0.1584	0.0951	0.2881	0.2826	0.7494	0.4842
LINC01560	1.2916	1.042	0.793	1.1812	0.8812	0.5035	1.324	1.6306	0.8323	1.3914	0.8934	1.5443	1.8701	1.724	1.2683	1.2798	1.5148	0.7669	1.5897	1.3912	0.6574	1.6272	1.6204	1.1815	1.133	1.4918	0.7332	1.1223	1.5278	1.0639	1.5235	0.8412	1.0017	1.2438	1.7516	2.0515	0.7137	1.1871	1.1511	2.1704	1.2947	1.2555	0.7134	1.1254	0.7154	0.7221	0.9053	0.7735	0.3808
AL158166.1	0	0.0926	0	0	0.1353	0.4535	0.4471	0.1377	0	0	0.2514	0.2819	0.4119	0.2197	0	0	0.2624	0.185	0.2148	0.2136	0	0	0.0912	0.2046	0	0.1145	0	0	0	0	0	0	0	0	0	0	0.1339	0.0955	0.1023	0.1383	0	0	0.2295	0	0	0	0.1329	0.1244	0.1608
AC016745.1	0.2905	0.4409	0.1453	0.043	0	0.1661	0.7642	0.2017	0	0.4207	0.046	0.5679	0.0503	0.1207	0.1883	0.1624	0	0.4065	0.3146	0.4693	0	0.1548	0.167	0.5995	0.4265	0.9226	0.1296	0.2492	0.135	0.3412	0.3231	0.4459	0.413	0.2797	0.619	0.4984	0.1962	0.4545	0.0375	0.8104	0.5033	0.5876	0.3362	0.5732	0.1475	0.335	0.1461	0.2734	0.3533
AC004596.1	0.0929	0.0651	0.0697	0.1649	0	0.0797	0.1047	0	0	0	0	0.099	0.0965	0	0	0.0779	0.1843	0	0	0.075	0	0	0	0.1438	0.5845	0.3218	0	0.0683	0	0.0935	0.2066	0	0.1981	0	0.099	0.0869	0	0.0671	0	0	0.5267	0	0.1612	0	0	0	0	0.0874	0
AC015802.4	0.0328	0	0.0493	0.0291	0.168	0	0.037	0.1026	0	0	0.0937	0.035	0	0.1637	0	0.0275	0.0326	0.1378	0.16	0.0796	0	0.0525	0.2265	0.1016	0	0.0284	0.0586	0	0.0915	0.1322	0.073	0	0	0.0948	0.035	0.0614	0	0	0	0.0343	0	0.0854	0.0285	0.0833	0.0333	0.0757	0.033	0.0309	0
SNHG17	1.0452	0.9444	0.61	0.7989	1.0102	1.8959	2.2214	1.9267	1.2524	1.1697	1.2544	1.4198	0.8832	2.02	0.4946	0.4869	0.6215	0.9403	0.7951	0.9214	0.805	0.3581	1.3794	0.4687	1.1589	0.6575	2.2199	1.3296	3.0993	2.8354	1.2316	1.3117	1.0261	2.726	0.4773	0.7143	0.9453	1.6983	0.6131	1.4624	1.9169	1.5138	3.5927	1.1364	2.4133	0.9789	3.1785	1.4286	1.5335
PAXIP1-AS2	1.1597	1.4665	0.7294	2.1569	0.7573	0.521	1.1458	1.3517	0.9982	1.2739	0.9454	0.8599	1.5087	1.3724	1.0022	1.4679	1.2112	1.2907	2.0188	1.0038	0.3092	1.307	1.2347	1.0986	1.4666	1.6984	0.7882	1.2344	0.8931	1.0064	2.0146	0.797	1.2603	1.0929	1.2123	2.1038	1.1804	1.2483	1.2994	1.4734	1.472	1.0821	1.2751	1.0368	0.83	0.7345	0.511	0.8835	0.3291
AC048341.1	0.0508	0.1542	0.0593	0.1552	0.0577	0.0581	0.159	0.2233	0.06	0.0891	0.0644	0.1925	0.1875	0.2954	0.0731	0.052	0.1232	0.079	0.1375	0.0684	0.0263	0.0631	0.0623	0.2052	0.1207	0.3421	0.1208	0.0995	0.2097	0.1534	0.2196	0.0577	0.1323	0.0896	0.2044	0.1056	0.0571	0.1589	0.0655	0.1417	0.16	0.0978	0.1175	0.1908	0.0344	0.0824	0.1362	0.1433	0.1304
ZNF32-AS1	0	0.0792	0.1696	0.2006	0	0.1938	0.2548	0	0	0	0	0.8435	0	0.6574	0	0.0947	0.2243	0.3163	0.3672	0.1826	0	0	0.078	0.0875	0.1422	0.4894	0.2016	0.0831	0.5251	0	0	0.347	0.241	0.1632	0.1204	0	0	0.3264	0.2624	0.3547	0	0.1959	0.0981	0.0956	0.3442	0	0.2273	0	0
PRKCZ-AS1	0.3394	0.1189	0.1486	0.5272	0.1158	0.194	0.4146	0.5008	0.1804	0.2681	0.2959	1.0255	0.5582	0.5171	0.7332	0.166	0.2526	0.1583	0.4595	0.0914	0.0264	0.1357	0.1951	0.5035	0.1068	0.637	0.2523	0.2911	0.7886	0.2278	0.5976	0.2026	0.3016	0.6128	0.6329	0.1853	0.0859	0.3268	0.2408	0.4735	0.5881	0.2452	0.3682	0.4783	0.3159	0.2174	0.3129	0.2129	0.172
AC074117.1	1.2648	1.5106	0.8844	1.4161	0.7207	0.9738	1.7827	1.512	0.9475	0.9538	0.6698	1.4868	1.6124	1.1229	0.9874	1.2051	1.0412	1.4483	1.6346	0.987	0.4158	1.7927	1.0215	1.0346	1.1759	1.4817	1.077	1.0885	2.1106	1.1577	1.9342	1.1916	1.1035	0.9966	1.409	1.6144	1.0483	0.9861	0.8899	1.4738	1.3992	0.972	1.0729	0.9602	0.9049	0.8287	1.2431	0.8251	0.8391
AP000695.2	0.0416	0.1167	0	0.1109	0.213	0.0714	0.0939	0.0434	0	0.0987	0.0396	0.0888	0.0865	0.1038	0.1079	0	0.2066	0	0.1353	0.0336	0	0	0.0575	0.0322	0.0524	0.1082	0.1114	0	0.1161	0.0419	0	0	0.0888	0.3007	0.1331	0.0779	0	0	0.0322	0.4356	0.0393	0.1083	0	0.0352	0	0.064	0.2512	0.0392	0.1013
LINC02019	0.119	0.1334	0.0536	0.4015	0.1462	0.1021	0.2684	0.248	0	0.0564	0.1132	0.33	0.2226	0.3957	0.0309	0.0399	0.1417	0.0333	0.1547	0.1731	0	0.0381	0.0986	0.0921	0.2097	0.1237	0.2761	0.2275	0.3983	0.0479	0.1324	0.0244	0.3554	0.1376	0.0507	0.1337	0.0723	0.1375	0.1106	0.0747	0.2025	0.1445	0.1033	0.0403	0.0483	0.0732	0.0479	0.224	0.1158
AC022210.1	0	0.0761	0.0652	0.0964	0.0222	0	0.147	0.1358	0.0231	0.103	0.0827	0.2085	0.0677	0.7765	0.0282	0.0364	0.1509	0.1216	0.2471	0.0351	0.0203	0.0347	0.09	0.0505	0.0273	0.1882	0.0775	0.1278	0.0808	0.0875	0.1692	0.0667	0.0927	0.0942	0.1389	0.0407	0	0.0314	0.0505	0.0909	0.2259	0.1319	0.0943	0.0735	0.0441	0.0668	0.1967	0.0613	0.2114
HLA-F-AS1	0.2816	0.1891	0.2378	0.1562	0.06	0.1308	0.1191	0.0978	0.0624	0.0649	0.1116	0.2002	0.3535	0.5657	0.0608	0.1869	0.2446	0.1807	0.3241	0.0569	0.0767	0.2815	0.1296	0.1362	0.2215	0.1728	0.2303	0.1294	0.1527	0.0591	0.2219	0.048	0.2503	0.4068	0.0625	0.4394	0.1664	0.6102	0.1635	0.2824	0.0665	0.2645	0.1019	0.1687	0.0119	0.0451	0.0708	0.1657	0.2426
AC002398.1	0.1148	0.3219	0.0862	0.3058	0.2351	0	0.518	0.4785	0.2442	0.0907	0.1092	0.7349	0.1193	0.3818	0.1489	0.1926	0.2279	0.1607	0.1866	0.1856	0.3215	0.3673	0.0792	0.0889	0.1446	0.398	0.1025	0.1689	0.8539	0.1156	0.2555	0	0	0.6636	0.1224	0.43	0.1163	0.1659	0.1778	0.1202	0.5428	0.0996	0.0997	0.2914	0	0.1766	0.1155	0.5404	0.1397
AL138756.1	0.303	0.5308	0.3462	0.8252	0.2678	0.2717	1.0949	0.7603	0.1172	0.2394	0.1965	0.3966	0.5294	1.1963	0.3749	0.1559	0.3485	0.2506	0.5147	0.1168	0.0707	0.3634	0.2376	0.4051	0.4161	0.5429	0.3993	0.6734	0.4032	0.4368	0.337	0.3031	0.2497	0.6566	0.477	0.5028	0.5232	0.7858	0.4424	0.6053	0.8071	0.209	0.2451	0.1747	0.2378	0.3547	0.2216	0.2139	0.4188
Z97989.1	0.2633	0.2413	0.152	0.3057	0.1451	0.1737	0.4111	0.4642	0.0646	0.144	0.1349	0.2376	0.2104	0.6734	0.2101	0.2208	0.1809	0.1134	0.2962	0.18	0.0378	0.1943	0.1677	0.2352	0.204	0.544	0.1446	0.0894	0.5648	0.1632	0.5182	0.1659	0.2592	0.3804	0.518	0.2275	0.2052	0.3803	0.2979	0.4239	0.2872	0.4039	0.1582	0.1884	0.1028	0.2336	0.1019	0.1906	0.271
AC008514.1	0	0.0288	0	0	0	0.0353	0.1393	0	0	0.0651	0	0.0878	0	0.0684	0.1067	0.1381	0.0409	0	0.1338	0.0333	0	0	0.1136	0	0	0.107	0	0	0.0765	0.0415	0	0	0.0878	0	0.0439	0	0	0.0297	0.1275	0.0862	0.0778	0.1071	0.0357	0.0696	0	0.0317	0	0	0
AL591895.1	4.7913	6.8128	7.2965	7.255	2.8843	4.7134	9.0573	7.4856	7.3418	7.0136	3.8868	15.7796	9.661	15.5772	7.1238	5.317	6.1533	3.3528	7.0974	5.5784	4.3397	9.9148	3.7923	8.1807	7.272	10.3765	5.7825	6.1131	14.0143	6.5266	5.9558	4.7597	7.2131	10.178	13.5147	6.0675	5.9957	8.2434	4.799	6.3401	13.1862	7.5748	7.3389	8.5806	4.1499	5.5252	3.9683	7.6919	13.5405
FAM13A-AS1	0.1354	0.1054	0.0602	0.1825	0.0154	0.0602	0.0565	0.0783	0.016	0.0832	0.0334	0.139	0.1406	0.4125	0.0715	0.0336	0.1244	0.1474	0.1792	0.0891	0.0468	0.016	0.0727	0.163	0.0757	0.2302	0.0895	0.059	0.1072	0.0353	0.2119	0.077	0.1711	0.0217	0.0962	0.122	0.0356	0.1122	0.0737	0.1521	0.1469	0.1174	0.1219	0.1823	0.0356	0.0848	0.0605	0.0519	0.0427
AL031282.2	0.1062	0.0812	0.0507	0.1114	0.0296	0.0911	0.0653	0.1408	0.0513	0.0992	0.1469	0.1133	0.0702	0.3852	0.1252	0.1052	0.1341	0.027	0.2196	0.0468	0.0451	0.0772	0.0466	0.1121	0.158	0.1004	0.0689	0.071	0.1077	0.1069	0.2685	0.0791	0.0206	0.1116	0.1029	0.1356	0.0978	0.1116	0.0598	0.2122	0.0913	0.0753	0.0419	0.049	0.0686	0.0668	0.0388	0.0636	0.0117
AL021707.7	0	0.0826	0.0885	0.5232	0	0	0	0.2456	0	0.3725	0.3364	0.3772	1.1021	0.3919	0	0	0.117	0.33	0.1915	0	0.11	0	0.4881	0	0.1484	0.3064	0.2103	0.4334	0.8765	0.1187	0	0.1207	0.2514	0.3406	0	0.2207	0	0.2554	0	0.37	0.78	0	0.2046	0.1994	0	0.1813	0.8299	0.1109	0
AP001626.1	0.0172	0.0241	0.0258	0.0305	0	0.0147	0.0581	0.0537	0	0.0136	0	0.0916	0	0.0286	0.0445	0	0	0	0.0558	0.0278	0.0321	0	0	0.0665	0	0.0447	0	0	0.0958	0.0692	0	0	0	0.0248	0	0.0482	0	0	0.0665	0	0	0.0298	0.0149	0.0291	0	0.0132	0	0.0485	0
AC138028.4	0.0266	0.0745	0.0199	0.0472	0.0544	0	0.0599	0	0	0.021	0	0.0567	0.0276	0.0442	0	0	0.0528	0.0372	0.0864	0	0.0248	0	0.0183	0.0411	0	0.1382	0	0.0195	0.0247	0.0803	0.0887	0	0	0	0.0566	0	0	0.0384	0.0411	0.0278	0.0251	0.023	0.0231	0.0225	0.027	0	0	0.075	0
CEP83-DT	0.0395	0.0415	0.0741	0.0877	0.0607	0.0339	0.0223	0.1029	0.021	0.0312	0.0752	0.1475	0.0821	0.1971	0.0256	0.0994	0.0588	0.0277	0.1284	0.0479	0	0.0316	0.0545	0.0153	0.0249	0.0342	0	0	0.0918	0	0.044	0.1213	0	0.0571	0.0421	0.0185	0.04	0.0285	0.0459	0.0413	0.0747	0.0685	0.0171	0.0334	0	0	0.0596	0.0372	0.024
AC122129.1	0.054	0.0947	0.0406	0.1439	0	0.0695	0.0914	0.0563	0.0575	0	0.0257	0.0864	0.0281	0.2021	0.1051	0.068	0.0268	0.1513	0.0439	0.0873	0.0504	0.0432	0.0559	0.0837	0.3401	0.1873	0.0482	0.0596	0.0251	0.2176	0.2404	0.0277	0.1729	0	0.144	0.0759	0	0.1171	0.0836	0.1131	0.0255	0.0234	0.2111	0.1371	0	0.0415	0.0543	0	0.0657
AC013486.1	0	0.0245	0.0263	0.1398	0.0179	0.015	0.0789	0.0729	0	0	0.0333	0.0933	0.1636	0.0873	0.0227	0	0.0347	0	0.0853	0	0	0	0.0362	0.0271	0.0441	0.091	0.0468	0.0515	0.0651	0.0529	0.0389	0.0358	0.112	0	0.0186	0.0164	0	0.0253	0.0406	0.0916	0.0827	0.0152	0.0608	0.074	0.0533	0.0135	0.088	0.1153	0
AC005670.3	0.3042	0.42	0.257	0.5164	0.278	0.2912	0.4595	0.4921	0.2166	0.2636	0.1629	0.3968	0.2699	0.4221	0.3751	0.3763	0.3018	0.3761	0.5277	0.4843	0.1709	0.34	0.436	0.3383	0.4014	0.6267	0.2002	0.2453	0.3348	0.2587	0.5452	0.2327	0.3527	0.3029	0.494	0.4644	0.3141	0.3071	0.3703	0.6736	0.2819	0.3533	0.3281	0.2347	0.2399	0.2043	0.1663	0.1612	0.3017
NUTM2A-AS1	0.7142	0.4193	0.5196	0.4692	0.6617	0.6669	1.0689	1.3354	0.7037	0.635	0.6772	0.4775	0.8281	0.7788	0.6172	0.6868	0.5831	0.9354	0.731	0.9105	0.5626	0.6811	0.3542	0.6323	0.8302	0.8874	0.6781	0.5155	0.8323	0.6487	0.7798	0.6103	0.396	0.7604	0.661	0.8505	0.6837	0.4117	0.6035	0.8707	0.9579	0.2651	0.9024	0.6151	0.5745	0.7691	0.5536	0.5098	0.3082
AL021707.6	0.799	0.2099	0.5996	3.0143	0.1022	1.2849	1.8019	1.0403	0.8496	0.6312	1.0449	2.1303	3.5274	1.9093	0.7768	0.4187	0.8921	0.4194	0.6491	0.1614	1.2117	0.6388	1.0338	0.0773	1.1314	1.7305	2.0492	0.8812	3.249	0.8045	0.7776	1.1245	0.8521	0.7214	0.9579	0.8414	0.2024	0.6492	0.5411	0.9405	3.8705	1.2989	1.127	0.5913	1.4199	0.9982	2.3103	1.7859	1.5792
DDX11-AS1	0.0502	0.0264	0.0094	0.0557	0	0.0323	0	0.0131	0.0267	0.0198	0.0239	0.0803	0.0261	0.0208	0	0	0	0	0.0204	0.0101	0.0117	0.0401	0.0346	0.0582	0	0.0543	0.0336	0	0.0583	0.0126	0.0418	0.0128	0.0267	0	0.0267	0.0352	0.0381	0.0634	0.0291	0	0.0593	0.0326	0.0109	0.0212	0.0255	0.0386	0	0.0236	0.0305
AC092295.2	0.8808	0.3209	0.423	1.0007	0.2524	0.3021	0.3973	0.6605	0.1873	0.4175	0.6031	0.8266	0.9881	0.937	0.6393	0.8862	0.944	0.4931	0.7441	0.6261	0.2301	1.2957	0.3646	0.709	0.3991	0.6104	0.1886	0.3108	0.2947	0.3192	1.0579	0.2885	0.3005	0.3053	0.5256	0.9563	0.4996	1.0432	0.6544	0.8478	0.8991	0.5498	0.5198	0.3575	0.322	0.325	0.5669	0.1658	0.2999
AC004803.1	0.548	0.206	0.2608	0.5813	0.3009	0.2063	0.4974	0.4176	0.3269	0.359	0.2161	0.4704	0.4165	0.4332	0.3292	0.5603	0.3847	0.5051	0.4126	0.3563	0.1622	0.4275	0.4243	0.2897	0.3869	0.5789	0.2027	0.1671	0.1863	0.4172	0.9663	0.2736	0.4276	0.4055	0.7121	0.6881	0.3385	0.5985	0.4759	0.6433	0.2021	0.4172	0.4293	0.2487	0.1086	0.3288	0.3495	0.2767	0.2439
AC019080.1	0.0957	0.1294	0.118	0.3096	0.07	0.1056	0.1157	0.1638	0.08	0.1026	0.0715	0.0802	0.1563	0.1591	0.0798	0.0917	0.1222	0.0766	0.2222	0.0829	0.0383	0.1203	0.0755	0.1217	0.241	0.154	0.0915	0.1056	0.0953	0.0826	0.1369	0.14	0.1604	0.0494	0.1385	0.1024	0.1178	0.1185	0.0847	0.1646	0.2262	0.1067	0.0475	0.0983	0.0903	0.1104	0.0413	0.0579	0.0333
AC008549.1	25.8711	29.6163	30.7401	16.4857	36.1068	17.7128	15.9343	19.6031	54.9484	58.5178	31.5471	46.8994	31.648	20.96	15.016	53.8003	37.5712	53.1597	32.8483	31.8147	24.4324	18.2759	43.3538	52.3338	28.7705	40.142	25.738	11.1893	13.6536	30.3004	74.0587	25.0807	23.117	41.9472	33.9884	46.3669	34.5142	36.3583	40.3593	59.4345	8.3662	69.524	34.4785	30.8354	37.4673	34.1439	18.5226	35.5125	25.838
AC010615.2	0.0315	0.0221	0.0355	0.1049	0.0323	0.0203	0.0355	0	0.0251	0.0187	0.0225	0.0252	0.0737	0.0393	0.0306	0.0198	0.0547	0	0.0256	0.0064	0.0368	0.0378	0.0217	0.0183	0.0099	0.0819	0.0492	0.0174	0.1025	0.0317	0.0789	0	0.0168	0.0228	0.0588	0.059	0	0.0512	0.0122	0.0577	0.0074	0.0546	0.0137	0.0267	0.016	0.0182	0	0.0148	0.0287
AC103974.1	0.1122	0.0786	0	0	0.0574	0.0481	0.3163	0.1169	0.0597	0.0443	0	0.1197	0.0583	0.0933	0.0727	0.047	0.0557	0.0785	0.0912	0.0453	0	0.0897	0.0387	0.1737	0	0.3403	0.1502	0.0413	0.2086	0	0.2496	0	0	0.4053	0.1196	0.105	0	0.2026	0.0869	0.1174	0	0.0973	0.0487	0.0475	0	0.0431	0.0564	0.1056	0.0682
ZNF529-AS1	0.3889	0.3758	0.4428	0.4285	0.3705	0.1955	0.9526	0.7542	0.3279	0.4449	0.2423	0.8724	0.6268	0.6018	0.3303	0.2923	0.3061	0.2815	0.61	0.2925	0.1502	0.2573	0.2498	0.384	0.3882	0.5925	0.4546	0.2169	0.4113	0.243	0.4027	0.4667	0.4004	0.4068	0.543	0.4268	0.3396	0.4745	0.301	0.5051	0.4943	0.6743	0.1979	0.3629	0.177	0.4433	0.1753	0.6562	0.2936
AC009120.3	0.2868	0.2009	0.0717	0.3394	0.0978	0.082	0.4312	0.2987	0.1016	0.0755	0.2728	0.3058	0.1986	0.7151	0.1239	0.0802	0.0949	0	0.1553	0	0	0.1529	0.066	0.148	0.361	0.3312	0.3411	0.0703	0.0888	0.385	0.8506	0.1957	0.2039	0	0.6112	0.3579	0.0968	0.069	0.222	0.4001	0.0904	0.0829	0.3319	0.0808	0.2912	0.3675	0.1923	0	0.1163
MCPH1-AS1	0.0773	0.0764	0.0477	0.0686	0.0326	0.0351	0.164	0.0805	0.0338	0.0826	0.0605	0.126	0.0567	0.1171	0.0412	0.0534	0.0496	0.0445	0.1772	0.0477	0.017	0.0872	0.0627	0.0422	0.0629	0.0709	0.0446	0.1838	0.0253	0.0183	0.1365	0.0186	0.0872	0.0328	0.0678	0.0766	0.0783	0.0591	0.0387	0.0761	0.0601	0.0276	0.0355	0.0231	0.0138	0.0629	0.0137	0.0214	0.0442
AC009090.6	0.0696	0.117	0.1149	0.2223	0.057	0.1193	0.0785	0.058	0.0592	0.077	0.0794	0.1632	0.1879	0.5667	0.0902	0.0117	0.1795	0.0779	0.2261	0.0225	0.013	0.0223	0.1632	0.1939	0.1226	0.2893	0.0993	0.2046	0.0647	0.056	0.2476	0.0855	0.2671	0	0.1631	0.1433	0.0564	0.1106	0.0539	0.2766	0.171	0.0483	0.1691	0.1883	0.0424	0.0428	0.154	0.131	0.0339
AL138824.1	0.2093	0.0489	0.0916	0.2787	0.0179	0.015	0.118	0.1454	0.1113	0.1378	0.0498	0.2977	0.2537	0.174	0.0226	0.117	0.277	0.1465	0.1417	0.0564	0.0326	0.1116	0	0.2566	0.0659	0.2116	0.1712	0.1026	0	0.1405	0.2328	0.1786	0.0372	0.0504	0.1487	0.147	0.053	0.1512	0.2565	0.0548	0.033	0.3025	0.0454	0.0738	0.1063	0.1609	0.0526	0.0493	0.1273
LINC00342	0.3137	0.3356	0.428	0.8808	0.1693	0.5967	1.2604	0.2732	0.1698	0.2658	0.1248	1.0461	0.5687	1.9765	0.207	0.1004	0.1868	0.3512	0.8246	0.1244	0.0692	0.1368	0.362	0.4679	0.8685	0.7707	0.9106	0.3858	2.9683	0.5799	0.6343	0.2802	0.45	0.1648	0.474	0.363	0.156	0.4407	0.1633	0.3342	0.8894	0.2522	0.7524	0.3665	0.278	0.2017	0.4416	0.7675	0.1318
AC092614.1	0.1618	0.1512	0.1215	0.431	0.2208	0.0463	0.3042	0.281	0	0.2131	0.1539	0.0575	0.056	0.1345	0.0699	0.0452	0.0535	0.0755	0.1753	0	0	0.3451	0.335	0.1253	0.2037	0.1869	0.0481	0.1983	0.3009	0.1086	0.42	0	0	0.0779	0.4024	0.5555	0	0.2727	0.2088	0.508	0.204	0.3274	0.1873	0.0456	0.0548	0.1244	0	0.1523	0
MIR924HG	0	0	0	0.0705	0	0.0072	0	0	0	0	0	0	0.013	0.0208	0	0	0	0	0	0	0	0.0267	0	0	0	0.0109	0.0112	0.0031	0.0078	0.0126	0	0	0.0089	0	0	0.0039	0.0042	0.0121	0	0.0087	0.0434	0.0036	0	0	0	0	0.0042	0	0
CDKN2B-AS1	0	0.0151	0.0162	0.0618	0.0025	0.0082	0.046	0.0125	0	0.0019	0.0023	0.0102	0.02	0.0359	0.0187	0.0101	0.0119	0.0101	0.0273	0	0	0.0038	0.0099	0.013	0.0151	0.0312	0.0193	0.0124	0.0201	0.0169	0.008	0.0074	0.0102	0.0104	0.0128	0.009	0.0049	0.0173	0.0112	0.0025	0.0272	0.0062	0.0188	0.0081	0	0	0.0097	0.0136	0.0117
AP001628.1	0	0	0.3874	0.1527	0	0	0	0	0	0	0	0.5505	0	0	0	0	0	0	0	0	0	0.2751	0	0.1332	0	0.2981	0.1535	0	1.1195	0.1732	0.1914	0	0.367	0	0	0.3221	0	0	0.1332	0.18	0	0.1492	0	0.1455	0.3495	0	0.1731	0	0
AL163953.1	0	0.0473	0	0.1799	0	0	0.2285	0.2814	0.0718	0	0	0.072	0.0702	0.1123	0	0.0566	0	0	0	0.0546	0	0	0.0466	0.0523	0.085	0.2341	0	0	0.1883	0.136	0	0	0	0	0	0	0	0	0	0.0707	0.1915	0	0.0586	0.0571	0	0.0519	0	0	0
AC009133.1	0	0.0681	0.0638	0.2371	0.0373	0.1145	0.1095	0.0885	0.0516	0.0192	0.0808	0.1554	0.1892	0.1917	0.1102	0.0407	0.1205	0.085	0.1184	0.0294	0	0.0777	0.0251	0.047	0.0764	0.1157	0.0975	0.0089	0.1241	0.0122	0.081	0.0994	0.0259	0.0175	0.0647	0.0796	0.0492	0.0701	0.0282	0.0508	0.4935	0.0316	0.0527	0.0719	0.037	0.0093	0.0366	0.1028	0.1181
AC138956.2	0.0929	0.4555	0.1394	0.6595	0.0951	0.0797	0.1047	0	0	0.2935	0.3533	0.5943	1.0612	0.6176	0.602	0.0779	0.6452	0.6499	0.9054	0.075	0	0.5941	0.5768	0.7908	0.4676	0.4023	0.4971	0.478	0.1726	0.6546	1.2396	0.5704	1.3866	0.1342	0.2969	0.7824	0.0941	0.5366	0.5032	0.4859	0.1756	0	0.8868	0.7069	0.1886	0.2856	0.4671	0.1748	0
AP003392.1	0	0.2628	0.1407	0.6659	0	0.3217	0.5287	0.293	0.0997	0.2222	0.2675	0.1	0.1948	1.7145	0.2431	0.5503	0.3722	0.7874	0.914	0.2273	0	0.2999	0.5823	0.1452	0.5901	0.6498	0.5019	0.4826	0.3486	0.6609	0.5214	0.3839	0.5999	0	1.199	0.0878	0.4749	0.5417	0.3629	1.4716	0.2659	0.0813	0.6511	0.2379	0.0952	0.5046	0.6601	0.2647	0
RNF139-AS1	0.12	0.0544	0.0318	0.1128	0.0867	0.0545	0.0716	0.1103	0.075	0.0948	0.0537	0.1731	0.0806	0.2346	0.064	0.0769	0.1121	0.079	0.1605	0.0684	0.0395	0.0451	0.0925	0.1857	0.1421	0.1528	0.0755	0.0675	0.1115	0.1066	0.2198	0.0795	0.0753	0.0714	0.0902	0.1189	0.05	0.1172	0.1256	0.1698	0.08	0.0979	0.0613	0.0895	0.0788	0.0543	0.0639	0.1063	0.0172
AC011462.4	0.4369	0	0.1639	0.3878	0.2236	0.1873	0.1232	0.2275	0	0.2589	0.4155	0.233	0.1135	0.4539	0.1416	0.0916	0.2168	0	0.5323	0.0882	0.3058	0	0.3015	0.0845	0.2749	0.4731	0.0974	0.0803	0.203	0	0.1215	0.2236	0.2329	0.3155	0	0.5112	0	0.2366	0.0845	0.4571	0.3097	0.2841	0.1896	0.2771	0	0.1679	0	0.4112	0.2657
AL157392.3	0.2483	0.1282	0.1446	0.2262	0.1036	0.1373	0.1842	0.2416	0.1876	0.1394	0.0808	0.324	0.1866	0.6	0.2244	0.1397	0.1913	0.2103	0.2388	0.161	0.0701	0.0992	0.1848	0.2529	0.2344	0.4528	0.1661	0.221	0.2793	0.2302	0.2434	0.1438	0.2926	0.0991	0.3829	0.2568	0.0827	0.217	0.1441	0.3828	0.1976	0.1756	0.2297	0.326	0.0962	0.1507	0.1676	0.1998	0.0954
AL035411.3	0.0548	0.0576	0.0411	0.2187	0.1121	0.047	0.1544	0	0.0291	0.0216	0.026	0.1168	0.0569	0.091	0.0355	0.1378	0.1359	0.0766	0.2224	0.1327	0.0511	0.1751	0.1323	0.0212	0.0345	0.166	0.0489	0.0403	0.1018	0.2757	0.1218	0	0	0.0791	0.2334	0.1281	0	0.1384	0.0212	0.0286	0.0776	0.0712	0.0951	0.0926	0.0834	0.0421	0.0275	0.0773	0
AL606489.1	0	0.0707	0.0757	0.8061	0	0.4327	0.5689	0.3153	0	0	0	0.1076	0	0	0.3924	0.1692	0.1001	0.1412	0.1639	0	0	0	0.1393	0.3124	0	0.0874	0.09	0.1484	0	0.1016	0	0.4131	0	0.4373	0.1075	0.0944	0	0.3644	0.4686	0.2112	0.5722	0	0.0876	0	0	0	0.1015	0.1899	0
AC098484.4	0.1331	0.0829	0.111	0.1313	0.0606	0.0634	0.0667	0.2003	0.0629	0.0351	0.0703	0.2051	0.1229	0.4672	0.0767	0.062	0.1468	0.1035	0.1682	0.0359	0	0.071	0.051	0.1947	0.0372	0.141	0.0396	0.0761	0.1512	0.0596	0.2468	0.0454	0.1578	0.0641	0.0946	0.1662	0.015	0.1389	0.1145	0.0464	0.1398	0.077	0.1798	0.1001	0.0751	0.1024	0.0446	0.0975	0.018
NNT-AS1	2.4496	3.5211	1.8276	3.601	2.3129	1.4687	2.8175	3.7649	2.388	2.6837	1.8825	3.2934	2.8215	2.4792	2.0743	2.0597	1.9015	3.0648	2.9192	2.132	1.2183	4.2424	2.6346	2.4773	1.3163	3.8366	2.0975	2.4667	2.0679	1.908	3.2474	1.7816	2.5298	1.4701	2.9393	3.8826	2.7019	3.1072	2.2001	3.6205	2.773	3.2555	0.9808	2.2437	1.3186	2.2771	1.5953	1.3277	1.7159
LINC00504	0.0578	0.1012	0.0361	0.1025	0.0985	0.033	0.1519	0.1504	0.0819	0.1445	0.0183	0.3285	0.11	0.112	0.0499	0.0968	0.0287	0.0135	0.1095	0.0389	0.0359	0.1539	0.1328	0.0447	0.0485	0.05	0.0601	0.0142	0.1521	0.0388	0.2569	0.069	0	0.139	0.0718	0.1712	0.0098	0.0417	0.0149	0.282	0.0455	0.1669	0.2089	0.0895	0.0782	0.074	0.0581	0.0906	0.1639
AC107375.1	0.3077	0.3388	0.2804	0.3902	0.3149	0.2074	0.6196	0.8013	0.2103	0.3994	0.2927	0.9611	0.411	0.9865	0.4559	0.6266	0.2836	0.2461	0.5	0.2664	0.1231	0.5975	0.3033	0.2722	0.498	0.6093	0.2157	0.2747	0.2656	0.2213	0.9046	0.1575	0.5626	0.5715	0.9603	0.5555	0.1336	0.3969	0.3743	0.92	0.6441	0.4383	0.3053	0.4833	0.2232	0.5408	0.199	0.3103	0.3208
AL109614.1	0.2341	0.082	0.0878	0	0	0.1004	0.132	0	0.2489	0	0	0	0.1216	0.2918	0.1517	0.1963	0.1162	0.1638	0	0	0	0	0.0808	0.2718	0.1473	0.2028	0.522	0.3442	0	0.3535	0.1302	0	0.2496	0.1691	0	0.1096	0	0	0.0906	0.2449	0.6637	0	0.4064	0	0.2377	0.18	0.3531	0.1101	0
AL355488.1	0.3097	0.3135	0.2841	0.6262	0.1585	0.2214	0.291	0.7706	0.2012	0.2175	0.3928	0.8625	0.5898	1.2442	0.1338	0.0866	0.5464	0.2408	0.3914	0.0556	0.0321	0.2751	0.2493	0.5461	0.1083	0.9838	0.4605	0.5314	1.3114	0.5024	0.6507	0.3522	0.367	0.2486	0.2934	0.3221	0.1743	0.5219	0.293	0.6481	1.1873	0.2685	0.2539	0.422	0.1747	0.5953	0.5711	0.3239	0.1256
TRAF3IP2-AS1	0.2646	0.221	0.252	0.3433	0.1666	0.1746	0.5164	0.3392	0.1623	0.2733	0.1936	0.3473	0.2854	0.499	0.2242	0.2133	0.2525	0.2136	0.2645	0.1315	0.0475	0.2441	0.1615	0.3387	0.1921	0.4496	0.1997	0.1347	0.4351	0.2152	0.2716	0.1667	0.2387	0.294	0.2277	0.3239	0.1443	0.316	0.2284	0.3088	0.2501	0.2294	0.159	0.1549	0.1343	0.2425	0.3889	0.2203	0.2475
PAXBP1-AS1	0.0572	0.1302	0.0501	0.1438	0.0878	0.045	0.1666	0.1489	0.076	0.0791	0.0997	0.1932	0.1139	0.3605	0.0556	0.0799	0.1466	0.1534	0.1162	0.1078	0.0133	0.061	0.1513	0.107	0.15	0.2106	0.1063	0.1262	0.1107	0.0912	0.1643	0.0683	0.1423	0.1446	0.2032	0.116	0.0821	0.1274	0.1107	0.1895	0.1306	0.1405	0.1738	0.0887	0.1162	0.0696	0.0911	0.0673	0.0174
RNF217-AS1	0.0646	0.0255	0.0727	0.0358	0.062	0.0312	0.041	0.0505	0.03	0.0478	0.0346	0.0861	0.0797	0.0671	0.0576	0.0778	0.0681	0.0565	0.0328	0.0293	0.0264	0.0516	0.0613	0.0781	0.0203	0.1014	0.0216	0.0178	0.0488	0.0447	0.0898	0.0372	0.0603	0.0816	0.0774	0.0756	0.0204	0.0933	0.0531	0.0718	0.0725	0.07	0.0526	0.041	0.0451	0.0465	0.0162	0.0608	0.0786
DHDDS-AS1	0.2722	0.0272	0.0292	0	0	0	0	0.0405	0	0.0307	0	0.0415	0.0808	0.1616	0	0	0	0	0	0.0628	0	0	0.0537	0.0301	0	0.0674	0.0694	0	0.0361	0.1566	0.1298	0.0796	0.0829	0	0.2486	0.1456	0.0394	0.0843	0	0.1221	0.1103	0.0337	0.1013	0.0658	0.0395	0	0.1173	0.0732	0
LINC01124	1.9922	1.6555	0.6953	3.0843	0.7349	1.3708	4.1532	4.1258	2.5615	4.3006	1.5202	4.3973	4.6922	1.5595	3.7834	2.7386	2.7816	1.7831	2.6721	2.1708	1.7078	3.4449	1.7423	3.1378	2.1284	5.659	2.9757	0.8005	0.4737	2.7055	5.3589	1.7071	2.1244	1.0373	1.7526	3.4475	2.4405	3.3292	3.3348	2.6176	3.1748	1.9883	1.1461	1.3517	1.1291	2.6357	0.9785	1.1336	2.4794
AC102953.2	0.2269	0.1476	0.0973	0.2589	0.0663	0.1112	0.5299	0.2026	0.0689	0.1024	0.1233	0.2938	0.3535	0.3906	0.3151	0.0815	0.1287	0.0907	0.3686	0.5106	0.0302	0.1555	0.1118	0.4014	0.4895	0.5616	0.1879	0.0953	0.2862	0.0979	0.2704	0.199	0.0346	0.0234	0.4145	0.182	0.0657	0.117	0.1129	0.3561	0.4289	0.1827	0.1266	0.1096	0.0658	0.0997	0.2119	0.1525	0.1183
[truncated: 206 more columns]
