# Supplementary material for: Circadian rhythm-based prognostic features predict immune infiltration and tumor microenvironment in molecular subtypes of hepatocellular carcinoma
Source: Open Life Sci. 2026 Jan 1;20(1):20251208. doi: 10.1515/biol-2025-1208 (PMC13011610; doi:10.1515/biol-2025-1208)
Supplement: Supplementary file 7 — Supplementary Material [file j_biol-2025-1208_suppl_007.xlsx]

## Sheet: Table S6_Correction
CRR-mRNA	CRR-lncRNA	cor	pvalue	Regulation
NPAS2	AC139795.2	0.50429	1.61e-25	postive
CSNK1D	AC145207.5	0.535074	4.35e-29	postive
CSNK1D	C21orf62-AS1	0.519273	3.28e-27	postive
CSNK1E	AL035461.2	0.515926	7.95e-27	postive
CSNK1E	AL161729.4	0.55391	1.85e-31	postive
CSNK1E	MIR600HG	0.51833	4.21e-27	postive
BHLHE41	AC093627.7	0.634403	1.64e-43	postive
ARNTL2	AL499602.1	0.577156	1.34e-34	postive
NPAS2	AL499602.1	0.550517	5.08e-31	postive
CSNK1E	SNHG12	0.613844	4.23e-40	postive
CSNK1E	AL096701.3	0.525135	6.77e-28	postive
NPAS2	AL096701.3	0.528329	2.83e-28	postive
CSNK1E	AL159169.2	0.526303	4.93e-28	postive
TIMELESS	AL442125.2	0.526814	4.28e-28	postive
NPAS2	AL078644.1	0.544225	3.2e-30	postive
NPAS2	AC021078.1	0.527458	3.59e-28	postive
CSNK1D	AC132872.3	0.613134	5.49e-40	postive
CSNK1E	C2orf27A	0.504386	1.57e-25	postive
CRY1	AP002449.1	0.524771	7.47e-28	postive
CLOCK	AC024075.3	0.555551	1.13e-31	postive
TIMELESS	AC011447.3	0.519146	3.39e-27	postive
CSNK1D	AC011447.3	0.510761	3.06e-26	postive
TIMELESS	HCG15	0.509646	4.09e-26	postive
CLOCK	LINC01278	0.568656	2.02e-33	postive
CSNK1E	GUSBP11	0.529638	1.97e-28	postive
NPAS2	GUSBP11	0.529744	1.92e-28	postive
CSNK1D	AC007066.2	0.502669	2.42e-25	postive
CSNK1E	AC007066.2	0.593441	5.92e-37	postive
PER3	AP000355.1	0.561092	2.11e-32	postive
CSNK1E	AC006435.2	0.552065	3.21e-31	postive
NPAS2	AC006435.2	0.509704	4.03e-26	postive
FBXL3	AL442003.1	0.512242	2.09e-26	postive
CLOCK	TRAPPC12-AS1	0.554183	1.71e-31	postive
NPAS2	TRAPPC12-AS1	0.535014	4.42e-29	postive
CLOCK	AC026979.4	0.503639	1.9e-25	postive
TIMELESS	AC019205.1	0.512225	2.09e-26	postive
CSNK1D	AL512770.1	0.514616	1.12e-26	postive
CSNK1E	AL512770.1	0.505648	1.14e-25	postive
CLOCK	AC008770.3	0.508994	4.83e-26	postive
FBXL3	AC008770.3	0.508173	5.97e-26	postive
CSNK1E	AC026368.1	0.517841	4.79e-27	postive
NPAS2	AC026368.1	0.541074	7.94e-30	postive
CSNK1D	FBXL19-AS1	0.530144	1.72e-28	postive
CSNK1E	TMEM147-AS1	0.500138	4.58e-25	postive
CSNK1E	AC010326.3	0.615383	2.4e-40	postive
NPAS2	AC010326.3	0.547767	1.14e-30	postive
NPAS2	AC008735.4	0.523185	1.15e-27	postive
CSNK1E	OBSCN-AS1	0.510689	3.12e-26	postive
BHLHE41	AC138207.4	0.512333	2.04e-26	postive
NPAS2	AC061975.8	0.503697	1.87e-25	postive
PER3	AL732509.1	0.519189	3.35e-27	postive
CLOCK	SMG7-AS1	0.554874	1.39e-31	postive
ARNTL2	AC026412.3	0.511222	2.72e-26	postive
CSNK1E	AP001453.2	0.56214	1.53e-32	postive
BHLHE41	SOX21-AS1	0.601884	3.15e-38	postive
BHLHE41	LINC00847	0.539508	1.24e-29	postive
CSNK1D	CAPN10-DT	0.508342	5.72e-26	postive
CSNK1E	CAPN10-DT	0.560026	2.92e-32	postive
NPAS2	CAPN10-DT	0.551199	4.16e-31	postive
CSNK1D	STAM-AS1	0.514469	1.17e-26	postive
CSNK1E	STAM-AS1	0.525692	5.82e-28	postive
CSNK1E	AC010973.2	0.559343	3.6e-32	postive
NPAS2	AC010973.2	0.541466	7.09e-30	postive
CLOCK	AC112220.2	0.54188	6.3e-30	postive
FBXL3	AC112220.2	0.523498	1.05e-27	postive
NPAS2	FRMD6-AS1	0.554271	1.66e-31	postive
CSNK1D	STARD7-AS1	0.585932	7.49e-36	postive
CSNK1E	STARD7-AS1	0.558805	4.24e-32	postive
CSNK1E	AC004148.1	0.512927	1.74e-26	postive
CLOCK	AC108010.1	0.604072	1.45e-38	postive
PER2	AC108010.1	0.500212	4.49e-25	postive
FBXL3	AC108010.1	0.523319	1.11e-27	postive
BHLHE41	AC000403.1	0.534912	4.55e-29	postive
FBXL3	AC093227.3	0.524013	9.17e-28	postive
CLOCK	LINC02035	0.531275	1.26e-28	postive
NPAS2	LINC02035	0.501737	3.06e-25	postive
CSNK1D	NIFK-AS1	0.548295	9.79e-31	postive
ARNTL2	FAM111A-DT	0.559964	2.98e-32	postive
CLOCK	FAM111A-DT	0.54712	1.38e-30	postive
NPAS2	FAM111A-DT	0.546983	1.44e-30	postive
CSNK1D	EIF3J-DT	0.548786	8.47e-31	postive
CLOCK	ANKRD10-IT1	0.502831	2.33e-25	postive
FBXL3	ANKRD10-IT1	0.51701	5.97e-27	postive
NPAS2	ANKRD10-IT1	0.602632	2.42e-38	postive
CLOCK	LINC01521	0.522239	1.48e-27	postive
CSNK1D	LINC01521	0.50448	1.53e-25	postive
ARNTL2	AL731567.1	0.518211	4.34e-27	postive
CSNK1D	WAC-AS1	0.576832	1.49e-34	postive
CSNK1E	AC008760.1	0.531119	1.31e-28	postive
TIMELESS	ZNF337-AS1	0.621798	2.17e-41	postive
CSNK1D	ZNF337-AS1	0.550044	5.85e-31	postive
BHLHE41	AP000787.1	0.534356	5.32e-29	postive
BHLHE41	CLDN10-AS1	0.635696	9.83e-44	postive
CSNK1E	ARNILA	0.564502	7.37e-33	postive
BHLHE41	LINC01011	0.507463	7.16e-26	postive
CSNK1D	LINC01011	0.54823	9.97e-31	postive
CSNK1E	LINC01011	0.518522	4e-27	postive
PER3	LINC00216	0.506162	9.99e-26	postive
CSNK1D	AC020915.2	0.519041	3.48e-27	postive
CSNK1E	AC020915.2	0.522725	1.3e-27	postive
TIMELESS	AC007541.1	0.550987	4.42e-31	postive
CSNK1D	AC007541.1	0.509303	4.47e-26	postive
CSNK1D	AC011921.1	0.584357	1.27e-35	postive
CSNK1E	AC010761.1	0.572212	6.55e-34	postive
CSNK1E	AC096642.1	0.519193	3.35e-27	postive
NPAS2	AL513327.1	0.508486	5.51e-26	postive
CLOCK	AP005899.1	0.514676	1.1e-26	postive
NPAS2	AP005899.1	0.512864	1.77e-26	postive
BHLHE41	AC009509.4	0.555258	1.24e-31	postive
HLF	LBX2-AS1	0.522025	1.57e-27	postive
CLOCK	AP001372.2	0.546526	1.64e-30	postive
RORA	Z99572.1	0.574911	2.76e-34	postive
CSNK1E	AC137932.3	0.520212	2.55e-27	postive
NPAS2	AC245060.6	0.555411	1.18e-31	postive
CSNK1E	AC127024.5	0.545497	2.22e-30	postive
CSNK1E	AC124045.1	0.501051	3.64e-25	postive
NPAS2	AC055855.1	0.501959	2.9e-25	postive
HLF	TUSC8	0.544459	2.99e-30	postive
BHLHE41	C5orf38	0.534083	5.74e-29	postive
CSNK1E	AC137561.1	0.542156	5.82e-30	postive
NPAS2	AC137561.1	0.5324	9.19e-29	postive
CSNK1E	GARS1-DT	0.505751	1.11e-25	postive
NPAS2	GARS1-DT	0.536195	3.17e-29	postive
CSNK1E	C8orf44	0.502715	2.4e-25	postive
CSNK1E	LINC01311	0.531906	1.05e-28	postive
CSNK1E	LINC00662	0.558365	4.84e-32	postive
ARNTL2	AC004067.1	0.525746	5.73e-28	postive
NPAS2	AC004067.1	0.516367	7.08e-27	postive
CSNK1D	MAPKAPK5-AS1	0.506067	1.02e-25	postive
CSNK1E	MAPKAPK5-AS1	0.553376	2.17e-31	postive
BHLHE41	AC121757.1	0.56811	2.39e-33	postive
CLOCK	EBLN3P	0.678857	7.62e-52	postive
CRY1	EBLN3P	0.536578	2.85e-29	postive
PER2	EBLN3P	0.556383	8.82e-32	postive
FBXL3	EBLN3P	0.657904	9.69e-48	postive
NR1D2	EBLN3P	0.553121	2.35e-31	postive
CSNK1E	PP7080	0.565548	5.33e-33	postive
NPAS2	PP7080	0.50019	4.52e-25	postive
NPAS2	AC004908.1	0.513258	1.6e-26	postive
CLOCK	TAPT1-AS1	0.530927	1.38e-28	postive
ARNTL2	WARS2-AS1	0.546976	1.44e-30	postive
CSNK1D	WARS2-AS1	0.614508	3.31e-40	postive
CSNK1E	WARS2-AS1	0.595507	2.91e-37	postive
NPAS2	WARS2-AS1	0.513713	1.42e-26	postive
CSNK1E	AC005014.2	0.513141	1.65e-26	postive
CSNK1E	AL121772.3	0.521857	1.64e-27	postive
CSNK1D	SBF2-AS1	0.519433	3.14e-27	postive
NPAS2	AC022973.5	0.556001	9.9e-32	postive
CSNK1D	AC021321.1	0.516766	6.37e-27	postive
CSNK1E	AC021321.1	0.55177	3.51e-31	postive
CSNK1E	LINC00665	0.515657	8.53e-27	postive
NPAS2	UBE2Q1-AS1	0.557928	5.53e-32	postive
NPAS2	HMGN3-AS1	0.557359	6.57e-32	postive
HLF	AC010531.5	0.615606	2.21e-40	postive
BHLHE41	AC060766.6	0.512786	1.81e-26	postive
NPAS2	Z97832.2	0.509023	4.8e-26	postive
NPAS2	AC009120.2	0.514335	1.21e-26	postive
CSNK1E	AC005261.1	0.645549	1.8e-45	postive
NPAS2	AC005261.1	0.514454	1.17e-26	postive
TIMELESS	AC131159.1	0.556034	9.8e-32	postive
TIMELESS	AC087294.1	0.506877	8.32e-26	postive
CSNK1D	AC087294.1	0.522839	1.26e-27	postive
CSNK1E	AC087294.1	0.503907	1.77e-25	postive
TIMELESS	AC078778.1	0.51329	1.59e-26	postive
CSNK1E	STX18-AS1	0.519133	3.4e-27	postive
CSNK1D	AC016747.1	0.500095	4.62e-25	postive
NPAS2	AC005104.1	0.536067	3.29e-29	postive
CSNK1D	LENG8-AS1	0.517966	4.64e-27	postive
CSNK1E	LENG8-AS1	0.52429	8.51e-28	postive
NPAS2	LENG8-AS1	0.536613	2.82e-29	postive
CLOCK	AC120114.1	0.543547	3.9e-30	postive
TIMELESS	AC120114.1	0.523702	9.98e-28	postive
CLOCK	OIP5-AS1	0.622841	1.46e-41	postive
FBXL3	OIP5-AS1	0.507982	6.27e-26	postive
NR1D2	OIP5-AS1	0.560048	2.9e-32	postive
CSNK1D	AC006449.2	0.531706	1.11e-28	postive
NPAS2	AC083855.2	0.504183	1.65e-25	postive
CLOCK	AC010834.3	0.572323	6.32e-34	postive
NPAS2	AC010834.3	0.556222	9.26e-32	postive
CSNK1D	SNHG20	0.624666	7.29e-42	postive
CSNK1E	SNHG20	0.584904	1.06e-35	postive
CSNK1D	ASB16-AS1	0.508258	5.84e-26	postive
TIMELESS	AC009121.2	0.514644	1.11e-26	postive
HLF	LINC01484	0.558049	5.33e-32	postive
TIMELESS	UBL7-AS1	0.537748	2.05e-29	postive
NPAS2	AC073130.2	0.543952	3.47e-30	postive
CSNK1E	RBM38-AS1	0.510604	3.19e-26	postive
FBXL3	AL049840.2	0.5204	2.42e-27	postive
CSNK1E	AL137244.1	0.521588	1.76e-27	postive
RORA	HPN-AS1	0.505897	1.07e-25	postive
CSNK1E	AC139768.1	0.537061	2.49e-29	postive
CSNK1E	AC007038.1	0.560301	2.69e-32	postive
NPAS2	AC007038.1	0.533064	7.63e-29	postive
CSNK1D	AC073611.1	0.5111	2.81e-26	postive
CSNK1E	AC073611.1	0.538841	1.5e-29	postive
NPAS2	AC073611.1	0.535959	3.39e-29	postive
NPAS2	AC092953.2	0.519343	3.22e-27	postive
NPAS2	LAMC1-AS1	0.522951	1.22e-27	postive
TIMELESS	AC091057.1	0.659013	5.99e-48	postive
CSNK1D	AC091057.1	0.512463	1.97e-26	postive
CSNK1E	AC091057.1	0.557458	6.38e-32	postive
NPAS2	AC091057.1	0.542053	5.99e-30	postive
CSNK1D	BACE1-AS	0.552835	2.56e-31	postive
CSNK1E	BACE1-AS	0.60739	4.43e-39	postive
CSNK1D	AC097448.1	0.627492	2.46e-42	postive
CSNK1E	AC097448.1	0.552996	2.44e-31	postive
CSNK1E	AP001107.4	0.547922	1.09e-30	postive
CSNK1E	AC092171.4	0.562669	1.3e-32	postive
CSNK1D	AL139287.1	0.520849	2.15e-27	postive
CSNK1E	AL139287.1	0.533708	6.38e-29	postive
CSNK1D	AC087289.2	0.537368	2.28e-29	postive
CLOCK	AC008906.1	0.529614	1.99e-28	postive
CSNK1D	THUMPD3-AS1	0.512091	2.17e-26	postive
CSNK1E	THUMPD3-AS1	0.51039	3.37e-26	postive
CSNK1E	AL358472.3	0.503089	2.18e-25	postive
NPAS2	KANSL1L-AS1	0.503496	1.97e-25	postive
CLOCK	BTG3-AS1	0.507179	7.71e-26	postive
TIMELESS	AC009779.2	0.531227	1.27e-28	postive
CSNK1D	AC009779.2	0.5087	5.22e-26	postive
CSNK1D	AL357079.1	0.528394	2.78e-28	postive
CSNK1E	AL357079.1	0.626714	3.32e-42	postive
NPAS2	AL357079.1	0.543281	4.21e-30	postive
RORA	AL157823.2	0.512035	2.2e-26	postive
TIMELESS	AC106820.5	0.518952	3.57e-27	postive
NPAS2	Z69733.1	0.55552	1.14e-31	postive
TIMELESS	LINC00205	0.519098	3.43e-27	postive
CSNK1D	LINC00205	0.594696	3.85e-37	postive
CSNK1E	LINC00205	0.556273	9.12e-32	postive
RORA	CRYZL2P-SEC16B	0.517913	4.7e-27	postive
CSNK1D	AL358472.4	0.545252	2.38e-30	postive
NPAS2	AL358472.4	0.510182	3.56e-26	postive
CSNK1D	AC099850.1	0.546304	1.75e-30	postive
BHLHE41	LINC01106	0.531983	1.03e-28	postive
CSNK1E	LINC01106	0.522282	1.46e-27	postive
BHLHE41	AP001922.5	0.500676	4e-25	postive
TIMELESS	AC005253.1	0.545342	2.32e-30	postive
CSNK1D	AC005253.1	0.52727	3.78e-28	postive
CLOCK	AC007390.1	0.553001	2.43e-31	postive
FBXL3	AC007390.1	0.505506	1.18e-25	postive
NPAS2	AC007390.1	0.549052	7.83e-31	postive
CSNK1E	AL022322.1	0.6306	7.34e-43	postive
HLF	AC010538.1	0.615768	2.08e-40	postive
CLOCK	NORAD	0.613078	5.61e-40	postive
CSNK1D	NORAD	0.544027	3.39e-30	postive
FBXL3	NORAD	0.575439	2.33e-34	postive
NR1D2	NORAD	0.507617	6.89e-26	postive
BHLHE41	DNM3OS	0.584667	1.14e-35	postive
CSNK1D	AL008721.2	0.502724	2.39e-25	postive
CSNK1E	AL008721.2	0.692446	1.08e-54	postive
NPAS2	AL008721.2	0.534395	5.26e-29	postive
BHLHE41	AC104695.2	0.526443	4.74e-28	postive
BHLHE41	DUBR	0.52638	4.82e-28	postive
PER3	AC068631.1	0.507508	7.08e-26	postive
BHLHE41	HOTAIRM1	0.500904	3.78e-25	postive
CSNK1E	AL035071.1	0.555087	1.3e-31	postive
CSNK1E	AC022558.3	0.537633	2.11e-29	postive
NPAS2	AC022558.3	0.563777	9.23e-33	postive
CSNK1E	YEATS2-AS1	0.540553	9.21e-30	postive
NPAS2	YEATS2-AS1	0.567651	2.76e-33	postive
BHLHE41	LINC01619	0.590211	1.78e-36	postive
CSNK1D	AL138921.1	0.501674	3.11e-25	postive
CSNK1D	AL117344.2	0.500814	3.86e-25	postive
CSNK1E	GORAB-AS1	0.508866	5e-26	postive
NPAS2	GORAB-AS1	0.522856	1.25e-27	postive
CSNK1E	UBOX5-AS1	0.521927	1.61e-27	postive
CLOCK	USP46-DT	0.61812	8.67e-41	postive
PER2	USP46-DT	0.502365	2.62e-25	postive
RORC	AL360181.1	0.519147	3.39e-27	postive
CSNK1E	AL033384.2	0.512221	2.1e-26	postive
NPAS2	AL033384.2	0.519964	2.72e-27	postive
CLOCK	AL391121.1	0.532321	9.39e-29	postive
NPAS2	AC232271.1	0.506469	9.24e-26	postive
CSNK1E	AC093620.1	0.500546	4.13e-25	postive
CLOCK	AC007881.4	0.52687	4.22e-28	postive
FBXL3	AC007881.4	0.523221	1.14e-27	postive
BHLHE41	NR2F2-AS1	0.607214	4.72e-39	postive
CLOCK	AC005034.5	0.615165	2.6e-40	postive
CSNK1D	AL356481.1	0.519311	3.24e-27	postive
CSNK1E	AL356481.1	0.532228	9.64e-29	postive
CLOCK	AC135050.5	0.573741	4.02e-34	postive
CSNK1E	PTOV1-AS2	0.569175	1.71e-33	postive
NPAS2	PTOV1-AS2	0.538137	1.83e-29	postive
TIMELESS	AL603832.1	0.539161	1.37e-29	postive
TIMELESS	AC022007.1	0.511252	2.7e-26	postive
NPAS2	BX470102.2	0.511251	2.7e-26	postive
BHLHE41	LINC00265	0.611243	1.1e-39	postive
CSNK1E	LINC00265	0.542023	6.05e-30	postive
NPAS2	LINC00265	0.574592	3.06e-34	postive
CLOCK	AC073046.1	0.645827	1.61e-45	postive
PER2	AC073046.1	0.505592	1.16e-25	postive
FBXL3	AC073046.1	0.524935	7.15e-28	postive
CSNK1E	AL133410.1	0.546411	1.7e-30	postive
NPAS2	AL133410.1	0.571093	9.34e-34	postive
CLOCK	RNF213-AS1	0.502457	2.56e-25	postive
CSNK1D	RNF213-AS1	0.584755	1.11e-35	postive
CSNK1E	RNF213-AS1	0.537834	2e-29	postive
NPAS2	RNF213-AS1	0.529271	2.18e-28	postive
HLF	AC010501.2	0.655395	2.86e-47	postive
CSNK1D	AC124283.2	0.545675	2.1e-30	postive
CSNK1D	SNHG30	0.515081	9.93e-27	postive
PER3	LIMD1-AS1	0.619461	5.24e-41	postive
NR1D2	LIMD1-AS1	0.542712	4.96e-30	postive
CSNK1D	ATP1A1-AS1	0.529726	1.93e-28	postive
CSNK1E	ATP1A1-AS1	0.544387	3.06e-30	postive
NPAS2	ATP1A1-AS1	0.529923	1.82e-28	postive
TIMELESS	AL603839.2	0.562857	1.23e-32	postive
HLF	C5orf66	0.524327	8.43e-28	postive
CSNK1D	ZNF674-AS1	0.504943	1.36e-25	postive
CLOCK	AC022154.1	0.514477	1.16e-26	postive
NPAS2	LINC02449	0.534318	5.38e-29	postive
CLOCK	AC007406.4	0.524195	8.73e-28	postive
CSNK1D	AC007406.4	0.583485	1.69e-35	postive
FBXL3	AC007406.4	0.581146	3.65e-35	postive
CSNK1E	AL021707.4	0.598493	1.03e-37	postive
NPAS2	AL021707.4	0.50824	5.87e-26	postive
CSNK1E	U52111.1	0.500748	3.93e-25	postive
NPAS2	U52111.1	0.596349	2.18e-37	postive
ARNTL2	AC006008.1	0.61617	1.79e-40	postive
CLOCK	AC006008.1	0.511017	2.87e-26	postive
NPAS2	AC006008.1	0.634831	1.39e-43	postive
CSNK1E	AL354836.1	0.523249	1.13e-27	postive
BHLHE41	CASC15	0.503652	1.89e-25	postive
CSNK1E	AC138028.6	0.501234	3.48e-25	postive
CSNK1E	AL008718.2	0.524558	7.92e-28	postive
CSNK1E	AC004846.2	0.50496	1.36e-25	postive
TIMELESS	NIPBL-DT	0.500875	3.8e-25	postive
CSNK1D	NIPBL-DT	0.563698	9.46e-33	postive
CSNK1E	NIPBL-DT	0.510351	3.41e-26	postive
HLF	AC104088.2	0.563792	9.18e-33	postive
CSNK1D	LINC00294	0.557956	5.48e-32	postive
CSNK1E	MIRLET7A1HG	0.527102	3.96e-28	postive
CSNK1D	GEMIN7-AS1	0.558163	5.15e-32	postive
CSNK1E	GEMIN7-AS1	0.533064	7.63e-29	postive
PER3	LINC00339	0.557934	5.52e-32	postive
CSNK1D	AC005332.6	0.629097	1.32e-42	postive
CSNK1D	ZEB1-AS1	0.542123	5.87e-30	postive
CLOCK	Z68871.1	0.650729	2.08e-46	postive
TIMELESS	Z68871.1	0.507213	7.64e-26	postive
FBXL3	Z68871.1	0.542524	5.23e-30	postive
NR1D2	Z68871.1	0.525755	5.72e-28	postive
HLF	AC078993.1	0.515674	8.49e-27	postive
TIMELESS	AC114956.2	0.510639	3.16e-26	postive
BHLHE41	LINC01436	0.546134	1.84e-30	postive
CSNK1E	AC006504.5	0.502579	2.48e-25	postive
NPAS2	AC091185.1	0.600672	4.82e-38	postive
CSNK1D	AC132872.5	0.628777	1.49e-42	postive
BHLHE41	AC207130.1	0.523289	1.12e-27	postive
CSNK1D	SNHG16	0.631928	4.36e-43	postive
ARNTL2	LINC00630	0.53629	3.09e-29	postive
CLOCK	LINC00630	0.681319	2.38e-52	postive
TIMELESS	LINC00630	0.565075	6.17e-33	postive
CSNK1D	LINC00630	0.536351	3.04e-29	postive
FBXL3	LINC00630	0.558001	5.41e-32	postive
CSNK1E	NUTM2B-AS1	0.588571	3.09e-36	postive
NPAS2	NUTM2B-AS1	0.520544	2.33e-27	postive
BHLHE41	AP000640.1	0.504392	1.57e-25	postive
PER3	AL136419.3	0.510976	2.9e-26	postive
TIMELESS	AL136419.3	0.540489	9.38e-30	postive
TIMELESS	CENATAC-DT	0.546485	1.66e-30	postive
NPAS2	INE1	0.502291	2.67e-25	postive
CSNK1E	AC005005.3	0.511686	2.41e-26	postive
CSNK1D	AC027601.1	0.548824	8.38e-31	postive
CSNK1D	PARTICL	0.514356	1.2e-26	postive
CSNK1E	AC005070.3	0.505025	1.33e-25	postive
TIMELESS	AC034102.6	0.518969	3.55e-27	postive
NPAS2	OCIAD1-AS1	0.500541	4.14e-25	postive
CSNK1E	AL117379.1	0.546791	1.52e-30	postive
ARNTL2	AC027237.3	0.546173	1.82e-30	postive
CSNK1E	AC027237.3	0.517987	4.61e-27	postive
NPAS2	AC027237.3	0.569114	1.75e-33	postive
CSNK1E	LINC00622	0.502305	2.66e-25	postive
CSNK1E	EHMT2-AS1	0.536716	2.74e-29	postive
NPAS2	EHMT2-AS1	0.521775	1.68e-27	postive
BHLHE41	AL356417.2	0.51898	3.54e-27	postive
BHLHE41	LINC01094	0.504391	1.57e-25	postive
NPAS2	AC000123.1	0.505615	1.15e-25	postive
CLOCK	AL049869.2	0.544769	2.74e-30	postive
FBXL3	AL049869.2	0.545312	2.34e-30	postive
CLOCK	AC008764.2	0.552584	2.75e-31	postive
TIMELESS	AC025176.1	0.54372	3.71e-30	postive
CSNK1E	BX842570.1	0.518818	3.7e-27	postive
NPAS2	BX842570.1	0.512002	2.22e-26	postive
CLOCK	FGD5-AS1	0.661207	2.3e-48	postive
CRY1	FGD5-AS1	0.576858	1.48e-34	postive
PER2	FGD5-AS1	0.51571	8.42e-27	postive
TIMELESS	FGD5-AS1	0.555556	1.13e-31	postive
CSNK1D	FGD5-AS1	0.572591	5.8e-34	postive
FBXL3	FGD5-AS1	0.595083	3.37e-37	postive
NR1D2	FGD5-AS1	0.668488	9.01e-50	postive
TIMELESS	LINC01224	0.59836	1.08e-37	postive
HLF	AL138479.2	0.502195	2.73e-25	postive
ARNTL2	AC007996.1	0.50322	2.11e-25	postive
NPAS2	AL358115.1	0.56022	2.75e-32	postive
CLOCK	NPTN-IT1	0.583051	1.95e-35	postive
PER2	NPTN-IT1	0.516828	6.27e-27	postive
FBXL3	NPTN-IT1	0.564808	6.71e-33	postive
CSNK1D	AC079174.2	0.51133	2.64e-26	postive
NPAS2	MIR4435-2HG	0.529786	1.9e-28	postive
BHLHE40	AL161430.1	0.540038	1.07e-29	postive
TIMELESS	AC005332.5	0.555992	9.93e-32	postive
CSNK1D	AC005332.5	0.585541	8.53e-36	postive
NPAS2	AC005332.5	0.540678	8.89e-30	postive
TIMELESS	KDM4A-AS1	0.518022	4.57e-27	postive
CSNK1E	THAP9-AS1	0.504411	1.56e-25	postive
CSNK1D	CTC-338M12.4	0.51386	1.37e-26	postive
CSNK1E	AL592211.1	0.5366	2.83e-29	postive
CSNK1E	DGUOK-AS1	0.546988	1.43e-30	postive
NPAS2	DGUOK-AS1	0.511717	2.39e-26	postive
BHLHE41	AC009549.1	0.519843	2.81e-27	postive
RORA	AC093797.1	0.566517	3.94e-33	postive
PER3	SLC6A1-AS1	0.557813	5.73e-32	postive
CSNK1E	MIATNB	0.604714	1.15e-38	postive
NPAS2	MIATNB	0.505229	1.27e-25	postive
BHLHE41	CLLU1-AS1	0.578832	7.78e-35	postive
CLOCK	AC109460.2	0.522025	1.57e-27	postive
TIMELESS	AC109460.2	0.524898	7.22e-28	postive
FBXL3	AC109460.2	0.537241	2.36e-29	postive
NPAS2	AC109460.2	0.531525	1.17e-28	postive
CRY1	CHROMR	0.528542	2.67e-28	postive
CSNK1D	CHROMR	0.501796	3.02e-25	postive
ARNTL2	AC022211.1	0.505251	1.26e-25	postive
BHLHE41	AC026356.2	0.640495	1.43e-44	postive
CSNK1E	AC026356.2	0.604077	1.45e-38	postive
NPAS2	AC026356.2	0.565666	5.14e-33	postive
CSNK1D	AC132872.1	0.584579	1.18e-35	postive
CSNK1E	SNHG1	0.622406	1.73e-41	postive
CLOCK	CTBP1-DT	0.588519	3.15e-36	postive
TIMELESS	CTBP1-DT	0.538425	1.69e-29	postive
CSNK1D	CTBP1-DT	0.552619	2.73e-31	postive
TIMELESS	LINC01775	0.500592	4.08e-25	postive
CSNK1E	AC008764.8	0.51429	1.22e-26	postive
NPAS2	AC008764.8	0.521247	1.93e-27	postive
CSNK1E	AL022238.2	0.518368	4.17e-27	postive
CLOCK	AC004112.1	0.505959	1.05e-25	postive
CSNK1E	AL157893.2	0.505556	1.17e-25	postive
NPAS2	RHOQ-AS1	0.527488	3.56e-28	postive
CSNK1E	MED8-AS1	0.529459	2.07e-28	postive
CRY1	AC008119.1	0.514071	1.29e-26	postive
CSNK1E	AC127024.4	0.500798	3.88e-25	postive
CSNK1D	BAIAP2-DT	0.514768	1.08e-26	postive
CLOCK	AC024075.1	0.626569	3.51e-42	postive
CSNK1E	AFDN-DT	0.510361	3.4e-26	postive
CSNK1E	BOLA3-AS1	0.573772	3.98e-34	postive
CSNK1D	LINC01876	0.50024	4.46e-25	postive
PER3	Z98884.1	0.653339	6.88e-47	postive
HLF	AC026765.3	0.580842	4.03e-35	postive
CSNK1E	AC048341.2	0.539282	1.32e-29	postive
CSNK1E	AC120053.1	0.544664	2.82e-30	postive
NPAS2	LINC01772	0.504509	1.52e-25	postive
CSNK1D	AC074138.1	0.525477	6.17e-28	postive
NPAS2	AC015849.3	0.500231	4.47e-25	postive
HLF	TPRG1-AS1	0.664052	6.55e-49	postive
CSNK1D	AL355574.1	0.513166	1.64e-26	postive
ARNTL2	AC016705.2	0.568938	1.85e-33	postive
NPAS2	AC016705.2	0.572174	6.63e-34	postive
CSNK1E	AC004076.2	0.608968	2.51e-39	postive
NPAS2	AC004076.2	0.550428	5.22e-31	postive
ARNTL2	AC107959.3	0.503219	2.11e-25	postive
CSNK1E	MELTF-AS1	0.566998	3.39e-33	postive
HLF	LINC01428	0.50928	4.49e-26	postive
CSNK1D	HCG18	0.592656	7.74e-37	postive
CSNK1E	HCG18	0.595818	2.61e-37	postive
TIMELESS	AC004943.2	0.523445	1.07e-27	postive
ARNTL2	NRAV	0.572448	6.07e-34	postive
CSNK1D	NRAV	0.600264	5.56e-38	postive
CSNK1E	NRAV	0.544701	2.79e-30	postive
NPAS2	NRAV	0.595035	3.42e-37	postive
ARNTL2	MAP3K14-AS1	0.544817	2.7e-30	postive
NPAS2	MAP3K14-AS1	0.562201	1.5e-32	postive
CSNK1E	AC087500.1	0.528796	2.49e-28	postive
ARNTL2	AC018904.1	0.501947	2.91e-25	postive
CSNK1E	AC018904.1	0.606799	5.48e-39	postive
NPAS2	AC018904.1	0.555561	1.13e-31	postive
CRY1	AC093227.1	0.519717	2.91e-27	postive
FBXL3	AC093227.1	0.536475	2.93e-29	postive
CSNK1E	AL031186.1	0.61754	1.08e-40	postive
NPAS2	AC109587.1	0.505759	1.11e-25	postive
CSNK1D	AC129510.1	0.53828	1.76e-29	postive
CSNK1E	AC129510.1	0.517911	4.7e-27	postive
NPAS2	AC129510.1	0.545426	2.26e-30	postive
BHLHE41	AC021016.1	0.576557	1.63e-34	postive
CSNK1E	AC021016.1	0.548676	8.75e-31	postive
PER3	PSMD6-AS2	0.510487	3.29e-26	postive
CSNK1E	LINC00641	0.520613	2.29e-27	postive
BHLHE41	AC007681.1	0.50214	2.77e-25	postive
CRY1	AC016394.2	0.500788	3.89e-25	postive
TIMELESS	LINC00909	0.574713	2.94e-34	postive
CSNK1D	LINC00909	0.505864	1.08e-25	postive
CLOCK	DNAJC9-AS1	0.524095	8.97e-28	postive
CSNK1D	AC018690.1	0.503722	1.86e-25	postive
CLOCK	ZNF32-AS2	0.525391	6.31e-28	postive
CSNK1D	ZNF32-AS2	0.504688	1.45e-25	postive
CSNK1E	ZNF32-AS2	0.536006	3.35e-29	postive
NPAS2	ZNF32-AS2	0.615206	2.56e-40	postive
BHLHE41	AC105020.1	0.518527	4e-27	postive
CSNK1E	AC105020.1	0.506771	8.55e-26	postive
NPAS2	AC105020.1	0.543211	4.29e-30	postive
BHLHE41	AC010542.5	0.500102	4.62e-25	postive
CSNK1E	AC010542.5	0.532913	7.96e-29	postive
CLOCK	AC107027.3	0.526296	4.94e-28	postive
FBXL3	AC107027.3	0.502122	2.78e-25	postive
ARNTL2	SMARCA5-AS1	0.508723	5.18e-26	postive
CLOCK	SMARCA5-AS1	0.58156	3.19e-35	postive
CSNK1E	AC016065.1	0.528233	2.91e-28	postive
CSNK1E	AL022311.1	0.802111	2.64e-85	postive
NPAS2	AL022311.1	0.565148	6.03e-33	postive
CSNK1E	AC008735.2	0.507899	6.41e-26	postive
TIMELESS	AC073842.2	0.55031	5.41e-31	postive
CSNK1D	NARF-IT1	0.503094	2.18e-25	postive
HLF	AL356317.1	0.554151	1.73e-31	postive
TIMELESS	TMPO-AS1	0.685519	3.19e-53	postive
FBXL3	PSMA3-AS1	0.505892	1.07e-25	postive
CSNK1E	AL355388.1	0.58794	3.83e-36	postive
NPAS2	AL355388.1	0.514792	1.07e-26	postive
CSNK1D	AC023908.3	0.507193	7.68e-26	postive
CSNK1E	AC023908.3	0.537177	2.41e-29	postive
NPAS2	AC023908.3	0.536679	2.77e-29	postive
CLOCK	SRD5A3-AS1	0.519762	2.88e-27	postive
HLF	GCC2-AS1	0.62085	3.11e-41	postive
FBXL3	AL132989.1	0.517966	4.64e-27	postive
CRY1	AC108479.1	0.539026	1.42e-29	postive
TIMELESS	AC108479.1	0.585137	9.76e-36	postive
CSNK1D	AC108479.1	0.506787	8.52e-26	postive
TIMELESS	MCM3AP-AS1	0.527541	3.51e-28	postive
CSNK1D	MCM3AP-AS1	0.556116	9.56e-32	postive
CSNK1E	MCM3AP-AS1	0.536145	3.22e-29	postive
BHLHE41	Z92544.1	0.507189	7.69e-26	postive
CSNK1D	Z92544.1	0.55914	3.83e-32	postive
CSNK1E	Z92544.1	0.581327	3.44e-35	postive
NPAS2	Z92544.1	0.560097	2.86e-32	postive
CSNK1D	AC022211.2	0.596688	1.94e-37	postive
ARNTL2	AC026356.1	0.607663	4.02e-39	postive
BHLHE41	AC026356.1	0.574738	2.92e-34	postive
CSNK1E	AC026356.1	0.522678	1.32e-27	postive
NPAS2	AC026356.1	0.554118	1.74e-31	postive
FBXL3	AC022382.2	0.54254	5.21e-30	postive
TIMELESS	AC006252.1	0.508207	5.92e-26	postive
CSNK1D	AC006252.1	0.543748	3.68e-30	postive
CRY1	AP000766.1	0.582908	2.04e-35	postive
FBXL3	AP000766.1	0.556534	8.43e-32	postive
CSNK1E	AC126118.1	0.518867	3.65e-27	postive
CLOCK	AC011476.3	0.543356	4.12e-30	postive
HLF	MIR325HG	0.544316	3.12e-30	postive
CSNK1E	AC004812.2	0.546086	1.87e-30	postive
CLOCK	LINC01560	0.509486	4.26e-26	postive
TIMELESS	LINC01560	0.525261	6.54e-28	postive
CSNK1D	LINC01560	0.56787	2.58e-33	postive
FBXL3	LINC01560	0.548017	1.06e-30	postive
ARNTL2	AL158166.1	0.555666	1.1e-31	postive
HLF	AC016745.1	0.500722	3.95e-25	postive
ARNTL2	AC004596.1	0.562892	1.21e-32	postive
CLOCK	AC004596.1	0.561041	2.14e-32	postive
CSNK1D	AC004596.1	0.500614	4.06e-25	postive
CSNK1D	AC015802.4	0.510787	3.04e-26	postive
CSNK1E	SNHG17	0.545167	2.44e-30	postive
CLOCK	PAXIP1-AS2	0.669133	6.73e-50	postive
NR1D2	PAXIP1-AS2	0.520113	2.62e-27	postive
BHLHE41	AC048341.1	0.506398	9.41e-26	postive
NPAS2	AC048341.1	0.516009	7.78e-27	postive
CSNK1E	ZNF32-AS1	0.511421	2.58e-26	postive
NPAS2	ZNF32-AS1	0.52315	1.16e-27	postive
CSNK1E	PRKCZ-AS1	0.515894	8.02e-27	postive
CSNK1D	AC074117.1	0.56625	4.28e-33	postive
BHLHE41	AP000695.2	0.571362	8.58e-34	postive
CSNK1E	LINC02019	0.506621	8.89e-26	postive
CSNK1E	AC022210.1	0.530284	1.65e-28	postive
TIMELESS	HLA-F-AS1	0.506683	8.75e-26	postive
CSNK1E	AC002398.1	0.527329	3.72e-28	postive
NPAS2	AL138756.1	0.512629	1.89e-26	postive
CSNK1E	Z97989.1	0.535961	3.39e-29	postive
BHLHE41	AC008514.1	0.602766	2.31e-38	postive
CSNK1E	AL591895.1	0.536722	2.74e-29	postive
FBXL3	FAM13A-AS1	0.500994	3.69e-25	postive
CLOCK	AL031282.2	0.544997	2.56e-30	postive
CSNK1E	AL021707.7	0.524696	7.63e-28	postive
CSNK1E	AP001626.1	0.5056	1.15e-25	postive
CSNK1E	AC138028.4	0.520856	2.15e-27	postive
TIMELESS	CEP83-DT	0.573555	4.27e-34	postive
CLOCK	AC122129.1	0.512209	2.1e-26	postive
ARNTL2	AC013486.1	0.503049	2.2e-25	postive
CLOCK	AC005670.3	0.611438	1.02e-39	postive
CSNK1D	AC005670.3	0.614845	2.93e-40	postive
CSNK1D	NUTM2A-AS1	0.509532	4.21e-26	postive
CSNK1E	NUTM2A-AS1	0.543611	3.83e-30	postive
CSNK1E	AL021707.6	0.644211	3.13e-45	postive
TIMELESS	DDX11-AS1	0.624056	9.2e-42	postive
CSNK1D	DDX11-AS1	0.520075	2.64e-27	postive
CSNK1D	AC092295.2	0.555866	1.03e-31	postive
CSNK1D	AC004803.1	0.510351	3.41e-26	postive
NPAS2	AC019080.1	0.525621	5.93e-28	postive
HLF	AC008549.1	0.692402	1.1e-54	postive
TIMELESS	AC010615.2	0.542085	5.94e-30	postive
BHLHE41	AC103974.1	0.600763	4.67e-38	postive
CSNK1D	ZNF529-AS1	0.538496	1.66e-29	postive
CSNK1E	ZNF529-AS1	0.500712	3.96e-25	postive
CLOCK	AC009120.3	0.555048	1.32e-31	postive
FBXL3	AC009120.3	0.52505	6.93e-28	postive
NPAS2	MCPH1-AS1	0.512375	2.02e-26	postive
CLOCK	AC009090.6	0.523397	1.08e-27	postive
FBXL3	AC009090.6	0.503923	1.77e-25	postive
HLF	AL138824.1	0.598133	1.17e-37	postive
CSNK1E	LINC00342	0.585773	7.9e-36	postive
NPAS2	LINC00342	0.570097	1.28e-33	postive
CLOCK	AC092614.1	0.570479	1.13e-33	postive
FBXL3	AC092614.1	0.538964	1.45e-29	postive
TIMELESS	MIR924HG	0.579814	5.64e-35	postive
TIMELESS	CDKN2B-AS1	0.541654	6.72e-30	postive
CSNK1E	AP001628.1	0.556054	9.74e-32	postive
HLF	AL163953.1	0.53326	7.23e-29	postive
ARNTL2	AC009133.1	0.532625	8.63e-29	postive
CSNK1E	AC009133.1	0.554918	1.37e-31	postive
NPAS2	AC009133.1	0.502294	2.66e-25	postive
RORA	AC138956.2	0.514604	1.13e-26	postive
CLOCK	AP003392.1	0.566055	4.55e-33	postive
FBXL3	AP003392.1	0.596611	1.99e-37	postive
CSNK1E	RNF139-AS1	0.54145	7.13e-30	postive
CSNK1E	AC011462.4	0.531219	1.28e-28	postive
NPAS2	AC011462.4	0.513458	1.52e-26	postive
CSNK1D	AL157392.3	0.535282	4.1e-29	postive
CSNK1E	AL157392.3	0.570113	1.27e-33	postive
FBXL3	AL157392.3	0.505856	1.08e-25	postive
NPAS2	AL157392.3	0.578484	8.71e-35	postive
CLOCK	AL035411.3	0.653633	6.07e-47	postive
CLOCK	AL606489.1	0.502593	2.47e-25	postive
TIMELESS	AL606489.1	0.622147	1.9e-41	postive
TIMELESS	AC098484.4	0.536783	2.69e-29	postive
CSNK1D	AC098484.4	0.508664	5.26e-26	postive
CLOCK	NNT-AS1	0.535587	3.77e-29	postive
BHLHE41	LINC00504	0.516343	7.12e-27	postive
CSNK1E	AC107375.1	0.533111	7.53e-29	postive
CLOCK	AL109614.1	0.529477	2.06e-28	postive
CSNK1D	AL355488.1	0.502056	2.83e-25	postive
CSNK1E	AL355488.1	0.530286	1.65e-28	postive
NPAS2	AL355488.1	0.538078	1.86e-29	postive
CRY1	TRAF3IP2-AS1	0.507883	6.43e-26	postive
TIMELESS	TRAF3IP2-AS1	0.522251	1.48e-27	postive
CSNK1D	TRAF3IP2-AS1	0.542673	5.01e-30	postive
CSNK1E	TRAF3IP2-AS1	0.559371	3.57e-32	postive
CRY1	PAXBP1-AS1	0.515445	9.02e-27	postive
TIMELESS	PAXBP1-AS1	0.515909	7.99e-27	postive
CSNK1D	PAXBP1-AS1	0.511082	2.82e-26	postive
HLF	RNF217-AS1	0.664992	4.32e-49	postive
PER3	DHDDS-AS1	0.508712	5.2e-26	postive
HLF	LINC01124	0.711598	5.44e-59	postive
CSNK1D	AC102953.2	0.530655	1.49e-28	postive
